# Supplementary material for: Computational analysis identifies a sponge interaction network between long non-coding RNAs and messenger RNAs in human breast cancer
Source: BMC Syst Biol. 2014 Jul 17;8:83. doi: 10.1186/1752-0509-8-83 (PMC4113672; doi:10.1186/1752-0509-8-83)
Supplement: Additional file 1 — Table S1 — Pearson correlations between mRNA and miRNA expression profiles in normal breast tissues. The table lists the Pearson correlation coefficients computed for each pair of mRNA and miRNA expression profiles across our dataset of normal breast samples. [file 1752-0509-8-83-S1.xlsx]

## Sheet: sheet1
Entrez gene id (coding RNA)	hsa-let-7a-1	hsa-let-7a-2	hsa-let-7a-3	hsa-let-7b	hsa-let-7c	hsa-let-7d	hsa-let-7e	hsa-let-7f-1	hsa-let-7f-2	hsa-let-7g	hsa-let-7i	hsa-mir-1-2	hsa-mir-100	hsa-mir-101-1	hsa-mir-101-2	hsa-mir-103-1	hsa-mir-103-2	hsa-mir-106a	hsa-mir-106b	hsa-mir-107	hsa-mir-10a	hsa-mir-10b	hsa-mir-1180	hsa-mir-1226	hsa-mir-1228	hsa-mir-1245	hsa-mir-1247	hsa-mir-1248	hsa-mir-1249	hsa-mir-125a	hsa-mir-125b-1	hsa-mir-125b-2	hsa-mir-126	hsa-mir-1266	hsa-mir-127	hsa-mir-1270-1	hsa-mir-1270-2	hsa-mir-1271	hsa-mir-1274b	hsa-mir-128-1	hsa-mir-128-2	hsa-mir-1287	hsa-mir-1295	hsa-mir-1296	hsa-mir-1301	hsa-mir-1306	hsa-mir-1307	hsa-mir-130a	hsa-mir-130b
9	0.297403	0.301879	0.299628	0.368152	0.222974	-0.370241	0.090649	-0.327758	0.187386	-0.11105	-0.046819	-0.271499	0.199132	-0.019802	-0.160861	0.146053	-0.192015	-0.244531	0.020614	0.024057	0.089247	0.039248	-0.008846	-0.347741	-0.026824	0.111763	0.158862	0.110167	0.144503	-0.069264	0.020313	0.064832	-0.243843	0.169545	0.011424	-0.004828	-0.138783	-0.251492	-0.092026	-0.208708	-0.167641	-0.074898	0.271251	-0.176952	-0.226413	-0.265922	-0.116168	0.099627	-0.174691
18	0.503744	0.503719	0.504332	0.601429	0.457231	-0.291173	0.105618	-0.182531	0.205278	0.07255	0.172823	-0.578449	0.523539	0.344979	0.069818	-0.037043	-0.315142	-0.296582	-0.208624	-0.334367	-0.025478	-0.031678	-0.039342	-0.427495	-0.267226	0.212731	0.084795	-0.037794	0.228141	0.356045	0.384247	0.374928	-0.280367	0.072027	0.325555	-0.069809	-0.252907	-0.069363	-0.302066	-0.29048	-0.287732	-0.116629	0.534626	-0.335968	-0.151889	-0.267383	-0.286291	0.540152	-0.114019
19	-0.506621	-0.502424	-0.502485	-0.571684	-0.395162	0.174193	0.011322	0.020821	-0.367051	-0.208118	-0.137027	0.290782	-0.301806	-0.451765	-0.219904	0.289128	0.12152	0.164234	0.156391	0.494061	0.300264	0.235527	0.162871	0.548572	0.424784	0.083065	0.09289	-0.068797	-0.09185	-0.258801	-0.339474	-0.360131	0.389468	0.00459	-0.315179	0.004476	0.099711	-0.119912	0.240928	0.052007	0.11809	0.297014	-0.403867	0.024031	0.129096	0.205111	0.574972	-0.463069	-0.128466
20	0.104081	0.100953	0.107271	0.085743	0.077672	0.036461	0.097026	0.009943	-0.009238	0.055402	0.035585	-0.125678	0.021443	0.078879	0.055965	-0.003874	-0.213391	0.150356	-0.096522	-0.021001	-0.026295	-0.134454	0.181568	0.118082	0.082476	0.085556	-0.276301	0.082761	0.116645	0.09324	0.037866	0.021969	-0.024835	-0.23964	0.100354	-0.123458	-0.05531	0.013587	-0.203271	0.126059	0.122703	0.258664	-0.027236	-0.210772	0.147629	0.160977	0.12371	0.079657	-0.101205
21	0.149946	0.147219	0.151171	0.165383	0.092968	-0.001568	0.042075	0.029735	0.037501	0.138032	0.083359	-0.266342	0.09006	0.219268	0.071524	-0.025631	-0.21774	0.094344	-0.127363	-0.06888	-0.053383	-0.120748	0.173675	-0.101549	0.060738	0.067349	-0.221742	-0.051106	0.058806	0.162783	0.065061	0.019066	-0.084636	-0.082443	0.137974	-0.064287	-0.085218	-0.005821	-0.309588	-0.034669	-0.06591	0.17636	0.164079	-0.290018	0.099072	0.10314	0.020828	0.170266	-0.019924
23	-0.086575	-0.093946	-0.090481	-0.183398	-0.241189	0.112205	-0.084955	0.073373	0.146808	0.037056	-0.188041	0.406553	-0.325539	0.102412	-0.069138	-0.109049	0.078696	0.220662	0.039688	0.062958	-0.324995	-0.296778	0.160498	0.131873	0.022581	-0.249375	-0.197073	0.095858	-0.228256	-0.306495	-0.281807	-0.188802	-0.183718	-0.195976	-0.000762	-0.177982	0.130408	0.108963	0.102293	0.503694	0.43342	-0.078777	-0.34108	0.10575	0.105495	0.07878	0.003478	-0.34303	0.167345
25	-0.123125	-0.123522	-0.118673	-0.090599	-0.032748	0.187464	0.108585	0.164864	-0.187827	-0.048138	0.112385	-0.100784	0.033156	-0.126058	-0.0922	0.203402	0.141253	0.160325	0.053458	0.241666	0.128178	-0.002842	0.310958	0.356684	0.272346	0.415884	-0.144692	0.004585	0.110828	0.085554	0.009499	-0.093247	0.244716	-0.028256	0.144062	0.115329	0.142097	-0.026959	0.066608	-0.058317	-0.039895	0.428899	-0.258275	-0.117458	0.292405	0.290414	0.351281	-0.005842	0.124742
27	-0.155352	-0.152002	-0.149161	-0.024155	0.006225	0.008751	0.016955	-0.008164	-0.217519	-0.265975	0.006655	-0.131306	0.200763	-0.28746	-0.269566	0.23227	0.119401	-0.143605	-0.000926	0.131763	0.251225	0.281718	0.109085	0.273045	0.162421	0.347616	0.209142	0.021727	0.033442	0.067568	0.025109	-0.05714	0.102778	0.144705	0.113772	0.049738	0.140122	-0.111443	0.252206	-0.156863	-0.094817	0.117459	-0.086011	-0.111502	0.212147	-0.003966	0.178717	-0.044326	0.016725
29	0.211076	0.208537	0.214168	0.264312	0.202169	-0.217935	0.145599	-0.128324	0.081647	-0.103263	0.215687	-0.160126	0.17372	0.008637	0.012435	0.059126	-0.138505	-0.134377	-0.241974	-0.141898	0.030977	-0.105118	0.028909	0.111412	-0.071197	0.133847	-0.064009	0.004282	0.082208	0.044788	0.007246	0.026781	-0.120328	-0.101672	0.122394	-0.108159	-0.175635	-0.130399	-0.179422	-0.011861	-0.022552	-0.031349	-0.101869	-0.176403	0.086706	-0.108538	-0.060974	0.085206	-0.062849
31	-0.089332	-0.090047	-0.086265	-0.174929	-0.07382	-0.076692	0.027645	-0.048532	-0.125063	-0.008851	0.014752	-0.089932	0.097828	-0.065621	0.107367	0.118998	-0.242587	0.051024	-0.087468	0.108285	0.268291	0.088639	0.053064	0.116565	0.142213	0.189853	-0.034424	-0.11916	-0.002796	0.064146	-0.021591	-0.079853	0.039674	-0.072104	-0.241433	-0.079151	-0.14632	-0.131524	-0.242668	-0.103571	-0.080257	0.114639	0.012233	-0.212526	-0.041881	0.019272	0.294544	-0.064435	-0.208169
32	-0.500446	-0.497327	-0.496803	-0.558681	-0.397657	0.134365	-0.054753	0.062833	-0.382956	-0.19455	-0.119751	0.262186	-0.310432	-0.38319	-0.09983	0.230891	0.057249	0.185419	0.076179	0.425028	0.361199	0.216611	0.138174	0.474944	0.440437	0.020788	0.05639	-0.053823	-0.044523	-0.257827	-0.337343	-0.379464	0.366645	-0.03924	-0.438316	-0.025651	0.093418	-0.13267	0.181604	0.021852	0.07529	0.282356	-0.372834	0.100217	0.116903	0.222265	0.537632	-0.433239	-0.19933
34	-0.40365	-0.405048	-0.406029	-0.630525	-0.471624	0.099901	-0.133983	-0.005761	-0.112218	-0.073129	-0.302414	0.511315	-0.399232	-0.131157	-0.034155	0.03717	-0.006589	0.143972	-0.002502	0.252881	0.044723	0.067283	0.000961	0.255964	0.087617	-0.267001	-0.017096	-0.041523	-0.288299	-0.373861	-0.4158	-0.314039	0.039187	-0.033769	-0.391543	-0.181962	-0.005965	-0.011423	0.091506	0.325853	0.352106	-0.076557	-0.176459	0.139573	-0.032748	0.080715	0.254462	-0.545345	-0.13814
35	-0.353044	-0.354549	-0.35297	-0.512925	-0.384515	0.214103	0.03276	0.168596	-0.171625	-0.03487	-0.180246	0.445596	-0.468821	-0.250054	-0.093907	0.120345	0.112196	0.277989	0.019535	0.358383	0.082879	-0.01192	0.135871	0.482006	0.370069	-0.10349	-0.134359	-0.020718	-0.049781	-0.26902	-0.354026	-0.356269	0.285459	-0.142547	-0.318637	-0.059709	0.132895	0.011496	0.134238	0.310895	0.32253	0.2038	-0.428559	0.185766	0.209383	0.337655	0.415951	-0.444194	-0.073356
36	0.361457	0.362059	0.361289	0.305517	0.172952	-0.220282	0.069353	-0.219524	0.286081	0.018619	-0.24246	-0.017061	0.261311	0.261012	0.009818	-0.143882	-0.241138	-0.374014	-0.255902	-0.298358	-0.010963	-0.040127	-0.15486	-0.355129	-0.352879	-0.138398	0.118936	-0.05547	-0.06514	0.110197	0.162878	0.199243	-0.396524	0.026889	0.001935	-0.143768	-0.292476	0.008962	-0.154015	0.048565	0.042751	-0.393067	0.449626	-0.159901	-0.241928	-0.296512	-0.432708	0.131649	-0.29374
38	-0.567326	-0.566741	-0.567311	-0.754418	-0.579291	0.251825	-0.089954	0.096467	-0.260765	-0.105554	-0.341633	0.600452	-0.555904	-0.31372	-0.10777	0.147624	0.212794	0.304975	0.180944	0.49171	0.133513	0.087315	0.122647	0.467568	0.299154	-0.209062	-0.074814	0.005099	-0.232698	-0.458523	-0.486916	-0.462367	0.303877	-0.023323	-0.440114	-0.050988	0.1678	-0.02617	0.337187	0.303545	0.329044	0.170541	-0.503075	0.257926	0.122496	0.246553	0.460037	-0.604619	-0.04432
41	0.331205	0.327929	0.329761	0.339693	0.29022	0.119092	0.027851	0.167559	0.166298	0.360473	0.143468	-0.334939	0.237558	0.433991	0.145588	-0.290866	-0.030422	0.07915	-0.038586	-0.306477	-0.219536	-0.213222	-0.031583	-0.415797	-0.203489	0.107485	-0.296532	-0.05881	0.142969	0.408493	0.43134	0.366099	-0.071283	-0.217146	0.397317	0.069586	0.014086	0.205847	-0.189261	-0.149697	-0.190216	0.054364	0.325199	-0.093897	0.036044	0.109071	-0.345799	0.551434	0.145779
43	0.080398	0.07183	0.074191	-0.026867	-0.003905	-0.102591	-0.15814	-0.096815	0.214688	-0.125372	-0.17725	0.35799	0.035272	0.293467	0.186012	-0.162871	-0.142602	-0.207159	-0.256474	-0.221392	-0.18165	-0.144069	-0.06298	-0.106826	-0.320935	-0.281532	-0.071595	0.044622	-0.228011	-0.199042	-0.079234	0.146167	-0.468776	-0.200333	-0.030445	-0.381453	-0.24349	0.068055	-0.044007	0.50736	0.44667	-0.458761	-0.061673	-0.011441	-0.099775	-0.232257	-0.308907	-0.21746	-0.159287
47	0.04101	0.039566	0.044987	-0.017712	0.011891	-0.091957	0.143146	-0.013879	-0.010765	0.009505	0.096062	-0.066807	0.104008	-0.121497	-0.000768	0.128085	-0.190313	0.05258	0.019697	0.11546	0.175655	-0.012178	0.136206	0.174929	0.180887	0.286777	-0.022605	-0.196661	0.035307	0.110711	0.010462	-0.076064	0.012754	-0.057135	-0.128306	-0.045994	-0.091728	-0.192026	-0.204564	-0.116588	-0.076827	0.082608	-0.062085	-0.213857	0.0035	0.023994	0.270663	-0.059762	-0.116886
48	-0.495403	-0.49094	-0.490884	-0.562731	-0.387334	0.135331	-0.003293	0.07643	-0.368852	-0.160515	-0.132638	0.213505	-0.331793	-0.468816	-0.10129	0.280627	0.099201	0.247008	0.152068	0.497996	0.359881	0.213337	0.134102	0.47579	0.525558	0.068263	0.068953	0.019988	0.034557	-0.252585	-0.328347	-0.401049	0.424197	-0.002421	-0.475943	0.070357	0.15272	-0.15142	0.221117	-0.038512	0.037982	0.371152	-0.395151	0.114668	0.103607	0.227567	0.609274	-0.424113	-0.13613
51	-0.492995	-0.490127	-0.48861	-0.586753	-0.392646	0.130019	-0.015542	0.051706	-0.330522	-0.178685	-0.263319	0.270773	-0.381105	-0.472297	-0.184811	0.239106	0.066985	0.263276	0.162179	0.467143	0.289948	0.197801	0.149732	0.472148	0.489696	-0.042323	0.024079	0.123934	-0.026194	-0.308351	-0.34202	-0.386232	0.358328	-0.018574	-0.430746	-0.031112	0.147759	-0.107033	0.207263	0.110579	0.192135	0.371465	-0.387361	0.113478	0.103003	0.212563	0.614057	-0.480418	-0.109402
52	0.166105	0.164643	0.159671	0.156998	0.170227	-0.067299	-0.209106	-0.083016	0.186279	0.137285	-0.028364	-0.070311	0.146321	0.401049	0.20836	-0.28632	-0.054482	-0.135673	-0.006353	-0.306125	-0.268325	-0.017108	-0.225484	-0.535199	-0.365502	-0.187393	-0.064898	0.021935	-0.107075	0.072497	0.179566	0.284945	-0.274803	-0.001643	0.17801	-0.045579	-0.137703	0.092554	-0.161454	-0.052969	-0.088405	-0.28609	0.401672	0.010239	-0.271216	-0.199018	-0.471726	0.242838	0.01305
53	-0.125111	-0.125144	-0.120658	-0.13196	-0.04404	0.004524	0.208061	0.09025	-0.082149	-0.031944	0.179048	-0.067015	-0.164816	-0.385569	-0.124759	0.301215	0.106145	0.126911	0.046125	0.291328	0.087529	0.036684	0.126613	0.413395	0.484572	0.171046	0.017715	0.191185	0.27795	-0.072695	-0.17259	-0.207424	0.285764	-0.006638	-0.034705	0.099353	0.266099	-0.101124	0.175111	-0.022412	0.041041	0.279347	-0.36292	0.04091	0.15012	0.159893	0.44611	-0.131831	0.173484
55	0.397151	0.398144	0.396435	0.571225	0.471569	-0.289947	0.063288	-0.167094	0.162645	-0.070937	0.304206	-0.413924	0.491537	0.20828	0.144104	0.010939	-0.205187	-0.3477	-0.217255	-0.296517	0.075346	0.081166	-0.106701	-0.263988	-0.224432	0.216056	0.122587	-0.003924	0.271234	0.303054	0.321119	0.33254	-0.188706	0.093803	0.171301	0.075763	-0.159439	-0.066176	-0.328972	-0.337208	-0.33275	-0.242307	0.447695	-0.292583	-0.23551	-0.277564	-0.316166	0.380726	-0.084732
60	0.00925	0.012487	0.010329	0.191343	0.182168	-0.196958	-0.010983	0.018473	-0.141915	-0.158679	0.3602	-0.314414	0.332204	-0.127979	0.288171	0.155854	-0.026701	-0.17328	-0.080027	-0.101473	0.33242	0.121782	-0.106582	0.024305	0.114074	0.284063	0.223119	-0.015555	0.24466	0.160366	0.124084	0.085967	0.122418	0.162959	-0.052652	0.187239	0.009361	-0.114601	0.041113	-0.384854	-0.315775	0.111075	-0.095612	-0.039006	-0.021963	-0.138339	0.100754	0.176129	0.069669
71	0.461533	0.46007	0.459157	0.651009	0.527465	-0.306342	0.083161	-0.10061	0.162782	-0.02379	0.370308	-0.549799	0.558985	0.22664	0.262287	0.0442	-0.203393	-0.34006	-0.173568	-0.382187	0.045035	0.004693	-0.157585	-0.372813	-0.240741	0.183961	0.112325	-0.091444	0.240962	0.389962	0.38781	0.41069	-0.231172	0.155085	0.356905	0.068665	-0.156309	-0.085083	-0.258132	-0.34303	-0.337299	-0.182271	0.386651	-0.180176	-0.116733	-0.274034	-0.324901	0.512878	0.019987
81	0.287026	0.286941	0.288905	0.419135	0.262276	-0.1905	0.115248	0.035391	0.044057	0.025561	0.330168	-0.384125	0.317852	0.108151	0.199753	0.04286	-0.155743	-0.05469	-0.187558	-0.172403	0.087892	-0.178953	0.023014	-0.081926	0.021652	0.218197	-0.063686	-0.039367	0.294466	0.259966	0.185746	0.078645	-0.028237	-0.122497	0.068489	0.09708	-0.083667	-0.066221	-0.201862	-0.278116	-0.269929	0.179468	0.076327	-0.174553	0.093507	-0.044632	-0.072078	0.380181	0.023325
87	0.32194	0.323217	0.324061	0.544673	0.406627	-0.259861	0.081047	-0.014458	0.001446	-0.023477	0.414395	-0.542373	0.460609	0.095014	0.222636	0.008916	-0.236269	-0.167651	-0.174118	-0.285038	0.15284	-0.073128	-0.011378	-0.169733	0.0472	0.292004	0.060261	-0.005333	0.313572	0.34988	0.334454	0.241018	-0.052185	-0.046129	0.10552	0.110214	-0.176025	-0.057905	-0.249162	-0.414078	-0.37922	0.14205	0.177042	-0.202553	-0.015184	-0.170214	-0.07095	0.471488	-0.025218
88	-0.291514	-0.295077	-0.296588	-0.489687	-0.540575	0.135056	-0.146039	-0.033991	0.038286	-0.145818	-0.351029	0.756151	-0.416161	0.005112	-0.079053	0.161239	0.183969	0.067398	0.075073	0.35181	-0.154465	-0.221694	0.229979	0.204551	-0.181239	-0.346665	-0.135781	-0.069059	-0.501346	-0.56028	-0.556539	-0.378464	-0.222535	-0.043742	-0.156071	-0.203801	-0.127174	-0.022728	0.203162	0.652825	0.591391	-0.248434	-0.368207	0.070714	0.127963	0.006683	0.025181	-0.592206	0.014301
90	-0.023335	-0.019443	-0.024034	-0.105142	0.061654	0.021341	0.078779	0.027673	-0.053548	0.060672	0.154594	-0.037638	0.107557	-0.036478	0.173889	0.10928	0.13026	-0.018325	0.034869	0.093449	0.19032	0.186849	-0.114953	0.010093	-0.070537	0.249916	0.128653	-0.136552	-0.077545	0.12396	0.15733	0.101949	0.242443	0.160427	0.059446	0.152691	-0.108939	-0.005901	-0.020882	-0.315348	-0.276514	-0.075247	0.104062	0.031702	-0.074862	0.013428	-0.005474	0.104965	0.021183
91	0.48508	0.485265	0.486265	0.553404	0.479208	-0.128215	0.016365	0.052956	0.221751	0.203119	0.142183	-0.483238	0.417999	0.430336	0.152799	-0.256919	-0.221961	-0.267722	-0.266796	-0.465166	-0.16145	-0.048293	-0.100097	-0.495965	-0.193204	0.064604	-0.02659	0.000741	0.199713	0.422019	0.489169	0.411903	-0.218675	-0.148647	0.242497	-0.044776	-0.15379	0.114756	-0.363735	-0.319864	-0.313422	-0.081825	0.55603	-0.182284	-0.121045	-0.116451	-0.472022	0.598589	-0.116684
92	0.324932	0.324591	0.322875	0.357222	0.396847	-0.094586	-0.033098	-0.075107	0.166105	0.194194	0.137864	-0.367188	0.339475	0.405309	0.193276	-0.256585	-0.144035	-0.231764	-0.036687	-0.377161	-0.180963	0.080177	-0.206421	-0.508438	-0.383159	0.038962	-0.080076	0.018524	0.037162	0.307964	0.443698	0.460117	-0.131061	-0.032044	0.351238	0.044837	-0.120149	0.094046	-0.221503	-0.236378	-0.265944	-0.213181	0.556332	-0.110058	-0.231608	-0.186977	-0.462369	0.550144	-0.057494
93	0.213499	0.212583	0.210967	0.197474	0.130942	-0.087779	-0.065542	-0.255399	0.19605	0.052671	-0.033072	0.121935	0.076614	0.385031	0.13965	-0.186198	-0.205069	-0.174535	-0.056982	-0.141101	-0.207561	-0.07109	-0.023447	-0.383164	-0.411388	-0.286773	-0.187692	-0.009387	-0.245738	-0.064947	0.073328	0.160934	-0.274711	-0.226557	0.070323	-0.134606	-0.262526	0.034972	-0.23252	0.098615	0.023165	-0.3426	0.271388	-0.134858	-0.238415	-0.231583	-0.458711	0.113807	-0.253914
94	-0.482509	-0.480861	-0.479983	-0.529402	-0.327319	0.071753	0.014901	0.107267	-0.339751	-0.232897	0.044578	0.211055	-0.290867	-0.516178	-0.089953	0.374213	0.227502	0.151652	0.110764	0.450281	0.286686	0.192026	0.115091	0.587215	0.499045	0.201945	0.147498	-0.04552	0.048071	-0.299367	-0.370778	-0.378641	0.395424	0.090129	-0.249859	0.145032	0.154287	-0.206308	0.287166	0.017976	0.03456	0.285147	-0.571836	0.18696	0.198224	0.226613	0.584543	-0.425328	0.007638
101	0.317795	0.313109	0.313937	0.386407	0.29529	-0.166985	-0.001083	-0.085543	0.177873	0.002726	0.285644	-0.296241	0.28235	0.190618	0.072139	0.146066	-0.043124	-0.034702	0.03919	-0.048466	-0.067081	-0.102271	0.117265	-0.073226	-0.106652	0.262364	-0.122525	-0.045045	0.062689	0.102025	0.157002	0.201287	-0.190116	-0.040449	0.322144	-0.054944	-0.029373	-0.107296	-0.276846	-0.040927	-0.076542	-0.099613	0.076928	-0.345194	0.079606	-0.083586	-0.141955	0.2376	0.140245
102	0.419492	0.420406	0.419206	0.598806	0.505147	-0.203744	0.028514	-0.154413	0.148559	0.049417	0.247457	-0.487578	0.553127	0.261737	0.05523	-0.158186	-0.098384	-0.372871	-0.13259	-0.41193	-0.068477	0.096578	-0.138604	-0.310858	-0.256312	0.235816	0.143342	-0.068257	0.184381	0.394588	0.465994	0.438501	-0.176502	0.036043	0.406553	0.170271	-0.293368	0.076274	-0.260103	-0.287591	-0.353551	-0.192822	0.526313	-0.251698	-0.132134	-0.20961	-0.400541	0.56391	-0.033161
103	0.27268	0.274652	0.274865	0.483807	0.378999	-0.192615	0.031509	-0.093086	-0.027122	0.014483	0.308354	-0.627624	0.502388	0.097351	0.038997	0.058927	-0.064466	-0.211506	-0.01739	-0.173272	0.070207	0.102025	0.062315	-0.239493	-0.065773	0.36327	0.143219	-0.001848	0.291051	0.340839	0.383497	0.272473	-0.026677	0.112789	0.307698	0.132705	-0.151812	-0.102199	-0.175028	-0.420978	-0.424188	0.100143	0.298932	-0.312849	0.020282	-0.113414	-0.07839	0.552098	0.025
104	-0.169744	-0.166322	-0.164321	-0.110024	-0.10357	-0.208779	0.051531	-0.176926	-0.196374	-0.225025	0.153344	0.01028	-0.018205	-0.330806	0.025058	0.295435	-0.106673	0.134415	-0.017707	0.270907	0.179853	0.004591	0.046195	0.280186	0.194578	0.130167	-0.067646	0.035923	0.051528	-0.201452	-0.275306	-0.306553	0.158248	-0.167338	-0.237422	0.056112	-0.034032	-0.283231	-0.040547	-0.183802	-0.157853	0.219812	-0.288868	-0.132065	0.112539	-0.039353	0.279927	-0.147723	-0.093322
107	0.328338	0.328265	0.329441	0.242087	0.058055	-0.074196	0.061168	-0.11768	0.287528	0.037982	-0.229471	0.017878	0.030897	0.295096	-0.047434	-0.046227	-0.298476	-0.068494	-0.122218	-0.109197	-0.182268	-0.291068	0.112749	-0.31862	-0.23524	-0.119304	-0.196338	-0.005399	-0.044704	-0.029183	-0.001604	0.066889	-0.393509	-0.081222	0.201151	-0.283538	-0.045639	-0.077709	-0.009415	0.190846	0.208094	-0.188972	0.222119	-0.190175	-0.037528	-0.142832	-0.358143	0.05441	-0.126123
108	0.004543	-0.000438	-0.003055	-0.168041	-0.197455	0.066492	-0.1112	-0.121493	0.206131	-0.027163	-0.334614	0.480075	-0.073163	0.283872	0.063124	-0.064585	0.121546	-0.038122	-0.034329	0.082921	-0.122861	-0.183561	0.107309	-0.061895	-0.398395	-0.267951	-0.160598	0.116772	-0.311308	-0.255131	-0.148223	-0.040133	-0.300922	-0.115352	-0.077183	-0.164167	-0.214539	0.095955	0.031411	0.438984	0.400912	-0.357785	0.013137	0.003112	-0.072578	-0.102894	-0.292061	-0.268218	-0.04373
109	-0.17885	-0.175946	-0.173936	-0.095312	-0.010677	0.017538	0.105752	0.076969	-0.277718	-0.107223	0.285628	-0.221445	0.030607	-0.280212	-0.006636	0.272113	0.145457	0.072119	0.035479	0.226698	0.316316	0.111655	0.137351	0.378854	0.256361	0.346065	0.093058	-0.012457	0.174109	0.0097	-0.040447	-0.135512	0.381132	0.049213	-0.006479	0.196326	0.069549	-0.153956	0.047821	-0.24705	-0.231821	0.351016	-0.295656	-0.059371	0.233334	0.17358	0.403896	0.015837	0.037958
112	-0.205521	-0.202783	-0.199706	-0.220914	-0.131496	0.103205	0.09962	0.110767	-0.259108	0.030796	0.019924	-0.134354	-0.151104	-0.302047	-0.081009	0.164047	-0.023686	0.286618	0.086389	0.277735	0.282401	0.114921	0.16367	0.316961	0.461963	0.215909	-0.070309	-0.016925	0.203101	0.044395	-0.077676	-0.201542	0.362316	-0.077213	-0.21454	0.068054	0.075543	-0.103935	-0.065659	-0.144029	-0.097096	0.469114	-0.195502	-0.077135	0.172033	0.325974	0.511802	-0.087869	-0.076552
113	-0.367368	-0.36601	-0.36248	-0.312411	-0.248263	0.317568	-0.010263	0.104023	-0.274666	-0.029003	-0.02262	0.076546	-0.278799	-0.299487	-0.245274	0.122414	0.302406	0.33717	0.321953	0.385602	0.044999	-0.01813	0.343592	0.426222	0.407273	0.215084	-0.201903	0.289806	-0.033973	-0.178939	-0.195699	-0.26297	0.335904	-0.0708	0.061784	0.152269	0.288741	0.006666	0.280779	0.086181	0.08445	0.516237	-0.498187	-0.023172	0.247951	0.253701	0.414928	-0.240424	0.232643
115	-0.000489	-0.003515	-0.003296	-0.15388	-0.250135	0.039856	0.008903	-0.095823	0.171402	-0.116008	-0.277433	0.585536	-0.209892	0.123447	-0.046501	0.036248	0.027409	-0.016413	-0.129756	0.173571	-0.202082	-0.284026	0.180561	0.064372	-0.255239	-0.300405	-0.152675	0.019062	-0.342721	-0.358315	-0.337378	-0.212825	-0.289922	-0.170526	-0.073499	-0.249814	-0.122337	0.035456	0.158971	0.506806	0.479932	-0.251862	-0.205487	-0.009522	0.079938	-0.083728	-0.206261	-0.366499	-0.057461
116	0.139706	0.139305	0.138098	0.066153	0.099353	-0.138336	0.112611	-0.181671	0.161299	0.032924	0.09376	-0.135421	0.006477	-0.149821	-0.025775	0.246071	0.14139	-0.018005	0.084829	0.154489	-0.112403	-0.098236	0.011943	0.158574	0.142979	0.158839	0.122197	-0.166454	-0.061477	-0.101248	-0.050044	0.040595	-0.047083	-0.004227	0.130613	-0.003636	-0.136178	-0.162528	-0.120931	-0.01225	-0.048491	-0.036161	-0.079883	-0.188036	0.020547	-0.095338	0.120663	-0.058254	0.121061
118	-0.374161	-0.371407	-0.370051	-0.5233	-0.338283	0.166131	0.084557	0.033081	-0.186229	-0.096926	-0.275139	0.375705	-0.340078	-0.31944	-0.050302	0.129249	0.175093	0.265402	0.102229	0.428935	0.182143	0.060974	0.186165	0.466156	0.274835	-0.014986	-0.123526	0.109105	-0.066687	-0.307688	-0.28874	-0.366117	0.330016	-0.161112	-0.370884	0.057721	0.057423	-0.115496	0.191536	0.107028	0.143554	0.282549	-0.462926	0.133543	0.170347	0.248054	0.36348	-0.45834	-0.086737
119	-0.083744	-0.080897	-0.079543	0.069502	0.062972	-0.125655	-0.02705	-0.135632	-0.171632	-0.239124	0.136461	-0.234208	0.188039	-0.21974	-0.087122	0.106702	0.021368	-0.151165	-0.122888	-0.007615	0.323337	0.161847	0.110613	0.104231	0.18099	0.219015	0.212152	0.112748	0.241056	-0.039959	0.000706	-0.045512	0.103512	0.070377	-0.020452	0.035883	-0.026035	-0.126116	0.051894	-0.194085	-0.228556	0.099802	-0.128836	-0.098919	0.084294	-0.053194	0.109364	-0.015726	-0.071259
120	-0.171536	-0.168103	-0.16881	-0.168777	-0.048931	-0.008155	-0.016824	-0.075509	-0.170606	-0.104554	0.078704	-0.207743	0.155984	-0.09977	-0.04887	0.232929	0.041159	0.012545	0.141321	0.254169	0.26948	0.187327	0.190331	0.077736	0.09275	0.397608	0.058792	0.044414	0.012737	0.015658	0.013432	-0.048573	0.128371	0.180346	0.019839	0.116218	-0.051219	-0.170961	-0.064776	-0.274994	-0.227412	0.162901	0.09522	-0.218929	-0.040915	-0.016489	0.231726	-0.023155	0.016212
125	-0.473032	-0.467139	-0.4705	-0.462359	-0.304013	0.073329	-0.086696	-0.000283	-0.420343	-0.239151	-0.018059	0.094751	-0.124209	-0.388301	-0.013202	0.281369	0.1282	0.071119	0.09627	0.399835	0.492723	0.328559	0.08184	0.387954	0.398809	0.175481	0.191801	-0.091783	0.057822	-0.160012	-0.220705	-0.308853	0.401943	0.065653	-0.453258	0.070865	0.051316	-0.189482	0.153626	-0.212363	-0.147097	0.266508	-0.25896	0.049255	0.034467	0.165369	0.486547	-0.30968	-0.192172
128	-0.394137	-0.38785	-0.390346	-0.460421	-0.305301	0.194564	0.028274	0.084244	-0.304408	0.030756	-0.122509	0.098676	-0.284641	-0.337433	-0.075475	0.14659	0.207684	0.292411	0.232175	0.410829	0.294625	0.196968	0.083844	0.306291	0.373477	0.077954	0.001729	-0.019012	0.056566	-0.11836	-0.154395	-0.307139	0.526538	0.014854	-0.354449	0.241528	0.137342	-0.068309	0.188912	-0.211449	-0.149019	0.408877	-0.247352	0.146071	0.076451	0.278473	0.466144	-0.185137	-0.010779
132	-0.174317	-0.170802	-0.174624	-0.332568	-0.14284	0.007256	-0.049355	0.023804	-0.04462	0.04591	-0.281762	0.063469	-0.270632	-0.160463	-0.015479	-0.018881	0.06563	0.167151	0.172664	0.205609	0.079272	0.138986	-0.042363	0.025732	0.261376	-0.102122	0.092173	0.103157	0.100581	-0.228493	-0.158477	-0.125894	0.175506	0.025889	-0.275627	0.060283	0.032321	-0.090011	0.139807	-0.052207	-0.012517	0.173735	-0.009607	0.18072	-0.133304	0.042343	0.162407	-0.23683	-0.086325
133	-0.520977	-0.517306	-0.517857	-0.473184	-0.306274	0.108217	-0.078722	0.146222	-0.439406	-0.252248	0.063515	0.085836	-0.265422	-0.478462	-0.142034	0.340171	0.212518	0.127621	0.13811	0.455899	0.362002	0.281127	0.207742	0.497214	0.515911	0.171026	0.252713	0.022832	0.105059	-0.239595	-0.27736	-0.318081	0.452362	0.134074	-0.324631	0.186301	0.201522	-0.142964	0.288057	-0.080564	-0.033822	0.344578	-0.38873	0.185662	0.14846	0.21252	0.599531	-0.308469	-0.032602
134	0.179731	0.175156	0.177011	0.304575	0.195162	0.131206	-0.106362	0.191671	-0.022194	0.262411	0.26796	-0.354877	0.174148	0.37185	0.17958	-0.156425	-0.134059	0.15754	0.05199	-0.213465	-0.081698	-0.153385	0.072443	-0.313074	-0.026443	0.093948	-0.248397	-0.075483	0.15289	0.373936	0.316703	0.255421	-0.025367	-0.077281	0.221777	0.062002	0.038792	0.16602	-0.350086	-0.086365	-0.142028	0.209959	0.15596	-0.093071	0.044832	0.175808	-0.060128	0.465553	0.102951
135	0.256091	0.25071	0.253708	0.262363	0.19541	-0.142029	0.063354	-0.073377	0.210219	0.060396	0.238878	-0.15323	0.139127	0.199824	0.102263	0.051498	-0.00753	-0.04465	-0.0423	-0.06234	-0.162779	-0.185583	-0.0411	-0.039143	-0.110331	0.156035	-0.134396	0.013104	0.035435	0.028944	0.066808	0.103535	-0.132548	-0.155292	0.280483	-0.082133	-0.011623	-0.108081	-0.231042	0.039182	-0.010869	-0.124449	-0.022505	-0.226473	0.106612	-0.069863	-0.168707	0.155885	0.077073
136	0.344857	0.344162	0.341865	0.532557	0.405358	-0.085485	0.015489	0.029238	0.142561	0.009555	0.293459	-0.348175	0.331462	0.233845	0.124547	-0.133241	-0.093816	-0.288673	-0.219789	-0.401815	-0.13066	-0.071517	-0.102281	-0.203414	-0.109184	0.07176	0.106795	0.063295	0.171223	0.26738	0.326734	0.381694	-0.170834	0.009716	0.341556	0.016886	-0.058684	0.179612	-0.119245	-0.098995	-0.110903	-0.236691	0.30418	-0.052597	-0.023175	-0.198583	-0.335405	0.362233	0.084847
140	0.055484	0.060337	0.058193	0.28123	0.222897	-0.039485	0.000706	0.044004	-0.132659	-0.059119	0.402306	-0.358196	0.183478	-0.111792	-0.104344	0.02368	0.100241	-0.116628	-0.056847	-0.116196	0.184606	0.081047	-0.017428	0.094313	0.201602	0.175349	0.208511	0.125747	0.338241	0.181692	0.178578	0.070787	0.215361	0.078003	0.04722	0.185408	0.104578	0.092912	0.059739	-0.33952	-0.316358	0.106519	-0.01527	-0.041378	0.069605	-0.062257	0.008922	0.246636	0.146663
141	-0.456255	-0.451335	-0.452828	-0.479181	-0.352831	0.083205	-0.00811	0.083564	-0.283965	-0.180674	-0.103645	0.19187	-0.33266	-0.505199	-0.208298	0.273608	0.265985	0.13174	0.234103	0.437011	0.258494	0.149458	0.104281	0.515773	0.457903	0.07302	0.197299	0.114067	0.095125	-0.339607	-0.316782	-0.331967	0.419821	0.108169	-0.288773	0.195423	0.195065	-0.12116	0.416285	-0.004656	0.033814	0.31424	-0.528762	0.215018	0.106582	0.154996	0.497785	-0.37537	0.101724
142	0.075091	0.068716	0.070379	-0.021055	-0.189025	0.189903	-0.043953	-0.031043	0.242993	0.175671	-0.232691	0.28148	-0.27205	0.237258	-0.103752	-0.071743	0.093875	0.317045	0.261433	0.173339	-0.411393	-0.349947	0.365577	0.035944	-0.061807	-0.167699	-0.287361	0.096891	-0.229748	-0.264096	-0.186699	-0.105342	-0.200092	-0.201113	0.212883	-0.128251	0.037841	0.116148	-0.006076	0.577046	0.468108	0.005309	-0.212654	-0.136534	0.196685	0.160105	-0.04045	-0.21601	0.184106
146	-0.244503	-0.243392	-0.242781	-0.272803	-0.16813	-0.049878	0.033347	0.0292	-0.143623	-0.181931	0.1623	0.20341	-0.158377	-0.349001	-0.067096	0.270435	0.205629	-0.037941	0.035283	0.179823	0.114476	0.059332	-0.067086	0.331123	0.188054	0.204263	0.121905	-0.111587	-0.001179	-0.24805	-0.26528	-0.229327	0.161619	0.11148	0.004778	0.151858	0.027893	-0.041821	0.362955	0.091202	0.089144	0.068006	-0.458043	0.216813	0.238056	0.048567	0.298135	-0.173179	0.141816
147	-0.401607	-0.399403	-0.398029	-0.504615	-0.348065	0.210435	0.080502	0.104102	-0.264219	-0.150789	-0.140678	0.306025	-0.273487	-0.324163	-0.162536	0.234012	0.199569	0.170889	0.055484	0.451026	0.287131	0.096105	0.204218	0.539547	0.338569	0.109195	-0.01381	-0.010953	-0.000891	-0.227513	-0.304087	-0.354284	0.39099	-0.006091	-0.247787	0.05952	0.095763	-0.099222	0.216648	0.077203	0.124017	0.336349	-0.416041	0.022548	0.152576	0.259756	0.4474	-0.436321	-0.088897
150	-0.2391	-0.232793	-0.23285	-0.171154	-0.015053	-0.034028	0.081567	0.08719	-0.306742	-0.080619	0.149869	-0.233727	0.00913	-0.445666	-0.110157	0.233655	0.075949	0.04438	0.037794	0.225317	0.409722	0.331467	0.027034	0.31704	0.505941	0.327305	0.249991	0.103981	0.343387	0.071643	0.021567	-0.11673	0.491204	0.117079	-0.257157	0.280582	0.150354	-0.132619	0.049443	-0.365345	-0.278604	0.429589	-0.14691	-0.001211	0.025258	0.166503	0.522634	0.001536	-0.06261
151	-0.087918	-0.089277	-0.087946	-0.105406	0.002964	-0.038348	0.084641	-0.073251	-0.079601	-0.120014	-0.067751	0.102982	-0.014016	-0.127352	-0.125957	-0.074436	-0.133292	-0.105841	-0.170803	-0.091125	0.088323	-0.000437	-0.112803	0.144567	0.028868	-0.079859	0.197029	-0.030717	0.15658	-0.016055	-0.00523	0.139192	0.041711	0.053756	-0.099647	-0.094369	-0.008702	0.038439	0.104875	0.078478	0.09309	-0.097617	-0.097122	0.205403	-0.044322	-0.046182	0.130913	-0.170135	-0.094437
152	-0.361016	-0.356997	-0.357018	-0.365185	-0.208677	-0.112413	-0.004671	0.027973	-0.266516	-0.289351	0.100818	0.174924	-0.16298	-0.504476	-0.054885	0.339625	0.080668	0.010122	-0.013589	0.333615	0.294476	0.188539	0.023234	0.465007	0.455519	0.106368	0.277102	-0.016705	0.103196	-0.259111	-0.302682	-0.294667	0.294967	0.086795	-0.328533	0.07629	0.021305	-0.217421	0.135952	-0.042931	-0.012314	0.153923	-0.421167	0.115801	0.077153	0.083629	0.427898	-0.334549	-0.07702
153	-0.428585	-0.423451	-0.424589	-0.414014	-0.245294	0.044391	-0.017504	0.010463	-0.387296	-0.22179	-0.050852	0.024998	-0.154412	-0.423736	-0.086454	0.208949	0.090859	0.098132	0.083842	0.359352	0.494919	0.303605	0.12334	0.355965	0.522791	0.212584	0.08684	0.023089	0.168708	-0.1761	-0.205542	-0.274698	0.409216	0.038068	-0.431801	0.078436	0.095864	-0.183782	0.197017	-0.184276	-0.125065	0.374565	-0.265138	0.028143	0.024948	0.167132	0.56021	-0.317821	-0.186035
154	-0.479482	-0.473432	-0.476674	-0.537278	-0.36112	-0.008608	-0.055746	0.063978	-0.327511	-0.273416	-0.092641	0.282895	-0.227928	-0.546191	-0.057483	0.283	0.102273	0.021468	-0.00602	0.347902	0.438256	0.300016	-0.068351	0.435131	0.383996	0.011987	0.333102	-0.07442	-0.038079	-0.262316	-0.337214	-0.3307	0.290596	0.12044	-0.570251	0.041615	0.117383	-0.194607	0.274361	-0.032868	0.020223	0.118426	-0.383339	0.18298	0.014557	0.062412	0.4668	-0.502372	-0.182919
156	0.218884	0.212011	0.215873	0.159174	0.072955	-0.001375	0.0793	0.021615	0.235674	0.074644	0.074462	0.04358	-0.088622	0.163602	0.041979	-0.010719	0.004193	0.099129	-0.093932	-0.055887	-0.273791	-0.292274	0.107308	0.049515	-0.020844	-0.01523	-0.245635	0.029834	0.015718	-0.076684	-0.103504	0.00665	-0.208125	-0.153919	0.266012	-0.184024	-0.004061	-0.01631	-0.156727	0.326324	0.2403	-0.046222	-0.124318	-0.157827	0.152541	0.071662	-0.11997	-0.039037	0.087117
157	-0.303856	-0.298376	-0.298286	-0.269658	-0.150462	0.053856	0.03708	-0.003963	-0.360726	-0.025662	0.10268	-0.164827	-0.049962	-0.331221	-0.015477	0.213607	0.014938	0.186766	0.143777	0.309397	0.391301	0.260647	0.04799	0.286448	0.426929	0.274789	0.082526	-0.07535	0.175884	0.02504	-0.078435	-0.199555	0.471706	0.037328	-0.263118	0.193998	0.057413	-0.149182	0.014414	-0.362597	-0.301091	0.452207	-0.174074	-0.062465	0.047235	0.20478	0.506505	-0.049618	-0.125719
159	0.419588	0.422312	0.418408	0.636366	0.490659	-0.335987	-0.016807	-0.209747	0.142831	0.003255	0.283739	-0.592555	0.576928	0.2475	0.109173	-0.071061	-0.201166	-0.375222	-0.094876	-0.373364	-0.00158	0.085985	-0.187697	-0.50877	-0.221241	0.21657	0.241209	-0.07509	0.228911	0.340208	0.402281	0.412767	-0.229455	0.151852	0.314335	0.10897	-0.21279	-0.083224	-0.258959	-0.461939	-0.486829	-0.171656	0.549516	-0.250733	-0.229547	-0.323088	-0.38318	0.541346	-0.054382
161	-0.179941	-0.178702	-0.17367	-0.166943	-0.050379	0.192922	0.21883	0.18666	-0.206676	0.03742	0.121864	-0.086775	-0.193547	-0.356984	-0.136156	0.180406	0.22197	0.286849	0.092197	0.289832	0.170948	0.054077	0.226972	0.489779	0.456014	0.241835	-0.102888	0.088964	0.265462	0.036688	-0.078196	-0.215241	0.461551	0.00315	-0.041151	0.271585	0.24071	-0.05818	0.114704	-0.135214	-0.106972	0.45245	-0.353743	0.03372	0.267183	0.347197	0.438478	-0.085647	0.138447
162	0.223803	0.218324	0.223506	0.295054	0.203117	-0.035322	0.083621	0.107547	0.093064	0.094603	0.238206	-0.319222	0.112111	0.147076	0.04046	-0.037901	-0.072037	0.111103	-0.084804	-0.134162	-0.022893	-0.221706	0.199717	-0.001861	0.10281	0.178496	-0.198282	0.105363	0.318287	0.151245	0.097175	0.071792	-0.068	-0.067711	0.237013	-0.001594	0.024493	0.003746	-0.18254	0.017495	-0.035453	0.193735	-0.041894	-0.18321	0.12784	0.070386	0.029872	0.189511	0.164166
163	0.400752	0.402639	0.404493	0.473476	0.33894	-0.186814	0.175919	-0.26015	0.22651	0.058946	-0.07049	-0.284993	0.325781	0.181548	-0.061577	-0.063046	-0.1492	-0.312909	-0.087399	-0.215383	-0.135985	-0.009994	-0.045852	-0.359231	-0.328302	0.005249	0.075652	0.022605	0.004374	0.197527	0.277282	0.245269	-0.251636	0.070354	0.277952	0.020917	-0.159784	-0.006836	-0.033822	-0.175368	-0.187151	-0.194667	0.326908	-0.165851	-0.124332	-0.289411	-0.364473	0.362657	-0.037262
164	0.280362	0.278969	0.281	0.378289	0.205777	-0.158959	-0.075972	-0.233595	0.173737	0.028102	-0.066268	-0.174049	0.274146	0.371312	-0.021909	-0.17328	-0.257645	-0.199991	-0.037204	-0.250572	-0.173967	-0.060256	0.007538	-0.399496	-0.390353	-0.117769	-0.079085	0.179746	-0.003206	0.101333	0.200621	0.213329	-0.348763	-0.002231	0.163714	-0.124045	-0.146627	0.060664	-0.19543	-0.041561	-0.066499	-0.257448	0.385107	-0.210457	-0.186071	-0.314522	-0.396448	0.276536	-0.057818
166	-0.207766	-0.211805	-0.209419	-0.400612	-0.305928	0.074914	-0.027667	0.089764	0.057024	-0.112835	-0.201859	0.532388	-0.448771	-0.103003	0.070753	0.118202	0.058397	0.161621	-0.038909	0.233873	-0.135229	-0.175191	0.109111	0.305052	0.157869	-0.282905	-0.230325	0.164311	-0.163949	-0.43885	-0.434157	-0.312795	-0.055935	-0.102252	-0.209009	-0.16824	0.079126	-0.013595	0.217301	0.455075	0.447189	-0.040254	-0.443698	0.227575	0.028002	-0.001977	0.103926	-0.478547	-0.022891
175	0.387912	0.39054	0.388697	0.429462	0.3552	-0.086136	0.134102	0.0093	0.272407	0.227185	0.091851	-0.369282	0.20967	0.171072	0.076551	-0.131823	-0.072258	-0.106095	-0.049124	-0.208218	-0.198199	-0.105548	-0.101318	-0.408483	-0.100693	0.059784	0.072539	0.122155	0.252492	0.289224	0.302873	0.237898	-0.136326	0.115346	0.105086	0.201018	0.046394	0.046149	-0.219334	-0.268032	-0.243958	-0.038872	0.396879	-0.051228	-0.130773	-0.142905	-0.307165	0.368133	0.101733
176	-0.29677	-0.294723	-0.293191	-0.313738	-0.301465	-0.129726	-0.079855	-0.179837	-0.167874	-0.301148	0.054142	0.407838	-0.12363	-0.08917	0.004011	0.199692	-0.044168	-0.149396	-0.132625	0.187561	0.03975	-0.008634	-0.011337	0.285456	-0.061803	0.066434	0.07171	-0.119207	-0.265024	-0.392497	-0.483199	-0.344292	-0.01244	0.034201	-0.138317	-0.067322	-0.049073	-0.192681	0.158771	0.067236	0.060848	-0.078868	-0.433199	-0.09856	0.114226	-0.149478	0.113835	-0.310489	-0.167917
178	-0.240062	-0.242535	-0.24197	-0.474772	-0.43319	0.265479	-0.069382	0.011958	0.079315	0.021049	-0.491722	0.756511	-0.480211	-0.011747	-0.172578	-0.095804	0.134959	0.183516	0.110963	0.237047	-0.26956	-0.146187	0.059052	0.221241	-0.112928	-0.445373	-0.213482	0.069457	-0.46487	-0.395783	-0.340786	-0.252331	-0.088229	-0.199121	-0.190338	-0.163696	0.155418	0.202667	0.247109	0.624505	0.601713	-0.170516	-0.232469	0.218034	0.078467	0.107703	-0.040044	-0.494346	-0.019645
182	-0.157774	-0.153653	-0.154367	-0.2004	-0.125474	0.0833	0.192856	0.09744	-0.128442	0.122722	0.17585	0.066866	-0.162749	-0.304455	0.017202	0.139697	0.155471	0.170803	0.070173	0.247023	0.046079	0.000822	-0.091292	0.289648	0.257574	0.182153	-0.038353	-0.087938	0.070166	-0.008449	-0.084303	-0.172938	0.426884	-0.127794	-0.090975	0.26552	0.152652	-0.033772	0.127839	-0.171401	-0.173683	0.28736	-0.294981	0.098825	0.157736	0.213435	0.286285	0.016448	0.104377
183	-0.461529	-0.463068	-0.461094	-0.601621	-0.519605	0.187102	-0.080791	0.010497	-0.229757	-0.20077	-0.199082	0.503662	-0.421553	-0.285685	-0.222439	0.340243	0.076672	0.292096	0.262297	0.581318	0.123494	0.03387	0.361155	0.50469	0.239446	0.063633	-0.163092	0.04324	-0.262068	-0.467655	-0.497362	-0.463336	0.151275	-0.029834	-0.190823	-0.151247	0.110433	-0.153937	0.23624	0.36392	0.421335	0.173564	-0.515985	0.015046	0.230436	0.189469	0.555025	-0.584966	-0.04153
185	-0.506222	-0.500592	-0.502634	-0.594677	-0.361969	0.233356	0.01346	0.18923	-0.364456	-0.091763	-0.052204	0.251622	-0.287258	-0.403448	-0.124905	0.290584	0.24495	0.202949	0.219045	0.509453	0.270824	0.248119	0.128093	0.49541	0.321425	0.115202	0.132697	-0.030288	-0.073772	-0.17899	-0.197308	-0.282507	0.519638	0.051841	-0.263187	0.179686	0.188213	-0.068656	0.322142	-0.09822	-0.009429	0.297633	-0.369396	0.241696	0.168997	0.275225	0.500877	-0.284051	0.005153
187	-0.368385	-0.369573	-0.367574	-0.468233	-0.241255	-0.044909	0.044287	-0.01001	-0.173487	-0.248684	-0.124282	0.278485	-0.258542	-0.523863	-0.029191	0.335619	0.125088	0.137925	0.168308	0.406531	0.152961	0.173088	0.097239	0.485478	0.324261	0.009657	0.03684	0.04253	0.006915	-0.392821	-0.334218	-0.286293	0.228386	0.074179	-0.21435	0.086533	0.102349	-0.237779	0.285784	0.185957	0.174081	0.130039	-0.471472	0.200487	0.076821	0.079412	0.486766	-0.439784	0.040057
191	0.470433	0.464479	0.465335	0.535922	0.374328	0.00118	-0.026587	0.037455	0.307556	0.266982	0.151599	-0.26017	0.247612	0.547554	0.18958	-0.295649	-0.171615	-0.031554	-0.077434	-0.408038	-0.405967	-0.257195	-0.009761	-0.433815	-0.395598	-0.183132	-0.208532	-0.026397	0.01953	0.310063	0.361201	0.401265	-0.341394	-0.163435	0.456294	-0.089124	-0.097615	0.211891	-0.305736	0.07311	0.003126	-0.233652	0.417552	-0.120313	-0.028243	-0.052591	-0.521485	0.478528	0.104656
196	0.278721	0.28147	0.280151	0.518011	0.418269	-0.24813	0.036878	-0.123903	-0.005185	-0.078069	0.364262	-0.586185	0.543116	-0.028961	0.005059	0.024395	-0.060863	-0.287632	-0.097497	-0.317085	0.235092	0.19133	-0.229035	-0.257911	-0.098439	0.397007	0.261151	-0.127005	0.358765	0.404637	0.388825	0.330824	-0.037342	0.227723	0.26643	0.215027	-0.095587	-0.059526	-0.114433	-0.446723	-0.447167	-0.051615	0.402383	-0.146781	-0.108931	-0.159056	-0.169356	0.473892	0.038881
199	-0.192935	-0.18979	-0.188915	-0.1057	-0.036454	0.034804	0.062495	0.029326	-0.176028	-0.121057	0.121562	-0.113028	-0.071832	-0.385983	-0.203258	0.213547	0.321534	0.105571	0.201442	0.270309	0.186472	0.128979	0.169696	0.389715	0.364931	0.249318	0.160908	0.101361	0.258022	-0.115351	-0.104119	-0.157377	0.342978	0.116615	0.012082	0.226198	0.219924	-0.111373	0.294905	-0.183469	-0.154263	0.256185	-0.378146	-0.016378	0.172489	0.090843	0.326026	-0.098358	0.219682
202	0.241957	0.246883	0.245679	0.506883	0.369178	-0.292637	0.002089	-0.142551	-0.074143	-0.077256	0.342044	-0.659489	0.495268	0.047828	0.033161	0.04265	-0.298178	-0.278756	-0.068731	-0.260193	0.281615	0.171546	-0.132024	-0.284095	-0.042188	0.256724	0.250853	-0.013961	0.346221	0.38406	0.340857	0.217764	-0.030018	0.179195	0.008947	0.126786	-0.190892	-0.127958	-0.348473	-0.56779	-0.528901	0.058785	0.406552	-0.214867	-0.202536	-0.228817	-0.0459	0.465546	-0.110735
203	-0.395435	-0.398577	-0.397534	-0.619737	-0.512247	0.191991	-0.015049	0.113548	-0.05751	-0.089164	-0.337937	0.687063	-0.585355	-0.21607	-0.114512	0.080607	0.166417	0.258826	0.068607	0.385389	-0.089431	-0.124151	0.183051	0.462469	0.211269	-0.264968	-0.129879	0.053587	-0.208092	-0.511377	-0.528236	-0.427263	0.113623	-0.120016	-0.271452	-0.152389	0.152163	0.006747	0.285151	0.551604	0.539731	0.054264	-0.542669	0.231721	0.177135	0.243998	0.318908	-0.636084	0.017273
204	-0.104948	-0.101868	-0.105874	-0.165492	-0.157462	-0.089381	-0.04026	-0.114156	-0.035377	0.053816	-0.06248	-0.05331	-0.004811	-0.084764	0.103507	-0.05904	0.018077	-0.01198	0.027513	-0.003168	0.231665	0.025894	-0.151002	-0.07675	0.086562	-0.022839	0.205865	-0.054274	0.073687	-0.050495	-0.045602	-0.095528	0.08424	0.08593	-0.283084	-0.125191	-0.084101	-0.101165	0.109382	-0.211472	-0.16352	0.007403	-0.094583	-0.010999	-0.194612	-0.079585	0.097194	-0.080967	-0.021075
205	-0.138754	-0.134495	-0.133482	-0.018641	0.012736	0.075155	-0.014413	0.081536	-0.331559	0.101096	0.232753	-0.415874	0.121504	-0.080472	0.042577	0.059166	-0.047725	0.210764	0.149777	0.099842	0.352869	0.183161	0.13044	0.046603	0.292061	0.33596	-0.022489	-0.055148	0.246505	0.257782	0.158049	-0.020811	0.392887	0.076297	-0.086656	0.237135	0.033576	0.01791	-0.115005	-0.476144	-0.405683	0.529197	0.051867	-0.15205	0.066809	0.214169	0.373101	0.278275	0.003637
207	0.047596	0.044558	0.049322	-0.052445	-0.044658	0.04432	0.209145	0.177358	0.047841	0.124758	0.05499	-0.012808	-0.195785	-0.108921	0.045727	0.102304	-0.019146	0.246595	-0.043556	0.125188	-0.016308	-0.19917	0.151311	0.241597	0.325843	0.080443	-0.182963	-0.050624	0.153194	-0.024107	-0.132811	-0.152729	0.1121	-0.105838	-0.023041	-0.021786	0.030569	-0.040208	-0.072695	0.132444	0.100391	0.29466	-0.301086	-0.000744	0.181401	0.221115	0.302181	-0.078396	0.054706
208	-0.327797	-0.329003	-0.32604	-0.508223	-0.4	0.201301	0.068388	0.131655	-0.173891	-0.00726	-0.190704	0.327791	-0.422438	-0.24668	-0.070271	0.163087	0.072854	0.31226	0.02961	0.38052	0.142431	-0.029488	0.195219	0.457227	0.397767	-0.002457	-0.188875	0.002494	-0.048916	-0.244931	-0.367612	-0.391483	0.261524	-0.125976	-0.310978	-0.110147	0.096845	-0.053817	0.108347	0.24267	0.274668	0.322214	-0.424828	0.056399	0.215896	0.331758	0.479988	-0.432863	-0.077184
210	-0.231505	-0.229068	-0.226219	-0.306852	-0.186491	0.073	0.141366	0.11429	-0.163094	-0.004664	-0.179957	0.008747	-0.275911	-0.315586	-0.170259	0.05862	0.057621	0.27021	0.108328	0.262156	0.147576	0.00342	0.136938	0.333823	0.507685	0.158969	-0.082875	0.089294	0.158426	-0.109539	-0.143958	-0.224651	0.312358	-0.116657	-0.22441	0.107995	0.103702	-0.090606	0.127616	-0.059569	-0.027105	0.439296	-0.264168	0.115776	0.081315	0.211734	0.453183	-0.189137	-0.043605
214	0.46616	0.466042	0.463651	0.678805	0.569487	-0.304924	-0.042504	-0.117989	0.160637	-0.038517	0.360419	-0.549931	0.609426	0.341113	0.187463	-0.079326	-0.268016	-0.398064	-0.22724	-0.433082	-0.048369	0.055781	-0.131908	-0.473773	-0.266289	0.198452	0.149393	-0.020537	0.211915	0.39087	0.466946	0.494777	-0.316345	0.063916	0.335617	0.053632	-0.208781	0.004976	-0.322128	-0.33563	-0.373932	-0.293346	0.639992	-0.206351	-0.209939	-0.337357	-0.445012	0.575113	-0.094454
215	-0.390099	-0.391426	-0.38818	-0.508976	-0.396319	0.228613	0.030729	0.172189	-0.250674	-0.075545	-0.065809	0.285607	-0.420396	-0.336304	-0.099334	0.247469	0.092296	0.342112	0.038662	0.412219	0.175551	0.016002	0.25633	0.568213	0.463277	0.01191	-0.079828	-0.017082	-0.004608	-0.241906	-0.375643	-0.405334	0.31121	-0.045019	-0.267166	-0.068313	0.121071	-0.051013	0.114129	0.29111	0.304252	0.295852	-0.443355	0.063987	0.287487	0.357899	0.560814	-0.456642	-0.027744
216	-0.451214	-0.445658	-0.449337	-0.479685	-0.329973	0.008225	-0.083181	-0.078246	-0.339897	-0.304008	-0.120047	0.155797	-0.134023	-0.452132	-0.052863	0.37679	0.172884	0.081447	0.1448	0.458312	0.49079	0.279999	0.093959	0.411375	0.343502	0.139638	0.205552	-0.047772	-0.022875	-0.270272	-0.281621	-0.373023	0.313858	0.133701	-0.46505	0.108236	0.019733	-0.263511	0.185504	-0.085029	-0.050949	0.17189	-0.289671	0.041074	0.023818	0.069464	0.457795	-0.439087	-0.130234
219	-0.45387	-0.456353	-0.455602	-0.561726	-0.535763	0.176952	-0.093371	0.10299	-0.22909	-0.161634	-0.179592	0.643035	-0.373378	-0.196721	0.006525	0.129782	0.133905	0.153351	0.023898	0.322501	0.106188	-0.12738	0.127949	0.423885	0.127527	-0.164294	-0.144978	-0.122415	-0.270398	-0.388085	-0.469475	-0.413661	0.106936	-0.120889	-0.319803	-0.130122	0.128323	0.012658	0.360646	0.421631	0.438602	0.055959	-0.600399	0.125035	0.278996	0.157911	0.330158	-0.494108	0.020363
220	0.199579	0.200513	0.196644	0.443457	0.297974	-0.218445	-0.192895	-0.148478	0.005422	-0.141783	0.244758	-0.416798	0.426987	0.255363	0.084944	-0.18111	-0.134827	-0.317909	-0.175843	-0.424573	0.030707	0.051208	-0.147215	-0.339605	-0.16539	0.128176	0.259048	0.038669	0.172969	0.191407	0.233423	0.274165	-0.231969	0.176322	0.198682	-0.025783	-0.129485	0.033973	-0.128291	-0.304246	-0.320111	-0.165182	0.36002	-0.076386	-0.18449	-0.251783	-0.346652	0.277325	0.003252
221	-0.208135	-0.205227	-0.203156	-0.126622	-0.07795	0.000794	0.090181	0.044508	-0.210798	-0.14627	0.17295	-0.137854	-0.083654	-0.364766	-0.125856	0.248847	0.171311	0.084858	0.038821	0.247322	0.238102	0.071444	0.16003	0.415066	0.463063	0.325109	0.038931	0.192108	0.248701	-0.111438	-0.188692	-0.255083	0.305899	0.019036	-0.108024	0.202565	0.221805	-0.143139	0.180915	-0.181606	-0.150694	0.379551	-0.387227	-0.023128	0.174028	0.084733	0.41053	-0.143218	0.103714
222	0.390646	0.39029	0.387414	0.574184	0.4833	-0.437377	-0.119285	-0.226733	0.126649	-0.153569	0.206245	-0.492577	0.580091	0.304916	0.269717	0.000419	-0.386956	-0.416016	-0.224414	-0.354218	0.006407	0.06432	-0.130713	-0.462885	-0.24159	0.108929	0.180791	0.043497	0.148157	0.221812	0.360632	0.427762	-0.407323	0.038388	0.186402	-0.119223	-0.304138	-0.136415	-0.390614	-0.235623	-0.27517	-0.293988	0.572411	-0.243974	-0.240197	-0.414223	-0.358264	0.464028	-0.214993
223	-0.399733	-0.398672	-0.398103	-0.512466	-0.382136	0.25647	-0.040692	0.142901	-0.263215	0.093823	-0.195289	0.213977	-0.354561	-0.159448	-0.10377	0.033456	0.11645	0.341662	0.246474	0.345684	0.171668	0.051803	0.132342	0.224867	0.290087	0.007793	-0.198382	0.010867	-0.069149	-0.171143	-0.196998	-0.230208	0.383182	-0.063879	-0.22376	0.032202	0.136531	0.037729	0.200973	0.040742	0.082497	0.422902	-0.378318	0.088072	0.086424	0.299802	0.475673	-0.21426	0.028433
224	-0.358184	-0.352784	-0.354261	-0.467557	-0.348246	0.121295	0.097733	-0.032654	-0.205527	-0.147553	-0.314795	0.349033	-0.329019	-0.450285	-0.181684	0.165185	0.120888	0.208728	0.123584	0.447574	0.301242	0.136654	0.101235	0.431614	0.332591	-0.03953	0.012753	0.060877	-0.063636	-0.264891	-0.289508	-0.371955	0.331873	-0.090312	-0.510822	0.026347	0.12517	-0.144656	0.209385	0.037661	0.125916	0.229107	-0.29635	0.106102	0.035335	0.194997	0.419024	-0.526601	-0.172364
225	-0.414072	-0.409106	-0.410087	-0.417403	-0.276711	0.096886	0.003417	0.031759	-0.385312	-0.178615	-0.019916	0.024393	-0.135246	-0.457488	-0.106456	0.307103	0.083802	0.134901	0.139271	0.418601	0.470064	0.280911	0.095266	0.439894	0.504858	0.259813	0.128934	-0.048241	0.136042	-0.099269	-0.199302	-0.296197	0.416164	0.05506	-0.390667	0.088389	0.17108	-0.158044	0.154622	-0.146589	-0.068676	0.388617	-0.282022	-0.005847	0.12155	0.196016	0.597596	-0.281122	-0.149938
229	-0.215801	-0.210384	-0.206749	-0.290465	-0.21741	0.021801	0.158688	-0.066505	-0.154405	-0.086804	-0.211177	0.000932	-0.188812	-0.337085	-0.11052	0.202329	-0.114565	0.231485	0.089352	0.316232	0.321071	0.10197	0.145058	0.264191	0.360933	0.046996	-0.07855	-0.044708	0.02194	-0.128663	-0.235677	-0.33626	0.234019	-0.049634	-0.286534	-0.01453	0.101582	-0.211157	0.123001	-0.158868	-0.093145	0.276793	-0.2149	-0.127945	0.010726	0.054966	0.386791	-0.342694	-0.140638
244	0.372898	0.368978	0.367874	0.570976	0.419225	-0.264234	-0.161954	-0.114636	0.105636	-0.042889	0.180235	-0.47014	0.490955	0.437631	0.242556	-0.185191	-0.284785	-0.345948	-0.206656	-0.47517	-0.058998	-0.03841	-0.060865	-0.484457	-0.275219	0.036038	0.096067	-0.007618	0.137327	0.265236	0.350188	0.396286	-0.373189	0.084827	0.27688	-0.115796	-0.221729	-0.048081	-0.317138	-0.169688	-0.249919	-0.269834	0.463467	-0.210678	-0.18006	-0.355938	-0.420101	0.485732	-0.115369
246	0.233615	0.233278	0.233843	0.324926	0.243901	-0.271306	-0.098186	-0.129538	0.062536	-0.151862	0.167982	-0.316185	0.411656	0.283239	0.231369	-0.030749	-0.444734	-0.335262	-0.374904	-0.348339	0.055622	-0.003243	-0.101196	-0.271221	-0.246048	0.064943	0.162682	0.004995	0.118394	0.150643	0.131663	0.263116	-0.365359	0.003538	0.085351	-0.291152	-0.134099	-0.070024	-0.128939	-0.177788	-0.139886	-0.278249	0.347477	-0.240163	-0.175114	-0.406356	-0.282545	0.239106	-0.235214
247	0.418937	0.416096	0.414528	0.505836	0.425725	-0.231069	-0.045239	-0.011368	0.224977	-0.015081	0.283774	-0.330061	0.442893	0.318749	0.187449	0.033822	-0.274032	-0.284714	-0.254182	-0.304065	-0.134438	-0.031046	-0.046379	-0.334951	-0.277148	0.029695	0.071093	0.031812	0.083985	0.290737	0.35498	0.389631	-0.371155	-0.010492	0.279643	-0.15505	-0.152324	0.0219	-0.345038	-0.079878	-0.093575	-0.430144	0.544187	-0.172899	-0.081203	-0.284008	-0.4009	0.389986	-0.049736
249	0.125662	0.124739	0.127106	0.282503	0.287923	-0.15031	-0.027491	0.046147	-0.071145	-0.006377	0.348502	-0.433448	0.300263	0.149008	0.187236	-0.069615	-0.127732	-0.138925	-0.144228	-0.265986	0.014115	0.067435	-0.027517	-0.050122	0.043	0.185551	0.142987	-0.131599	0.29751	0.212777	0.251352	0.228381	0.082896	-0.023875	0.258958	0.083719	-0.062415	0.005338	-0.034614	-0.331224	-0.337899	0.105012	0.163911	-0.093036	-0.003345	-0.039835	-0.047199	0.447065	-0.007324
262	0.25672	0.256621	0.252349	0.409455	0.213663	-0.250485	-0.135666	-0.209881	0.135988	-0.087808	0.101821	-0.226671	0.378823	0.234328	0.105219	-0.071276	-0.136629	-0.31362	-0.07484	-0.32128	-0.029077	-0.016557	-0.13539	-0.419258	-0.329606	-0.039454	0.254793	-0.123305	-0.04054	0.121493	0.165348	0.238537	-0.363098	0.226569	0.225683	-0.07981	-0.186754	-0.018236	-0.095721	-0.132691	-0.163679	-0.372083	0.363708	-0.138084	-0.188509	-0.348276	-0.399436	0.226265	0.008315
267	0.28119	0.279589	0.281168	0.078043	0.047676	-0.145208	0.243388	-0.178061	0.4134	0.041654	-0.301138	0.35011	-0.124612	0.024501	0.028246	0.069246	-0.054197	-0.175967	-0.157351	0.030524	-0.279523	-0.199025	-0.147909	-0.022537	-0.188298	-0.271303	-0.074475	0.016408	-0.153973	-0.204159	-0.150883	-0.069011	-0.290354	-0.02263	-0.012379	-0.043621	-0.097066	-0.060385	0.060272	0.303735	0.280577	-0.38388	0.0004	0.100438	-0.074313	-0.256178	-0.295681	-0.160067	-0.104253
271	0.460315	0.457356	0.459496	0.581544	0.495516	-0.171634	0.135825	-0.00997	0.170264	0.142279	0.339827	-0.558836	0.439991	0.27864	0.209625	-0.090679	-0.180387	-0.050921	-0.093746	-0.331665	-0.081035	-0.169641	-0.023866	-0.30574	-0.146235	0.288099	-0.122668	-0.05146	0.261541	0.418633	0.415055	0.394332	-0.164695	-0.102854	0.435411	0.075653	-0.146999	-0.018169	-0.367932	-0.238013	-0.285506	0.075796	0.282092	-0.239492	-0.001763	-0.063986	-0.229546	0.537552	0.053423
272	0.032923	0.03235	0.03536	0.089272	0.022983	0.105698	-0.007566	-0.047151	0.110042	-0.085828	-0.188972	0.145427	-0.148847	-0.104677	-0.272751	-0.075142	0.111732	0.040105	0.116319	0.01493	-0.166481	-0.0744	0.189803	0.114247	0.0188	-0.15708	-0.070061	0.364415	-0.100495	-0.158044	-0.049501	-0.021988	-0.144046	-0.097892	0.059587	0.010619	0.11936	0.106875	0.171749	0.348747	0.360481	-0.035921	-0.15544	0.016265	0.109852	-0.059372	-0.098719	-0.208239	0.102706
273	-0.323675	-0.321624	-0.323503	-0.284942	-0.176951	0.203683	-0.067231	0.060718	-0.251912	-0.174185	0.034035	0.184893	-0.145742	-0.234894	-0.245282	0.200043	0.208383	0.196447	0.343042	0.383361	0.14272	0.170915	0.246915	0.235158	0.093266	0.187294	-0.034853	0.046979	-0.202974	-0.168946	-0.076215	-0.088707	0.208622	0.106783	0.001766	0.026595	0.089041	-0.013488	0.249828	-0.047328	0.012044	0.115205	-0.245868	0.180641	0.139914	0.180572	0.299052	-0.23282	0.093025
275	0.439356	0.438746	0.439413	0.466856	0.406641	-0.21553	0.016511	-0.188637	0.218135	0.089335	0.067253	-0.466446	0.407228	0.380268	0.093749	-0.255117	-0.339793	-0.239672	-0.293262	-0.461684	-0.056833	-0.117694	-0.113146	-0.384655	-0.226917	0.191825	-0.084781	-0.016016	0.15531	0.293794	0.327509	0.380491	-0.342916	-0.111143	0.225898	-0.221766	-0.295664	-0.072139	-0.385408	-0.212468	-0.220249	-0.08419	0.43305	-0.420065	-0.196135	-0.226542	-0.382416	0.361947	-0.20603
284	-0.511671	-0.507125	-0.507678	-0.617564	-0.416938	0.166944	-0.033262	0.098842	-0.310294	-0.17732	-0.252377	0.327841	-0.382088	-0.495693	-0.182646	0.211211	0.189626	0.243893	0.163526	0.482826	0.267582	0.202294	0.101299	0.506966	0.509381	-0.000439	0.064349	0.047534	0.03275	-0.334993	-0.360159	-0.407847	0.395286	-0.040871	-0.452679	0.079155	0.217449	-0.104066	0.327836	0.113046	0.155782	0.347723	-0.422609	0.152296	0.138321	0.21792	0.528655	-0.498638	-0.096625
285	-0.433981	-0.429335	-0.431763	-0.35115	-0.16666	-0.152268	-0.135376	-0.096445	-0.359541	-0.37454	0.08085	0.048295	0.039618	-0.367709	-0.136671	0.264866	0.185223	-0.228891	0.005316	0.205802	0.309678	0.378154	-0.037667	0.275698	0.146657	0.178053	0.45066	-0.098643	0.006947	-0.258987	-0.213341	-0.135502	0.239318	0.270801	-0.088203	0.193166	-0.046078	-0.223322	0.338195	-0.228374	-0.225176	0.047562	-0.280738	0.107233	-0.026696	-0.082073	0.290065	-0.170076	-0.052976
286	-0.474069	-0.476222	-0.475881	-0.625194	-0.472338	0.160566	-0.113018	-0.015366	-0.116231	-0.21582	-0.272392	0.755558	-0.487866	-0.25522	-0.087429	0.126815	0.202743	0.107019	0.07497	0.383187	-0.155548	0.022429	0.099556	0.487685	0.117984	-0.220271	-0.02721	0.134848	-0.338626	-0.548449	-0.524946	-0.375541	0.05054	-0.098233	-0.224059	-0.138098	0.172312	-0.026136	0.313878	0.541618	0.504462	-0.073877	-0.557458	0.221944	0.101145	0.124393	0.223529	-0.658709	-0.015578
287	-0.579528	-0.5766	-0.577062	-0.685918	-0.498158	0.129432	-0.042098	0.022675	-0.315285	-0.297345	-0.226455	0.462499	-0.331393	-0.4667	-0.173274	0.32238	0.247909	0.106581	0.185508	0.530898	0.275706	0.191799	0.17856	0.571563	0.282806	0.061533	0.163693	0.008105	-0.210934	-0.433409	-0.437037	-0.429762	0.286626	0.094309	-0.330068	-0.025459	0.112865	-0.172098	0.370727	0.133531	0.188381	0.135219	-0.579623	0.110468	0.133817	0.121653	0.513154	-0.617338	-0.010893
288	0.408214	0.403579	0.402093	0.448774	0.323682	-0.261883	-0.143727	-0.212147	0.300908	-0.04493	-0.06807	-0.116038	0.372356	0.490614	0.196273	-0.23072	-0.286329	-0.337937	-0.183042	-0.422304	-0.271758	-0.123038	-0.062158	-0.482321	-0.485325	-0.182276	0.006098	-0.068054	-0.11876	0.076505	0.245034	0.391808	-0.582321	-0.078028	0.266213	-0.286082	-0.346321	0.021604	-0.323177	0.150691	0.089379	-0.443798	0.465141	-0.225722	-0.185023	-0.357343	-0.56136	0.262438	-0.16932
291	-0.256341	-0.261388	-0.262092	-0.493401	-0.473805	0.098224	-0.141902	-0.00056	0.092105	-0.110886	-0.452064	0.773248	-0.453191	0.035065	-0.007747	-0.058437	0.059071	0.063312	-0.054669	0.152154	-0.176625	-0.17998	0.046787	0.165794	-0.137245	-0.50363	-0.103145	-0.002371	-0.434545	-0.50319	-0.47402	-0.302966	-0.235929	-0.090576	-0.291157	-0.332895	-0.110061	0.054629	0.198313	0.646154	0.621567	-0.30056	-0.299421	0.205877	-0.005323	-0.00552	-0.039443	-0.612544	-0.068597
307	-0.11779	-0.112266	-0.11628	0.033269	0.069117	-0.098824	0.016843	0.032797	-0.181638	-0.168237	0.243716	-0.166051	0.178271	-0.193797	-0.023768	0.123863	0.108318	-0.159598	0.020097	0.08723	0.265368	0.164851	0.022707	0.081475	0.144332	0.28577	0.230863	0.066606	0.197857	0.045404	0.046175	-0.008063	0.207621	0.172531	-0.049207	0.274509	0.049343	-0.0852	0.091486	-0.366706	-0.345557	0.112234	-0.035158	0.057963	-0.059444	-0.072344	0.11661	0.063635	0.0699
309	-0.427429	-0.426344	-0.424231	-0.589629	-0.422595	0.217126	0.086693	0.134115	-0.225356	-0.047651	-0.239262	0.364962	-0.457413	-0.39781	-0.146285	0.184483	0.189954	0.335317	0.152839	0.479552	0.188741	0.056342	0.182206	0.556573	0.483662	0.006058	-0.073717	0.034053	-0.01732	-0.313106	-0.363794	-0.416767	0.39256	-0.115344	-0.383135	0.016334	0.188921	-0.074548	0.27603	0.1803	0.219527	0.347205	-0.562828	0.167628	0.233558	0.330585	0.560944	-0.498665	-0.029299
310	-0.366884	-0.362834	-0.365418	-0.505748	-0.382386	0.079295	0.001938	-0.022354	-0.073196	-0.140393	-0.382373	0.47541	-0.385786	-0.344185	-0.126664	0.072377	0.214506	0.09402	0.10873	0.371017	0.129081	0.082786	0.08717	0.31426	0.22912	-0.182568	0.047863	0.203086	-0.10452	-0.442085	-0.37673	-0.390608	0.190793	-0.008285	-0.47822	0.034082	0.112762	-0.095046	0.34669	0.141727	0.205311	0.060436	-0.352775	0.225132	-0.017284	0.049748	0.246577	-0.574166	-0.025905
311	-0.34444	-0.342737	-0.340302	-0.474352	-0.35613	0.103171	0.125965	0.118168	-0.131537	-0.094859	-0.212075	0.330583	-0.462643	-0.438198	-0.127097	0.15873	0.173313	0.278179	0.115238	0.408414	0.179685	-0.026839	0.143038	0.48396	0.518657	-0.00648	-0.109999	0.188479	0.068899	-0.358068	-0.390755	-0.455426	0.314628	-0.079039	-0.397435	0.022945	0.194602	-0.139577	0.289921	0.133912	0.183814	0.342124	-0.589432	0.203902	0.152444	0.195221	0.470904	-0.506618	0.021301
316	-0.404559	-0.396412	-0.398903	-0.320983	-0.247345	-0.008216	-0.008334	-0.096277	-0.350812	-0.314848	-0.042864	0.111013	-0.077066	-0.500823	-0.176034	0.33823	0.173198	0.067412	0.207699	0.483547	0.407365	0.243144	0.171345	0.466757	0.326259	0.157677	0.262994	0.111072	0.051061	-0.226794	-0.20802	-0.323128	0.36394	0.105726	-0.385007	0.151313	0.106694	-0.221626	0.206839	-0.202163	-0.113592	0.269488	-0.357584	0.003661	0.075648	0.085965	0.447105	-0.328973	-0.043351
317	0.293121	0.294511	0.294983	0.42613	0.337417	-0.14203	0.037854	-0.1853	0.099815	0.041302	0.175484	-0.369451	0.396383	0.148397	-0.063633	-0.063948	-0.108245	-0.134321	0.075369	-0.209764	-0.0248	0.075924	-0.077014	-0.330389	-0.233351	0.212186	0.003635	-0.128894	0.037936	0.27414	0.326391	0.298641	-0.159029	0.027374	0.327783	0.122845	-0.102019	-0.023732	-0.201876	-0.283841	-0.325594	-0.119594	0.355377	-0.244253	-0.099309	-0.213772	-0.280548	0.401816	-0.037123
320	0.31638	0.312973	0.313659	0.453816	0.3349	0.026641	-0.136549	0.042856	0.097793	0.192313	0.228866	-0.371096	0.355038	0.524214	0.225951	-0.354911	-0.172689	-0.121341	-0.100456	-0.474007	-0.171668	-0.106046	-0.052726	-0.488887	-0.303834	-0.022811	-0.152627	-0.059014	0.077449	0.380536	0.40092	0.371419	-0.215824	-0.094772	0.345378	0.020775	-0.178872	0.194651	-0.313312	-0.150844	-0.21303	-0.067781	0.410471	-0.152769	-0.077176	-0.052099	-0.462187	0.530893	-0.004645
321	0.401044	0.397763	0.397021	0.537242	0.379797	-0.146053	-0.077363	-0.099963	0.190706	0.122462	0.227748	-0.39781	0.409844	0.449852	0.186854	-0.198218	-0.153161	-0.078663	-0.062197	-0.377905	-0.232104	-0.198701	0.02227	-0.441082	-0.316783	0.108493	-0.110551	-0.108056	0.056664	0.290928	0.358892	0.388449	-0.316369	-0.122541	0.464064	-0.05248	-0.227457	0.04764	-0.370429	-0.130188	-0.225453	-0.123581	0.354499	-0.29098	-0.018432	-0.115186	-0.42858	0.503541	0.064241
323	-0.330039	-0.323824	-0.323046	-0.43092	-0.247227	0.091697	0.137038	0.077301	-0.270316	-0.094825	-0.117191	0.083999	-0.194779	-0.484168	-0.205121	0.289057	0.07817	0.136043	0.091913	0.400549	0.385691	0.209703	0.122986	0.382081	0.456415	0.198766	0.066499	-0.008748	0.097184	-0.096874	-0.138936	-0.284324	0.426211	0.030485	-0.32276	0.134551	0.051829	-0.112933	0.234891	-0.09836	-0.00633	0.334826	-0.245326	0.07908	0.124323	0.17756	0.543215	-0.238761	-0.11374
324	-0.185081	-0.183382	-0.180754	-0.222647	-0.182036	0.150033	-0.065755	-0.085481	-0.093762	-0.067506	-0.287383	0.235276	-0.138276	-0.041995	-0.206338	-0.082217	0.022384	0.03626	0.071696	0.111787	0.004827	0.101112	0.126924	0.025115	-0.015453	-0.043537	-0.149813	0.067069	-0.279142	-0.140293	-0.112491	-0.120441	-0.024414	-0.072219	-0.079312	0.017199	0.000866	0.049722	0.116914	0.14589	0.140978	0.053634	0.027705	-0.006169	0.039854	0.054113	0.00302	-0.204912	-0.123524
330	0.305504	0.305107	0.303968	0.408015	0.374942	-0.177531	-0.09148	-0.097053	0.184613	0.025615	0.21715	-0.335972	0.388152	0.245889	0.101284	-0.129802	-0.042946	-0.158724	-0.043327	-0.29884	-0.108694	0.029374	-0.114275	-0.290841	-0.230877	0.206908	0.094317	0.13627	0.108573	0.155666	0.346443	0.400054	-0.178872	-0.043314	0.292524	-0.028284	-0.086681	0.094216	-0.151689	-0.146185	-0.166388	-0.195396	0.183389	-0.214212	-0.037853	-0.239319	-0.316001	0.355912	0.11643
331	0.240479	0.242376	0.240226	0.201577	0.216412	-0.207376	-0.002077	-0.257936	0.214429	-0.013497	-0.142338	-0.094069	0.300102	0.132808	-0.048391	-0.126829	-0.053824	-0.354787	-0.1328	-0.225382	-0.071306	0.1268	-0.208153	-0.24319	-0.230075	0.045905	0.198435	-0.115241	-0.053121	0.070176	0.181102	0.276165	-0.290397	0.041215	0.089598	-0.025156	-0.29077	-0.015962	-0.223391	-0.022286	-0.062656	-0.257065	0.377348	-0.255973	-0.172736	-0.202585	-0.328745	0.107804	-0.231408
332	0.221191	0.219656	0.21818	0.375842	0.212745	-0.087705	-0.076158	-1.8e-05	0.052057	0.051021	0.314364	-0.445692	0.30105	0.166289	0.122323	0.151645	-0.074319	0.035516	0.104935	-0.047176	-0.041406	-0.118393	0.178333	-0.216652	-0.091838	0.188858	-0.019871	0.121804	0.146447	0.192135	0.15284	0.175371	-0.209984	0.07518	0.34472	0.096137	0.001879	0.005806	-0.244703	-0.0313	-0.097062	0.057293	0.191902	-0.275844	0.040294	-0.055857	-0.073657	0.312831	0.24893
334	0.24474	0.248947	0.249551	0.344754	0.288707	-0.211193	0.169629	-0.042162	0.030756	0.060984	0.239195	-0.494947	0.281392	-0.036172	0.057762	0.121745	-0.166099	-0.073517	-0.070314	-0.030458	0.157981	0.027508	-0.03586	-0.118112	0.156934	0.292834	0.030211	0.023595	0.333645	0.293112	0.221165	0.046046	0.071262	0.030704	-0.036346	0.304245	-0.047053	-0.164388	-0.281822	-0.483217	-0.482695	0.132862	0.282629	-0.153362	-0.115811	-0.11946	0.013893	0.34503	-0.047634
351	0.486097	0.484615	0.483112	0.683757	0.512467	-0.222955	-0.056737	-0.080965	0.180548	0.07861	0.319459	-0.528285	0.554575	0.472181	0.205413	-0.170197	-0.214909	-0.265279	-0.11078	-0.462793	-0.130172	-0.082139	-0.094095	-0.543457	-0.381817	0.140883	0.021416	-0.079656	0.146017	0.39724	0.464835	0.490572	-0.312692	0.051183	0.443181	0.027331	-0.249721	0.063718	-0.335964	-0.303645	-0.358854	-0.185225	0.475319	-0.222089	-0.144797	-0.261249	-0.49898	0.643105	0.02774
355	0.158062	0.162069	0.15649	0.319701	0.271301	-0.203588	-0.082196	-0.080332	-0.050592	-0.093411	0.335177	-0.415782	0.538295	0.074926	0.2139	0.068725	-0.026561	-0.321766	-0.080309	-0.24988	0.255832	0.20151	-0.20269	-0.187753	-0.167558	0.36639	0.32032	-0.212267	0.150145	0.311517	0.347336	0.296452	0.007863	0.251936	0.159268	0.143035	-0.096361	-0.025707	-0.045744	-0.425075	-0.400621	-0.207804	0.258524	-0.180727	-0.030249	-0.15674	-0.178806	0.380786	0.055619
356	0.115795	0.115194	0.113142	0.225972	0.246687	-0.206568	-0.067922	-0.209573	0.025658	-0.09897	0.232257	-0.296275	0.221317	0.102211	0.106361	0.079922	-0.031707	-0.225557	0.082251	-0.084518	0.023207	0.19294	-0.072095	-0.166281	-0.02502	0.097458	0.144497	-0.049027	0.102812	-0.02079	0.097716	0.198931	-0.056567	0.144811	0.234787	0.043769	-0.104371	-0.183369	-0.02217	-0.177147	-0.218918	-0.164791	0.170161	-0.12964	-0.130896	-0.159865	-0.147875	0.150911	-0.080238
357	0.541548	0.540261	0.539183	0.712636	0.551065	-0.328548	0.034752	-0.155634	0.236023	-0.012394	0.24852	-0.487663	0.561298	0.307812	0.15578	-0.051961	-0.288693	-0.367053	-0.194041	-0.403388	-0.126639	-0.070794	-0.104682	-0.459551	-0.291079	0.100463	0.120919	-0.077828	0.193623	0.358827	0.430785	0.464341	-0.39266	0.011644	0.372279	-0.062846	-0.251162	-0.047269	-0.368337	-0.167416	-0.214311	-0.277442	0.531834	-0.258838	-0.118192	-0.315028	-0.436384	0.548596	-0.089323
358	-0.235786	-0.23284	-0.232228	-0.189151	-0.001762	-0.064608	0.086796	0.048422	-0.2568	-0.233035	0.158858	-0.032762	-0.042162	-0.506683	0.019566	0.275124	0.106091	-0.039726	-0.042389	0.196666	0.328353	0.234739	0.019311	0.415507	0.348039	0.114241	0.26236	-0.007001	0.193876	-0.099086	-0.072706	-0.112813	0.36404	0.134898	-0.182965	0.181622	0.015856	-0.151719	0.204746	-0.155059	-0.123324	0.121781	-0.257	0.213953	0.089697	0.053671	0.372126	-0.136266	-0.008276
360	0.478824	0.475164	0.473842	0.600217	0.469259	-0.226968	-0.02131	-0.038915	0.244727	0.02022	0.31535	-0.455437	0.460074	0.406805	0.233442	-0.085906	-0.261701	-0.247123	-0.244711	-0.415765	-0.09446	-0.1339	-0.05954	-0.47744	-0.258681	0.160568	-0.004566	0.008448	0.190218	0.311134	0.353956	0.40471	-0.38065	0.042763	0.328415	-0.019249	-0.133759	0.030773	-0.291768	-0.148722	-0.168092	-0.256994	0.550544	-0.139398	-0.127873	-0.262699	-0.433266	0.435329	-0.033481
361	0.231177	0.227499	0.223942	0.176963	0.109436	-0.119671	-0.13649	-0.143614	0.273042	-0.040752	-0.224327	0.18097	0.095126	0.368478	0.117208	-0.225913	-0.115756	-0.268225	-0.123308	-0.273051	-0.28018	-0.113435	-0.057749	-0.280159	-0.378991	-0.253291	0.00459	-0.059957	-0.177241	-0.144776	0.063146	0.250783	-0.420979	-0.001221	0.214379	-0.269971	-0.264312	0.115496	-0.035337	0.321265	0.224347	-0.493142	0.239975	-0.032226	-0.123792	-0.254065	-0.491615	0.049188	-0.101055
362	0.310261	0.305559	0.303005	0.384509	0.282855	-0.150022	-0.158245	-0.040095	0.207737	0.077944	0.068009	-0.347756	0.334318	0.389111	0.166479	-0.140685	-0.124053	-0.081675	0.000161	-0.285868	-0.291538	-0.15745	-0.012017	-0.410469	-0.263753	0.043699	-0.097732	0.024347	0.037647	0.151781	0.313071	0.366821	-0.404802	-0.043576	0.378902	-0.122715	-0.199667	0.046812	-0.321926	0.118371	-0.030058	-0.254176	0.356279	-0.149824	-0.03063	-0.119472	-0.395539	0.447993	0.03238
363	0.279852	0.276102	0.275301	0.339432	0.295077	-0.082669	-0.102866	-0.071877	0.096954	0.181068	0.209643	-0.353515	0.323638	0.361415	0.255861	-0.114347	-0.120098	0.038055	0.048422	-0.232169	-0.163203	-0.09406	0.02068	-0.359247	-0.204269	0.192022	-0.277831	0.032482	0.028014	0.233428	0.328021	0.336923	-0.199892	-0.092418	0.308964	0.000543	-0.102873	0.026004	-0.436986	-0.154056	-0.21789	-0.081466	0.364962	-0.22399	-0.031021	-0.043896	-0.278706	0.455627	-0.016159
366	-0.269063	-0.267484	-0.266502	-0.286385	-0.242177	0.101071	0.045338	0.053742	-0.127215	-0.160748	-0.094562	0.192063	-0.263586	-0.362329	-0.200665	0.44024	0.191482	0.277241	0.356897	0.590102	0.078259	-0.005881	0.320536	0.366635	0.398546	0.06292	-0.053401	0.058644	-0.018279	-0.302127	-0.299025	-0.293511	0.179857	-0.014233	-0.084613	0.128596	0.216228	-0.139169	0.235874	0.122951	0.177475	0.374659	-0.486237	0.012455	0.117556	0.114034	0.450701	-0.338837	0.197486
368	-0.246198	-0.241389	-0.23943	-0.359486	-0.204324	0.019588	0.163687	0.098601	-0.192031	-0.080192	-0.121891	0.084067	-0.163865	-0.414999	-0.061026	0.248717	-0.073013	0.126023	-0.010004	0.352089	0.311849	0.1198	0.095789	0.380318	0.479851	0.136741	0.060427	0.0093	0.104545	-0.069993	-0.18065	-0.268781	0.279971	-0.052709	-0.401939	0.07323	0.076107	-0.122225	0.041629	-0.065619	0.010105	0.364362	-0.221745	-0.010199	0.059409	0.139858	0.511471	-0.272375	-0.181247
372	-0.167221	-0.160792	-0.160148	-0.05035	-0.034377	0.059024	-0.065382	0.002865	-0.223126	0.010499	-0.034779	-0.274166	0.029078	-0.167704	-0.133249	0.008122	-0.023967	0.16249	0.229855	0.143277	0.27549	0.171417	0.108807	-0.050238	0.283198	0.212668	0.023769	0.236543	0.174618	0.072742	0.092193	-0.076219	0.25135	0.088327	-0.161011	0.209823	0.137151	-0.044049	0.124363	-0.364337	-0.284506	0.351962	0.070052	0.010024	-0.069693	0.010844	0.245838	0.065307	0.052055
373	-0.123794	-0.121902	-0.125092	-0.285839	-0.181085	0.06861	-0.05953	-0.121074	0.054459	0.036943	-0.323155	0.402705	-0.23134	0.055517	-0.071527	-0.118781	0.063374	0.025459	0.097575	0.14277	-0.138749	0.090249	-0.035632	-0.109505	-0.153588	-0.298341	-0.091508	-0.021699	-0.346232	-0.256373	-0.12976	-0.064668	0.003163	-0.125634	-0.163861	-0.01622	-0.046768	0.052831	0.064555	0.157758	0.134705	-0.159934	0.090582	0.095475	-0.134406	-0.041313	-0.145102	-0.217743	-0.187679
375	0.081466	0.078743	0.079348	0.022698	-0.055525	-0.081695	0.079889	0.01245	0.131308	0.006109	0.026217	0.046345	-0.068174	-0.038145	0.206576	0.219194	-0.055273	0.111605	0.015955	0.188164	-0.006637	-0.212555	0.127021	0.084671	0.111017	-0.071885	-0.099277	0.088178	0.098404	-0.131135	-0.166346	-0.170179	-0.074391	-0.006895	-0.074756	-0.101872	0.046716	-0.181079	-0.003213	0.136303	0.148913	0.059049	-0.228958	-0.030674	0.042657	0.0217	0.093123	-0.120486	0.099332
377	0.409427	0.413029	0.412271	0.612781	0.518422	-0.306863	0.126854	-0.150369	0.083605	0.027616	0.348478	-0.704563	0.549021	0.10415	0.133186	0.03809	-0.180179	-0.232433	-0.085397	-0.232816	0.079419	0.065604	-0.016966	-0.329436	-0.057504	0.35968	0.166798	-0.00549	0.3469	0.398709	0.420132	0.328619	-0.063258	0.075967	0.252848	0.190132	-0.253467	-0.134434	-0.319108	-0.549613	-0.561133	0.07239	0.384191	-0.300978	-0.162517	-0.206069	-0.160317	0.556694	-0.004467
378	-0.112695	-0.106926	-0.109295	0.019993	0.047178	-0.064378	-0.018262	0.015513	-0.164773	-0.061361	0.082342	-0.257099	0.109541	-0.228153	-0.003587	0.130237	0.070084	0.013866	0.192401	0.090402	0.21989	0.175466	-0.001012	0.007908	0.221957	0.231092	0.215511	0.098702	0.231324	0.063785	0.066163	-0.003861	0.215973	0.279766	-0.00919	0.297687	0.130672	-0.075942	0.196965	-0.34854	-0.285067	0.233008	0.001212	0.072859	-0.067043	-0.05353	0.207799	0.110775	0.167741
379	-0.0755	-0.074493	-0.075513	-0.032853	0.006631	0.039898	0.049837	0.144887	-0.112592	-0.055775	0.239283	0.042343	0.036135	-0.016366	0.103415	0.108615	0.095981	-0.091316	-0.046607	0.09281	0.058485	-0.012611	0.058612	0.187298	0.137205	0.166713	0.012595	-0.143743	0.046519	0.041689	-0.012057	-0.029622	0.244312	-0.041468	-0.000329	0.349145	0.112665	0.001072	0.051042	-0.085573	-0.072265	0.114229	-0.082649	0.11603	0.093063	0.145347	0.08416	0.054209	-0.000422
382	0.344919	0.345851	0.343259	0.562711	0.437462	-0.205302	-0.075018	-0.041704	0.115572	0.016178	0.251766	-0.481837	0.521647	0.263081	0.118523	-0.154688	-0.090706	-0.317321	-0.088773	-0.45238	-0.060066	0.071601	-0.208924	-0.408001	-0.231288	0.195392	0.216307	-0.07784	0.185491	0.386325	0.418777	0.435504	-0.207661	0.173325	0.378347	0.156909	-0.083172	0.076314	-0.168821	-0.31929	-0.351229	-0.195272	0.434339	-0.145711	-0.125779	-0.235594	-0.39733	0.519991	0.090237
384	-0.406796	-0.403059	-0.402186	-0.412315	-0.348249	0.211612	-0.026672	0.017107	-0.333812	-0.084665	-0.318726	0.164851	-0.235035	-0.379198	-0.194112	0.154164	0.0482	0.292002	0.208273	0.349512	0.262764	0.181422	0.102986	0.293909	0.261593	-0.012416	-0.011224	-0.001331	-0.029836	-0.092903	-0.161646	-0.275175	0.291523	0.067726	-0.327451	0.094207	0.173079	-0.022192	0.196893	0.015216	0.070911	0.327692	-0.185047	0.14526	0.092503	0.26396	0.468641	-0.288976	-0.008836
387	-0.483383	-0.477541	-0.47987	-0.48728	-0.33288	0.144331	-0.012364	0.09684	-0.343024	-0.144033	-0.039051	0.174339	-0.306247	-0.505701	-0.125636	0.284053	0.238085	0.242045	0.277032	0.491863	0.317335	0.194494	0.115973	0.415532	0.493353	0.135844	0.077333	0.153187	0.076764	-0.247567	-0.277858	-0.374272	0.468825	0.110188	-0.347388	0.254018	0.237481	-0.111753	0.327855	-0.103308	-0.047794	0.395482	-0.447263	0.234022	0.07956	0.189115	0.553752	-0.347064	0.086503
388	-0.020879	-0.013427	-0.016773	-0.179282	-0.045721	0.011869	0.171573	0.226758	0.021301	0.083587	0.035032	0.090095	-0.103165	-0.344656	0.035371	0.073264	0.070256	0.006105	-0.131291	0.082089	0.153306	0.101453	-0.277205	0.243164	0.250201	0.034473	0.303778	-0.171922	0.073738	0.064059	0.0108	-0.068411	0.296978	-0.077641	-0.336957	0.109292	0.112183	0.01342	0.077007	-0.120776	-0.032622	0.027978	-0.091875	0.174353	0.058678	0.14387	0.158792	-0.125252	-0.070007
390	0.391216	0.395393	0.391751	0.52151	0.458044	-0.30283	0.071054	-0.071074	0.148146	0.019417	0.240152	-0.485266	0.538907	0.052083	0.1156	-0.133474	-0.07363	-0.33057	-0.124372	-0.410525	0.117552	0.137159	-0.356661	-0.37273	-0.187419	0.243944	0.323518	-0.122566	0.26965	0.405157	0.473404	0.369581	-0.110811	0.090031	0.170508	0.116388	-0.186481	-0.053339	-0.163465	-0.485979	-0.480592	-0.223219	0.399626	-0.088852	-0.137055	-0.254603	-0.369334	0.484753	-0.032381
391	-0.255179	-0.253146	-0.254317	-0.19724	-0.128988	-0.01843	0.029183	0.082437	-0.210903	-0.172815	0.208318	0.030439	-0.114363	-0.410312	0.08328	0.3481	0.14995	0.054009	0.086964	0.284543	0.253138	0.140124	0.017105	0.395361	0.342782	0.088405	0.177249	0.097897	0.151159	-0.131752	-0.194052	-0.257291	0.299496	0.166041	-0.205777	0.140487	0.209666	-0.16215	0.176651	-0.107175	-0.071849	0.125379	-0.396136	0.119735	0.071418	0.042896	0.377428	-0.206442	0.111756
392	-0.096932	-0.094169	-0.091962	-0.078225	0.064448	-0.068871	0.183828	0.059215	-0.216615	0.001197	0.218506	-0.315849	0.107281	-0.233685	0.101305	0.238779	0.020532	0.065957	0.009148	0.173934	0.30618	0.163061	0.057904	0.220452	0.254241	0.322386	0.067231	0.006677	0.313067	0.112082	0.069471	-0.071986	0.378962	0.106033	-0.025547	0.255828	0.012474	-0.164556	0.005282	-0.403811	-0.357452	0.391526	-0.163469	-0.02888	0.121911	0.109354	0.368442	0.189957	0.014298
394	0.341234	0.344062	0.341816	0.485431	0.307866	-0.134461	-0.031917	-0.166494	0.099311	0.06043	0.028064	-0.334586	0.408157	0.292483	0.048287	-0.191961	-0.176548	-0.259555	-0.097681	-0.336034	0.058541	0.036531	-0.153762	-0.505817	-0.3209	0.022635	0.052041	-0.095267	0.080549	0.328849	0.369991	0.31184	-0.215534	0.048255	0.10505	0.096761	-0.175674	0.115394	-0.223046	-0.257231	-0.277971	-0.142623	0.576398	-0.163669	-0.170828	-0.210036	-0.417197	0.446069	-0.145444
395	-0.364922	-0.361037	-0.361964	-0.527264	-0.269493	0.240845	0.050435	0.066084	-0.202681	-0.061997	-0.175796	0.330991	-0.235261	-0.279465	-0.148482	0.101978	0.321216	0.107404	0.084971	0.340486	0.120733	0.150373	0.094574	0.369992	0.198701	0.153133	-0.048449	0.019636	-0.155929	-0.190482	-0.170505	-0.22579	0.329665	-0.064948	-0.163891	0.169891	0.139293	-0.005049	0.326783	-0.004302	0.014455	0.179631	-0.222175	0.172417	0.058294	0.201256	0.247904	-0.302353	-0.0333
396	-0.094368	-0.09551	-0.091324	-0.092738	-0.047879	0.034069	0.143167	0.168025	-0.107641	0.000988	0.157813	-0.099311	-0.107197	-0.247962	0.039741	0.167875	0.093574	0.186443	-0.014676	0.160007	0.12884	-0.046395	0.128741	0.359826	0.416898	0.196961	0.007859	0.01187	0.260131	-0.00275	-0.109544	-0.181805	0.260435	0.015418	-0.081007	0.039135	0.135063	-0.101532	0.044654	-0.080659	-0.05976	0.365917	-0.409331	0.012389	0.201284	0.221959	0.391876	-0.089918	0.141166
397	0.225469	0.228763	0.225407	0.363255	0.24577	-0.323178	0.03663	-0.186899	0.110691	-0.058811	0.234466	-0.388628	0.289038	0.022245	0.107528	0.066315	-0.098922	-0.252777	-0.065907	-0.145298	0.091435	0.038597	-0.140265	-0.216187	-0.013419	0.148442	0.286832	0.079138	0.260096	0.064668	0.099023	0.097065	-0.061834	0.176778	0.056193	0.107577	-0.034253	-0.190555	-0.052064	-0.351475	-0.364889	-0.103624	0.130055	-0.135743	-0.206736	-0.296931	-0.154479	0.207525	-0.000853
399	0.512181	0.510145	0.509489	0.662878	0.513472	-0.306481	-0.012321	-0.169633	0.258364	0.031935	0.269897	-0.445221	0.530852	0.405438	0.18873	-0.090566	-0.291387	-0.306395	-0.155141	-0.424833	-0.183592	-0.047789	-0.155201	-0.418257	-0.372261	0.142636	0.03811	-0.011111	0.100401	0.309694	0.411396	0.448249	-0.359246	-0.006438	0.396869	-0.052928	-0.12678	-0.024116	-0.319901	-0.217079	-0.24798	-0.353161	0.468324	-0.215226	-0.146586	-0.318165	-0.487108	0.523632	-0.036934
400	-0.031216	-0.026999	-0.031445	-0.08192	-0.065507	-0.085196	-0.059436	-0.1532	0.054438	0.001738	-0.276561	0.070593	-0.010859	0.08462	0.016716	-0.102666	-0.020405	-0.07316	0.092454	0.026737	0.057895	0.041417	-0.054808	-0.297795	-0.153255	-0.111993	0.008886	0.066856	-0.011765	-0.148421	-0.018782	0.006715	-0.042419	0.089628	-0.110527	0.117422	-0.10366	-0.025921	0.146328	-0.09968	-0.095851	-0.06932	0.162568	0.073501	-0.235385	-0.17152	-0.160525	-0.029787	-0.059842
403	0.414574	0.417096	0.414658	0.385577	0.352457	-0.322529	0.188824	-0.288396	0.252145	0.044542	-0.038006	-0.31145	0.392865	0.204232	0.183156	0.021876	-0.092794	-0.316641	-0.135479	-0.164941	0.033106	0.045642	-0.165876	-0.412391	-0.336684	0.075208	0.126959	-0.26947	0.055317	0.160993	0.244128	0.238452	-0.177298	0.136251	0.113833	0.061137	-0.275204	-0.207919	-0.203943	-0.407946	-0.423107	-0.24644	0.371377	-0.174304	-0.209203	-0.292201	-0.372661	0.309797	-0.174619
405	-0.313553	-0.308285	-0.310735	-0.418904	-0.296671	0.112151	0.058394	-0.154203	-0.194482	-0.117977	-0.304059	0.282523	-0.1631	-0.291821	-0.106101	0.206322	0.131084	0.123547	0.17951	0.41242	0.283672	0.19072	0.055572	0.237	0.080501	0.033906	0.019742	-0.033986	-0.164068	-0.203881	-0.186809	-0.262369	0.256879	0.060874	-0.308331	0.091876	-0.031114	-0.147975	0.169251	-0.055959	-0.008488	0.137396	-0.200204	0.041712	-0.028669	0.09115	0.262051	-0.344646	-0.15036
406	0.481902	0.483858	0.483175	0.503573	0.247157	-0.134002	0.294599	-0.143419	0.401998	0.154713	0.134719	-0.086055	0.162776	-0.049349	-0.032554	0.02665	-0.105774	0.106851	0.1301	-0.001139	-0.145226	-0.240406	-0.17935	-0.044504	-0.142497	-0.01229	-0.062597	-0.053269	0.079264	0.221694	0.210323	0.048158	-0.132407	-0.256759	0.002039	-0.00016	0.08235	-0.076777	-0.213011	-0.108418	-0.030527	-0.313468	0.23203	-0.157896	0.033339	-0.047008	-0.317831	0.086014	0.101295
408	0.057651	0.062365	0.063619	0.057112	0.162666	-0.075365	0.190974	0.084025	-0.125122	0.042792	0.219334	-0.36022	0.156683	-0.164979	0.10245	0.134862	-0.155827	0.060227	-0.051773	0.037373	0.327633	0.151148	-0.020644	0.102626	0.21253	0.323637	0.065454	-0.108172	0.256894	0.265494	0.19324	0.025043	0.299613	0.027541	-0.066155	0.177256	-0.125398	-0.1619	-0.198938	-0.402433	-0.351249	0.236833	0.097581	-0.047473	0.028754	0.132745	0.221956	0.186748	-0.141495
411	-0.522705	-0.520622	-0.519031	-0.495954	-0.337554	0.221573	0.001034	0.104022	-0.364583	-0.182439	-0.038667	0.223712	-0.330208	-0.532406	-0.247046	0.249721	0.363025	0.240537	0.270007	0.452777	0.168514	0.182603	0.248381	0.557152	0.434363	0.197206	0.096776	0.117694	0.004596	-0.293797	-0.352066	-0.363938	0.408877	0.128524	-0.086415	0.214595	0.245353	-0.061322	0.417265	0.105051	0.111027	0.400093	-0.635504	0.135224	0.274232	0.246999	0.589267	-0.41168	0.207184
412	-0.537849	-0.533327	-0.531213	-0.580204	-0.38853	0.1401	-0.041613	0.113491	-0.386873	-0.143852	-0.165171	0.160178	-0.37649	-0.490821	-0.219799	0.253275	0.154373	0.296493	0.228051	0.50895	0.265978	0.231703	0.194566	0.434421	0.611884	0.113839	0.029282	0.103116	0.085367	-0.297134	-0.349024	-0.430082	0.443298	0.036187	-0.356807	0.183036	0.193065	-0.137975	0.286175	-0.05955	-0.004435	0.516035	-0.427798	0.148107	0.144883	0.232826	0.638644	-0.376382	-0.035697
414	0.540256	0.541171	0.541617	0.717717	0.574004	-0.358493	0.085489	-0.172559	0.203718	0.047395	0.312948	-0.6484	0.599074	0.296973	0.155575	-0.074309	-0.319405	-0.371938	-0.255255	-0.446408	-0.005771	0.027735	-0.163512	-0.45147	-0.257613	0.196059	0.131582	-0.079033	0.272557	0.434174	0.449688	0.416746	-0.266523	0.060127	0.259039	0.050119	-0.258231	-0.067337	-0.397778	-0.459648	-0.461447	-0.187583	0.570971	-0.292433	-0.203034	-0.327864	-0.385723	0.623282	-0.133498
421	0.416486	0.410476	0.413221	0.452304	0.340332	-0.14404	0.005755	-0.018925	0.268959	0.068333	0.144265	-0.177265	0.264807	0.406511	0.157886	-0.221943	-0.208235	-0.161978	-0.290452	-0.422488	-0.296552	-0.240326	-0.040867	-0.265376	-0.303465	-0.031622	-0.13406	-0.117634	0.067435	0.189646	0.201977	0.31352	-0.38267	-0.173674	0.335478	-0.172701	-0.182358	0.087073	-0.302776	0.126339	0.04975	-0.233606	0.273048	-0.178038	0.004751	-0.106473	-0.413455	0.310669	-0.02478
427	-0.358923	-0.352815	-0.35198	-0.416165	-0.284165	0.092294	0.110726	0.021377	-0.255028	-0.096796	-0.159286	0.07605	-0.273764	-0.543833	-0.246494	0.298695	0.119291	0.197139	0.184376	0.470209	0.356041	0.211855	0.093699	0.424631	0.524438	0.095966	0.122231	0.085247	0.125815	-0.180182	-0.241566	-0.361391	0.419344	0.080128	-0.412723	0.160453	0.221688	-0.124741	0.220029	-0.083853	-0.001564	0.378261	-0.279183	0.068475	0.07342	0.159153	0.599825	-0.357073	-0.062535
430	0.323936	0.322307	0.321883	0.439811	0.315314	-0.284876	-0.025458	-0.077584	0.209519	-0.122106	0.213883	-0.33408	0.360781	0.231789	0.172887	0.058444	-0.211059	-0.342673	-0.268825	-0.228308	-0.04461	-0.021453	0.031006	-0.204769	-0.237366	-0.015511	0.113203	-0.027979	0.080757	0.034327	0.079194	0.1769	-0.350108	0.081059	0.151401	-0.018885	-0.145309	-0.115755	-0.263453	0.092163	-0.020872	-0.401269	0.26049	-0.232785	-0.042021	-0.24838	-0.313935	0.160644	-0.148667
444	-0.414271	-0.40823	-0.408057	-0.471117	-0.277168	0.105833	0.05532	0.07885	-0.327269	-0.124304	-0.153891	0.083587	-0.29593	-0.538791	-0.205723	0.266558	0.117679	0.250412	0.193016	0.474068	0.346942	0.241328	0.117505	0.408542	0.576653	0.160157	0.069944	0.091488	0.119086	-0.182787	-0.22749	-0.333014	0.433954	0.018369	-0.415584	0.167764	0.172196	-0.136159	0.174544	-0.1136	-0.03343	0.461783	-0.288198	0.12428	0.095049	0.22761	0.617344	-0.330609	-0.089605
460	0.260825	0.257918	0.256871	0.380402	0.340243	-0.082746	0.02545	-0.147899	0.044559	-0.09989	0.069071	-0.374143	0.43658	0.22603	0.03535	0.053312	-0.061699	-0.2584	-0.058063	-0.234278	0.017329	0.033262	0.108966	-0.260243	-0.339694	0.259214	0.0271	-0.039296	0.049642	0.241467	0.340927	0.41656	-0.223114	0.230176	0.497822	-0.003537	-0.269713	0.017854	-0.080484	0.006619	-0.039675	-0.11694	0.350611	-0.146623	0.000319	-0.12931	-0.158256	0.361701	0.048491
463	-0.426881	-0.42386	-0.420783	-0.465274	-0.366259	0.283379	-0.04668	0.040628	-0.290602	-0.113524	-0.188469	0.401001	-0.349155	-0.283632	-0.207172	0.109262	0.191996	0.243629	0.136236	0.406985	0.045841	0.067506	0.257185	0.423162	0.247949	-0.058895	-0.215606	0.206826	-0.271119	-0.27452	-0.29789	-0.37825	0.272984	-0.177309	-0.264352	0.128833	0.150908	0.063122	0.249371	0.169688	0.174203	0.255412	-0.375152	0.100862	0.165738	0.189881	0.292548	-0.369684	-0.042951
466	0.294692	0.294758	0.289363	0.271014	0.235374	-0.145399	-0.011689	-0.193003	0.324298	0.042578	-0.085954	0.102991	0.15696	0.252995	0.042596	-0.233477	0.00531	-0.241941	-0.103763	-0.281863	-0.21792	-0.015648	-0.260639	-0.422025	-0.456857	-0.212153	0.079246	-0.055305	-0.10546	0.016881	0.148826	0.280613	-0.304032	0.01188	0.141915	0.035417	-0.115251	0.116994	-0.050549	0.046463	0.019007	-0.464389	0.397657	0.068746	-0.200121	-0.268266	-0.562259	0.100584	-0.074195
467	0.149467	0.148492	0.148324	0.10787	0.094532	-0.302905	0.045253	0.01856	0.133569	-0.129765	0.060624	-0.059904	0.180033	-0.086198	0.095463	0.088713	-0.123945	-0.27607	-0.190492	-0.178451	0.110728	0.097887	-0.321394	-0.119874	-0.04895	-0.006391	0.266601	-0.257633	-0.006965	0.026929	-0.03642	0.087331	-0.232594	0.133534	-0.00696	-0.06164	-0.115274	-0.209116	0.032657	-0.012155	-0.002071	-0.289748	0.118245	0.046945	-0.080333	-0.215834	-0.124902	-0.045118	-0.147236
472	0.219057	0.219697	0.220512	0.323968	0.221509	0.087015	-0.009632	-0.134106	0.039908	0.14229	0.086409	-0.282094	0.280854	0.228567	-0.059917	-0.162683	-0.016649	-0.012911	0.031857	-0.172481	-0.066657	0.029785	0.019293	-0.165239	-0.234608	0.215931	-0.12619	0.025689	0.023055	0.298154	0.310567	0.21561	-0.035146	-0.081654	0.248424	0.09733	-0.0631	0.133854	-0.237961	-0.154948	-0.181137	0.026614	0.329818	-0.284249	0.046286	0.038221	-0.241705	0.327999	-0.013295
473	-0.14822	-0.147784	-0.145866	-0.264453	-0.185641	0.145652	-0.027664	0.045623	-0.077347	-0.022372	-0.159488	0.420409	-0.214647	0.005738	0.029665	-0.037583	-0.070862	0.030521	-0.182285	0.074978	-0.07033	0.005047	0.023445	0.147449	-0.07965	-0.313193	-0.097769	0.105371	-0.189639	-0.103611	-0.129474	-0.133056	0.038515	-0.169484	-0.263236	-0.11359	-0.132336	0.10355	0.010961	0.219229	0.260279	-0.027271	-0.104581	0.133574	-0.047626	0.084591	-0.027842	-0.187011	-0.21856
477	-0.443345	-0.441034	-0.442888	-0.564907	-0.442896	0.135556	-0.113625	0.044339	-0.205191	-0.151066	-0.238089	0.540034	-0.397992	-0.282809	-0.011899	0.13227	0.099424	0.17652	0.012715	0.36249	0.085291	0.104283	-0.01097	0.462496	0.259841	-0.307584	0.08274	-0.003543	-0.205056	-0.363153	-0.400329	-0.381715	0.21229	-0.142022	-0.523502	-0.081085	0.111942	-0.008467	0.139091	0.238333	0.250382	0.031638	-0.340062	0.178282	0.023518	0.160578	0.281278	-0.507429	-0.142694
481	0.345961	0.341393	0.338607	0.426535	0.329764	-0.292348	-0.164275	-0.182044	0.230669	-0.124792	0.041912	-0.131565	0.377567	0.436042	0.206303	-0.184316	-0.220255	-0.462933	-0.303728	-0.481218	-0.161402	-0.016622	-0.187716	-0.494323	-0.450859	-0.158431	0.155321	-0.069462	-0.003653	0.077509	0.214622	0.401945	-0.508218	0.11851	0.239865	-0.193351	-0.298317	0.034156	-0.185019	0.083526	-0.00107	-0.5292	0.438741	-0.046615	-0.242404	-0.395807	-0.565613	0.263826	-0.165631
482	0.046719	0.050025	0.047108	-0.101068	0.080632	-0.163119	0.116463	-0.124872	0.073576	0.030263	0.091397	-0.007024	0.105457	-0.086553	0.278101	0.094532	-0.029568	-0.118118	-0.093545	0.042917	0.135	0.121661	-0.281928	0.042413	-0.093461	0.12766	0.045068	-0.125726	-0.048638	0.035854	0.118715	0.024321	0.156064	-0.126136	-0.18443	0.114242	-0.083978	-0.177925	-0.16097	-0.299681	-0.284111	-0.235254	0.11065	-0.002169	-0.122677	-0.096032	-0.085404	0.015385	-0.161355
483	-0.455973	-0.452602	-0.453628	-0.398372	-0.258748	-0.035865	-0.051608	0.002363	-0.367318	-0.256187	0.079144	-0.007316	-0.070671	-0.475101	-0.05054	0.361206	0.134449	0.077723	0.184909	0.365918	0.413492	0.269627	0.115185	0.381307	0.385802	0.259879	0.256563	-0.047008	0.131018	-0.196364	-0.250669	-0.282075	0.357042	0.227065	-0.230105	0.163182	0.083839	-0.2242	0.203957	-0.181126	-0.130268	0.318646	-0.439012	0.001277	0.057629	0.054931	0.619614	-0.277656	0.054176
488	-0.235663	-0.241498	-0.240482	-0.394533	-0.41136	0.15593	-0.172742	-0.030112	0.074555	-0.125662	-0.394498	0.754138	-0.407016	0.094551	-0.10058	-0.075613	0.077189	0.048597	0.039127	0.142438	-0.285786	-0.199654	0.1571	0.204069	-0.199665	-0.467874	-0.154445	0.096095	-0.465622	-0.495158	-0.417775	-0.237837	-0.257207	-0.122866	-0.066559	-0.317874	-0.153964	0.141238	0.248368	0.720106	0.680349	-0.297128	-0.322549	0.147745	0.070948	-0.023108	-0.090143	-0.519232	0.026902
489	0.278754	0.276463	0.276803	0.40154	0.271759	-0.331592	0.05001	-0.242845	0.119596	-0.061999	0.24707	-0.36061	0.378143	0.091406	0.107175	0.107165	-0.162289	-0.169203	-0.067033	-0.12311	0.069748	-0.044695	-0.017047	-0.172553	-0.102904	0.241766	0.057227	-0.050231	0.149787	0.109809	0.120982	0.148024	-0.195666	-0.006982	0.150788	-0.030284	-0.23066	-0.246002	-0.318675	-0.167499	-0.215444	-0.034918	0.071074	-0.313597	-0.06024	-0.144229	-0.082317	0.19187	-0.070024
490	0.43023	0.42782	0.426527	0.533782	0.41298	-0.07136	-0.024668	-0.061175	0.255864	0.158282	0.236257	-0.215712	0.394229	0.479779	0.150726	-0.27774	-0.087372	-0.221009	-0.132369	-0.448328	-0.302118	-0.075365	-0.144566	-0.404392	-0.535221	-0.011241	-0.011286	-0.032554	0.021539	0.352601	0.433902	0.44317	-0.244947	-0.031302	0.409669	0.07256	-0.145547	0.224392	-0.228486	-0.137168	-0.190032	-0.408453	0.508938	-0.084688	-0.145988	-0.186343	-0.616777	0.525206	0.079095
491	-0.26214	-0.265239	-0.268465	-0.231396	-0.33072	-0.159819	-0.340172	-0.249311	-0.067399	-0.336642	-0.196168	0.456351	-0.166684	0.116762	-0.024016	-0.075196	-0.032016	-0.094222	0.021766	0.019552	-0.01629	-0.12106	0.009597	-0.022949	-0.258367	-0.325696	0.06882	0.040988	-0.33965	-0.499394	-0.41961	-0.186757	-0.269422	0.098286	-0.179507	-0.238513	-0.230487	-0.130434	0.137012	0.315705	0.259937	-0.204547	-0.308562	0.085501	-0.226305	-0.218064	-0.095628	-0.456072	-0.050026
493	-0.473149	-0.467838	-0.466986	-0.502187	-0.318203	0.071806	0.035322	-0.011597	-0.383397	-0.192242	-0.105556	0.123433	-0.218526	-0.537989	-0.131134	0.283237	0.090234	0.168878	0.177598	0.454051	0.418194	0.281974	0.099777	0.479169	0.488037	0.178831	0.115401	0.069238	0.086477	-0.202451	-0.253389	-0.351223	0.441202	0.044436	-0.424785	0.118411	0.126219	-0.19153	0.205906	-0.127849	-0.061325	0.401244	-0.381882	0.090163	0.044726	0.175885	0.61584	-0.370322	-0.118705
501	0.49098	0.488094	0.489872	0.497416	0.382813	-0.030253	0.093731	0.067412	0.261867	0.34691	0.171821	-0.437906	0.309257	0.483415	0.139569	-0.230557	-0.174693	0.001172	-0.055681	-0.360216	-0.270633	-0.206575	-0.03403	-0.385618	-0.317149	0.068327	-0.232537	-0.105179	0.094666	0.419477	0.443339	0.390945	-0.147974	-0.134567	0.446563	0.045904	-0.143377	0.126943	-0.343014	-0.161655	-0.185237	-0.004612	0.46246	-0.210524	-0.002316	-0.003393	-0.364179	0.620898	0.068471
515	-0.347068	-0.350581	-0.353424	-0.510152	-0.396277	0.131655	-0.201629	0.014879	-0.057167	-0.030344	-0.286124	0.524209	-0.336713	0.053486	0.061471	-0.067451	0.096954	0.073613	0.108457	0.119608	-0.053372	0.021645	-0.072339	0.040844	-0.147173	-0.366672	-0.020678	-0.027228	-0.310883	-0.345095	-0.300336	-0.160846	-0.012252	0.087157	-0.190429	-0.174396	0.021578	0.079092	0.226359	0.333189	0.329636	-0.177221	-0.245534	0.253017	-0.113205	0.009544	0.070527	-0.378297	0.037628
518	-0.505691	-0.507352	-0.507651	-0.739018	-0.548806	0.264831	-0.061035	0.158701	-0.178606	-0.011096	-0.330958	0.59168	-0.58197	-0.282041	-0.073304	0.116498	0.204833	0.329802	0.198108	0.448602	0.009969	0.019995	0.07983	0.424958	0.284656	-0.258805	-0.111742	0.04598	-0.219628	-0.425152	-0.459506	-0.409677	0.263483	-0.069899	-0.358462	-0.078342	0.207993	0.031537	0.312335	0.362943	0.398156	0.165925	-0.497335	0.282391	0.1043	0.250836	0.441728	-0.56499	0.044563
523	0.178289	0.181497	0.180185	0.412894	0.272317	-0.080826	-0.030856	-0.05316	-0.078299	0.122546	0.268391	-0.613953	0.357191	0.102984	-0.045961	-0.015557	-0.075957	-0.077438	0.145659	-0.16974	0.159853	0.113734	-0.021758	-0.308766	-0.005348	0.271221	0.040259	0.094724	0.323217	0.383249	0.395372	0.234987	0.090481	0.186982	0.207962	0.286565	0.049596	0.03034	-0.141341	-0.444733	-0.443804	0.157134	0.392874	-0.115378	-0.081481	-0.083346	-0.042221	0.546196	0.130053
526	-0.418753	-0.416294	-0.417788	-0.414725	-0.338323	0.193095	-0.086432	0.026125	-0.229338	-0.141309	-0.081622	0.230835	-0.318613	-0.290071	-0.253554	0.214717	0.267352	0.193795	0.330668	0.422937	0.170777	0.167058	0.153179	0.318024	0.230056	0.036869	0.008352	0.134015	-0.140293	-0.294162	-0.280403	-0.289503	0.273757	0.098209	-0.110599	0.01605	0.300434	-0.063551	0.388522	0.046753	0.105477	0.129262	-0.415541	0.114239	0.116919	0.100669	0.337727	-0.368922	0.183143
528	-0.095352	-0.086608	-0.088754	0.013277	0.051783	-0.179352	-0.013285	-0.268354	-0.209171	-0.162608	0.015943	-0.303008	0.245648	-0.253373	-0.128305	0.225868	-0.058063	-0.209158	0.037896	0.118642	0.418217	0.397051	-0.057223	-0.075802	0.155995	0.234395	0.32212	-0.031724	0.111882	0.091745	0.090274	-0.01076	0.134762	0.210255	-0.147501	0.135186	-0.167624	-0.228557	-0.044558	-0.451558	-0.399737	0.033263	0.228367	-0.156895	-0.113142	-0.135052	0.120809	0.065491	-0.212231
529	-0.504324	-0.502045	-0.503453	-0.664644	-0.517736	0.102723	-0.046125	0.044481	-0.230315	-0.15354	-0.261261	0.463129	-0.439981	-0.393017	-0.072438	0.284948	0.188962	0.241288	0.206631	0.538994	0.27907	0.112277	0.123111	0.463735	0.329474	-0.103474	0.017075	0.068842	-0.119415	-0.450319	-0.457633	-0.488349	0.30867	0.054303	-0.483135	0.005597	0.143338	-0.168085	0.32262	0.129485	0.187363	0.125923	-0.509823	0.200334	0.100008	0.126765	0.469603	-0.576217	-0.008934
534	0.205774	0.205809	0.204783	0.203392	0.167927	0.149959	0.147813	0.065109	0.197801	0.170539	-0.060288	0.272287	-0.041232	0.204628	-0.03963	-0.23587	-0.024612	-0.063157	0.0014	-0.118073	-0.309371	-0.127183	0.016051	-0.14917	-0.241913	-0.118227	-0.257333	0.113684	-0.158331	0.154969	0.178997	0.172631	-0.075131	-0.20801	0.185592	0.048707	0.010655	0.264918	-0.096115	0.206166	0.230008	-0.101713	0.136199	0.011143	0.007001	-0.017232	-0.259151	0.187641	-0.021106
535	0.02266	0.019038	0.020466	-0.055505	-0.074956	-0.001044	-0.011454	-0.161892	0.061491	-0.089517	-0.170561	0.266763	0.064265	0.237937	0.142621	0.043912	-0.203851	-0.18759	-0.275759	-0.014093	0.001346	-0.003447	0.042157	-0.075814	-0.422147	-0.298763	-0.093363	-0.00543	-0.267172	-0.039165	-0.072483	-0.037141	-0.239752	-0.009346	-0.109821	-0.25574	-0.155819	-0.013182	-0.117032	0.193108	0.216881	-0.34895	0.174509	-0.105548	-0.098424	-0.164543	-0.207004	-0.14847	-0.20126
537	0.550479	0.54758	0.549889	0.601259	0.433961	-0.227856	0.256079	-0.069778	0.352331	0.13816	0.160217	-0.384474	0.347899	0.180018	0.082818	0.033027	-0.199774	-0.234589	-0.192343	-0.260831	-0.187726	-0.14855	-0.073126	-0.302181	-0.255405	-0.048759	0.01882	0.005043	0.183266	0.319387	0.302454	0.275946	-0.295763	0.00328	0.290063	-0.052603	-0.036918	-0.054632	-0.240909	-0.113198	-0.110212	-0.234929	0.357291	-0.194959	-0.080378	-0.20213	-0.321864	0.378678	0.047852
538	0.394851	0.398177	0.398145	0.479263	0.360839	-0.275275	0.087157	-0.194442	0.177054	-0.019135	0.041494	-0.372882	0.441098	0.171318	-0.014004	-0.064406	-0.320754	-0.347558	-0.218896	-0.27977	0.02433	0.088587	-0.131566	-0.341041	-0.258494	0.085865	0.17354	-0.015052	0.118415	0.294785	0.316183	0.27211	-0.272496	0.005521	0.076783	-0.036775	-0.177887	-0.057544	-0.263117	-0.267997	-0.25453	-0.27465	0.599486	-0.241867	-0.200702	-0.278123	-0.357415	0.338151	-0.22787
540	0.254051	0.255417	0.258553	0.232441	0.269782	-0.142576	0.183902	-0.056658	0.066832	0.173842	0.104953	-0.365903	0.201482	0.044603	0.087052	-0.075546	-0.163728	-0.001071	-0.127538	-0.16091	0.025952	0.065486	-0.188633	-0.077802	-0.01233	0.157446	-0.122134	-0.089587	0.17492	0.266775	0.290783	0.124467	0.120293	-0.165956	0.019772	0.127889	-0.174559	-0.049088	-0.197659	-0.353052	-0.342022	0.140749	0.27549	-0.029642	-0.050769	0.024289	-0.038531	0.371767	-0.161712
546	-0.006486	-0.003626	-0.003406	-0.003591	-0.004769	0.112162	-0.038182	-0.106187	-0.042283	0.035023	-0.164537	0.026487	0.076139	0.063482	-0.168245	-0.09906	0.008308	-0.030109	0.069021	0.008625	0.001476	0.117593	0.033742	-0.092045	-0.138481	0.060497	-0.050911	-0.041103	-0.157619	0.07368	0.122766	0.078393	-0.017769	-0.077491	0.01498	0.072886	-0.049731	0.117343	0.006552	-0.007658	0.00394	0.009878	0.215581	-0.070876	0.043114	0.039981	-0.08731	0.066582	-0.119582
549	-0.269989	-0.269084	-0.271736	-0.423761	-0.233426	0.098931	-0.106386	0.031554	-0.125172	0.008046	-0.219559	0.310328	-0.255437	-0.110799	-0.022514	-0.047535	-0.018143	0.050707	-0.041667	0.112136	0.033817	0.213188	-0.146042	0.083697	0.051522	-0.234276	0.087135	-0.105513	-0.161127	-0.159584	-0.16654	-0.103325	0.127007	-0.021261	-0.287386	-0.10685	-0.029026	0.044958	0.017117	0.127758	0.135166	-0.139253	0.038311	0.174372	-0.103474	0.107298	0.133634	-0.264197	-0.206949
552	-0.437073	-0.434932	-0.432491	-0.572113	-0.349415	0.169685	0.076761	0.14911	-0.25368	-0.099487	-0.172799	0.375539	-0.349731	-0.439008	-0.15161	0.219453	0.165731	0.251957	0.145285	0.463526	0.127488	0.176244	0.13855	0.525628	0.316879	0.052335	0.025353	0.0018	-0.080658	-0.267002	-0.271532	-0.320466	0.380656	-0.114378	-0.250936	0.041164	0.164131	-0.05461	0.254826	0.151437	0.19452	0.290689	-0.450709	0.189339	0.262965	0.297078	0.532125	-0.36197	-0.017833
554	-0.344121	-0.342701	-0.341843	-0.376757	-0.188406	-0.064951	0.024249	0.085915	-0.250078	-0.218625	0.025223	0.148134	-0.241819	-0.458921	-0.040575	0.223706	0.049969	0.065445	-0.007249	0.277794	0.264297	0.212968	0.021881	0.445856	0.437559	0.047148	0.189412	-0.04691	0.134876	-0.259388	-0.273965	-0.261623	0.313739	0.092302	-0.29899	0.098521	0.094468	-0.222803	0.143682	-0.003117	-0.020849	0.141702	-0.323587	0.210837	0.038125	0.138695	0.437116	-0.320075	-0.133649
558	-0.340516	-0.335165	-0.336295	-0.309735	-0.231385	0.103195	0.06888	0.022313	-0.312116	-0.162067	0.121633	0.05926	-0.112852	-0.412703	-0.102139	0.338676	0.222577	0.186659	0.198838	0.452152	0.338063	0.150253	0.152437	0.428349	0.312099	0.304774	0.091048	0.119936	0.045755	-0.105096	-0.186637	-0.326855	0.407229	0.082718	-0.248972	0.196337	0.187282	-0.151074	0.19413	-0.226229	-0.160088	0.284172	-0.360976	0.016735	0.100162	0.123998	0.439493	-0.255709	0.048106
567	-0.36035	-0.356292	-0.359188	-0.244016	-0.115886	-0.004234	-0.134258	0.073498	-0.335722	-0.203291	0.181315	-0.083778	-0.02697	-0.3401	-0.077568	0.257303	0.269841	-0.043159	0.189745	0.250636	0.295508	0.301142	0.046792	0.23186	0.336209	0.273759	0.280705	0.092987	0.17249	-0.151088	-0.098211	-0.116108	0.37316	0.267721	-0.049196	0.23677	0.155753	-0.131458	0.296515	-0.198524	-0.17661	0.235338	-0.299431	0.102799	0.076504	0.049157	0.380353	-0.076907	0.124792
571	0.219712	0.220056	0.218517	0.380346	0.305545	-0.05952	-0.129306	-0.136176	0.053412	-0.05184	0.110218	-0.245744	0.415202	0.30597	-0.056006	-0.151517	0.015957	-0.300076	-0.050388	-0.316152	-0.079051	0.142328	-0.055913	-0.29694	-0.417577	0.195189	0.101437	-0.112826	-0.053047	0.255249	0.335356	0.355098	-0.200176	0.123056	0.452075	0.06756	-0.097608	0.100295	-0.050141	-0.156674	-0.201129	-0.281706	0.435028	-0.125889	-0.04009	-0.150604	-0.439579	0.382129	0.032556
573	0.0045	0.002483	0.001871	-0.184868	-0.143822	0.102532	0.118356	0.051312	0.166952	0.065069	-0.249134	0.367445	-0.251668	0.114617	0.019521	-0.066577	0.090211	0.103082	0.001132	0.143943	-0.155946	-0.218414	0.118753	0.155079	-0.056041	-0.19185	-0.195933	-0.142303	-0.101792	-0.23436	-0.180257	-0.121678	-0.000413	-0.239282	-0.00339	-0.071886	-0.040745	-0.019502	0.225674	0.261972	0.244321	-0.127282	-0.135707	0.116785	0.114624	0.092533	-0.091805	-0.233229	-0.060207
575	0.486831	0.483013	0.485272	0.513262	0.426026	-0.223158	0.111853	-0.085596	0.262948	0.091166	0.286038	-0.335816	0.427047	0.364003	0.201734	-0.112071	-0.288584	-0.23826	-0.26053	-0.407496	-0.177581	-0.193361	-0.150994	-0.261863	-0.329346	0.153577	-0.083858	-0.178413	0.081524	0.333644	0.298679	0.380289	-0.309859	-0.115984	0.368496	-0.112389	-0.279268	0.011356	-0.378127	-0.082674	-0.095871	-0.194439	0.327997	-0.248936	-0.041121	-0.197872	-0.353773	0.424526	-0.046871
577	-0.138906	-0.134553	-0.136793	-0.040309	0.176342	-0.234076	-0.071496	-0.101676	-0.234546	-0.329228	0.062641	-0.09502	0.355017	-0.182645	0.136102	0.21534	-0.175778	-0.282781	0.040562	0.061132	0.295181	0.360869	-0.026734	0.095647	-0.120554	0.172482	0.196246	-0.054193	-0.091496	0.012594	0.11581	0.180743	0.015192	0.111696	-0.067572	0.114726	-0.312861	-0.210012	-0.240585	-0.205256	-0.17247	0.08252	-0.036362	-0.135287	-0.084166	-0.207639	0.177156	0.015721	-0.246123
578	0.254114	0.24641	0.250566	0.150846	0.082396	0.02763	0.226037	0.098208	0.329861	0.191094	0.00131	0.074219	-0.194172	0.13263	-0.022828	-0.078303	0.094938	0.177823	-0.039005	-0.039705	-0.363505	-0.372516	0.078662	0.064461	0.006352	-0.085242	-0.257646	0.083157	0.071651	-0.081335	-0.076295	0.008006	-0.123902	-0.210572	0.279645	-0.057921	0.087619	0.054986	0.026375	0.326236	0.269102	-0.030177	-0.152708	0.005113	0.199251	0.098099	-0.104062	-0.037478	0.196104
579	-0.164099	-0.161928	-0.163433	-0.20547	-0.243004	0.124859	0.139161	0.080858	-0.056506	0.179957	0.075791	0.006221	-0.208802	-0.118794	-0.072392	0.051103	0.294067	0.216574	0.27133	0.247105	-0.033379	-0.183578	-0.056392	0.146003	0.182636	0.118512	-0.121398	-0.036465	0.065768	-0.019574	-0.066366	-0.174418	0.348795	-0.017221	0.041281	0.238417	0.104522	0.041907	0.192948	-0.155002	-0.084384	0.45846	-0.194245	0.207827	0.120935	0.274941	0.201149	0.081385	0.354674
582	0.591168	0.59071	0.589832	0.709169	0.534286	-0.260748	0.080116	-0.129105	0.26896	0.09895	0.211349	-0.492604	0.553723	0.42397	0.222518	-0.162926	-0.280924	-0.331563	-0.285098	-0.477138	-0.087193	-0.121888	-0.156056	-0.509433	-0.400856	0.097868	0.008447	-0.046517	0.167967	0.439815	0.483201	0.44242	-0.348645	-0.029215	0.290707	-0.039306	-0.301751	0.008433	-0.412251	-0.257147	-0.287056	-0.229201	0.568227	-0.254101	-0.166811	-0.263927	-0.530213	0.597965	-0.113892
585	0.438236	0.436935	0.436629	0.360199	0.35075	-0.16435	0.090563	-0.209245	0.371507	0.144272	-0.242225	-0.142984	0.286163	0.333101	0.043304	-0.289596	-0.150776	-0.161342	-0.132268	-0.29952	-0.219741	-0.07169	-0.133952	-0.361202	-0.412845	-0.031831	-0.128361	0.056113	0.051679	0.179859	0.328371	0.329503	-0.309941	-0.132279	0.094669	-0.020891	-0.190348	-0.035074	-0.307916	-0.081293	-0.053628	-0.274797	0.526678	-0.220728	-0.194576	-0.133801	-0.500414	0.215191	-0.172544
586	-0.44824	-0.444552	-0.443308	-0.408021	-0.248011	0.197463	0.036349	0.051607	-0.381296	-0.222895	0.071975	0.074086	-0.185662	-0.466969	-0.308245	0.393331	0.342529	0.093905	0.230432	0.490211	0.323027	0.247393	0.297138	0.569523	0.427031	0.377081	0.065268	0.111039	0.078886	-0.180727	-0.240792	-0.31474	0.429583	0.198184	-0.097346	0.185799	0.2228	-0.100671	0.324663	-0.051407	0.00977	0.36474	-0.492961	0.047182	0.26953	0.223745	0.590634	-0.285962	0.145338
594	-0.066909	-0.06521	-0.065705	-0.138128	-0.041348	-0.092159	-0.015965	-0.056008	-0.129147	0.064266	0.054618	-0.174641	0.137532	0.024842	0.141694	0.047205	-0.226319	-0.0452	-0.095152	-0.031282	0.26726	0.191304	-0.127699	-0.072964	-0.067861	0.066385	0.116687	-0.205343	-0.002444	0.149931	0.053516	0.048177	0.085711	0.110493	-0.18048	-0.045275	-0.16595	-0.03386	-0.235767	-0.259835	-0.203111	0.011574	0.173175	-0.150272	-0.127508	-0.041993	0.172856	0.097223	-0.190692
595	0.221436	0.225955	0.230143	0.287554	0.321457	-0.112495	0.263573	0.016833	0.060881	0.135652	0.007797	-0.495845	0.172738	-0.135387	-0.061587	-0.111424	-0.026627	-0.057819	-0.045668	-0.15818	0.009133	0.015266	-0.038427	-0.098412	0.322871	0.228409	-0.020131	0.232454	0.341684	0.201244	0.264294	0.184478	0.116898	-0.076726	0.133756	0.17943	0.085562	0.020591	0.041531	-0.331173	-0.314669	0.344075	0.0763	-0.099442	0.003894	-0.066312	0.040134	0.309373	0.030472
596	0.035959	0.042492	0.044115	-0.051264	-0.044624	0.053097	0.188905	-0.018714	-0.000162	0.116356	-0.236281	-0.025549	-0.092492	-0.159757	-0.160693	0.017168	-0.014753	-0.022123	-0.022286	0.128091	0.194381	0.084656	0.024921	-0.006333	0.227296	-0.027533	0.023299	0.042292	0.079524	0.047966	0.054099	-0.116898	0.193711	-0.075837	-0.2772	0.125837	-0.085303	0.009656	0.059472	-0.143871	-0.101714	0.179819	0.052694	-0.007387	-0.019603	0.021746	0.073412	-0.023035	-0.254699
598	0.28907	0.291028	0.29249	0.394641	0.42343	-0.092331	0.150298	0.13479	0.058467	0.134288	0.343121	-0.522866	0.311629	0.049755	0.064152	-0.081698	0.046765	-0.20405	-0.288421	-0.318609	0.035564	0.109728	-0.11725	-0.045866	0.100631	0.306494	0.198483	-0.018833	0.464769	0.392213	0.367762	0.26339	0.162666	0.069056	0.201745	0.26499	0.023021	0.077228	-0.069383	-0.38955	-0.373147	0.083505	0.251472	-0.00889	0.079525	0.051269	-0.099562	0.518161	0.077304
599	-0.315814	-0.309868	-0.308452	-0.325152	-0.188503	0.04848	0.106796	0.063212	-0.310689	-0.059886	-0.008508	-0.104499	-0.198632	-0.502626	-0.117796	0.226523	0.080329	0.261784	0.125254	0.3518	0.396611	0.188234	0.057586	0.363798	0.571716	0.236053	0.056046	0.017861	0.232488	-0.057105	-0.167542	-0.315578	0.459985	0.024777	-0.38494	0.214044	0.1159	-0.187587	0.071024	-0.265931	-0.198359	0.492343	-0.280225	0.030249	0.087557	0.232516	0.583131	-0.198971	-0.07551
604	-0.316008	-0.313918	-0.316069	-0.451731	-0.382515	0.036759	-0.236328	-0.024919	-0.125181	-0.120378	-0.207826	0.371677	-0.279638	-0.063839	-0.012151	0.066494	-0.027798	0.14079	-0.002995	0.280285	0.133408	0.096015	-0.005337	0.064985	-0.016595	-0.258188	0.060536	0.08159	-0.234116	-0.359786	-0.32536	-0.305797	0.010426	-0.110572	-0.457069	-0.290516	0.042824	-0.084329	0.055273	0.127026	0.151697	-0.111142	-0.174378	0.076882	-0.066809	-0.014046	0.077035	-0.361999	-0.19557
605	0.388248	0.384314	0.383316	0.40267	0.280311	-0.012895	-0.100114	0.049508	0.241168	0.233447	0.09905	-0.183803	0.239117	0.578177	0.306072	-0.306688	-0.24151	-0.125563	-0.107888	-0.397657	-0.276162	-0.17414	-0.067662	-0.500626	-0.409315	-0.211141	-0.182702	-0.097859	-0.076186	0.236999	0.324225	0.36315	-0.319735	-0.215713	0.273715	-0.137347	-0.178046	0.168618	-0.304045	0.061447	-0.001752	-0.224145	0.438898	-0.107325	-0.092313	-0.102297	-0.505495	0.434298	-0.097985
607	0.481192	0.479639	0.480337	0.49481	0.307565	-0.300346	0.13543	-0.265491	0.329154	-0.013436	-0.054965	-0.135457	0.412307	0.246287	0.142999	-0.025936	-0.310832	-0.281387	-0.174234	-0.24026	-0.083161	-0.137304	-0.088032	-0.382218	-0.447384	-0.095427	0.063576	-0.149339	-0.108506	0.156602	0.209374	0.27361	-0.499339	-0.114324	0.152357	-0.179462	-0.332042	-0.08973	-0.272794	0.059223	0.029478	-0.363292	0.362198	-0.287184	-0.132836	-0.308965	-0.417212	0.178922	-0.25342
610	0.078648	0.081435	0.08158	0.055949	-0.051368	0.021739	0.203276	-0.030138	0.107755	0.122138	0.01843	-0.04668	-0.154074	-0.249535	-0.225206	0.12392	0.187545	0.176383	0.077377	0.213017	0.073102	-0.112292	0.152265	0.115547	0.16794	0.065027	0.113298	0.170612	0.045415	-0.067952	-0.05918	-0.1612	0.143681	-0.025601	-0.077042	0.008243	0.097231	-0.050409	0.100853	-0.140936	-0.098938	0.094864	-0.205567	-0.085718	0.130677	0.022746	0.086837	-0.088971	0.150172
613	0.122142	0.124178	0.127691	0.283994	0.243387	-0.125678	0.133231	0.059664	-0.102993	0.024188	0.303963	-0.516224	0.235351	-0.178555	0.012074	0.078745	-0.111596	0.075177	-0.026726	-0.06069	0.194531	0.013766	0.030539	0.087898	0.295249	0.334107	0.103655	-0.079187	0.384929	0.265721	0.170509	0.064058	0.176662	-0.001238	0.069036	0.191296	0.021714	-0.124793	-0.166521	-0.37976	-0.361581	0.342007	-0.027378	-0.163554	0.146393	0.096541	0.21126	0.254282	0.040846
622	0.251493	0.244544	0.24683	0.14772	0.070434	-0.015415	-0.032512	-0.014406	0.206999	0.197468	-0.017479	-0.056383	0.078255	0.449048	0.118107	-0.150981	-0.230979	-0.041386	-0.218272	-0.251544	-0.249336	-0.17396	-0.00033	-0.23044	-0.306704	-0.208457	-0.116734	-0.172345	-0.044287	0.114368	0.07478	0.172854	-0.297991	-0.058169	0.217224	-0.269413	-0.158682	0.119198	-0.228898	0.242802	0.179297	-0.210644	0.283019	-0.147009	-0.039546	-0.02927	-0.231014	0.184762	-0.077423
624	-0.19863	-0.199196	-0.195632	-0.195379	-0.013205	0.087946	0.076596	0.151741	-0.180242	-0.148272	0.11849	-0.084708	0.075125	-0.191613	-0.169424	0.271383	0.217148	0.002804	0.095759	0.223471	0.070157	0.14966	0.164215	0.33374	0.23183	0.473836	0.051659	-0.097694	0.050199	0.01288	-0.015283	0.009639	0.173178	0.125823	0.323006	0.120239	0.127371	-0.080198	0.282468	-0.109372	-0.069203	0.257214	-0.239155	0.02327	0.205092	0.12391	0.317527	-0.007918	0.193994
627	0.180805	0.178977	0.176642	0.193088	0.157891	-0.244743	-0.066611	0.032271	0.139604	-0.051838	0.161344	-0.106523	0.180188	0.254191	0.185651	-0.059662	-0.146618	-0.317461	-0.236065	-0.278253	-0.156092	-0.088155	-0.20887	-0.341095	-0.2259	-0.099528	0.096475	-0.086923	0.094895	0.074112	0.063159	0.155499	-0.250741	0.027299	0.075843	-0.021532	-0.189286	-0.077246	-0.199432	-0.058433	-0.043786	-0.263375	0.263005	0.024111	-0.128562	-0.238116	-0.326147	0.21486	-0.039212
633	-0.342218	-0.340201	-0.339753	-0.348711	-0.234991	0.045937	0.132947	-0.007432	-0.215716	-0.182143	0.014481	0.23057	-0.165615	-0.46112	-0.121604	0.287845	0.270698	0.090829	0.142515	0.370046	0.125393	0.042637	0.091146	0.456376	0.157483	0.117092	0.16692	0.063577	-0.042067	-0.227711	-0.246581	-0.272266	0.280308	0.103648	-0.080541	0.158611	0.115948	-0.107268	0.346124	0.035375	0.046016	0.179696	-0.552887	0.148484	0.228317	0.071641	0.406054	-0.282071	0.1926
634	0.452448	0.450662	0.449861	0.666524	0.476627	-0.232706	-0.067827	-0.093991	0.153082	0.085765	0.293504	-0.614689	0.494216	0.372967	0.131462	-0.215771	-0.179793	-0.243727	-0.105406	-0.513366	-0.054164	-0.040427	-0.133506	-0.519793	-0.268946	0.171783	0.093115	-0.002634	0.241972	0.390119	0.462733	0.445324	-0.268958	0.123136	0.39329	-0.044498	-0.204699	0.025515	-0.277622	-0.306013	-0.332867	-0.143214	0.478644	-0.203468	-0.126229	-0.239044	-0.407525	0.621896	0.045956
636	0.381738	0.379209	0.382657	0.454467	0.350213	-0.047707	0.077868	0.058508	0.198821	0.149058	0.162903	-0.273263	0.335688	0.293534	-0.005055	-0.18618	-0.089679	-0.1215	-0.116127	-0.326593	-0.308042	-0.143714	0.02085	-0.171166	-0.228111	0.137214	-0.05609	-0.133408	0.009296	0.337182	0.348887	0.328219	-0.210953	-0.15171	0.464738	0.036719	-0.080735	0.140367	-0.155703	-0.110132	-0.143451	-0.08393	0.270404	-0.168459	0.132981	-0.081089	-0.347377	0.456876	0.109188
637	0.178544	0.179569	0.177284	0.34487	0.355752	-0.053607	-0.000288	0.047069	0.014553	0.131695	0.366608	-0.520516	0.215956	0.028955	0.057133	-0.070195	0.102219	0.008259	0.047382	-0.1873	-0.084104	0.080637	-0.055552	-0.144454	0.172499	0.257911	0.105474	-0.001803	0.36465	0.243875	0.267149	0.253544	0.145474	0.068956	0.373562	0.20688	0.046792	0.040681	-0.081256	-0.352037	-0.41522	0.172955	0.170506	-0.096263	-0.031543	0.044381	-0.019097	0.409889	0.221926
639	0.430278	0.431311	0.431217	0.355468	0.348739	-0.037491	0.15043	0.022129	0.331207	0.278706	0.138283	-0.306285	0.223484	0.217441	0.03942	-0.178664	-0.041388	-0.065515	-0.052809	-0.24198	-0.21786	-0.098481	-0.230545	-0.176227	-0.152176	0.155415	0.017177	0.004782	0.094197	0.295265	0.390842	0.331547	-0.032681	-0.286867	0.267422	-0.066524	0.065487	0.086502	-0.172733	-0.123438	-0.102711	-0.15105	0.265642	-0.174495	0.001059	-0.052239	-0.320555	0.350376	0.084679
642	-0.101359	-0.102841	-0.100125	-0.195948	-0.066132	0.141498	0.127952	0.029968	0.036013	0.184821	-0.219594	0.0844	-0.203997	-0.137074	-0.04833	-0.036399	0.216377	0.273706	0.319232	0.213392	-0.227021	0.028045	0.086731	0.153808	0.084667	-0.112589	-0.023451	-0.126797	-0.075504	-0.153638	-0.067996	0.013871	0.203128	-0.104116	0.233099	0.135043	0.043572	0.031972	0.161819	0.147922	0.066271	0.204701	-0.272984	0.008992	0.186125	0.217874	0.166706	-0.102626	0.212375
643	0.1902	0.186958	0.187303	0.316554	0.186811	-0.1294	-0.072879	-0.13846	0.094451	0.021421	0.270048	-0.263508	0.22772	0.185192	0.039808	0.145203	-0.087721	-0.037646	0.099224	6e-05	-0.050864	-0.077045	0.048705	-0.192299	-0.168642	0.148042	-0.019577	-0.001932	0.122084	0.048562	0.1145	0.11375	-0.096148	0.010506	0.215249	0.092803	0.014343	-0.110576	-0.170278	-0.096944	-0.124439	-0.098824	0.079351	-0.177904	0.009828	-0.182406	-0.116843	0.237436	0.066614
646	0.47515	0.473014	0.473443	0.534199	0.451892	-0.129318	0.095769	-0.054284	0.260651	0.104155	0.306772	-0.33415	0.374977	0.296724	0.130137	-0.01086	-0.184767	-0.198764	-0.108165	-0.336721	-0.213294	-0.063511	-0.108159	-0.297329	-0.375783	0.160185	-0.006757	-0.12139	-0.00563	0.38513	0.364149	0.397021	-0.258911	0.078829	0.464849	0.001919	-0.261147	0.086279	-0.349166	-0.079433	-0.076148	-0.27492	0.442626	-0.134211	-0.045435	-0.176384	-0.341047	0.453894	0.075362
648	0.15617	0.15798	0.153434	0.158757	0.154044	-0.105878	-0.11167	-0.206963	0.141734	0.051181	-0.036148	0.06211	0.144953	0.237162	0.108857	-0.114359	-0.088779	-0.13995	0.070352	-0.089824	-0.071842	0.105112	-0.199516	-0.361279	-0.404013	-0.120585	0.003375	0.002689	-0.18124	0.011328	0.163007	0.196963	-0.147122	0.013395	0.058339	0.056813	-0.123556	0.025968	-0.109643	-0.060293	-0.079497	-0.338935	0.382599	0.04938	-0.253165	-0.221589	-0.378562	0.165229	-0.157543
649	-0.307136	-0.307329	-0.302657	-0.340892	-0.178085	0.230866	0.169805	0.198	-0.248611	0.003143	0.113869	0.037316	-0.277277	-0.373328	-0.183148	0.205348	0.244496	0.322353	0.131946	0.329985	0.067351	0.025795	0.23688	0.580502	0.425541	0.280672	-0.047502	0.0423	0.127327	-0.068334	-0.180662	-0.230857	0.443903	-0.001134	0.057637	0.152739	0.204603	-0.007558	0.17441	0.042915	0.063093	0.465688	-0.4911	0.042198	0.340572	0.390685	0.573223	-0.180107	0.200086
650	-0.45906	-0.451858	-0.451227	-0.485946	-0.303232	0.149939	-0.024731	0.136714	-0.340914	-0.155092	-0.039337	0.10251	-0.282783	-0.536271	-0.237825	0.252003	0.286973	0.219187	0.159033	0.379566	0.36425	0.256243	0.093431	0.507778	0.547146	0.243787	0.127577	0.153281	0.094561	-0.175819	-0.224768	-0.351043	0.452891	0.071315	-0.316635	0.146965	0.1894	-0.063939	0.328789	-0.084843	0.009038	0.360902	-0.436708	0.169918	0.220541	0.221389	0.521655	-0.327667	0.090216
654	-0.431988	-0.424493	-0.427148	-0.451226	-0.294206	0.039747	0.011263	0.064189	-0.308938	-0.173856	-0.033952	0.100843	-0.234651	-0.555062	-0.159346	0.291795	0.1833	0.111141	0.111252	0.419989	0.31397	0.279605	-0.021563	0.457685	0.479127	0.078732	0.27618	-0.011772	0.130896	-0.225314	-0.272789	-0.371166	0.45236	0.039041	-0.416515	0.157404	0.202441	-0.214942	0.302738	-0.208048	-0.145964	0.238205	-0.310916	0.150403	0.099133	0.162809	0.445762	-0.331329	-0.077657
655	0.329599	0.327455	0.329537	0.394066	0.408799	0.125432	0.201336	0.157564	0.149794	0.226893	0.328673	-0.287896	0.351547	0.201642	0.028486	-0.117645	0.049896	0.018312	0.010018	-0.20079	-0.181295	-0.068336	0.047399	-0.085154	-0.186173	0.36447	-0.170343	-0.088214	0.22345	0.45692	0.440146	0.370917	0.091692	-0.091434	0.550254	0.191084	-0.019259	0.170375	-0.178982	-0.219155	-0.194843	0.0484	0.137813	-0.119985	0.148624	0.169057	-0.198415	0.440139	0.254627
656	0.312509	0.312028	0.314899	0.410978	0.286746	0.080674	0.061452	0.109827	0.106377	0.180629	0.226271	-0.311034	0.343481	0.289098	0.05572	-0.046064	0.014204	-0.066239	-0.073621	-0.097012	-0.119362	-0.106614	0.109638	-0.203408	-0.079592	0.196799	-0.156222	0.039365	0.145755	0.337407	0.313671	0.215662	-0.056647	-0.179678	0.312872	0.093662	-7.5e-05	0.090099	-0.155669	-0.246306	-0.258976	0.085467	0.22083	-0.267825	0.074086	0.02628	-0.270043	0.422283	0.061879
657	-0.020765	-0.016501	-0.02043	-0.065012	-0.086631	0.117195	-0.018798	-0.064152	0.002327	0.012591	-0.202101	0.187788	-0.041991	-0.007818	-0.017331	-0.065282	-0.043781	0.056516	0.105143	0.058986	0.125634	0.021922	0.001009	-0.126644	-0.161664	-0.108447	-0.056476	-0.034873	-0.145172	0.029664	0.019201	-0.009	-0.023502	-0.038177	-0.201673	0.042165	-0.094684	0.094771	-0.059535	0.077218	0.143553	-0.03173	0.14321	0.020018	-0.09876	0.026538	-0.08519	-0.126678	-0.130526
658	0.219341	0.220607	0.217402	0.273028	0.118932	-0.355604	0.008176	-0.374047	0.177027	-0.229395	-0.264935	-0.049118	0.248131	0.125636	-0.032084	-0.073166	-0.218505	-0.360793	-0.188611	-0.157373	0.081085	-0.056318	-0.066349	-0.374003	-0.229513	-0.008192	0.120248	-0.001663	-0.022764	-0.156545	-0.047457	0.125774	-0.403867	0.100203	-0.042976	-0.091646	-0.187862	-0.209879	0.03415	0.026321	0.007457	-0.226887	0.215263	-0.207369	-0.217104	-0.360018	-0.254919	-0.100094	-0.265657
659	-0.202389	-0.193927	-0.195648	-0.173838	-0.053327	0.038389	0.015973	-0.099243	-0.216267	-0.077533	-0.080119	0.03621	0.002882	-0.287432	-0.198365	0.074827	0.094269	-0.024925	0.100665	0.194107	0.181686	0.323051	-0.017909	0.173218	0.113253	0.092218	0.179344	0.011745	-0.012359	-0.007638	0.030776	-0.05836	0.304316	0.006103	-0.163036	0.244226	-0.039862	0.011229	0.082538	-0.21931	-0.184258	0.147671	0.046812	0.012291	0.002182	0.060385	0.155793	-0.00717	-0.141369
661	0.227607	0.219248	0.224229	0.160132	0.083083	0.066685	0.047186	0.153626	0.267732	0.212735	-0.007393	0.07632	-0.11274	0.277099	0.006436	-0.253782	0.013109	0.185262	-0.032713	-0.196191	-0.461517	-0.314972	0.063411	-0.051877	-0.104953	-0.14075	-0.219835	-0.087322	-0.090562	0.001122	0.023424	0.126716	-0.202868	-0.233766	0.361693	-0.167221	0.009931	0.192354	-0.053327	0.336837	0.228645	-0.092448	-0.064863	-0.029752	0.156417	0.087873	-0.194601	0.07639	0.206399
663	-0.373154	-0.365748	-0.370933	-0.357023	-0.233041	0.080892	-0.153339	-0.034426	-0.274788	-0.156943	-0.149562	0.132313	-0.081852	-0.273094	-0.134782	0.028969	0.212168	-0.036578	0.105345	0.155142	0.281769	0.303612	-0.085305	0.156322	0.143459	0.086493	0.272174	-0.074075	-0.08542	-0.134846	-0.113231	-0.137543	0.26615	0.156348	-0.271955	0.192793	0.067381	-0.000489	0.253249	-0.147045	-0.129794	0.109883	-0.060216	0.164942	-0.019147	0.054233	0.188253	-0.216822	-0.05701
664	-0.537917	-0.535079	-0.537037	-0.691007	-0.505103	0.195289	-0.121099	0.081428	-0.285649	-0.100516	-0.250866	0.44687	-0.483999	-0.349316	-0.107999	0.158498	0.140494	0.27357	0.136394	0.454459	0.200859	0.184333	0.075519	0.38034	0.360893	-0.173701	0.063492	-0.021689	-0.150235	-0.371111	-0.416432	-0.418732	0.331544	0.00485	-0.490888	-0.005804	0.127923	-0.052333	0.244113	0.144203	0.187908	0.15647	-0.30217	0.236092	0.033938	0.243035	0.443339	-0.538405	-0.10973
665	-0.334754	-0.326947	-0.328634	-0.373499	-0.189945	0.006054	0.04793	-0.016927	-0.308651	-0.077238	-0.0149	-0.063097	-0.102464	-0.423461	-0.08329	0.267511	0.047574	0.131635	0.135644	0.381523	0.415055	0.318209	0.008725	0.274181	0.427267	0.225794	0.163403	-0.039303	0.11629	-0.048063	-0.109442	-0.250454	0.44287	0.080939	-0.390577	0.184379	0.037064	-0.195994	0.044661	-0.347705	-0.261039	0.314224	-0.125377	0.018217	-0.000263	0.142056	0.494816	-0.164377	-0.140875
666	-0.36116	-0.357458	-0.357235	-0.384226	-0.241485	0.056688	0.049797	0.090414	-0.352609	-0.109494	0.040752	-0.009331	-0.15448	-0.399886	0.007597	0.272094	0.02405	0.191389	0.068956	0.368356	0.410582	0.204506	0.104343	0.42278	0.517051	0.211387	0.081653	-0.115941	0.152867	-0.079508	-0.202918	-0.293378	0.417552	0.016398	-0.37782	0.086553	0.071999	-0.176073	0.052837	-0.170288	-0.125473	0.412687	-0.300072	0.002314	0.117018	0.24446	0.60782	-0.230777	-0.137664
667	0.412023	0.411678	0.408535	0.571771	0.36209	-0.207805	-0.107836	-0.14687	0.179924	-0.06096	0.086627	-0.255219	0.505966	0.444664	0.155463	-0.241124	-0.248922	-0.423488	-0.27545	-0.497572	-0.030674	-0.066634	-0.100489	-0.448564	-0.445712	-0.025994	0.105953	-0.021368	0.023731	0.279824	0.396682	0.407944	-0.397238	-0.004626	0.165289	-0.141136	-0.273999	0.109903	-0.244326	-0.094447	-0.103584	-0.353162	0.562289	-0.179716	-0.169534	-0.311055	-0.564092	0.400809	-0.145893
669	-0.161667	-0.160494	-0.163707	-0.279702	-0.182726	-0.072293	0.026928	-0.156286	0.0738	-0.166623	-0.390699	0.38384	-0.140935	-0.232046	-0.011052	-0.031451	0.114622	-0.079808	0.042706	0.116785	0.088156	0.078816	-0.070853	0.170232	0.003144	-0.155285	0.112913	0.063411	-0.10192	-0.346329	-0.252387	-0.137345	-0.060204	0.008537	-0.281166	-0.018105	-0.091382	-0.0966	0.255502	0.239649	0.244158	-0.110634	-0.242892	0.105847	-0.124837	-0.122372	0.057463	-0.471996	-0.089339
670	-0.314047	-0.313601	-0.314875	-0.427331	-0.318718	0.111021	8e-06	0.043757	-0.230116	-0.004925	-0.22015	0.172481	-0.253833	-0.224096	0.010906	0.148183	-0.031387	0.327589	0.137902	0.342633	0.266064	0.096729	0.093438	0.195622	0.215548	-0.051283	-0.054613	0.032989	0.002285	-0.157435	-0.231102	-0.228702	0.231728	0.010769	-0.383524	-0.025186	0.032112	-0.115062	0.071784	0.052152	0.09726	0.285459	-0.269017	0.070334	0.016438	0.228684	0.458812	-0.337104	-0.108947
672	0.14979	0.148779	0.14981	0.215775	0.093933	0.169344	-0.028686	-0.012619	0.072862	0.190414	-0.063989	-0.256206	0.05187	0.153262	-0.167783	-0.13373	0.110762	0.238678	0.317132	-0.006722	-0.154685	-0.050093	0.27867	-0.142016	-0.013209	0.135078	-0.13671	0.187863	0.073786	0.11046	0.180052	0.149475	-0.050302	0.022814	0.343586	0.101581	0.048815	0.137104	-0.033227	0.098065	0.034995	0.203029	0.122844	-0.217867	0.104176	0.173562	-0.059607	0.152432	0.211595
673	0.06077	0.063067	0.065227	0.078163	-0.054038	0.115986	0.077699	-0.05666	-0.033338	0.132376	-0.183793	-0.015279	-0.007137	0.107795	-0.140516	-0.169873	-0.076139	0.08555	0.02375	-0.002167	-0.030278	-0.040115	0.062647	-0.093754	-0.170032	-0.037787	-0.150712	0.044306	-0.08891	0.127609	0.085988	-0.046877	0.015546	-0.163705	-0.074197	-0.026687	0.006028	0.105471	-0.01676	-0.068712	-0.05397	0.082847	0.148861	-0.057967	0.046991	0.081831	-0.106048	0.130124	-0.0846
675	0.322818	0.319729	0.320529	0.495542	0.371095	-0.07161	-0.080458	-0.077629	0.084987	0.055482	0.208726	-0.464879	0.411074	0.348265	0.037004	-0.135843	-0.091062	-0.140701	-0.063558	-0.323104	-0.174754	-0.028821	0.067386	-0.363802	-0.265746	0.150548	-0.041397	-0.022235	0.137085	0.30579	0.343089	0.376214	-0.261518	0.00898	0.483399	0.000116	-0.106206	0.085178	-0.253819	-0.091587	-0.178303	-0.06155	0.440765	-0.28718	0.011046	-0.085339	-0.316624	0.476088	0.071402
677	0.104954	0.107824	0.1056	0.158098	0.234438	-0.29291	0.04223	-0.008222	-0.006081	-0.086581	0.266583	-0.235283	0.248744	-0.0991	0.127615	0.05172	-0.049841	-0.319879	-0.140526	-0.176984	0.159822	0.253005	-0.343349	-0.168293	-0.109674	0.096524	0.280028	-0.143712	0.096361	0.129906	0.168405	0.197295	0.042035	0.15405	-0.021797	0.141619	-0.047452	-0.148159	0.004222	-0.358363	-0.335571	-0.194231	0.202081	0.11586	-0.189145	-0.231408	-0.090909	0.255153	-0.118165
678	0.257275	0.262591	0.259624	0.261741	0.362925	-0.14856	0.120265	0.052984	0.152991	0.090486	0.329925	-0.283373	0.29951	-0.021866	0.057884	-0.060154	0.03392	-0.222472	-0.115748	-0.209433	0.021772	0.14327	-0.325753	-0.05265	-0.057013	0.214351	0.283807	-0.034635	0.177435	0.257679	0.347898	0.314116	0.138098	-0.049807	0.074761	0.115264	-0.036121	0.07792	-0.196215	-0.35479	-0.300333	-0.143049	0.198283	-0.068086	-0.08485	-0.110531	-0.153001	0.281128	0.024271
682	-0.286438	-0.289814	-0.286555	-0.430985	-0.34144	0.165267	0.059986	0.164158	-0.140894	0.019894	-0.090118	0.303218	-0.439828	-0.20601	-0.002833	0.189991	0.054831	0.38472	0.115736	0.39115	0.020343	-0.088647	0.250846	0.405014	0.328989	-0.091893	-0.212601	-0.039434	-0.013143	-0.2657	-0.368287	-0.366598	0.248704	-0.064395	-0.164768	-0.028108	0.096281	-0.083013	0.074447	0.284598	0.276754	0.320174	-0.43922	0.109409	0.222205	0.345879	0.474929	-0.344135	0.035413
687	-0.204994	-0.199592	-0.202219	-0.301445	-0.140876	0.218088	-0.048732	0.1696	-0.101971	-0.00821	-0.098898	0.274336	-0.124657	-0.170109	-0.131249	-0.084125	0.223082	0.023473	-0.073081	0.054209	0.056714	0.137993	-0.061708	0.296216	0.073918	0.009571	0.224704	0.027525	-0.136979	-0.010544	0.016233	-0.019165	0.255683	-0.05759	-0.155944	0.064023	0.050453	0.220432	0.157052	0.105609	0.162821	0.038583	-0.110842	0.152276	0.118927	0.162131	0.075127	-0.188199	0.021283
688	0.394071	0.389876	0.38739	0.491248	0.385889	-0.182207	-0.192594	-0.057215	0.239932	0.041967	0.160323	-0.253269	0.413421	0.530776	0.254515	-0.268142	-0.199954	-0.320816	-0.181999	-0.523962	-0.268809	-0.091599	-0.170946	-0.554179	-0.43221	-0.078398	0.0228	-0.0628	-0.018127	0.239048	0.38225	0.474574	-0.434691	-0.012936	0.372151	-0.134932	-0.223458	0.135923	-0.296821	-0.013907	-0.088771	-0.407492	0.497954	-0.088275	-0.162605	-0.292639	-0.604553	0.462206	-0.028664
694	0.11795	0.122766	0.118779	0.210921	0.212866	-0.058212	0.01221	0.040655	-1e-05	0.170805	0.258032	-0.329111	0.195732	0.005513	0.04943	0.008049	0.041096	0.005439	0.197116	-0.034708	0.025383	0.126628	-0.218867	-0.171179	-0.066136	0.24466	0.185445	-0.034847	0.18386	0.264402	0.322972	0.220398	0.224585	0.032728	0.103543	0.3349	0.151937	-0.019503	-0.146759	-0.440484	-0.402169	0.113208	0.170812	0.043012	-0.08623	0.028694	-0.027435	0.404511	0.078045
726	0.036415	0.035061	0.038766	-0.074763	0.106249	-0.002682	0.244581	0.027087	0.020244	0.037664	0.133027	-0.096884	0.037791	-0.098353	0.066006	0.193552	0.100183	0.076299	0.03394	0.122305	-0.056235	-0.094065	0.063607	0.167933	0.048368	0.309441	-0.149607	0.011706	0.009947	0.042689	0.02735	0.042139	0.130081	0.057173	0.316192	0.168389	-0.096876	-0.123099	-0.000716	-0.060108	-0.056183	0.210413	-0.181451	-0.04285	0.100315	0.026375	0.14937	0.047009	0.163882
728	-0.309444	-0.30625	-0.304648	-0.367135	-0.286042	0.121253	0.154386	0.089664	-0.167263	-0.133964	-0.089307	0.203674	-0.310214	-0.523339	-0.27394	0.368301	0.321496	0.176956	0.219012	0.508093	0.220006	0.074495	0.176146	0.526922	0.465621	0.119832	0.070221	0.04009	0.007351	-0.276538	-0.332881	-0.400794	0.320968	0.087459	-0.189489	0.112889	0.286973	-0.15085	0.360426	0.033621	0.103369	0.317802	-0.532582	0.107959	0.212596	0.167289	0.492068	-0.400925	0.163545
730	-0.310954	-0.305597	-0.307336	-0.218286	-0.1657	-0.156939	-0.023933	-0.1366	-0.296148	-0.292828	0.103541	-0.02071	0.074082	-0.387058	-0.001263	0.304323	0.078786	-0.090377	0.073896	0.289392	0.448302	0.272645	0.039946	0.277674	0.188539	0.216124	0.39856	-0.024361	0.107012	-0.162731	-0.144294	-0.213509	0.243624	0.17973	-0.324154	0.119264	0.0466	-0.294255	0.216098	-0.30534	-0.253368	0.069859	-0.315178	0.025008	0.076979	-0.045094	0.310285	-0.198183	-0.067233
734	-0.407477	-0.403398	-0.403565	-0.582329	-0.424284	0.123534	0.034866	-0.01	-0.196826	-0.05297	-0.350752	0.305183	-0.399486	-0.383003	-0.137629	0.190433	0.134655	0.243538	0.193725	0.459264	0.254851	0.147571	0.04994	0.297505	0.391777	-0.030472	-0.008059	-0.002205	-0.093529	-0.301451	-0.345856	-0.363251	0.288198	0.003346	-0.418523	0.031459	0.084282	-0.130473	0.220994	0.091761	0.137674	0.268356	-0.286479	0.102808	0.02691	0.178679	0.472361	-0.480742	-0.127283
740	0.560589	0.556724	0.554901	0.571306	0.40925	-0.262876	0.123219	-0.145279	0.393768	0.145893	0.080153	-0.266084	0.351376	0.42615	0.246875	-0.160569	-0.24461	-0.222758	-0.253247	-0.351026	-0.184579	-0.218672	-0.101806	-0.476146	-0.435002	-0.089982	-0.045527	-0.085484	0.127275	0.238182	0.302289	0.314161	-0.378705	-0.046057	0.145037	-0.073343	-0.229172	-0.03546	-0.393836	-0.068917	-0.129341	-0.337534	0.452674	-0.154076	-0.1789	-0.227275	-0.488839	0.359506	-0.09289
744	0.25153	0.249316	0.24524	0.22477	0.081106	-0.147936	-0.075968	-0.161656	0.223705	-0.044181	-0.027753	0.093836	0.191918	0.406569	0.200676	-0.189142	-0.108717	-0.24253	-0.194702	-0.2729	-0.007573	-0.146782	-0.120555	-0.425005	-0.40162	-0.138425	-0.0511	-0.047892	-0.046368	0.01246	0.058138	0.152739	-0.355192	0.062214	-0.097841	-0.227456	-0.239338	0.06586	-0.027027	0.048554	0.013745	-0.389807	0.223881	-0.082731	-0.342833	-0.356754	-0.472479	0.056692	-0.117389
745	0.471341	0.468258	0.468781	0.584968	0.481054	-0.075578	-0.035705	0.005696	0.21964	0.211211	0.211368	-0.454013	0.413596	0.529543	0.203616	-0.297605	-0.208745	-0.117094	-0.134422	-0.463443	-0.282738	-0.157372	-0.051246	-0.549147	-0.347217	0.041541	-0.198845	-0.055933	0.132831	0.380246	0.454525	0.471056	-0.286541	-0.162803	0.501016	-0.014866	-0.105904	0.134332	-0.307444	-0.149537	-0.234159	-0.091137	0.493892	-0.188331	-0.058753	-0.114697	-0.520067	0.597494	0.009092
747	0.455537	0.45268	0.455457	0.585927	0.469309	-0.000267	0.087253	0.10106	0.187284	0.174307	0.328936	-0.433648	0.331707	0.324197	0.078701	-0.205587	-0.042636	-0.113509	-0.185352	-0.413038	-0.183283	-0.164642	0.028491	-0.256683	-0.135719	0.207825	-0.103685	0.006967	0.31538	0.425979	0.429677	0.392019	-0.134976	-0.045547	0.458359	0.109211	-0.097307	0.196874	-0.211208	-0.081941	-0.134169	0.018609	0.308251	-0.111652	0.092914	0.048491	-0.345918	0.55949	0.108524
753	0.2544	0.25581	0.254945	0.441251	0.308604	-0.118915	-0.070588	-0.160019	0.07694	-0.039132	0.019309	-0.262224	0.2868	0.276292	-0.007392	-0.154602	-0.143712	-0.118873	0.126895	-0.203586	-0.111709	-0.042411	0.150306	-0.410404	-0.256467	0.073852	-0.125215	0.294883	-0.005912	0.142025	0.281591	0.272437	-0.234908	0.005427	0.332547	0.008506	-0.199628	0.029443	-0.234619	-0.122535	-0.178035	-0.040538	0.26979	-0.223995	-0.123817	-0.241262	-0.352026	0.329472	0.014449
754	0.269271	0.272133	0.268277	0.504041	0.389523	-0.333731	-0.008291	-0.190685	0.04252	-0.119479	0.327533	-0.473993	0.474911	0.053465	0.093759	0.076026	-0.108243	-0.269939	-0.020846	-0.205748	0.133901	0.052847	-0.046923	-0.283464	-0.131137	0.236385	0.235606	0.021765	0.271933	0.194217	0.269466	0.258945	-0.119475	0.187471	0.243665	0.165218	-0.189458	-0.105404	-0.134477	-0.398313	-0.424384	-0.084177	0.229934	-0.185726	-0.171443	-0.285892	-0.184999	0.405902	0.081007
755	0.245628	0.242712	0.247622	0.157837	0.173043	-0.047526	0.16283	0.033106	0.173235	0.142359	0.100449	-0.161061	0.020494	0.157761	0.142147	-0.091491	-0.113591	0.029015	-0.239423	-0.175639	-0.150602	-0.212771	-0.035691	0.004594	0.036588	0.100135	-0.169855	-0.067651	0.196288	0.11863	0.052403	0.07522	-0.057373	-0.167828	0.101376	-0.091138	-0.071562	-0.017099	-0.269148	-0.007456	-0.044055	0.099576	-0.020548	-0.120788	0.025991	0.071052	-0.080757	0.122865	-0.056799
757	-0.151759	-0.143032	-0.150179	-0.13376	-0.080818	-0.178583	-0.117231	-0.208122	-0.109755	-0.127463	-0.078477	-0.031821	0.062879	-0.150862	0.050418	0.084065	-0.0378	-0.140864	0.060989	0.110721	0.263844	0.270129	-0.189711	-0.094023	0.009218	0.022209	0.293089	0.004661	0.0214	-0.121685	-0.014917	-0.068227	0.132845	0.172873	-0.364874	0.143195	-0.019348	-0.195852	0.074807	-0.367231	-0.303958	-0.091516	0.156688	0.100519	-0.295659	-0.170697	-0.006173	-0.045568	-0.205633
760	0.241316	0.236356	0.236203	0.256906	0.079482	-0.023908	-0.092548	-0.030777	0.168626	-0.010688	-0.09126	-0.05877	0.097149	0.367682	-0.098098	-0.066055	-0.150387	-0.143262	-0.060135	-0.217171	-0.126188	-0.233105	0.134593	-0.282944	-0.308504	-0.01967	-0.109526	0.050459	-0.004943	0.044109	0.08278	0.208603	-0.346503	0.138797	0.332393	-0.312947	-0.0594	0.057506	-0.007121	0.192659	0.254172	-0.132152	0.156631	-0.125183	-0.05045	-0.147111	-0.227316	0.158357	0.079685
761	-0.372408	-0.37451	-0.379427	-0.536726	-0.49877	0.008337	-0.233231	-0.130604	-0.113335	-0.188172	-0.244033	0.613253	-0.245482	0.024327	0.127778	0.047962	0.000824	0.071562	0.064849	0.235435	0.124754	-0.010845	-0.049759	0.122476	-0.16107	-0.234619	-0.023528	-0.185818	-0.433041	-0.418199	-0.444554	-0.322844	-0.083027	0.010824	-0.381207	-0.271205	-0.209932	-0.111741	0.078759	0.25596	0.268372	-0.194287	-0.298299	0.079411	-0.106317	-0.005766	0.07815	-0.55466	-0.145713
767	0.552048	0.550953	0.551501	0.660142	0.483527	-0.162004	0.08192	-0.048813	0.336087	0.147675	0.13056	-0.372159	0.328463	0.328612	0.087859	-0.202937	-0.190023	-0.301688	-0.21063	-0.452726	-0.252015	-0.099111	-0.135088	-0.50029	-0.239516	-0.057613	0.075548	0.013846	0.223703	0.323914	0.401182	0.388914	-0.319425	0.015215	0.306463	-0.020673	-0.061011	0.114371	-0.189929	-0.11257	-0.139692	-0.304393	0.488083	-0.065405	-0.1317	-0.232812	-0.535345	0.506751	-0.025849
771	0.463694	0.464667	0.464209	0.665658	0.531545	-0.334479	0.021808	-0.147633	0.141801	-0.028829	0.256686	-0.610789	0.567599	0.272561	0.108268	-0.036529	-0.261306	-0.374201	-0.179357	-0.360325	-0.014937	0.029766	-0.10191	-0.458585	-0.178261	0.202215	0.180187	-0.059747	0.259583	0.35736	0.433187	0.435858	-0.266269	0.11693	0.306722	0.019102	-0.229493	-0.100709	-0.288988	-0.410362	-0.422558	-0.154414	0.510055	-0.232026	-0.173461	-0.326023	-0.352703	0.576081	-0.097526
773	-0.140214	-0.136164	-0.138905	-0.049614	-0.029377	-0.172566	-0.157286	-0.095285	-0.189117	-0.226811	0.312686	-0.154116	0.196187	-0.043868	0.126886	0.282065	-0.133412	-0.057953	0.056586	0.091143	0.248772	0.057148	0.023002	-0.062051	-0.016023	0.338176	0.046962	-0.044068	0.006878	-0.021995	-0.068001	-0.042654	0.035651	0.089427	0.030949	0.204382	-0.040274	-0.257976	-0.020619	-0.234917	-0.193203	0.061945	-0.07297	-0.114415	-0.033775	-0.161323	0.104879	0.059089	-0.037765
774	0.119906	0.115706	0.116721	0.142236	0.090389	-0.145831	0.022319	0.006771	0.057903	0.02229	0.205741	-0.077984	0.105948	0.010187	0.178771	0.061055	-0.182713	-0.140486	-0.150017	-0.16343	-0.01288	-0.109652	-0.111967	-0.223211	-0.114907	-0.193309	0.037377	-0.341941	-0.089777	0.108447	-0.010129	0.086511	-0.200313	0.133381	0.092115	-0.10829	-0.26854	-0.095255	-0.137883	-0.00086	-0.05691	-0.18231	0.109429	-0.019232	-0.063537	-0.222257	-0.121413	0.159242	-0.029458
775	0.455645	0.454218	0.454659	0.590485	0.483415	-0.167546	-0.009279	-0.056065	0.159382	0.070325	0.330051	-0.427839	0.51158	0.431896	0.245225	-0.164967	-0.221772	-0.282969	-0.283474	-0.454925	-0.147798	-0.082379	-0.108052	-0.400066	-0.342647	0.151444	-0.081337	-0.066631	0.134349	0.423979	0.4496	0.400399	-0.251603	-0.121845	0.356692	0.01602	-0.206529	0.084194	-0.381783	-0.217778	-0.257233	-0.205934	0.519437	-0.245214	-0.001407	-0.161234	-0.50806	0.611755	-0.07311
776	0.467937	0.467849	0.466792	0.634512	0.525429	-0.362923	-0.006172	-0.197441	0.178453	-0.069283	0.221314	-0.492244	0.5753	0.31654	0.211793	-0.045931	-0.319007	-0.443273	-0.289143	-0.397114	-0.010669	0.023889	-0.141797	-0.41537	-0.250313	0.136907	0.159388	-0.045448	0.20193	0.285929	0.389084	0.441212	-0.350128	-0.006987	0.228102	-0.036345	-0.291002	-0.051423	-0.334294	-0.232586	-0.264903	-0.251547	0.515824	-0.244539	-0.162988	-0.349835	-0.383322	0.507667	-0.232709
777	-0.020628	-0.021813	-0.020154	-0.019553	-0.078486	-0.015054	-0.090553	-0.190834	0.029617	-0.110656	-0.042138	0.189809	0.037159	-0.051068	0.027608	0.164841	0.048522	0.158293	0.211249	0.13828	0.067899	-0.041918	0.068809	0.075024	-0.191439	-0.077963	-0.224787	0.107097	-0.361309	-0.134136	-0.09584	-0.0765	-0.194674	-0.021044	-0.01069	-0.199645	-0.106921	-0.021819	-0.104612	0.223852	0.198739	-0.004393	-0.208053	-0.236878	-0.055863	-0.09783	0.023717	-0.189669	0.074685
780	0.503991	0.500017	0.500079	0.665893	0.480332	-0.241483	-0.057704	-0.096939	0.234637	0.030235	0.188093	-0.429484	0.472907	0.465268	0.201268	-0.189065	-0.283664	-0.310401	-0.235165	-0.492548	-0.196518	-0.127084	-0.062625	-0.46967	-0.348478	-0.01573	0.003796	0.023656	0.119318	0.308395	0.39531	0.451364	-0.427344	-0.015364	0.358202	-0.149235	-0.242422	0.057207	-0.373476	-0.064586	-0.123946	-0.263062	0.507376	-0.220108	-0.118353	-0.271156	-0.489383	0.519219	-0.062649
782	0.108496	0.102065	0.102007	0.013023	-0.061056	-0.141286	-0.111486	-0.164066	0.272568	-0.157502	-0.200571	0.419571	-0.067816	0.279622	0.048797	-0.166459	-0.086582	-0.202796	-0.240459	-0.193061	-0.314903	-0.247387	-0.054745	-0.129507	-0.397306	-0.378219	-0.051105	0.074999	-0.302728	-0.282361	-0.217692	0.010964	-0.520144	-0.107236	-0.022338	-0.396814	-0.234293	0.032712	-0.074798	0.462336	0.41699	-0.491959	-0.022065	-0.040945	-0.129489	-0.282371	-0.410744	-0.282573	-0.080457
783	0.039068	0.041186	0.039434	0.258518	0.180808	-0.233756	-0.154042	-0.207083	-0.150682	-0.213328	0.167616	-0.275203	0.453681	0.133697	0.071528	-0.033465	-0.082823	-0.265198	-0.051945	-0.22447	0.166409	0.051865	-0.061249	-0.219803	-0.258295	0.210319	0.21885	-0.058193	0.024327	0.141182	0.227588	0.265469	-0.140355	0.220188	0.195038	-0.029905	-0.277572	-0.056466	-0.070027	-0.28292	-0.311632	-0.067656	0.117227	-0.193503	-0.053887	-0.256819	-0.180813	0.301746	0.039872
784	0.570386	0.567206	0.568466	0.692651	0.561004	-0.294244	0.175155	-0.097892	0.283346	0.098025	0.254234	-0.50517	0.496102	0.301447	0.182529	-0.129693	-0.204496	-0.259279	-0.189096	-0.419646	-0.181725	-0.125298	-0.079105	-0.38802	-0.284323	0.123903	0.047305	-0.139637	0.195055	0.374218	0.398914	0.441307	-0.325968	-0.048373	0.421313	-0.036421	-0.253425	-0.046049	-0.383957	-0.211004	-0.274996	-0.156369	0.387697	-0.277182	-0.077442	-0.209154	-0.38351	0.523591	-0.019387
785	0.439555	0.439537	0.43838	0.580496	0.480648	-0.119385	-0.006752	-0.079537	0.162682	0.118901	0.277078	-0.428305	0.492187	0.42182	0.096784	-0.22096	-0.157931	-0.342419	-0.19456	-0.469642	-0.172277	-0.021638	-0.15657	-0.379578	-0.361295	0.167269	-0.066305	-0.027197	0.142289	0.452716	0.519307	0.472344	-0.17811	-0.029403	0.438387	0.044351	-0.153589	0.129663	-0.300724	-0.282954	-0.302279	-0.262531	0.633117	-0.190044	-0.082403	-0.129637	-0.521103	0.644469	-0.026663
788	-0.531037	-0.530016	-0.529642	-0.650923	-0.530121	0.214415	-0.03695	0.14013	-0.263731	-0.130369	-0.226374	0.49915	-0.512275	-0.391825	-0.110102	0.202763	0.16691	0.284214	0.174306	0.511935	0.147171	0.032949	0.168234	0.570785	0.45971	-0.164202	-0.018249	0.032403	-0.134166	-0.41399	-0.486652	-0.481155	0.332635	-0.082817	-0.438904	0.000867	0.224515	-0.073691	0.334688	0.26113	0.30444	0.266635	-0.566034	0.180019	0.141031	0.241439	0.518362	-0.600704	-0.037935
794	-0.362536	-0.356799	-0.357838	-0.346418	-0.193607	0.023333	0.02778	0.056861	-0.372277	-0.185545	0.044705	-0.078699	-0.101206	-0.475455	-0.053764	0.303866	0.081322	0.097313	0.084668	0.373334	0.504677	0.281533	0.072076	0.38317	0.562141	0.319063	0.163003	-0.016945	0.228554	-0.076986	-0.168965	-0.269401	0.422744	0.103317	-0.406618	0.102309	0.143942	-0.212553	0.133898	-0.253327	-0.181064	0.418929	-0.282243	-0.002844	0.074948	0.158847	0.592181	-0.222349	-0.146429
799	0.036871	0.038517	0.037527	0.019986	-0.087885	-0.054521	-0.058186	-0.027349	0.075535	-0.085082	-0.104793	0.143973	-0.091732	0.061034	-0.122651	0.037598	-0.042172	-0.039553	-0.004145	0.078801	-0.004816	-0.12445	0.130703	-0.131451	0.015241	-0.140399	0.010325	0.190298	0.065014	-0.235194	-0.150884	-0.070748	-0.101704	0.083377	0.036114	-0.040847	0.01185	-0.042118	0.258193	0.152658	0.166027	-0.1131	0.015397	0.010231	-0.078299	-0.170179	-0.133055	-0.076464	-0.038057
800	-0.107933	-0.101678	-0.104443	0.085524	0.090555	-0.203408	-0.025485	-0.115267	-0.264565	-0.256076	0.28616	-0.253262	0.280245	-0.206719	0.058899	0.214802	0.030721	-0.152427	-0.046746	0.057464	0.34116	0.146442	-0.019582	0.036596	0.094033	0.31812	0.207165	0.002866	0.141881	0.03328	0.034446	-0.015837	0.143573	0.097648	-0.075858	0.293271	-0.120052	-0.122265	0.088172	-0.374671	-0.373797	0.2025	-0.037656	-0.046209	0.004676	-0.190278	0.145946	0.179384	-0.053436
801	-0.589318	-0.584552	-0.585465	-0.696087	-0.516282	0.116235	-0.055883	0.053184	-0.315358	-0.214508	-0.271938	0.427233	-0.427541	-0.527319	-0.156425	0.268796	0.211977	0.212349	0.219433	0.530804	0.266789	0.186716	0.11141	0.506842	0.486714	-0.01139	0.084496	0.097414	-0.101229	-0.440269	-0.4569	-0.488481	0.352532	0.049562	-0.490732	0.110597	0.177184	-0.139839	0.396195	0.086995	0.140672	0.284019	-0.53552	0.225995	0.086182	0.152031	0.549462	-0.583001	-0.025827
805	-0.111085	-0.104312	-0.108893	-0.045943	0.008247	-0.160201	-0.022161	-0.065822	-0.149056	-0.075578	0.05276	-0.236632	0.125649	-0.188494	-0.003962	0.105611	0.059785	-0.079812	0.095618	0.081581	0.30642	0.199348	-0.109276	-0.11882	0.22047	0.232123	0.232692	-0.032801	0.216327	0.006729	0.001423	-0.052805	0.185215	0.222215	-0.154927	0.251061	-0.00948	-0.152076	0.105629	-0.451934	-0.426111	0.177378	0.00164	0.034066	-0.154608	-0.128846	0.153538	0.070348	-4.1e-05
808	-0.087473	-0.091699	-0.090269	-0.178193	-0.17944	0.186015	0.098712	0.162673	0.036137	0.040797	0.046188	0.334531	-0.274073	0.004731	0.046165	0.118149	0.182632	0.254253	0.133585	0.265683	-0.163274	-0.28696	0.266828	0.296542	0.036833	0.040821	-0.328547	0.093315	-0.154986	-0.203245	-0.205729	-0.175385	0.081468	-0.175216	0.118982	0.049513	0.15102	0.074828	0.189405	0.33659	0.296931	0.129829	-0.49015	0.103633	0.253679	0.18067	0.142581	-0.189947	0.230495
810	0.346426	0.343489	0.340801	0.562375	0.364196	-0.166957	-0.123053	-0.071098	0.107366	-0.109909	0.241184	-0.291786	0.472289	0.355434	0.15833	-0.046346	-0.252462	-0.352379	-0.26127	-0.366783	-0.094335	-0.023464	0.064687	-0.279259	-0.343982	0.064868	0.037012	0.03643	-0.021799	0.215554	0.25306	0.331198	-0.372905	0.113144	0.352918	-0.211998	-0.223486	0.045318	-0.267967	0.068304	-0.022504	-0.413857	0.339756	-0.254128	-0.078009	-0.271592	-0.40163	0.347045	-0.075055
811	0.035941	0.034019	0.037049	0.155739	0.081861	-0.038261	0.054487	0.087593	-0.07261	0.021969	0.239721	-0.31486	0.092414	-0.01898	-0.021966	0.068534	-0.006582	0.148958	0.042947	0.024994	0.013394	-0.13742	0.267039	0.087496	0.240672	0.297996	-0.011311	0.004989	0.325391	0.087452	0.031451	0.000563	0.097767	0.024975	0.213821	0.044371	0.101876	-0.064558	-0.021715	-0.126833	-0.160993	0.306987	-0.205299	-0.180476	0.165574	0.137299	0.246006	0.144973	0.237782
813	-0.472771	-0.468908	-0.467664	-0.483088	-0.357782	0.260081	0.051721	0.11782	-0.300191	-0.090584	-0.162244	0.198219	-0.369856	-0.502241	-0.339372	0.235951	0.367982	0.357676	0.393455	0.540964	0.12273	0.083058	0.326401	0.482149	0.467004	0.208628	-0.040474	0.217351	0.022162	-0.286654	-0.308984	-0.383447	0.41098	0.066309	-0.079558	0.259816	0.26772	-0.036649	0.439496	0.062814	0.095555	0.531912	-0.542613	0.146969	0.265852	0.285238	0.582393	-0.353425	0.271111
814	0.303012	0.302362	0.301028	0.394853	0.263672	-0.04729	-0.072516	-0.112516	0.169958	0.111561	0.140933	-0.26623	0.244159	0.28862	-0.000518	-0.080732	-0.058048	-0.085473	0.094938	-0.140568	-0.164646	-0.006269	0.049723	-0.235822	-0.189959	0.149931	-0.013584	0.037941	-0.024107	0.168282	0.283059	0.234058	-0.131116	-0.087988	0.31525	-0.032067	0.057315	0.011311	-0.235006	-0.080783	-0.121557	-0.142327	0.302499	-0.213854	0.00837	-0.01431	-0.315507	0.300174	0.049816
815	-0.220449	-0.226182	-0.225984	-0.455816	-0.383354	0.118436	-0.085695	-0.029947	0.121349	-0.092916	-0.287072	0.717097	-0.410484	0.114235	-0.051539	-0.006653	0.142009	0.062317	0.014309	0.189911	-0.346402	-0.206217	0.119526	0.182573	-0.205616	-0.251043	-0.239805	0.052897	-0.468134	-0.545762	-0.510821	-0.263018	-0.232706	-0.083579	0.059764	-0.22995	-0.0521	0.037316	0.183603	0.628791	0.538984	-0.213238	-0.357341	0.067173	0.027972	-0.054879	-0.052186	-0.525837	0.010317
816	0.339067	0.332524	0.332574	0.319124	0.226158	-0.196532	-0.137741	-0.07724	0.301153	-0.045696	-0.015515	0.094071	0.209883	0.445761	0.197188	-0.153222	-0.28728	-0.206946	-0.154871	-0.330777	-0.34431	-0.163825	0.000534	-0.311166	-0.432709	-0.222176	-0.089376	-0.13659	-0.232821	0.001876	0.099246	0.288413	-0.570731	-0.064813	0.294682	-0.328245	-0.326652	0.000474	-0.296807	0.300474	0.245398	-0.440614	0.244839	-0.149205	-0.098651	-0.233829	-0.494706	0.118512	-0.124259
817	-0.380472	-0.380278	-0.384633	-0.518552	-0.398039	0.159449	-0.186866	0.011889	-0.081643	-0.140664	-0.387842	0.601366	-0.289108	-0.062258	-0.074674	-0.086208	0.189834	-0.010459	0.116922	0.201278	-0.099379	0.108355	0.01797	0.159354	-0.163492	-0.297438	0.084535	-0.032727	-0.404238	-0.384786	-0.28215	-0.139236	-0.021203	-0.073031	-0.199183	-0.167909	0.052751	0.052827	0.298266	0.372105	0.375848	-0.160093	-0.229958	0.132449	0.001504	0.061692	0.023039	-0.458144	-0.048322
818	-0.248234	-0.252745	-0.251065	-0.504984	-0.415103	0.139802	-0.036519	0.026006	0.088547	-0.053897	-0.412156	0.728152	-0.488016	-0.033789	-0.008866	-0.012878	0.153266	0.235625	0.036895	0.29781	-0.264913	-0.233962	0.113768	0.239637	-0.099902	-0.377555	-0.342432	0.112046	-0.370499	-0.521782	-0.477048	-0.337049	-0.127097	-0.309147	-0.229995	-0.17869	0.040219	0.007866	0.152233	0.618556	0.579604	-0.063245	-0.417383	0.137236	0.151556	0.094931	0.014739	-0.545572	-0.009524
819	-0.018302	-0.014303	-0.020514	-0.018175	0.022723	0.051393	-0.051101	-0.063077	0.007312	0.033839	-0.075343	0.054599	-0.040242	0.023741	0.05753	-0.058577	0.109736	-0.023003	0.130405	0.003742	-0.021831	0.112287	-0.1685	-0.226736	-0.177059	-0.112253	0.064391	-0.105803	-0.151384	0.006756	0.076262	0.086232	0.078435	0.083919	0.016764	0.153644	0.025694	0.033076	0.095144	-0.131165	-0.131535	-0.130301	0.21912	0.23415	-0.170548	-0.031125	-0.190821	0.062347	0.01148
821	0.212888	0.216472	0.214785	0.453766	0.332754	-0.15582	-0.135854	-0.177306	-0.033173	0.046211	0.112257	-0.583988	0.412758	0.255333	0.015913	-0.199147	-0.212488	-0.145917	0.009772	-0.290075	0.022668	0.084788	0.005145	-0.514635	-0.087252	0.159582	0.080188	0.060831	0.207533	0.301926	0.361086	0.303218	-0.112184	0.07507	0.205211	0.137686	-0.137956	-0.004111	-0.213591	-0.45484	-0.487774	0.089759	0.505477	-0.228106	-0.262356	-0.205903	-0.220149	0.478074	-0.031423
823	0.368887	0.362444	0.365247	0.443667	0.295131	-0.108531	0.049243	0.020316	0.22419	0.041652	0.200868	-0.175901	0.191101	0.305405	0.165733	-0.072581	-0.11281	-0.090144	-0.177349	-0.282492	-0.179568	-0.266294	0.053033	-0.151413	-0.172773	0.030268	-0.170733	0.050911	0.158676	0.151725	0.146415	0.210264	-0.272051	-0.060403	0.304477	-0.058486	-0.101928	0.071818	-0.234025	0.151138	0.085537	-0.093006	0.05058	-0.120055	0.056903	-0.082223	-0.257354	0.259516	0.10478
824	-0.501372	-0.495645	-0.499676	-0.482963	-0.402348	0.009425	-0.047659	-0.078726	-0.362943	-0.313676	-0.155189	0.177928	-0.207625	-0.496609	-0.128134	0.272127	0.13369	0.065453	0.157488	0.399554	0.42926	0.192463	0.135503	0.363978	0.417512	0.183453	0.184842	0.037652	-0.019065	-0.333191	-0.380807	-0.408763	0.271778	0.213524	-0.414188	0.07167	0.084709	-0.255933	0.289913	-0.075941	-0.046634	0.340254	-0.417484	0.093633	-0.043911	0.087666	0.540869	-0.499405	-0.068481
825	-0.050365	-0.05718	-0.056323	-0.199492	-0.236001	0.089405	-0.180147	-0.048421	0.170128	-0.048677	-0.307159	0.515825	-0.226404	0.29942	-0.062076	-0.219204	0.005905	-0.092543	-0.145182	-0.13164	-0.322466	-0.182851	0.003495	-0.017338	-0.35961	-0.396472	-0.161408	0.018281	-0.416845	-0.302398	-0.241303	-0.044639	-0.37079	-0.112344	0.05085	-0.407586	-0.109506	0.143961	0.078336	0.576263	0.519565	-0.408403	-0.078389	0.02219	-0.011376	-0.086439	-0.323109	-0.315692	-0.039749
826	-0.376058	-0.373258	-0.373984	-0.446756	-0.3014	0.035354	0.06504	0.05456	-0.185556	-0.14017	-0.107629	0.230926	-0.354177	-0.477799	-0.051293	0.249234	0.153631	0.16233	0.134054	0.372015	0.190148	0.107019	0.01164	0.403575	0.390769	-0.065242	0.071381	0.211039	0.062387	-0.304709	-0.356354	-0.375738	0.301063	0.089876	-0.36779	0.101161	0.185512	-0.134252	0.308051	0.033493	0.098433	0.235914	-0.454262	0.263435	-0.001541	0.088545	0.458195	-0.404301	0.08671
827	0.340589	0.335758	0.338185	0.194759	0.219077	0.074131	0.07508	-0.072775	0.311461	0.254481	-0.035745	-0.100966	0.130151	0.383305	0.118421	-0.129969	-0.10921	0.020934	0.04591	-0.17836	-0.368125	-0.198663	-0.019365	-0.23679	-0.437438	-0.0346	-0.208675	-0.121665	-0.197767	0.158169	0.249161	0.310131	-0.26993	-0.190612	0.479605	-0.138689	-0.135927	0.138624	-0.160709	0.197733	0.164142	-0.244216	0.265387	-0.132176	0.009079	-0.040722	-0.335723	0.250459	0.030884
828	0.375244	0.372437	0.374273	0.4581	0.272397	-0.249515	0.147261	-0.114633	0.186802	0.030893	0.237771	-0.334723	0.285405	0.160959	0.082087	0.045024	-0.196052	-0.109208	-0.158521	-0.158592	-0.089524	-0.269159	0.035261	-0.130261	-0.062645	0.204289	-0.102948	-0.023775	0.190042	0.176319	0.100762	0.129359	-0.255318	-0.111574	0.165656	-0.10141	-0.15678	-0.137993	-0.369113	-0.092851	-0.122489	0.010063	0.089101	-0.326287	0.036473	-0.124833	-0.127315	0.258138	-0.000808
829	-0.116542	-0.1105	-0.112729	0.034158	0.065355	-0.066887	0.028327	-0.030472	-0.202034	-0.010275	0.22555	-0.393756	0.123682	-0.284764	-0.106879	0.224493	0.095324	0.021739	0.27776	0.174053	0.229969	0.23928	0.011938	0.068301	0.32735	0.356565	0.216074	0.064387	0.251002	0.104218	0.099539	-0.009904	0.326795	0.2193	0.045484	0.311042	0.160916	-0.117601	0.079076	-0.434891	-0.404727	0.286611	-0.039323	-0.069956	-0.029936	-0.010563	0.341035	0.180519	0.166829
830	-0.442528	-0.438994	-0.443107	-0.543631	-0.385172	0.085393	-0.130637	-0.037419	-0.155041	-0.178577	-0.294227	0.517804	-0.363818	-0.304275	-0.151329	0.068018	0.240409	0.06032	0.15178	0.304078	0.064295	0.161438	-0.011691	0.265521	0.142846	-0.203834	0.163713	0.069812	-0.219137	-0.432926	-0.378853	-0.284128	0.164132	0.088626	-0.307969	0.061074	0.094484	0.006641	0.357769	0.211184	0.228714	-0.032203	-0.323319	0.259305	-0.027914	0.00981	0.206012	-0.510287	0.006342
831	-0.496067	-0.490702	-0.494128	-0.597079	-0.455626	0.172864	-0.046465	0.083428	-0.29484	-0.093768	-0.244343	0.339021	-0.375497	-0.357392	-0.185039	0.09899	0.233226	0.171713	0.158644	0.391429	0.314966	0.183743	0.014243	0.305867	0.322329	-0.047137	0.11004	0.034274	-0.062733	-0.287613	-0.319553	-0.390479	0.378616	0.045894	-0.49485	0.095164	0.058611	-0.0375	0.270297	-0.018718	0.036873	0.258829	-0.35734	0.222338	0.038375	0.20621	0.416881	-0.442605	-0.047009
832	-0.231308	-0.230054	-0.232266	-0.328979	-0.226691	-0.005798	0.096223	0.00534	-0.022667	-0.129451	-0.122102	0.300945	-0.238354	-0.293294	-0.03171	0.20909	0.217824	0.09337	0.142237	0.347635	0.046989	-0.026839	0.141234	0.341634	0.229033	0.034081	0.034572	0.147998	-0.054837	-0.340757	-0.289802	-0.277905	0.174604	0.039373	-0.138015	0.143382	0.090716	-0.152162	0.284685	0.120759	0.126268	0.107857	-0.480684	0.140077	0.039114	0.022819	0.261231	-0.382673	0.116012
835	0.449347	0.449244	0.448485	0.656777	0.559744	-0.25891	-0.047407	-0.139418	0.158212	0.082592	0.324964	-0.574253	0.555786	0.37838	0.192122	-0.172237	-0.251041	-0.278232	-0.087338	-0.44964	-0.154988	0.030001	-0.151504	-0.576842	-0.324728	0.130629	0.069083	0.045956	0.190568	0.392106	0.494287	0.507474	-0.26853	0.02161	0.402024	0.08803	-0.171572	0.034369	-0.327079	-0.374826	-0.415404	-0.164329	0.522069	-0.202635	-0.240133	-0.317984	-0.457537	0.660971	-0.016101
836	-0.005069	-0.005775	-0.00651	0.014095	0.045895	-0.110606	-0.073662	-0.159897	0.074968	-0.118872	-0.068793	-0.072728	0.075507	-0.03931	-0.11451	0.126635	0.12513	-0.158688	0.187439	0.051311	-0.089536	0.117396	0.025036	-0.123318	-0.037996	0.082857	0.12956	0.039279	-0.03367	-0.119757	-0.023174	0.108601	-0.16774	0.197065	0.320456	-0.012052	-0.07408	-0.145718	0.087993	0.05257	0.022199	-0.146832	0.082023	-0.11405	-0.060474	-0.162546	-0.088633	-0.024713	0.107062
839	0.519267	0.518953	0.517701	0.676023	0.559473	-0.326518	0.07334	-0.15688	0.260803	0.140181	0.253001	-0.610407	0.51021	0.285579	0.135332	-0.173662	-0.192953	-0.2858	-0.057684	-0.42334	-0.154744	-0.007043	-0.168144	-0.468949	-0.229093	0.186158	0.113582	-0.084546	0.262231	0.364994	0.42723	0.466329	-0.254642	0.063692	0.372745	0.098515	-0.232677	-0.058638	-0.364783	-0.364828	-0.415417	-0.102795	0.478129	-0.295923	-0.23059	-0.277466	-0.346591	0.591779	-0.01065
840	-0.001597	0.001946	0.000832	0.065053	0.002701	-0.040804	0.113541	0.143992	-0.020376	-0.019877	0.174305	-0.077645	0.005571	-0.20704	-0.22242	0.092434	0.185295	-0.094165	0.084632	0.041742	0.115261	0.073484	-0.001476	0.054009	0.138107	0.046866	0.197797	-0.065988	0.190282	0.029959	-0.008694	-0.088371	0.122364	0.080719	0.060956	0.144571	0.151056	-0.062278	0.189215	-0.143372	-0.129077	-0.02297	-0.008567	0.088546	0.098252	0.059108	0.050555	0.04439	0.10569
841	0.118843	0.126114	0.123987	0.316352	0.261177	0.000806	0.047683	0.025634	-0.115398	0.173548	0.362493	-0.633262	0.27479	-0.083229	-0.077522	0.014292	0.061027	0.055092	0.163571	-0.030167	0.084644	0.153229	-0.05275	-0.041927	0.241123	0.437487	0.153237	0.101281	0.380969	0.375801	0.342954	0.169045	0.299977	0.023615	0.182814	0.317579	0.173122	-0.013143	-0.109061	-0.556279	-0.541671	0.300903	0.225707	-0.21266	0.046442	0.11247	0.064209	0.489165	0.118114
842	0.521232	0.516095	0.516619	0.491474	0.419595	-0.172676	0.1302	-0.142794	0.424364	0.117284	-0.012763	-0.086508	0.318437	0.307999	0.109816	-0.185379	-0.153039	-0.249819	-0.211716	-0.418257	-0.379855	-0.127868	-0.222989	-0.348585	-0.517289	-0.07251	-0.07201	0.023135	-0.038677	0.257122	0.31382	0.402611	-0.447982	-0.053747	0.364368	-0.154263	-0.148732	0.087759	-0.259682	0.079692	0.077202	-0.42417	0.424837	-0.0961	-0.19392	-0.208494	-0.536072	0.286549	0.016441
843	-0.519785	-0.515528	-0.515263	-0.476397	-0.261072	-0.0356	-0.089995	-0.070129	-0.411166	-0.324387	-0.01991	0.047988	-0.093023	-0.503509	-0.15648	0.307766	0.176865	-0.035802	0.106767	0.344961	0.38051	0.405237	0.036889	0.43361	0.371329	0.23593	0.316543	0.045718	0.093325	-0.271114	-0.271195	-0.271948	0.37161	0.243496	-0.239407	0.168293	0.140901	-0.268415	0.296917	-0.181248	-0.16467	0.219057	-0.384952	0.087205	0.042988	0.057112	0.505318	-0.323019	-0.050636
844	-0.044254	-0.047138	-0.048058	-0.140068	-0.186923	0.076486	-0.106586	-0.070988	0.183005	-0.088522	-0.315943	0.544403	-0.223067	0.138453	-0.110005	-0.101861	0.084844	-0.06042	-0.044408	0.061421	-0.244352	-0.174407	0.109778	0.096139	-0.239195	-0.322866	-0.151956	0.160244	-0.389629	-0.331309	-0.218152	-0.088058	-0.274726	-0.190761	-0.06803	-0.168636	-0.130646	0.108294	0.205436	0.523878	0.514839	-0.344086	-0.122522	0.073184	0.110338	-0.100196	-0.246048	-0.328474	-0.04004
845	-0.495107	-0.493564	-0.494057	-0.683362	-0.516237	0.068152	-0.058943	-0.004988	-0.205006	-0.253154	-0.279718	0.691005	-0.391762	-0.364947	-0.052088	0.256508	0.064136	0.119716	0.046507	0.464815	0.141249	0.083513	0.017999	0.485211	0.18636	-0.135818	0.017058	-0.104609	-0.299736	-0.463797	-0.490425	-0.441762	0.161064	-0.089117	-0.469383	-0.123851	0.100966	-0.119207	0.293262	0.307853	0.33332	-0.011536	-0.490429	0.163114	0.104366	0.076195	0.367351	-0.616689	-0.149195
847	-0.527101	-0.522209	-0.523458	-0.594677	-0.441383	0.202921	-0.047683	0.139431	-0.382549	-0.108051	-0.140941	0.255042	-0.38545	-0.42803	-0.110905	0.245918	0.147134	0.302411	0.222797	0.518457	0.339505	0.191704	0.13405	0.455029	0.486212	0.010129	0.007004	0.015081	-0.026969	-0.258815	-0.33662	-0.424153	0.458712	0.001823	-0.458187	0.114343	0.17452	-0.113251	0.259314	-0.032432	0.037092	0.410967	-0.388522	0.166263	0.128011	0.288544	0.57157	-0.404983	-0.073984
857	-0.486233	-0.479193	-0.481996	-0.531121	-0.351307	0.060787	-0.019069	0.049357	-0.351291	-0.19091	-0.110617	0.181488	-0.267473	-0.538274	-0.101686	0.281725	0.155246	0.174435	0.186007	0.461795	0.402422	0.273627	0.031156	0.433463	0.506189	0.111469	0.185698	0.016698	0.073539	-0.251795	-0.282859	-0.370283	0.450289	0.084099	-0.489504	0.169507	0.164303	-0.169073	0.279126	-0.154795	-0.082594	0.328483	-0.366657	0.174266	0.033515	0.152064	0.545212	-0.38739	-0.090628
858	-0.395381	-0.388301	-0.391812	-0.443338	-0.269938	-0.004026	0.013328	0.005532	-0.310052	-0.171403	-0.085491	0.096157	-0.176914	-0.504456	-0.061707	0.263787	0.090277	0.099506	0.09811	0.366163	0.453866	0.275908	-0.047972	0.332784	0.490152	0.161234	0.216988	-0.040259	0.117746	-0.163916	-0.227291	-0.295328	0.398094	0.118562	-0.494104	0.165972	0.090634	-0.178579	0.171714	-0.203478	-0.12676	0.302643	-0.261944	0.112617	-0.008326	0.108425	0.51061	-0.342369	-0.154728
860	0.408816	0.407481	0.404174	0.589922	0.523841	-0.268694	-0.102125	-0.181693	0.146079	-0.06365	0.279044	-0.530204	0.555145	0.403116	0.222205	-0.098531	-0.250041	-0.345874	-0.134399	-0.435634	-0.08662	0.064695	-0.145918	-0.51118	-0.34937	0.168643	0.169314	-0.051652	0.080257	0.306153	0.421728	0.523417	-0.368826	0.108637	0.411186	-0.046594	-0.178275	-0.015423	-0.294137	-0.257968	-0.295721	-0.300065	0.545003	-0.207242	-0.225065	-0.363605	-0.457168	0.493581	-0.088801
861	0.460958	0.460108	0.458806	0.638378	0.540508	-0.307766	-0.079062	-0.158461	0.197035	-0.053378	0.270056	-0.444807	0.562115	0.391499	0.177473	-0.160718	-0.277671	-0.426388	-0.273357	-0.512149	-0.150605	0.045364	-0.132375	-0.500192	-0.376208	0.082803	0.196594	-0.046867	0.11852	0.297994	0.40922	0.511527	-0.389201	0.050894	0.413094	-0.10392	-0.236323	0.030771	-0.26274	-0.248731	-0.282682	-0.369043	0.538	-0.240318	-0.197452	-0.389089	-0.517587	0.515955	-0.09685
862	-0.324625	-0.322934	-0.321151	-0.394441	-0.213412	0.159132	0.026881	-0.059186	-0.255024	-0.089902	-0.205866	0.114418	-0.110721	-0.147993	-0.116117	0.084792	0.098162	0.126567	0.086854	0.304634	0.207671	0.142139	0.217773	0.233813	0.093869	0.190368	-0.168952	0.066595	-0.09468	-0.141854	-0.115117	-0.153044	0.223508	-0.100686	-0.127785	0.036041	-0.005612	-0.098138	0.119922	-0.037592	-0.013512	0.297451	-0.219327	-0.014973	0.061542	0.165268	0.304812	-0.188655	-0.132026
863	-0.335745	-0.334449	-0.334497	-0.343806	-0.1733	-0.155458	-0.101556	-0.208901	-0.201088	-0.326169	-0.061898	0.094251	-0.07414	-0.35298	0.017708	0.215715	0.003937	-0.001275	0.1077	0.238482	0.266483	0.290679	0.039082	0.248446	0.196794	0.057911	0.223957	0.164784	-0.012189	-0.37388	-0.269349	-0.201011	0.122351	0.122266	-0.215645	-0.104857	-0.01929	-0.348538	0.159495	0.008437	-0.004869	0.000663	-0.335821	0.01866	-0.113346	-0.065047	0.278108	-0.435049	-0.141806
864	0.457607	0.454514	0.452171	0.649624	0.507525	-0.214023	-0.057343	-0.079516	0.178059	0.060816	0.384149	-0.553034	0.536897	0.472357	0.263714	-0.158134	-0.168581	-0.288491	-0.172794	-0.480614	-0.119502	-0.083367	-0.104423	-0.501506	-0.318157	0.161185	0.009481	-0.052358	0.221414	0.36612	0.426338	0.477593	-0.278194	0.009821	0.416881	-0.002602	-0.206188	0.040037	-0.315264	-0.273695	-0.339134	-0.162994	0.409599	-0.24249	-0.151841	-0.254113	-0.443719	0.590391	0.033528
865	0.238923	0.238575	0.234645	0.308081	0.229794	-0.164095	-0.123863	-0.116535	0.187865	0.003387	0.129709	-0.163097	0.283714	0.314185	0.064915	-0.170622	-0.022234	-0.313849	-0.090961	-0.367082	-0.173731	0.003349	-0.204205	-0.37987	-0.342	0.043714	0.165133	-0.081128	-0.094579	0.110404	0.185592	0.299366	-0.280174	0.166367	0.343306	-0.009607	-0.104693	0.090947	-0.07084	-0.08848	-0.148067	-0.372662	0.326979	-0.089805	-0.168986	-0.310237	-0.458457	0.26289	0.062628
867	-0.034177	-0.028163	-0.026174	0.146882	0.072901	0.02607	0.077043	-0.088379	-0.232393	0.024347	0.174975	-0.384315	0.157208	-0.218654	-0.129084	0.105288	-0.060416	0.125836	0.149549	0.115297	0.293065	0.169283	0.084999	0.088091	0.214091	0.311678	0.025074	0.036883	0.168753	0.233774	0.140631	-0.072689	0.281213	-0.004521	-0.092194	0.260575	0.10442	-0.048884	-0.142685	-0.411886	-0.383476	0.346429	0.050564	-0.226526	0.084263	0.083144	0.250031	0.187139	-0.015131
868	-0.250478	-0.245892	-0.244836	-0.15941	-0.080474	0.100584	-0.127255	-0.029019	-0.276397	-0.046569	0.032824	-0.094492	0.002301	-0.036715	-0.16381	0.013929	0.100406	0.146285	0.223902	0.228947	0.094379	0.240614	0.167264	0.057663	0.165276	0.213184	-0.010013	0.218832	-0.044644	-0.005633	0.041755	-0.100246	0.296418	0.002882	-0.095018	0.155777	0.129488	-0.04719	0.015082	-0.36942	-0.328635	0.291412	-0.006137	-0.069857	-0.080164	0.077248	0.138239	0.03034	0.002117
869	-0.584792	-0.583446	-0.580451	-0.609517	-0.43694	0.236758	-0.070976	0.169009	-0.453715	-0.164901	0.052492	0.208958	-0.389607	-0.469282	-0.197338	0.292493	0.133666	0.215442	0.142968	0.419669	0.264399	0.256415	0.147728	0.572188	0.499923	0.096965	0.103308	-0.005142	0.048168	-0.205959	-0.310572	-0.388772	0.479351	0.043008	-0.308093	0.021082	0.220574	-0.036405	0.320236	0.065216	0.136568	0.269202	-0.395922	0.275386	0.208935	0.341911	0.656164	-0.325089	0.020875
871	-0.382798	-0.384857	-0.38093	-0.402957	-0.230907	0.209026	0.079977	0.285454	-0.282834	-0.027716	0.062773	0.08394	-0.325799	-0.394557	-0.102564	0.256467	0.253866	0.343842	0.263083	0.384143	0.054538	0.062403	0.251756	0.525763	0.472225	0.184053	-0.026775	-0.027729	0.14083	-0.144279	-0.218935	-0.238772	0.437463	0.052191	0.070752	0.221586	0.235643	-0.055262	0.269923	0.110791	0.10214	0.487753	-0.558796	0.174345	0.307155	0.400094	0.630869	-0.17885	0.244389
875	0.144787	0.142327	0.142962	0.283226	0.121146	-0.020788	-0.019594	0.012654	-0.070221	0.105017	0.291395	-0.397261	0.291249	0.238569	0.062717	-0.083531	-0.070844	-0.104142	-0.192994	-0.322243	0.07493	-0.063142	0.045109	-0.095096	-0.173631	0.211216	0.066542	-0.20632	0.129653	0.303785	0.192367	0.176743	0.004201	0.160594	0.325197	-0.001003	-0.235348	0.122555	-0.233589	-0.108039	-0.176059	0.107617	0.108633	-0.238732	0.130871	0.124978	0.021787	0.393654	0.103371
889	0.115639	0.117411	0.115562	0.177464	0.10503	0.000668	-0.086042	-0.176886	0.04373	0.079083	-0.124756	-0.102962	0.199872	0.231601	-0.146981	-0.212199	-0.067968	-0.075882	0.061797	-0.179484	-0.071455	0.0561	-0.083691	-0.349541	-0.3903	0.007054	-0.060777	-0.027547	-0.129665	0.157655	0.253798	0.206934	-0.134278	-0.011499	0.084055	0.029811	-0.066909	0.075532	-0.157801	-0.150364	-0.16611	-0.122474	0.405549	-0.100581	-0.158258	-0.109778	-0.279786	0.240484	-0.081805
890	0.164874	0.16154	0.160281	0.328708	0.169626	-0.065778	-0.088919	-0.107172	0.033233	0.033334	0.228659	-0.396397	0.220353	0.140176	-0.004754	0.063698	0.00884	0.038105	0.202401	-0.091776	-0.087764	-0.082013	0.139229	-0.275252	-0.07349	0.181913	-0.058765	0.15871	0.123578	0.120685	0.13683	0.18806	-0.197538	0.154768	0.420684	0.045091	0.011286	0.021137	-0.15752	0.049003	-0.054422	0.037971	0.160246	-0.208245	0.030356	-0.071592	-0.070438	0.284167	0.266456
891	0.410522	0.407645	0.405699	0.533636	0.343495	-0.173691	-0.019316	-0.114698	0.216972	0.091441	0.214636	-0.431106	0.354667	0.277128	0.110233	0.037425	-0.11155	-0.050542	0.179063	-0.182786	-0.15785	-0.142069	0.021667	-0.427575	-0.194095	0.151512	-0.028366	-0.086388	0.074157	0.222383	0.283577	0.341925	-0.334386	0.104904	0.475842	0.032416	-0.125353	0.00366	-0.189614	-0.033722	-0.11004	-0.095274	0.30041	-0.22081	-0.032279	-0.191406	-0.254301	0.424126	0.170043
892	0.155002	0.159077	0.155731	0.224116	0.191392	-0.257254	-0.007639	-0.160963	0.024664	0.056242	0.077529	-0.479392	0.299724	0.03295	0.093014	0.006598	-0.181624	-0.126482	0.03255	-0.143384	0.197135	0.153838	-0.17005	-0.347851	0.007864	0.163717	0.197322	-0.049436	0.206712	0.209092	0.206577	0.162034	-0.03363	0.215433	-0.03148	0.061996	-0.148426	-0.142407	-0.248117	-0.421455	-0.399529	0.009447	0.384411	-0.197261	-0.249264	-0.203056	-0.009866	0.263212	-0.061517
894	-0.084738	-0.080589	-0.078515	0.065926	0.129556	0.017525	0.106046	0.022965	-0.177097	-0.052906	0.170449	-0.355784	0.159972	-0.216737	0.005049	0.217412	0.084465	0.023547	0.278966	0.172984	0.142599	0.132018	0.11083	0.103747	0.28487	0.355217	0.004646	0.070951	0.213695	0.109452	0.160028	0.066716	0.270611	0.06871	0.192256	0.297672	0.078382	-0.060549	0.209386	-0.299639	-0.250378	0.411781	-0.141934	-0.024745	0.071172	-0.000479	0.29776	0.255773	0.174378
896	0.208409	0.210758	0.210387	0.396948	0.404869	-0.169669	-0.025065	0.04308	-0.074207	-0.032469	0.520471	-0.559924	0.401684	0.121477	0.080542	0.012271	-0.114887	-0.301042	-0.247062	-0.33481	0.205503	0.16973	-0.097007	-0.165627	-0.005664	0.305838	0.255198	-0.039906	0.356027	0.369613	0.366282	0.293651	0.100838	0.215287	0.225486	0.115438	-0.140857	-0.001882	-0.207123	-0.434912	-0.40412	-0.006472	0.284747	-0.033005	-0.020418	-0.084049	-0.098384	0.520228	-0.047375
898	-0.120515	-0.124619	-0.124117	-0.174504	-0.18377	-0.078617	-0.157903	-0.151615	-0.042414	0.005138	-0.055144	-0.134806	-0.073301	0.079753	0.054151	0.146004	-0.026488	0.286337	0.292906	0.222938	-0.00629	-0.139337	0.272012	-0.033063	0.065588	0.073756	-0.138328	0.060869	-0.075189	-0.254803	-0.262824	-0.11337	-0.151993	0.045003	0.111499	-0.077279	-0.144348	-0.220291	-0.101568	0.204087	0.132492	0.279084	-0.188411	-0.265522	0.007366	5e-06	0.250278	-0.141242	0.066285
899	0.288829	0.282531	0.284091	0.226491	0.137651	-0.117854	0.01625	-0.052513	0.217725	0.193875	0.136726	-0.223707	0.148888	0.336748	0.194523	-0.002396	-0.247052	0.052503	-0.05617	-0.12375	-0.140897	-0.179225	0.094551	-0.245983	-0.176946	0.024175	-0.143801	-0.161833	-0.022701	0.129661	0.098959	0.167272	-0.264554	-0.053499	0.205051	-0.096735	-0.194701	-0.045567	-0.423742	0.088477	0.006324	-0.098451	0.25902	-0.284328	-0.070246	-0.04993	-0.101885	0.195445	-0.048962
900	-0.202724	-0.202232	-0.20726	-0.299409	-0.180881	0.16166	-0.149985	0.015026	-0.076418	0.047254	-0.236968	0.224713	-0.153627	0.113504	0.086595	-0.086983	0.092367	-0.059348	0.037967	0.036462	-0.040531	0.154326	-0.150477	-0.134921	-0.16985	-0.270553	0.048124	-0.130737	-0.21113	-0.096661	-0.031835	0.034656	0.061085	0.036549	-0.141846	0.046383	0.00927	0.127432	0.096748	0.117793	0.096251	-0.125099	0.122359	0.205366	-0.112605	0.039239	-0.044715	-0.08092	-0.088101
901	0.428289	0.43323	0.430986	0.449183	0.483247	-0.193398	0.165313	-0.110472	0.217952	0.176762	0.180299	-0.365087	0.36854	0.170562	0.118575	-0.111221	-0.156689	-0.24731	-0.069294	-0.232994	-0.043218	0.098811	-0.270725	-0.373367	-0.176396	0.088199	0.076498	-0.066028	0.066362	0.326081	0.457954	0.425308	-0.03724	-0.158542	0.126349	0.131258	-0.233985	0.03825	-0.269442	-0.375577	-0.361097	-0.171481	0.472874	-0.125302	-0.206712	-0.239853	-0.34726	0.470032	-0.206157
905	0.324711	0.32523	0.325137	0.430611	0.332354	-0.124644	-0.060982	-0.198746	0.140248	0.118159	0.112592	-0.340199	0.377424	0.381438	0.053973	-0.271185	-0.220034	-0.235304	-0.121585	-0.398786	-0.100646	0.048624	-0.149277	-0.470021	-0.397515	0.030096	-0.028792	0.021276	0.046229	0.28233	0.365658	0.348537	-0.228294	-0.046515	0.191225	-0.042922	-0.164826	0.111521	-0.290622	-0.236	-0.269158	-0.235617	0.482655	-0.219711	-0.179985	-0.229639	-0.463907	0.439195	-0.141317
908	0.065592	0.061708	0.05992	0.152109	0.076666	0.058547	-0.254831	-0.062302	0.1143	0.117746	-0.057174	0.040306	0.08681	0.386807	0.147971	-0.259414	0.008281	0.074059	0.209508	-0.144382	-0.382778	-0.090942	0.043258	-0.287596	-0.295772	-0.246887	-0.102794	0.035525	-0.125664	-0.029895	0.135703	0.203674	-0.180288	-0.097221	0.255784	-0.027426	-0.016531	0.1532	-0.052878	0.084067	-0.001438	-0.185224	0.128614	-0.007978	-0.08741	-0.063193	-0.336454	0.179516	0.183412
911	-0.028116	-0.028499	-0.028103	-0.102634	0.032211	-0.110646	0.061071	-0.281052	0.086947	-0.176733	-0.059954	-0.036205	0.103156	-0.152822	-0.102853	0.285054	0.071778	0.013282	0.254092	0.239784	0.021531	0.072842	0.113625	0.162872	-0.086584	0.273431	0.036828	0.035023	-0.100528	-0.205239	-0.036366	0.070205	-0.045145	-0.026008	0.231803	-0.026988	-0.061398	-0.230637	0.047753	0.009862	0.03156	-0.046916	-0.180775	-0.262774	-0.097715	-0.157003	0.133955	-0.192247	0.055353
912	-0.033761	-0.035854	-0.036328	0.017791	-0.016481	-0.112221	-0.05995	-0.223674	0.017049	-0.190786	0.088756	-0.007366	0.012631	-0.132479	-0.140639	0.262868	0.071253	0.069989	0.230612	0.191032	-0.005193	-0.028378	0.174777	0.184921	-0.036115	0.118835	0.074331	0.049828	-0.027503	-0.208538	-0.119283	-0.038834	-0.059869	0.00934	0.162332	-0.045201	0.077303	-0.15238	0.013204	0.123453	0.102787	-0.074761	-0.262581	-0.22959	0.02726	-0.088233	0.105275	-0.16053	0.185465
913	0.289468	0.288414	0.288191	0.308647	0.317601	-0.177356	0.020351	-0.192495	0.252261	-0.024961	0.170771	-0.301106	0.311426	0.152638	-0.005154	0.031053	-0.019215	-0.153036	0.06518	-0.145302	-0.120296	0.00575	-0.048741	-0.13423	-0.194647	0.308754	0.030896	0.054806	0.094604	0.083692	0.257573	0.337797	-0.151737	-0.079375	0.391346	-0.027065	-0.058085	-0.055335	-0.125209	-0.09059	-0.092471	-0.227904	0.139655	-0.330118	-0.149399	-0.241757	-0.222068	0.230716	0.103954
916	0.338574	0.338891	0.334753	0.50022	0.341538	-0.253474	-0.134025	-0.204427	0.186294	0.022766	0.251783	-0.359383	0.386374	0.340195	0.205739	-0.085854	-0.144091	-0.169214	0.042652	-0.24759	-0.131573	-0.016213	-0.09329	-0.383446	-0.281512	0.115408	0.070867	0.093989	0.026252	0.130753	0.289001	0.292144	-0.220048	-0.060879	0.257543	-0.011258	-0.03157	-0.099479	-0.241502	-0.29813	-0.318564	-0.256393	0.31446	-0.237623	-0.15358	-0.266063	-0.449021	0.384696	0.015191
917	0.271226	0.270322	0.266287	0.431881	0.252876	-0.234584	-0.202654	-0.29381	0.190078	-0.06817	0.056556	-0.248583	0.365003	0.378046	0.104719	-0.110369	-0.113913	-0.166587	0.054778	-0.197665	-0.167168	-0.025178	0.013312	-0.369805	-0.399136	0.012631	0.005896	0.121692	-0.13352	-0.034589	0.187544	0.250462	-0.351091	-0.082424	0.269845	-0.1	-0.108786	-0.091867	-0.259672	-0.125733	-0.200967	-0.358962	0.305825	-0.290481	-0.1142	-0.268854	-0.498074	0.236373	-0.048449
919	0.238688	0.237896	0.233011	0.416386	0.323508	-0.177872	-0.093693	-0.135419	0.057335	0.027023	0.311523	-0.408687	0.417387	0.249482	0.246913	-0.065625	-0.062192	-0.152149	-0.003262	-0.242854	0.027392	0.044437	-0.052244	-0.201786	-0.184484	0.253796	0.071794	-0.002057	0.219986	0.229473	0.336797	0.314511	-0.023642	-0.060741	0.209568	0.185252	-0.012741	-0.058297	-0.184843	-0.308451	-0.357657	-0.097546	0.265371	-0.163661	-0.115249	-0.045059	-0.286297	0.409625	0.005619
920	-0.163491	-0.161651	-0.158104	-0.062357	-0.009154	0.08396	0.104082	0.023807	-0.180791	-0.081182	0.158021	-0.147523	-0.049067	-0.310395	-0.188831	0.240738	0.273883	0.136006	0.180148	0.283437	0.147365	0.084306	0.209272	0.395849	0.351341	0.310675	0.014875	0.148564	0.184986	-0.070967	-0.08265	-0.156737	0.345419	0.032813	0.092504	0.264677	0.220454	-0.089053	0.227563	-0.158518	-0.146736	0.389905	-0.405749	-0.0771	0.19683	0.093009	0.346883	-0.062652	0.204072
921	0.284282	0.281537	0.280707	0.369602	0.24925	-0.136747	-0.037818	-0.134167	0.203366	0.013079	0.177699	-0.214442	0.277003	0.285824	0.081346	0.015584	-0.024156	-0.154757	0.005827	-0.125334	-0.150112	-0.085544	0.060809	-0.176899	-0.202558	0.144883	-0.051412	0.064247	0.018936	0.049754	0.180428	0.208039	-0.194225	-0.073421	0.307055	-0.030576	-0.045532	-0.072721	-0.198177	-0.075469	-0.107424	-0.173635	0.158843	-0.290638	0.011484	-0.159059	-0.309286	0.257633	0.028312
923	0.329195	0.325042	0.323952	0.406043	0.295915	-0.222559	-0.091155	-0.15401	0.226587	0.046847	0.209661	-0.280813	0.31054	0.386968	0.183269	-0.071961	-0.107596	-0.103879	0.026582	-0.193757	-0.198262	-0.110738	-0.001774	-0.322336	-0.266603	0.181679	-0.100951	0.062292	-0.003102	0.051242	0.195109	0.266306	-0.274463	-0.119955	0.336407	-0.119382	-0.06469	-0.135318	-0.306688	-0.137468	-0.187715	-0.183159	0.192814	-0.314344	-0.072493	-0.188923	-0.364835	0.292572	0.024013
925	0.399827	0.399452	0.394823	0.59551	0.457373	-0.250102	-0.145217	-0.187132	0.183377	-0.000196	0.260605	-0.447658	0.462561	0.390187	0.205492	-0.192228	-0.131393	-0.254676	-0.077135	-0.414137	-0.159613	0.02829	-0.126982	-0.447638	-0.303304	0.069704	0.101573	0.037678	0.090859	0.223646	0.388957	0.432473	-0.274576	-0.027	0.314442	-0.09288	-0.115555	-0.037446	-0.26408	-0.298424	-0.330938	-0.297801	0.446234	-0.232516	-0.159486	-0.251491	-0.520478	0.447488	-0.01898
926	0.392034	0.388747	0.383914	0.548871	0.386231	-0.242692	-0.151599	-0.180689	0.199898	0.008611	0.243072	-0.383161	0.395043	0.397749	0.245231	-0.146309	-0.07499	-0.231018	-0.061403	-0.374176	-0.099938	-0.058019	-0.080276	-0.419018	-0.300368	0.013824	0.06132	-0.005358	0.058759	0.152969	0.333106	0.409295	-0.300358	0.010475	0.275245	-0.122953	-0.167088	-0.043718	-0.243268	-0.199751	-0.254318	-0.324809	0.352597	-0.19934	-0.178261	-0.239284	-0.476464	0.380295	0.020499
931	0.179404	0.178351	0.176206	0.305725	0.233294	-0.08068	-0.124536	-0.121554	0.101719	0.076896	0.229004	-0.307622	0.261544	0.175318	-0.014563	-0.0093	0.032633	-0.052192	0.127929	-0.100587	-0.123449	0.009992	-0.064211	-0.184953	-0.142273	0.212284	0.046615	0.107309	0.113163	0.121089	0.254192	0.241183	-0.042327	-0.015932	0.250427	0.124133	0.075111	-0.018944	-0.129009	-0.173747	-0.192682	-0.109725	0.150692	-0.115505	-0.002193	-0.120694	-0.206402	0.313654	0.13264
933	0.300129	0.298229	0.30168	0.335525	0.207838	-0.042676	0.167314	-0.156958	0.20511	0.110917	0.187447	-0.256072	0.186699	0.127831	-0.101804	0.071399	-0.045121	0.012282	-0.038221	-0.050053	-0.076509	-0.207487	0.011666	-0.134989	-0.190899	0.257503	-0.090952	0.046645	0.068353	0.170936	0.151787	0.119745	-0.122781	-0.005283	0.220747	0.015269	0.167746	-0.067363	-0.13621	-0.095694	-0.073503	-0.038194	-0.003998	-0.234449	0.102152	-0.113006	-0.117592	0.184666	0.112246
940	-0.235722	-0.233178	-0.230358	-0.183015	-0.148475	0.165576	0.073943	0.028028	-0.192354	-0.09644	0.000678	-0.038973	-0.156294	-0.35363	-0.268612	0.251977	0.294401	0.172872	0.227886	0.372649	0.228396	0.100049	0.251157	0.407772	0.328246	0.231585	0.004928	0.13581	0.132239	-0.135236	-0.154799	-0.261846	0.342602	0.022866	-0.080337	0.188688	0.312144	-0.101667	0.261163	-0.062744	-0.014848	0.423049	-0.39392	-0.072538	0.19686	0.156038	0.406072	-0.186038	0.137788
941	0.008451	0.005682	0.009339	0.157586	0.063823	0.049506	-0.001196	0.017883	-0.045883	-0.099656	0.17061	-0.132197	0.068712	-0.109743	-0.177281	0.098302	0.149878	-0.093459	0.040896	-0.0229	0.009351	-0.016938	0.168657	0.157954	0.088993	0.163739	0.051175	0.124168	0.098078	-0.006579	0.030994	0.070565	0.018234	0.013848	0.243728	-0.052027	0.22917	0.065046	0.203481	0.11458	0.134421	0.011375	-0.218367	-0.143534	0.215615	-0.013358	0.111393	0.008087	0.247646
942	-0.195332	-0.192811	-0.190709	-0.054315	-0.036614	0.093422	0.06556	0.032989	-0.231969	-0.171972	0.139725	-0.168231	-0.003358	-0.371871	-0.288338	0.330074	0.28067	0.076435	0.226372	0.310322	0.230634	0.12963	0.279332	0.397955	0.349471	0.350965	0.114228	0.135962	0.173203	-0.0474	-0.075462	-0.138269	0.28877	0.148766	0.139158	0.22715	0.258537	-0.100544	0.282292	-0.11513	-0.070249	0.313247	-0.338283	-0.109199	0.230095	0.066219	0.387171	-0.094074	0.234197
943	-0.349791	-0.348427	-0.34801	-0.310089	-0.134776	0.092342	0.001808	0.160977	-0.297593	-0.136158	0.160424	-0.069503	-0.169688	-0.388589	-0.189459	0.310175	0.239249	0.112111	0.150214	0.332099	0.217714	0.216449	0.151654	0.407648	0.449343	0.285946	0.204094	-0.031422	0.212391	-0.126084	-0.16276	-0.146115	0.406394	0.206785	-0.032843	0.271269	0.267039	-0.093769	0.182125	-0.071729	-0.071332	0.428711	-0.387088	0.134465	0.17202	0.238009	0.56356	-0.131371	0.107114
944	-0.142523	-0.14035	-0.138036	-0.031908	-0.045117	0.181402	0.076541	0.027899	-0.162234	-0.031969	0.084703	-0.111851	-0.062685	-0.28943	-0.256918	0.190574	0.311387	0.208486	0.214161	0.287153	0.103839	0.034949	0.282727	0.417183	0.310361	0.308019	0.013075	0.215885	0.198126	-0.030313	-0.056044	-0.156732	0.313191	0.048106	0.092771	0.244321	0.284843	-0.036322	0.191732	-0.081827	-0.061573	0.351677	-0.338524	-0.125215	0.308513	0.172685	0.281895	-0.082921	0.243063
946	-0.209084	-0.208507	-0.207197	-0.211451	-0.153711	-0.082664	0.069316	-0.256231	-0.189414	-0.278518	-0.059688	0.03762	0.048578	-0.330796	-0.041709	0.299394	0.029708	-0.018441	0.07983	0.292395	0.361919	0.108463	0.073967	0.315063	0.078266	0.244077	0.091129	-0.124816	-0.223975	-0.174375	-0.23192	-0.212928	0.038565	0.139192	-0.239941	-0.042765	-0.009122	-0.373021	0.025631	-0.103212	-0.115868	0.102512	-0.317868	-0.223638	-0.110489	-0.146215	0.325098	-0.41778	-0.195501
947	-0.536581	-0.531957	-0.533162	-0.578026	-0.34963	0.067783	-0.029955	0.025251	-0.359142	-0.27066	-0.057925	0.285918	-0.215569	-0.501601	-0.135586	0.33284	0.223235	0.08235	0.202408	0.489837	0.326657	0.27683	0.09864	0.48764	0.34057	0.14742	0.176415	0.027698	-0.034705	-0.31716	-0.297181	-0.33853	0.415486	0.139415	-0.279104	0.174626	0.124583	-0.199165	0.349294	-0.081489	-0.03199	0.238278	-0.470492	0.21523	0.053346	0.132894	0.502793	-0.40916	0.006193
948	-0.509267	-0.504623	-0.506108	-0.583038	-0.385811	0.106551	-0.041444	0.079012	-0.366498	-0.214332	-0.161745	0.259892	-0.308303	-0.464321	-0.128553	0.271732	0.100526	0.124977	0.088527	0.447356	0.356764	0.278708	0.071332	0.451272	0.486989	0.031833	0.147957	-0.082269	0.014082	-0.274948	-0.348949	-0.375701	0.389933	0.043135	-0.450518	0.052071	0.137668	-0.150038	0.251884	-0.014782	0.040811	0.308292	-0.338404	0.137911	0.069646	0.183434	0.551463	-0.445352	-0.201392
949	-0.092209	-0.089649	-0.087888	-0.033647	0.056384	0.057144	0.143411	0.217019	-0.17162	-0.012799	0.147074	-0.243861	-0.04225	-0.32079	-0.119701	0.196298	0.058209	0.124114	0.071945	0.181159	0.201739	0.103054	0.060983	0.279851	0.417918	0.282301	0.010198	0.080386	0.323395	0.080589	0.042778	-0.029091	0.344221	0.005621	0.070792	0.175443	0.303008	-0.12574	0.197055	-0.200786	-0.189839	0.338494	-0.165613	0.106013	0.184851	0.190519	0.331768	0.073574	0.086218
950	0.076397	0.082206	0.081172	0.065247	0.099794	0.033062	0.177014	0.020687	0.020849	0.133695	-0.183521	-0.132567	0.058041	-0.091539	-0.155094	-0.056409	0.023289	-0.049212	0.037547	0.049202	0.054951	0.132696	-0.014588	-0.074471	0.07263	0.000556	0.030078	0.02078	0.16574	0.162497	0.218863	0.059766	0.19712	-0.003757	-0.069987	0.256113	0.032202	0.052772	0.071044	-0.225757	-0.193616	0.103562	0.312378	0.02853	-0.038623	0.024227	0.015435	0.175913	-0.063397
953	0.089813	0.089549	0.092005	0.172684	0.175117	-0.082259	0.047807	-0.122837	0.040183	-0.093649	0.226594	-0.096319	0.251563	-0.021391	-0.066542	0.07728	-0.025725	-0.025879	0.027098	-0.004161	-0.168017	-0.033072	0.074776	0.060367	-0.18348	0.251666	-0.057066	0.018263	-0.088955	0.077684	0.078287	0.061103	-0.101287	-0.160487	0.276278	0.062312	0.004327	-0.093218	-0.114084	-0.151565	-0.156908	-0.154406	0.045156	-0.239682	0.025611	-0.143031	-0.121176	0.080824	0.138383
954	0.444194	0.440412	0.438457	0.589947	0.444513	-0.37565	-0.107221	-0.152368	0.188897	-0.0817	0.185986	-0.380898	0.526489	0.431587	0.280565	-0.091294	-0.365758	-0.311423	-0.155961	-0.40145	-0.141644	-0.099733	-0.078515	-0.491621	-0.353617	0.031217	0.074191	-0.097657	0.103568	0.210155	0.307307	0.422555	-0.490626	0.027094	0.35073	-0.167835	-0.332821	-0.094819	-0.37791	-0.105127	-0.181953	-0.290534	0.446788	-0.237078	-0.192199	-0.357536	-0.446392	0.452395	-0.131918
955	0.447071	0.442026	0.446189	0.458536	0.316989	0.001364	0.081553	0.115631	0.282968	0.334226	0.156827	-0.408259	0.144003	0.395234	0.106083	-0.232829	-0.118343	0.087125	-0.128549	-0.329648	-0.268396	-0.300806	0.006296	-0.37443	-0.052994	0.006496	-0.264203	0.033134	0.239948	0.311637	0.281242	0.231167	-0.217003	-0.147663	0.312127	-0.048222	0.02172	0.103052	-0.30926	-0.082041	-0.131485	0.04036	0.263827	-0.161184	0.048349	0.030128	-0.31994	0.426176	0.114045
956	-0.154961	-0.14816	-0.150331	-0.197862	-0.183128	-0.109453	0.101794	-0.098468	-0.122774	-0.149693	-0.077873	0.039355	-0.079208	-0.336284	-0.02931	0.318956	-0.133524	0.0142	0.079172	0.298397	0.422323	0.118048	-0.011547	0.199285	0.158505	0.105599	0.20508	-0.027099	0.091396	-0.134477	-0.14969	-0.18316	0.200777	0.149305	-0.342092	-0.001427	0.051077	-0.187597	0.146968	-0.113446	-0.0209	0.135666	-0.140939	-0.020148	-0.072469	-0.054479	0.369999	-0.171388	-0.143057
958	-0.254627	-0.252862	-0.253357	-0.280511	-0.158893	0.060694	0.083808	0.000297	-0.209899	-0.107643	0.091549	0.020567	-0.058593	-0.334075	0.097737	0.258861	0.1327	0.105927	0.086141	0.271787	0.36282	0.165246	0.054914	0.411426	0.152156	0.290799	0.090903	4.2e-05	0.1008	-0.063322	-0.108731	-0.169049	0.33928	0.084439	-0.201843	0.099265	0.102094	-0.187429	0.085977	-0.072343	-0.022472	0.190167	-0.38873	-0.032601	0.147331	0.159452	0.410391	-0.225924	-0.022562
959	0.299219	0.299885	0.299523	0.311257	0.232118	-0.199065	0.056712	-0.182227	0.227401	0.048117	0.142921	-0.185264	0.266042	0.20694	0.083385	-0.007448	-0.109745	-0.114594	0.001061	-0.090593	-0.004248	-0.018204	-0.063017	-0.224452	-0.255933	0.223503	0.009559	0.034699	-0.013566	0.067642	0.180537	0.14718	-0.139245	-0.137111	0.118954	-0.021417	-0.043003	-0.119181	-0.258191	-0.236419	-0.238103	-0.203908	0.145731	-0.251831	-0.134994	-0.246152	-0.290347	0.19802	-0.098826
960	0.310348	0.312437	0.312351	0.466278	0.387362	-0.105563	0.124395	-0.019407	0.097889	0.103165	0.25814	-0.482687	0.369839	0.182071	0.001678	-0.09917	-0.014876	-0.233169	-0.074721	-0.266097	-0.019511	0.027763	-0.114293	-0.310047	-0.097356	0.322543	0.098249	0.002624	0.276323	0.351594	0.362281	0.31948	0.002633	0.12109	0.349647	0.217884	0.007736	0.028307	-0.10937	-0.462155	-0.475423	0.039863	0.245631	-0.121747	-0.087941	-0.141125	-0.263384	0.491178	0.068523
961	0.326086	0.32853	0.325025	0.548314	0.421941	-0.224168	-0.099616	-0.188061	0.062838	0.002982	0.298289	-0.543219	0.54625	0.278777	0.105868	-0.099802	-0.097579	-0.262559	-0.007365	-0.345056	0.084269	0.099121	-0.122649	-0.504962	-0.25767	0.289215	0.10442	0.020276	0.137987	0.336491	0.423829	0.394516	-0.180258	0.164117	0.332129	0.11321	-0.211774	0.005664	-0.227049	-0.436993	-0.461883	-0.143151	0.432028	-0.225579	-0.185137	-0.282463	-0.380408	0.522068	0.03292
963	-0.065412	-0.063948	-0.063833	0.09965	0.103334	0.016532	-0.034426	-0.008875	-0.123176	-0.0934	0.272925	-0.285986	0.1236	-0.135167	-0.105334	0.130269	0.170607	0.010881	0.122396	0.090934	0.112046	0.124915	0.147492	0.189716	0.189075	0.288826	0.125388	0.175403	0.232546	0.031959	0.049368	-0.002823	0.192011	0.058303	0.117153	0.160123	0.264147	-0.078456	0.093634	-0.247283	-0.223386	0.143068	-0.117178	-0.135252	0.060744	-0.000121	0.13159	0.038318	0.181033
965	-0.420114	-0.413781	-0.418937	-0.379083	-0.249944	-0.018513	-0.139121	0.024941	-0.322753	-0.200474	-0.004968	0.023715	-0.100728	-0.377297	-0.08984	0.163994	0.163474	0.076656	0.202882	0.24466	0.326406	0.301768	-0.059804	0.183558	0.281497	0.237762	0.287682	-0.08206	0.052856	-0.172067	-0.203631	-0.216697	0.29116	0.262218	-0.250322	0.205013	0.141621	-0.172241	0.177778	-0.293643	-0.249312	0.221103	-0.223912	0.118536	-0.025649	0.087177	0.361053	-0.253168	0.013568
966	0.025106	0.027519	0.02148	0.200068	0.139123	-0.128284	-0.229787	-0.077305	-0.014826	-0.129528	0.155595	-0.101994	0.194998	0.201038	0.163993	-0.109806	-0.03064	-0.253327	-0.025952	-0.203188	0.017033	0.041135	-0.072184	-0.258227	-0.195204	-0.058974	0.123755	0.102489	0.062749	-0.037753	0.096696	0.160776	-0.099914	0.120575	0.075639	0.08331	-0.065888	0.038305	0.064705	-0.142254	-0.17092	-0.225135	0.124356	0.047715	-0.143773	-0.239767	-0.315811	0.196302	0.036964
968	-0.32012	-0.317454	-0.314325	-0.245673	-0.146548	0.131893	0.10622	0.08893	-0.290054	-0.169019	0.107155	-0.039052	-0.16142	-0.495383	-0.261864	0.348292	0.269549	0.176428	0.199052	0.415031	0.275764	0.159665	0.239657	0.520066	0.471012	0.302906	0.07848	0.143469	0.151813	-0.11891	-0.185278	-0.281229	0.388399	0.097914	-0.080474	0.192486	0.331556	-0.140129	0.290772	-0.119459	-0.057191	0.374647	-0.484671	0.021811	0.253754	0.159589	0.523491	-0.248997	0.168155
969	0.192192	0.192574	0.189767	0.059862	0.052545	-0.187709	0.138917	-0.06276	0.250459	0.066344	-0.031137	-0.029604	0.109253	-0.043769	0.032673	-0.012465	0.106156	-0.140992	-0.025872	-0.063677	0.0605	-0.023865	-0.329244	-0.070607	-0.126809	0.099561	0.206341	-0.160494	-0.000171	-0.025453	0.019675	0.087905	-0.091983	-0.005519	-0.061405	-0.009289	0.076857	-0.129511	0.070627	-0.060523	-0.045727	-0.175333	0.011772	-0.019896	-0.105506	-0.134901	-0.119008	-0.018654	-0.026889
972	-0.049755	-0.048695	-0.047743	0.128417	0.183181	-0.141393	-0.00791	-0.007025	-0.169588	-0.17902	0.347311	-0.325482	0.202648	-0.252802	0.023405	0.202698	0.127933	-0.142987	0.021453	-0.008692	0.222009	0.182247	0.017469	0.166059	0.212055	0.336179	0.217901	0.161921	0.302655	0.047815	0.092424	0.07783	0.201809	0.143178	0.147385	0.151261	0.071713	-0.142994	0.109569	-0.241337	-0.23714	0.111029	-0.201659	-0.061291	0.062273	-0.064649	0.182374	0.134466	0.149127
975	-0.336889	-0.333256	-0.332456	-0.373036	-0.20201	0.053476	0.109005	0.122277	-0.319552	-0.081773	0.048367	-0.023536	-0.159492	-0.461756	0.023556	0.330184	0.093755	0.245927	0.166244	0.42329	0.40191	0.180448	0.125224	0.452587	0.46885	0.231451	0.066828	-0.016614	0.17601	-0.081821	-0.161161	-0.285036	0.466247	0.059605	-0.317869	0.171693	0.105872	-0.208105	0.094851	-0.206066	-0.136243	0.444307	-0.402354	0.053822	0.149273	0.237907	0.617454	-0.205753	-0.0122
976	-0.383362	-0.384462	-0.381269	-0.406295	-0.31825	0.287344	0.013542	0.189285	-0.204469	-0.062423	-0.025073	0.319604	-0.320729	-0.214097	-0.126455	0.17943	0.333035	0.328676	0.220979	0.425124	0.011139	-0.054757	0.299929	0.507093	0.323484	0.137502	-0.170256	0.136112	-0.024786	-0.237595	-0.278104	-0.318942	0.345	-0.08575	-0.025152	0.142678	0.284411	0.021616	0.27872	0.154969	0.174941	0.414893	-0.6654	0.052639	0.316309	0.305634	0.405107	-0.320675	0.24684
977	-0.198709	-0.195209	-0.193828	-0.219361	-0.152518	0.058563	0.188595	0.163321	-0.17494	-0.017357	0.019396	-0.037008	-0.293074	-0.450334	-0.107715	0.233648	0.12459	0.30436	0.146747	0.391188	0.237425	0.008846	0.168279	0.379819	0.610766	0.16252	-0.070306	0.190213	0.264377	-0.127796	-0.207175	-0.337545	0.380535	-0.048297	-0.315343	0.176519	0.22186	-0.135839	0.137613	-0.105188	-0.062807	0.478968	-0.366902	0.131041	0.165388	0.245901	0.522957	-0.206621	0.060881
983	0.049538	0.048355	0.046219	0.188903	0.032461	-0.013217	-0.133253	-0.052735	-0.054042	0.060113	0.208934	-0.379991	0.1227	0.051822	-0.028232	0.144032	0.065723	0.145816	0.270158	0.063003	0.042366	-0.026252	0.164338	-0.199727	0.043175	0.196793	0.002162	0.051182	0.160548	0.059664	0.036343	0.052784	-0.046901	0.197832	0.306055	0.132201	0.056783	-0.021533	-0.060903	0.001127	-0.080292	0.145419	0.114667	-0.143762	0.090782	0.05357	0.088077	0.205016	0.290294
987	0.49844	0.497195	0.499221	0.608232	0.451213	-0.191991	0.046578	-0.161401	0.238402	0.112542	0.077484	-0.449837	0.446121	0.379052	0.073031	-0.147119	-0.254546	-0.261159	-0.147302	-0.350541	-0.154412	-0.053321	-0.037513	-0.479335	-0.287652	0.072215	-0.054672	0.048579	0.096819	0.326915	0.410172	0.38929	-0.340808	-0.06697	0.301868	-0.028072	-0.17297	0.056362	-0.306755	-0.169427	-0.205855	-0.188842	0.575181	-0.254938	-0.108398	-0.249173	-0.442403	0.507443	-0.110476
989	-0.418748	-0.411411	-0.416037	-0.451385	-0.294219	0.074745	-0.012329	-0.023104	-0.245652	-0.141655	-0.119441	0.252187	-0.186364	-0.4305	-0.137104	0.20602	0.279209	0.100303	0.274119	0.411263	0.238785	0.220364	0.023795	0.307927	0.250794	0.131506	0.171262	0.022501	-0.092747	-0.258171	-0.205874	-0.27828	0.376127	0.087834	-0.2894	0.290455	0.11719	-0.097245	0.338474	-0.120548	-0.081985	0.197542	-0.323495	0.210184	0.042158	0.083683	0.356829	-0.306118	0.039509
990	0.321277	0.319423	0.318596	0.417414	0.320607	-0.068773	-0.004126	-0.040765	0.178464	0.144835	0.116245	-0.434416	0.308191	0.20697	0.088385	-0.105061	-0.02319	-0.009506	0.118653	-0.196266	-0.129087	-0.094915	0.084183	-0.332533	-0.112879	0.122214	0.034397	0.050528	0.202581	0.204645	0.302458	0.361136	-0.209472	0.016195	0.425751	0.078991	-0.106197	0.087538	-0.175713	0.00239	-0.090899	0.000986	0.280401	-0.226283	-0.042157	-0.04613	-0.190525	0.354183	0.185937
993	0.409815	0.406182	0.405486	0.523791	0.388298	-0.168407	-0.048501	-0.101816	0.217798	0.134502	0.280091	-0.404757	0.360972	0.325841	0.153547	-0.107556	-0.195047	-0.046874	0.041346	-0.284766	-0.217483	-0.129954	-0.023049	-0.405798	-0.226517	0.111654	-0.037527	-0.129029	0.102265	0.239893	0.274086	0.361725	-0.296727	-0.038197	0.43177	-0.037111	-0.123382	-0.001234	-0.40554	-0.084683	-0.172684	-0.174173	0.342452	-0.256797	-0.09645	-0.115993	-0.29565	0.372765	0.103042
994	-0.141657	-0.14415	-0.142904	-0.034333	-0.000168	-0.08346	-0.089472	-0.016887	-0.153625	-0.166863	0.325181	-0.103973	0.093239	-0.076736	-0.01629	0.238354	0.143721	-0.085091	0.097853	0.104282	0.100512	0.040269	0.217431	0.184769	0.158766	0.328184	0.07836	0.012634	0.059666	-0.096851	-0.089068	-0.027492	0.054071	0.243645	0.288619	0.12566	-0.042464	-0.147587	0.008085	-0.04009	-0.114348	0.087072	-0.273634	-0.131844	0.119877	-0.022015	0.192776	0.045175	0.162559
996	-0.509279	-0.505355	-0.506099	-0.545634	-0.395251	0.023635	-0.129492	-0.124546	-0.281466	-0.242323	-0.409248	0.297532	-0.236033	-0.325198	-0.264292	0.065984	0.144322	0.037307	0.277269	0.333642	0.186967	0.283862	0.100908	0.177185	0.1584	0.03819	0.143369	0.118797	-0.210881	-0.397419	-0.324621	-0.272415	0.133988	0.151906	-0.256647	0.055278	0.086106	-0.161387	0.357392	0.040583	0.068228	0.18931	-0.276133	0.130664	-0.03937	0.011117	0.352511	-0.452932	-0.073308
997	-0.120032	-0.125615	-0.122484	-0.250883	-0.249013	0.162534	-0.012441	0.18793	0.033719	0.060817	-0.055173	0.371015	-0.410827	0.030059	0.030955	0.015678	0.018031	0.313011	-0.0061	0.165637	-0.204968	-0.260808	0.148101	0.214632	0.158379	-0.196441	-0.254256	-0.067417	-0.145722	-0.222836	-0.306011	-0.202767	0.005417	-0.18413	-0.071393	-0.161829	0.107924	0.07469	0.003812	0.431002	0.390766	0.085731	-0.324414	0.090414	0.162757	0.242655	0.171802	-0.296189	0.063711
998	-0.20501	-0.197923	-0.201643	-0.163132	-0.071994	-0.065172	-0.005287	-0.074615	-0.142431	-0.125838	-0.08522	0.01243	0.041624	-0.297493	-0.061176	0.141764	0.157546	-0.073243	0.19322	0.205688	0.243257	0.283359	-0.042725	0.115902	0.171757	0.110339	0.297818	-0.016259	0.056192	-0.083864	-0.034851	-0.092269	0.249493	0.221665	-0.193963	0.229977	0.070782	-0.096842	0.238226	-0.268949	-0.217226	0.069583	-0.130084	0.063676	-0.072706	-0.054871	0.191265	-0.12745	0.062448
999	0.426058	0.426123	0.423498	0.644075	0.536496	-0.356059	-0.082679	-0.190843	0.106997	-0.095591	0.216849	-0.598916	0.598858	0.290856	0.218713	-0.027266	-0.304749	-0.350073	-0.12737	-0.371357	-0.013539	0.060809	-0.104449	-0.482542	-0.249465	0.167301	0.158784	0.020183	0.191505	0.314204	0.45654	0.490332	-0.344628	0.072992	0.312389	-0.04947	-0.268413	-0.095075	-0.357678	-0.28197	-0.324993	-0.197391	0.571689	-0.235862	-0.17674	-0.34128	-0.351643	0.570178	-0.123176
1000	0.072161	0.069128	0.067482	0.280714	0.161596	-0.022777	-0.074744	0.054401	-0.082023	-0.1004	0.113128	-0.029793	0.23223	0.032891	-0.007817	-0.034012	-0.001833	-0.168322	0.078439	-0.162902	-0.109147	0.068646	0.146026	0.064202	-0.288363	0.052205	0.222258	-0.091455	0.023444	0.191275	0.264912	0.208478	-0.08203	0.216359	0.268364	0.043735	-0.035697	0.084788	-0.097301	0.055703	0.03043	-0.200644	0.076671	0.085014	0.203336	0.028097	-0.07699	0.274009	0.125246
1001	0.3908	0.389091	0.386511	0.616737	0.497277	-0.35784	-0.145843	-0.191042	0.081307	-0.127998	0.225871	-0.537103	0.596408	0.372397	0.243329	-0.058059	-0.325584	-0.368273	-0.154274	-0.403251	-0.028661	0.052988	-0.059714	-0.48345	-0.289418	0.141159	0.147514	0.005173	0.130205	0.275458	0.411506	0.479525	-0.388602	0.089788	0.346106	-0.125669	-0.297553	-0.096083	-0.363554	-0.22261	-0.278915	-0.239899	0.532443	-0.263093	-0.180127	-0.361442	-0.373674	0.53474	-0.136147
1003	-0.568762	-0.565485	-0.565414	-0.605319	-0.370536	0.035413	-0.057175	0.071426	-0.387401	-0.28571	-0.061534	0.259587	-0.337527	-0.613937	-0.17019	0.359295	0.20004	0.113158	0.145285	0.462036	0.283496	0.298127	0.070914	0.582416	0.479049	0.038665	0.262089	0.016451	0.046828	-0.371716	-0.380467	-0.376807	0.4179	0.1562	-0.330444	0.146587	0.145841	-0.204591	0.345738	0.050528	0.073726	0.253657	-0.496836	0.264685	0.120795	0.177762	0.605556	-0.434166	-0.019903
1004	-0.457994	-0.45469	-0.452579	-0.542001	-0.293807	0.081683	0.000292	0.04574	-0.29994	-0.244807	-0.041172	0.301276	-0.194782	-0.416918	-0.128244	0.31868	0.0925	0.101076	0.073932	0.407049	0.227943	0.229575	0.101294	0.501638	0.245882	0.218511	0.066837	-0.032839	-0.045298	-0.25354	-0.267087	-0.293937	0.328675	-0.02691	-0.195451	0.101191	0.106582	-0.107775	0.216729	0.092176	0.133755	0.158496	-0.401299	0.116456	0.252462	0.202503	0.479218	-0.329369	-0.015553
1009	0.248121	0.247888	0.25094	0.296353	0.36079	0.085614	0.214709	0.075793	0.050551	0.163723	0.317732	-0.426876	0.260361	0.025304	-0.017533	0.114008	0.09347	0.007067	0.06652	-0.073518	-0.118303	-0.052767	0.118799	-0.007558	-0.041121	0.485005	-0.10742	-0.047313	0.122551	0.33981	0.340383	0.278598	0.097889	0.029547	0.58597	0.332359	0.049343	0.073298	-0.044239	-0.159316	-0.170122	0.18624	0.145092	-0.128891	0.246584	0.076732	0.023705	0.459339	0.238494
1010	0.434939	0.43436	0.432528	0.659314	0.49851	-0.292629	-0.008001	-0.160584	0.145226	-0.07244	0.280524	-0.496558	0.544639	0.256174	0.177678	-0.028389	-0.301404	-0.365261	-0.090872	-0.380368	-0.020466	0.003747	-0.080828	-0.379867	-0.269219	0.095629	0.164909	0.003014	0.178866	0.359576	0.396028	0.403442	-0.303164	0.135733	0.259099	-0.01604	-0.273529	-0.071104	-0.449817	-0.1952	-0.200801	-0.218966	0.443562	-0.248446	-0.155437	-0.289701	-0.343974	0.44543	-0.060483
1012	-0.495175	-0.492273	-0.494997	-0.612304	-0.452137	-0.03741	-0.074703	-0.00185	-0.244488	-0.312471	-0.310767	0.457503	-0.33923	-0.411245	-0.106534	0.172369	0.089349	-0.022209	0.009657	0.308757	0.243003	0.151249	-0.051082	0.367949	0.233635	-0.201314	0.233671	-0.012833	-0.124176	-0.474228	-0.457333	-0.371572	0.17335	0.087508	-0.423859	-0.079281	-0.008755	-0.163738	0.384513	0.144655	0.175529	0.089276	-0.413838	0.252066	-0.048937	-0.035876	0.34296	-0.551698	-0.146096
1015	0.37694	0.374056	0.374126	0.411026	0.394202	-0.134443	0.047297	-0.086889	0.305229	0.04521	0.138938	-0.141611	0.324929	0.239829	0.075738	-0.098998	0.005214	-0.22301	0.002706	-0.255807	-0.345865	-0.098013	-0.086745	-0.257716	-0.368184	0.075732	-0.0117	0.020137	-0.074304	0.193078	0.347034	0.401374	-0.323383	-0.176488	0.438721	-0.013937	-0.2403	0.038548	-0.225433	0.029132	-0.05354	-0.405207	0.32852	-0.165016	-0.079464	-0.252559	-0.467042	0.328301	0.079084
1017	0.448088	0.446595	0.444935	0.622271	0.382669	-0.329465	-0.042187	-0.19297	0.210615	-0.012193	0.205179	-0.484456	0.509704	0.341259	0.105087	-0.042277	-0.209575	-0.30611	-0.062729	-0.368297	-0.069152	-0.079015	-0.109661	-0.480858	-0.381907	0.08361	0.18278	-0.109484	0.126798	0.255956	0.2967	0.360755	-0.40799	0.171433	0.394453	-0.062018	-0.187017	-0.077222	-0.210701	-0.219786	-0.27161	-0.304268	0.424694	-0.244061	-0.156775	-0.351471	-0.436405	0.480297	0.044752
1018	0.428795	0.429459	0.431261	0.560626	0.460702	-0.187059	0.138995	-0.039326	0.10669	0.150116	0.308543	-0.724016	0.383855	0.14747	0.097467	-0.069488	-0.211842	-0.032021	-0.145559	-0.316017	0.076334	-0.067774	-0.068797	-0.264437	0.003115	0.312254	-0.078439	0.047078	0.384683	0.432954	0.391775	0.290416	-0.070315	-0.058813	0.191903	0.003707	-0.117341	-0.090623	-0.435572	-0.377377	-0.382871	0.159923	0.371398	-0.356062	-0.013989	-0.051498	-0.11812	0.51763	-0.047187
1021	0.225282	0.224091	0.224809	0.373326	0.218328	0.141363	-0.028887	0.053575	0.048795	0.262889	0.172059	-0.411227	0.216021	0.333044	-0.002905	-0.235004	0.052174	0.076569	0.149443	-0.235027	-0.144924	-0.124512	0.062328	-0.360263	-0.16771	0.198809	-0.248402	0.043293	0.151423	0.315066	0.338585	0.256022	-0.018958	-0.046224	0.449518	0.179099	0.058182	0.216964	-0.072817	-0.17041	-0.218215	0.209714	0.250536	-0.152356	0.081958	0.068336	-0.223833	0.53551	0.251776
1025	0.223404	0.222491	0.224049	0.205635	0.242465	-0.23541	0.199764	-0.01706	0.091264	0.009341	0.208189	-0.40214	0.239408	-0.052718	0.070288	0.088476	-0.119067	-0.10986	-0.219456	-0.126343	0.176818	0.036453	-0.169319	0.001542	0.101826	0.248153	0.126102	-0.107711	0.370215	0.202993	0.119493	0.106777	0.001861	0.02265	0.026098	-0.037087	-0.003865	-0.236516	-0.209413	-0.250214	-0.251484	0.019805	0.11219	-0.150928	-0.023987	0.004603	0.032532	0.154274	-0.110887
1026	-0.138298	-0.136723	-0.13689	-0.233154	-0.189752	-0.081354	0.128485	0.097752	-0.042565	-0.207761	-0.132192	0.171791	-0.07207	-0.362431	-0.065769	0.274048	0.060979	-0.096781	-0.063173	0.192371	0.228774	0.079392	-0.120135	0.323073	0.17171	0.048624	0.307418	-0.251175	-0.010341	-0.129421	-0.195522	-0.163454	0.058625	0.112426	-0.204641	-0.098784	0.111332	-0.178301	0.30485	0.082777	0.16447	-0.032886	-0.264412	0.139229	0.134184	0.030512	0.268771	-0.317689	-0.005296
1027	0.110925	0.111128	0.10614	-0.016839	0.032087	0.032453	-0.03274	-0.050439	0.190702	0.146995	-0.087633	0.252173	-0.09964	0.230595	0.042438	-0.115013	0.000826	-0.054389	0.012387	0.00019	-0.280629	-0.018551	-0.088747	-0.284681	-0.24754	-0.212501	-0.025487	-0.053127	-0.289995	-0.073136	0.061902	0.151287	-0.096771	-0.147298	0.00316	-0.012458	-0.047013	0.12058	-0.023378	0.127495	0.08632	-0.270903	0.21427	0.110353	-0.195467	-0.100296	-0.274632	0.029722	-0.139782
1028	-0.462779	-0.457582	-0.4615	-0.545904	-0.309269	0.1225	-0.068991	0.079941	-0.338327	-0.130225	-0.049734	0.224042	-0.274121	-0.342288	0.051889	0.207316	0.138727	0.16303	0.075449	0.364187	0.289205	0.293259	-0.011355	0.367842	0.314132	0.010788	0.164288	-0.106844	-0.030935	-0.220079	-0.239542	-0.276098	0.462515	0.054917	-0.384774	0.055861	0.061907	-0.117201	0.17195	-0.136107	-0.08514	0.181586	-0.265789	0.207265	0.043889	0.228505	0.405266	-0.329348	-0.129876
1029	0.002251	0.00476	0.002058	0.197235	0.045527	-0.137198	-0.049466	-0.01107	-0.230889	-0.13138	0.373946	-0.361082	0.208918	-0.0704	0.056045	0.294522	-0.025626	-0.082379	-0.106011	0.06046	0.288013	0.050765	0.080069	0.038234	0.148005	0.279949	0.176913	-0.064543	0.28941	0.143656	0.013311	-0.1019	0.169587	0.258273	0.005668	0.034009	-0.014183	-0.135956	-0.145483	-0.303157	-0.322604	0.108592	0.020008	-0.197696	0.124917	-0.026839	0.186446	0.245121	0.057564
1030	-0.409931	-0.404026	-0.40563	-0.467751	-0.329057	0.126726	0.051146	0.085645	-0.292991	-0.176066	-0.125083	0.180023	-0.308186	-0.505707	-0.191067	0.322242	0.165155	0.19154	0.155053	0.506614	0.359875	0.19554	0.155262	0.485422	0.54713	0.130822	0.121613	0.058659	0.105388	-0.231008	-0.289779	-0.39494	0.411957	0.035929	-0.437563	0.100196	0.21285	-0.132995	0.205861	-0.029196	0.051834	0.350322	-0.370284	0.097724	0.131655	0.214326	0.561765	-0.41612	-0.088371
1032	-0.347471	-0.349786	-0.349185	-0.510609	-0.468716	0.077151	0.006804	0.006327	-0.090222	-0.13304	-0.178602	0.455358	-0.43859	-0.243013	-0.108054	0.288754	0.218071	0.24016	0.176859	0.510421	0.073397	-0.074975	0.252136	0.417228	0.319861	0.024127	-0.095509	-0.099725	-0.186577	-0.475699	-0.52433	-0.473803	0.143142	-0.00279	-0.229605	-0.035196	0.100183	-0.200522	0.166597	0.330686	0.29012	0.179579	-0.578083	0.097712	0.196712	0.233426	0.410094	-0.548007	0.019489
1036	-0.415684	-0.409875	-0.411493	-0.448773	-0.280512	0.096134	0.031071	0.019319	-0.368539	-0.168172	-0.043462	0.075891	-0.211727	-0.476276	-0.119593	0.322066	0.09015	0.194563	0.169569	0.455206	0.445893	0.26222	0.128089	0.456146	0.466477	0.208907	0.112112	-0.028063	0.105385	-0.151999	-0.236202	-0.3194	0.452974	0.087386	-0.371854	0.119649	0.111852	-0.177255	0.153516	-0.152986	-0.0652	0.378129	-0.322574	0.040556	0.08623	0.21522	0.593822	-0.32317	-0.12446
1039	0.122001	0.126836	0.125345	0.230306	0.15829	-0.258628	0.148355	-0.114222	-0.012549	-0.176626	0.013119	-0.330177	0.365482	-0.256633	-0.099999	0.286697	-0.051329	-0.173727	0.093921	0.09744	0.286534	0.132554	0.011831	0.024356	0.089366	0.432075	0.309741	-0.164263	0.135217	0.124101	0.103431	0.053473	-0.04803	0.243503	0.0951	0.113458	-0.077311	-0.290964	0.063306	-0.305632	-0.268501	0.079223	0.080391	-0.168209	-0.013061	-0.155801	0.165633	0.070456	0.037913
1040	0.483503	0.483451	0.481344	0.712481	0.552299	-0.377632	-0.031273	-0.196524	0.150343	-0.050116	0.292865	-0.606915	0.640994	0.325472	0.168599	-0.074686	-0.296498	-0.412284	-0.211615	-0.455907	0.004381	0.056468	-0.155483	-0.52267	-0.287721	0.186374	0.19603	-0.075069	0.22366	0.378217	0.431051	0.4681	-0.346865	0.147393	0.329716	-0.025922	-0.274426	-0.076829	-0.352665	-0.392837	-0.424916	-0.251753	0.565656	-0.289645	-0.224126	-0.380528	-0.419519	0.575554	-0.108461
1041	0.295201	0.293704	0.291926	0.530545	0.365902	-0.149854	-0.013996	-0.002597	-0.024688	-0.073508	0.369712	-0.437796	0.448413	0.243464	0.032622	0.012807	-0.134749	-0.395005	-0.210332	-0.331385	0.044659	-0.033888	-0.001915	-0.23454	-0.128194	0.206404	0.167255	-0.031019	0.236968	0.357289	0.341407	0.365296	-0.146077	0.144818	0.342615	0.048259	-0.133543	0.080683	-0.147371	-0.148895	-0.200191	-0.153426	0.344961	-0.129244	0.022908	-0.185786	-0.2121	0.500424	0.001481
1044	0.098895	0.093957	0.094731	0.136395	0.234689	-0.044783	0.022581	-0.077504	0.055647	0.100195	0.239188	-0.329587	0.125865	0.175026	0.038323	-0.002005	0.087919	-0.004344	0.088706	-0.122955	-0.159942	-0.02097	0.027403	-0.154127	-0.11518	0.278477	-0.112314	0.099074	0.048237	0.081403	0.186084	0.317884	-0.033598	0.070876	0.472581	0.153698	-0.183647	0.018615	-0.079286	-0.092252	-0.154643	0.12415	0.062963	-0.045683	-0.101554	-0.04721	0.030999	0.281225	0.140328
1047	0.423992	0.425006	0.422028	0.439408	0.335617	-0.361195	-0.012996	-0.225931	0.316406	-0.033478	0.006024	-0.18073	0.383574	0.308841	0.130957	-0.036604	-0.248497	-0.38666	-0.199879	-0.276053	-0.166941	-0.01004	-0.232176	-0.413705	-0.286398	-0.095301	0.185653	-0.181096	0.041393	0.094711	0.222675	0.30652	-0.36907	-0.018505	0.131215	-0.03863	-0.191963	-0.032112	-0.209399	-0.109412	-0.138807	-0.456554	0.479711	-0.172506	-0.191867	-0.349112	-0.512926	0.302943	-0.20386
1050	-0.422419	-0.418485	-0.418714	-0.436293	-0.285022	0.088362	0.003034	0.100372	-0.384289	-0.19041	0.011773	0.039936	-0.196533	-0.423656	-0.049893	0.32266	0.029099	0.133301	0.074608	0.409387	0.446182	0.247451	0.156989	0.446611	0.551016	0.21161	0.109273	-0.094242	0.139948	-0.144567	-0.264219	-0.334638	0.410418	0.049622	-0.390039	0.053594	0.127815	-0.186827	0.119483	-0.100881	-0.042727	0.386686	-0.331964	0.024654	0.115404	0.230437	0.624861	-0.322826	-0.171708
1051	-0.428294	-0.427244	-0.425922	-0.539755	-0.379789	0.120688	-0.082815	0.134162	-0.217969	-0.096988	-0.171417	0.289715	-0.395311	-0.252468	-0.051695	0.131211	0.095061	0.139586	0.094331	0.285751	0.066091	0.148178	-0.00676	0.310216	0.243243	-0.206074	0.165029	-0.058152	-0.060269	-0.352918	-0.373067	-0.286002	0.292047	0.024237	-0.194335	-0.05183	0.172901	-0.038931	0.317099	0.190231	0.223142	0.167255	-0.360467	0.197763	0.055854	0.170918	0.413651	-0.351018	0.01304
1054	-0.486918	-0.482654	-0.48373	-0.620151	-0.524088	0.054284	-0.037765	-0.019374	-0.196827	-0.173753	-0.314345	0.433984	-0.452371	-0.469952	-0.194277	0.21601	0.178158	0.135363	0.152562	0.455474	0.194729	0.129574	0.028734	0.351788	0.381933	-0.212713	0.136921	0.016937	-0.116122	-0.474042	-0.507713	-0.521636	0.243591	0.057926	-0.464388	0.003073	0.065905	-0.171469	0.323374	0.149828	0.171523	0.092209	-0.378853	0.213665	0.032117	0.093304	0.388038	-0.592143	-0.067441
1058	0.166831	0.166676	0.165528	0.250088	0.183735	-0.024992	-0.046161	0.024027	0.083414	0.013141	0.180888	-0.288844	0.163514	0.066399	-0.051339	0.117128	0.014245	0.006362	0.117608	0.001414	-0.133912	-0.079484	0.171031	-0.115655	-0.030585	0.169545	0.013357	0.055727	0.061792	0.044615	0.061599	0.106685	-0.170882	0.001739	0.422164	0.079739	-0.071442	-0.071422	-0.019529	0.045103	-0.025859	0.089728	0.066783	-0.138358	0.075112	-0.051412	-0.120929	0.187985	0.146299
1059	-0.104202	-0.108391	-0.106803	-0.200299	-0.176018	0.159367	0.012468	0.211844	-0.010895	0.063274	0.030261	0.189103	-0.311331	-0.009022	0.070326	0.057486	0.108402	0.244928	-0.022985	0.137478	-0.071709	-0.196881	0.203966	0.255848	0.231776	-0.028452	-0.210477	-0.07097	0.044828	-0.162005	-0.242261	-0.20082	0.112916	-0.064067	-0.035066	0.0083	0.046975	0.031387	0.01032	0.298431	0.233513	0.221124	-0.338712	0.103754	0.177776	0.298129	0.22612	-0.191622	0.086402
1063	0.30897	0.305357	0.304359	0.436585	0.235061	-0.064964	-0.034874	-0.096933	0.134617	0.06414	0.159075	-0.365404	0.335928	0.255757	0.014734	0.055023	-0.013093	0.025282	0.177317	-0.079729	-0.117863	-0.178407	0.208416	-0.290578	-0.170695	0.228938	-0.090391	0.036287	0.113933	0.171424	0.237219	0.270128	-0.273418	0.029302	0.496882	0.069317	-0.119015	0.042984	-0.164068	0.091512	0.000754	0.022682	0.208973	-0.297296	0.107243	-0.026836	-0.167744	0.332439	0.211533
1069	0.164227	0.171691	0.166138	0.276299	0.236036	-0.264413	0.027572	-0.146426	0.033384	-0.016742	0.048471	-0.336676	0.279784	-0.038544	0.137229	0.041016	-0.100178	-0.171122	0.10912	-0.042539	0.145489	0.119964	-0.134749	-0.296777	-0.030805	0.078952	0.230261	0.063388	0.193917	0.110586	0.223353	0.156056	0.017807	0.134687	-0.084589	0.215698	-0.08862	-0.144265	0.00751	-0.460678	-0.417994	-0.010007	0.239445	0.020641	-0.246398	-0.257527	-0.119755	0.291081	-0.03544
1072	0.030844	0.030392	0.030419	0.091458	0.087652	-0.13637	0.10375	0.073234	-0.011962	-0.030163	0.24966	-0.216953	0.055579	-0.155958	0.099378	0.177123	0.043186	0.036405	0.069794	0.070455	0.061246	-0.066216	0.072272	0.127795	0.256127	0.210541	0.121793	0.03492	0.266454	-0.002779	-0.034349	-0.018994	0.113105	0.112024	0.098313	0.124724	0.061991	-0.11589	0.081299	-0.138355	-0.136531	0.213773	-0.259997	0.016182	0.045459	-0.000407	0.236683	0.066421	0.222652
1073	-0.528622	-0.527002	-0.530004	-0.682898	-0.568025	0.142754	-0.146615	-0.00891	-0.212843	-0.226656	-0.365156	0.684364	-0.463213	-0.320361	-0.078942	0.133973	0.191712	0.137036	0.111436	0.397103	0.180954	0.084138	0.051704	0.382141	0.146714	-0.269184	0.049487	0.019065	-0.32533	-0.510819	-0.499203	-0.440646	0.142196	0.019827	-0.50793	-0.082832	0.06463	-0.02551	0.363411	0.353551	0.381296	-0.030508	-0.448117	0.27436	0.048474	0.07763	0.292478	-0.667831	-0.087047
1075	-0.406983	-0.403408	-0.402452	-0.371982	-0.219867	0.121866	0.013953	0.011286	-0.305313	-0.1747	0.014434	0.065565	-0.212698	-0.507759	-0.189827	0.313683	0.278503	0.145878	0.195217	0.40407	0.244099	0.26654	0.146623	0.498157	0.380529	0.141732	0.20859	0.072497	0.06717	-0.223092	-0.24733	-0.286371	0.416734	0.203024	-0.158483	0.177899	0.214265	-0.136819	0.254529	-0.075987	-0.052845	0.266135	-0.469762	0.066775	0.153944	0.154673	0.504956	-0.329583	0.120067
1080	0.168277	0.166333	0.166401	0.26726	0.108217	-0.196152	-0.143085	-0.159965	0.145589	-0.114377	0.118043	-0.04089	0.235727	0.250063	0.062746	0.045359	-0.18437	-0.072014	0.038408	-0.095117	-0.07506	-0.058522	0.050435	-0.160417	-0.297421	0.088747	0.084608	-0.154624	-0.045377	-0.044502	-0.083224	0.110129	-0.329897	0.100066	0.217012	-0.167223	-0.162518	-0.046281	-0.1423	0.050468	0.063215	-0.163994	-0.096836	-0.29112	-0.107634	-0.253229	-0.158034	0.057067	0.08169
1087	0.072248	0.070723	0.07074	0.158651	0.319946	-0.341229	-0.117547	-0.110686	-0.027412	-0.270098	0.265902	-0.234796	0.420803	0.080725	0.230207	0.164807	-0.268204	-0.452356	-0.18097	-0.170255	0.093694	0.277483	-0.188699	-0.207336	-0.106179	0.128304	0.217361	-0.130118	0.136526	0.153688	0.190001	0.351711	-0.235981	0.101972	0.044201	-0.094274	-0.27592	-0.165334	-0.261742	-0.227281	-0.164026	-0.224039	0.22759	-0.092073	-0.252436	-0.266389	-0.089088	0.166353	-0.161581
1101	0.447495	0.445677	0.444887	0.511146	0.331752	-0.225694	-0.049839	-0.172485	0.27226	-0.059507	-0.002461	-0.181584	0.357444	0.368311	0.047086	-0.078054	-0.297199	-0.340199	-0.249316	-0.351738	-0.151193	-0.117307	-0.061728	-0.445403	-0.398762	-0.096252	0.061996	-0.003527	-0.011485	0.150285	0.241163	0.314132	-0.479054	0.035266	0.282522	-0.250316	-0.195115	0.011638	-0.145016	0.046095	0.034856	-0.428989	0.475012	-0.142403	-0.147252	-0.33741	-0.51427	0.302381	-0.126071
1102	-0.098684	-0.092193	-0.094319	0.01681	0.085371	0.141563	0.039279	0.026201	-0.209913	0.026105	0.076747	-0.263006	0.115587	-0.170611	-0.150968	0.004994	0.127394	0.157782	0.266846	0.033602	0.218218	0.215601	-0.009974	-0.028314	-0.08933	0.30491	-0.051361	0.049035	0.093774	0.237155	0.25382	0.124227	0.293254	0.069786	0.066202	0.370838	0.185883	0.056996	0.157984	-0.334696	-0.273821	0.304644	0.068966	0.11098	0.005044	0.123968	0.134662	0.235843	0.098328
1104	0.474516	0.468874	0.471596	0.565555	0.408002	-0.136588	0.110413	-0.019679	0.287217	0.120432	0.185043	-0.357456	0.288563	0.257761	0.052824	-0.078297	-0.072515	-0.022681	-0.055673	-0.253952	-0.23023	-0.229884	0.069061	-0.182469	-0.161509	0.086104	-0.151197	-0.044056	0.205069	0.230881	0.273785	0.291506	-0.279165	-0.114787	0.409409	-0.056243	-0.101162	0.008073	-0.315857	0.026464	-0.052491	-0.075762	0.242906	-0.223691	0.076762	-0.056017	-0.251469	0.358149	0.134417
1105	0.26446	0.265925	0.265677	0.428868	0.242294	-0.129114	-0.044149	-0.130573	0.059865	-0.020814	0.075838	-0.420777	0.399726	0.144668	-0.144434	-0.034599	-0.098038	-0.247745	-0.041062	-0.275369	0.040756	0.068058	-0.112343	-0.273431	-0.168258	0.197953	0.158445	-0.068715	0.096297	0.305457	0.286888	0.216119	-0.210224	0.200783	0.277358	-0.018192	-0.047229	-0.010699	-0.138391	-0.231292	-0.222306	-0.142014	0.447107	-0.198934	-0.015946	-0.143875	-0.281839	0.343541	0.015125
1106	0.418808	0.415325	0.418207	0.442825	0.295635	-0.044908	-0.003152	-0.115884	0.27864	0.146271	0.006664	-0.193893	0.289694	0.452424	0.011853	-0.25547	-0.14112	-0.148261	-0.1727	-0.349486	-0.259614	-0.182546	-0.01622	-0.344054	-0.365262	1.2e-05	-0.177867	-0.038138	-0.041457	0.225863	0.296741	0.289443	-0.347735	-0.19336	0.275068	-0.113894	-0.151148	0.114029	-0.285827	0.028759	-0.023334	-0.227284	0.389169	-0.234973	0.003545	-0.121426	-0.504586	0.329444	-0.076925
1107	0.46552	0.462647	0.464239	0.626923	0.476024	-0.204579	0.079142	-0.113557	0.178261	0.051833	0.288688	-0.506737	0.478094	0.343921	0.130888	-0.086519	-0.21313	-0.15236	-0.144078	-0.334322	-0.112552	-0.166005	0.03175	-0.347729	-0.238026	0.259947	-0.089377	-0.05756	0.189409	0.36158	0.374567	0.383842	-0.268216	-0.080695	0.428069	0.018541	-0.234921	-0.039329	-0.392601	-0.195406	-0.262619	-0.03543	0.347866	-0.323303	-0.024817	-0.133125	-0.31987	0.4987	-0.007934
1108	0.49078	0.485307	0.488643	0.492913	0.302252	-0.093891	0.151762	-0.132008	0.346502	0.202544	0.044802	-0.232707	0.212527	0.34308	0.040789	-0.095274	-0.089009	-0.00158	-0.082417	-0.208795	-0.265767	-0.296922	0.072305	-0.250119	-0.274275	0.027938	-0.247123	-0.080133	0.018079	0.187751	0.206437	0.215254	-0.311722	-0.168803	0.356214	-0.056427	-0.180522	0.04991	-0.341261	0.128764	0.036643	-0.122741	0.220163	-0.279174	0.112082	-0.051013	-0.320534	0.301726	0.063247
1112	-0.533011	-0.528939	-0.529226	-0.617802	-0.44169	0.270586	-0.055268	0.081522	-0.347062	-0.165797	-0.242594	0.373448	-0.411914	-0.405855	-0.217873	0.199028	0.188441	0.28412	0.188654	0.49404	0.245839	0.178875	0.190824	0.479872	0.395156	-0.002117	-0.043751	0.06173	-0.148314	-0.298498	-0.324794	-0.390219	0.392938	-0.084351	-0.375447	0.044999	0.189667	-0.043131	0.273325	0.124998	0.182305	0.320306	-0.374074	0.159985	0.156319	0.275259	0.495261	-0.505466	-0.086198
1116	0.319558	0.319257	0.318817	0.530415	0.374555	-0.447492	-0.050426	-0.21271	0.107839	-0.235847	0.176976	-0.414632	0.425011	0.138969	0.092864	0.055652	-0.296541	-0.294435	-0.101438	-0.235121	0.078494	-0.006771	-0.054336	-0.345914	-0.125175	0.139753	0.157846	0.125174	0.183751	0.092859	0.138472	0.253661	-0.387517	0.100227	0.14609	-0.147652	-0.213435	-0.235692	-0.323047	-0.247927	-0.265768	-0.189288	0.262807	-0.322112	-0.213276	-0.424034	-0.232992	0.219718	-0.088021
1118	0.198154	0.196703	0.203234	0.18873	0.134287	0.096328	0.275775	0.142216	0.137175	0.114946	0.123712	-0.233358	-0.02517	-0.069971	-0.209572	0.151647	-0.012004	0.120849	0.029183	0.071674	-0.11359	-0.11356	0.118972	0.163193	0.16522	0.213099	-0.140038	0.22883	0.154748	0.15956	0.102035	-0.001872	0.072052	-0.137344	0.168437	-0.007517	0.373196	0.089351	0.018014	-0.035883	0.065815	0.119712	-0.084681	-0.018776	0.213523	0.042319	0.128666	0.086711	0.196528
1119	0.451644	0.450475	0.449679	0.631168	0.498592	-0.206199	-0.077609	-0.077695	0.156041	0.164638	0.262037	-0.65219	0.53105	0.436221	0.1715	-0.291996	-0.227061	-0.225599	-0.18102	-0.587081	-0.075143	-0.003385	-0.21098	-0.611488	-0.359711	0.129097	0.074338	-0.040615	0.243564	0.477953	0.512884	0.508885	-0.27247	0.097211	0.360437	0.018459	-0.173252	0.071263	-0.342584	-0.370154	-0.407654	-0.146813	0.593171	-0.17044	-0.188457	-0.199756	-0.473286	0.664311	-0.012695
1121	-0.088781	-0.083636	-0.084696	-0.208909	-0.105333	0.077017	0.006125	-0.185477	0.011544	0.042055	-0.388039	0.218216	-0.077419	-0.00489	-0.25607	-0.15586	0.069469	0.02638	0.10092	0.095975	-0.036515	0.14421	-0.034061	-0.029385	-0.144159	-0.014667	-0.004451	0.019539	-0.197045	-0.101455	-0.00752	-0.026502	0.041858	-0.034956	-0.096552	0.06881	-0.079938	0.052409	0.066282	-0.049724	-0.039346	-0.017015	0.097827	0.013113	-0.09399	0.008718	-0.10221	-0.123851	-0.134833
1122	0.384689	0.384172	0.382774	0.471673	0.274084	-0.203765	-0.108268	-0.288804	0.22023	0.057381	0.058708	-0.240446	0.424775	0.442237	0.187731	-0.205224	-0.24739	-0.248335	-0.132832	-0.385743	-0.162036	-0.061965	-0.126497	-0.50536	-0.521297	0.006733	-0.048934	-0.10529	-0.091679	0.1921	0.236832	0.276855	-0.418153	-0.029172	0.272504	-0.072026	-0.263753	0.013269	-0.282504	-0.081264	-0.152907	-0.318358	0.48903	-0.31128	-0.146524	-0.287496	-0.561873	0.35949	-0.134607
1123	-0.048335	-0.04675	-0.049519	0.152625	0.16379	-0.220312	-0.086306	-0.169804	-0.151778	-0.229616	0.26268	-0.330929	0.291219	-0.165383	0.063309	0.184742	-0.008417	-0.144992	0.08305	-0.058636	0.164919	0.196464	-0.116753	-0.060176	-0.027346	0.312076	0.269495	0.013692	0.187483	0.059377	0.046812	0.083028	-0.001336	0.319549	0.110709	0.198967	-0.054623	-0.202132	-0.084557	-0.308087	-0.310081	0.023674	-0.001708	-0.037977	-0.133425	-0.171219	0.117391	0.095205	0.093394
1124	-0.342475	-0.337141	-0.339781	-0.369386	-0.151491	-0.017898	-0.012462	-0.059368	-0.302312	-0.244836	-0.067251	0.067882	-0.030576	-0.435276	-0.166051	0.296064	0.197847	0.020297	0.120905	0.360453	0.394587	0.412052	0.027516	0.335396	0.221375	0.267477	0.257531	-0.08953	-0.025179	-0.148521	-0.155966	-0.203274	0.307434	0.230878	-0.273641	0.176285	0.037847	-0.25089	0.150497	-0.206861	-0.181831	0.100516	-0.149011	-0.01216	0.024391	0.073585	0.37599	-0.29357	-0.137319
1128	0.430609	0.430275	0.427565	0.618602	0.492483	-0.092916	-0.03917	0.029739	0.11903	0.160495	0.347519	-0.596741	0.476412	0.388278	0.167167	-0.149745	-0.175408	-0.140627	-0.129346	-0.419213	-0.115622	-0.049462	-0.128052	-0.538591	-0.286289	0.162171	0.059308	-0.109856	0.315683	0.502161	0.499517	0.47608	-0.210043	-0.000452	0.439474	0.150939	-0.069646	0.081525	-0.328444	-0.263465	-0.344525	-0.088883	0.584053	-0.141272	-0.068489	-0.0377	-0.425413	0.640868	0.032112
1130	-0.174952	-0.166104	-0.1673	-0.065216	-0.010217	-0.086062	0.017192	-0.175383	-0.250747	-0.215391	0.065535	-0.1458	0.165558	-0.321428	-0.142396	0.186593	0.012191	-0.140916	0.03178	0.20124	0.399826	0.326059	-0.006775	0.181896	0.234307	0.339929	0.224818	0.05882	0.095728	0.007594	0.01713	-0.112844	0.244198	0.051947	-0.262447	0.214595	-0.007226	-0.172685	0.029711	-0.34784	-0.309606	0.158482	-0.001333	-0.121462	-0.027118	-0.040393	0.194452	-0.043504	-0.216456
1133	0.417504	0.413895	0.411352	0.580205	0.346078	-0.191094	-0.083585	-0.108737	0.23695	0.024327	0.218372	-0.263253	0.404048	0.348834	0.137846	-0.070302	-0.125691	-0.269669	-0.159902	-0.339942	-0.18029	-0.164161	-0.117271	-0.378678	-0.415682	-0.024393	-0.049352	0.061895	-0.093056	0.249806	0.291138	0.313404	-0.41105	-0.030102	0.281424	-0.140573	-0.14905	0.040565	-0.289411	0.042494	-0.010081	-0.428194	0.412726	-0.188566	-0.0929	-0.279607	-0.469808	0.392723	0.053556
1134	0.024257	0.017786	0.020388	-0.096519	-0.095023	0.233915	0.04039	0.229359	0.191942	0.146902	-0.051833	0.295974	-0.275772	0.071539	-0.089221	-0.079237	0.047231	0.167824	-0.016632	-0.050567	-0.485985	-0.252938	0.063769	0.221455	-0.142619	-0.269334	-0.215699	0.041092	-0.233983	-0.054301	-0.098091	-0.060781	-0.095974	-0.206944	0.261007	-0.219822	0.269943	0.255483	0.067607	0.458674	0.485061	-0.100354	-0.202932	0.150386	0.283133	0.11405	-0.021298	-0.130629	0.292162
1136	0.102299	0.100998	0.10025	0.186873	0.11559	0.116937	0.044918	0.100669	-0.051913	0.021178	0.060371	-0.10259	0.191726	0.088202	-0.023178	0.059491	-0.012385	-0.031322	-0.003484	0.00983	0.109069	-0.04798	0.136816	0.013266	-0.05004	-0.007684	0.15307	-0.131439	0.029961	0.217657	0.260843	0.244001	0.029639	0.088795	0.10571	0.027101	0.079303	0.142121	-0.009031	0.017767	0.003539	-0.025109	0.053937	-0.081667	0.194466	0.027791	0.003308	0.112526	0.030024
1138	0.34752	0.343491	0.339041	0.313789	0.093486	-0.089863	-0.066385	-0.04789	0.288865	0.170035	0.059864	-0.03219	0.143255	0.452866	0.162179	-0.1904	-0.124836	-0.065952	-0.03959	-0.245108	-0.211673	-0.323569	0.011149	-0.400465	-0.332897	-0.098976	-0.171973	-0.101758	-0.084838	0.070617	0.097023	0.165194	-0.366156	0.028984	0.178229	-0.144707	-0.220031	0.049839	-0.143641	0.116334	0.073692	-0.288724	0.239173	-0.158947	-0.091245	-0.210676	-0.442374	0.207865	0.066188
1139	-0.090934	-0.093412	-0.096164	-0.153464	0.024184	-0.128232	-0.20215	-0.039581	-0.070519	-0.069821	0.075458	-0.056957	0.13919	0.288215	0.367163	-0.030409	-0.195567	-0.033196	0.015239	-0.046514	0.120713	0.12292	0.026647	-0.142678	-0.150304	0.04454	-0.086024	-0.032607	-0.077832	-0.091485	0.01357	0.157127	-0.083203	-0.138909	-0.063401	-0.154973	-0.308369	-0.081413	-0.21473	-0.106876	-0.092563	-0.061457	-0.056707	-0.121651	-0.179589	-0.113957	-0.073049	0.005396	-0.194933
1140	-0.071312	-0.078262	-0.076822	-0.306377	-0.285614	0.149951	-0.016101	-0.028492	0.248515	0.043227	-0.421241	0.666931	-0.45124	0.134195	-0.0504	-0.122821	0.155246	0.090334	0.057261	0.119395	-0.410667	-0.250023	0.077476	0.116541	-0.184877	-0.519142	-0.252284	0.072	-0.357658	-0.44475	-0.309856	-0.145902	-0.19016	-0.183352	-0.004175	-0.187191	-0.059423	0.110835	0.213445	0.652161	0.591683	-0.286076	-0.224833	0.208532	0.013847	0.026448	-0.180249	-0.401936	0.012995
1141	0.533276	0.530164	0.529361	0.663029	0.538553	-0.352618	-0.048768	-0.17083	0.253146	-0.003049	0.263806	-0.458457	0.534105	0.431347	0.271626	-0.077347	-0.326624	-0.314113	-0.222132	-0.446463	-0.167174	-0.073161	-0.140869	-0.50872	-0.360822	0.066581	0.027226	-0.089958	0.10543	0.303838	0.387217	0.467803	-0.447481	-0.011589	0.377981	-0.117996	-0.331827	-0.052903	-0.443002	-0.183083	-0.238106	-0.326651	0.525778	-0.266255	-0.16676	-0.354135	-0.498684	0.535977	-0.127855
1145	0.159991	0.164415	0.166001	0.094737	0.091908	0.004791	0.164678	-0.024572	0.06662	0.126762	0.098714	-0.274069	0.125633	0.006828	0.074861	0.058637	-0.102702	-0.024609	-0.111686	-0.100429	0.099474	-0.038809	-0.221622	-0.051102	-0.217896	0.005618	0.088923	-0.273779	0.154442	0.232896	0.137406	0.05074	0.095935	-0.010954	-0.018303	-0.035055	0.083291	0.02588	0.080093	-0.294866	-0.201967	0.087034	0.029957	-0.110239	-0.02708	-0.027122	-0.063964	0.207769	0.027351
1147	-0.21007	-0.204695	-0.205156	-0.213193	-0.135381	-0.040615	-0.006791	-0.087259	-0.103143	-0.074474	-0.212518	0.015832	-0.079162	-0.388454	-0.25565	0.051451	0.145565	0.009382	0.103613	0.152588	0.113301	0.233064	-0.10009	0.151026	0.293719	0.053438	0.248255	0.077023	0.062295	-0.115403	-0.099986	-0.197673	0.169043	0.125177	-0.291892	0.153982	0.161917	-0.083553	0.172215	-0.183221	-0.139952	0.086074	0.029435	0.128206	-0.041939	-0.019423	0.19624	-0.212332	0.019447
1153	0.460491	0.45902	0.455193	0.461604	0.427768	-0.207634	-0.050308	-0.130258	0.254276	0.146581	0.197025	-0.371927	0.435093	0.541694	0.308009	-0.266143	-0.264829	-0.342703	-0.340903	-0.548256	-0.08888	-0.02299	-0.31186	-0.559244	-0.494139	0.051	-0.019783	-0.150601	0.016804	0.365431	0.422538	0.451374	-0.289684	-0.022296	0.214903	-0.153861	-0.305089	-0.00122	-0.464272	-0.289295	-0.301519	-0.331945	0.587056	-0.159052	-0.286545	-0.212888	-0.587201	0.485492	-0.208998
1154	0.195464	0.19289	0.198561	0.300807	0.333054	0.026158	-0.036782	0.052173	0.029211	0.078173	0.164857	-0.240026	0.215221	0.211911	-0.045956	-0.145107	0.018375	-0.10745	-0.042382	-0.238787	-0.131299	0.027846	0.096473	-0.122763	-0.11585	0.099291	-0.066593	0.231225	0.021281	0.247207	0.351509	0.3709	-0.065796	0.019341	0.366234	-0.02527	-0.040428	0.165905	-0.089209	-0.030982	-0.003091	-0.004682	0.179857	-0.051254	-0.015096	-0.063099	-0.145617	0.355656	0.13144
1161	-0.226209	-0.223334	-0.22449	-0.303309	-0.16598	0.090917	0.039187	-0.0213	-0.17824	0.117418	-0.175055	-0.023919	-0.149681	-0.259212	-0.074086	0.037465	0.109812	0.25124	0.221565	0.194722	0.159815	0.177016	-0.048893	-0.012357	0.146506	0.051257	-0.023751	-0.027314	0.028117	-0.008886	-0.02503	-0.128006	0.279657	0.075143	-0.211428	0.187572	0.060283	-0.017088	0.093712	-0.190063	-0.180149	0.293419	-0.05766	0.144634	-0.035027	0.153413	0.337412	-0.034946	0.020146
1174	0.447893	0.445422	0.446038	0.517297	0.442789	-0.168488	0.138214	0.054602	0.227201	0.250314	0.306524	-0.549424	0.321485	0.282716	0.170575	-0.115486	-0.115899	-0.060123	-0.055102	-0.277848	-0.179528	-0.152753	-0.028545	-0.293769	-0.026951	0.248556	-0.020027	-0.119007	0.339953	0.347361	0.350422	0.355962	-0.104498	-0.047249	0.386038	0.102503	-0.100759	0.01489	-0.350663	-0.238214	-0.319875	0.070843	0.285743	-0.206071	-0.032364	-0.023992	-0.158703	0.5447	0.116387
1176	-0.44414	-0.436723	-0.439704	-0.418861	-0.27558	0.099281	-0.040615	0.035182	-0.332768	-0.136345	-0.008147	0.067628	-0.221912	-0.45473	-0.152459	0.301394	0.260028	0.207315	0.349235	0.486578	0.26661	0.266938	0.119629	0.330086	0.398818	0.206529	0.142575	0.05013	0.017889	-0.208594	-0.225892	-0.308857	0.435795	0.197096	-0.21051	0.269251	0.188284	-0.161424	0.287649	-0.247236	-0.195789	0.366364	-0.342044	0.12576	0.049349	0.130569	0.469855	-0.221773	0.095235
1182	0.222017	0.219312	0.223444	0.306471	0.153911	0.097953	-0.00403	-0.040146	0.075814	0.185448	-0.090583	-0.259869	0.159643	0.316986	-0.087287	-0.195321	-0.146246	0.052183	0.063523	-0.157246	-0.127246	-0.09186	0.160516	-0.269156	-0.185354	-0.024055	-0.239594	0.060046	0.055151	0.233876	0.260884	0.177223	-0.140127	-0.097059	0.241899	0.008228	-0.074376	0.142574	-0.215024	0.0129	-0.023947	0.071904	0.325077	-0.187533	0.064185	0.058927	-0.191849	0.314174	0.011127
1183	-0.545759	-0.544762	-0.546014	-0.704153	-0.550729	0.258896	-0.12095	0.041203	-0.251001	-0.231808	-0.322506	0.619261	-0.461726	-0.339911	-0.215083	0.270953	0.178479	0.224412	0.238288	0.536732	0.177254	0.066138	0.31456	0.506098	0.189135	-0.06289	-0.086309	0.048479	-0.379829	-0.488445	-0.458786	-0.390691	0.174165	0.018952	-0.247531	-0.11307	0.034164	-0.070833	0.345012	0.44476	0.459179	0.083312	-0.562879	0.119962	0.167641	0.173634	0.443223	-0.672507	-0.020892
1184	-0.488422	-0.48903	-0.486246	-0.535235	-0.429058	0.257074	-0.102731	-0.031534	-0.235228	-0.160754	-0.222762	0.353543	-0.376468	-0.291024	-0.335847	0.14464	0.296563	0.289233	0.303322	0.45836	0.03675	0.065893	0.344966	0.413956	0.212519	0.006883	-0.088573	0.187183	-0.158693	-0.406045	-0.380556	-0.367974	0.198804	-0.040407	-0.133979	-0.031031	0.144764	-0.027472	0.304274	0.234377	0.241278	0.228483	-0.509733	0.009195	0.148324	0.171206	0.383753	-0.512897	0.153523
1185	-0.141409	-0.138374	-0.136727	-0.21017	0.001032	-0.014848	-0.029197	-0.152195	-0.176476	-0.12008	-0.179392	-0.093029	0.120784	-0.072815	0.018085	-0.031656	-0.059456	-0.009956	-0.141496	0.036616	0.33364	0.2776	0.002121	0.036678	-0.014356	0.151479	0.022853	-0.004461	0.029118	0.016598	0.061794	-0.018802	0.114861	-0.048182	-0.293081	-0.015342	-0.116656	-0.204571	-0.120945	-0.243986	-0.223712	0.102844	0.035722	-0.132383	-0.080244	0.02135	0.053092	-0.126779	-0.350003
1186	0.183167	0.178638	0.184859	0.127558	0.100421	0.001447	0.18041	0.063027	0.120905	0.082631	0.085559	-0.126025	-0.020252	0.038218	-0.005996	0.051066	-0.036797	0.115249	-0.155374	-0.00463	-0.074749	-0.195127	0.181827	0.175452	0.134855	0.119456	-0.194063	0.020034	0.19648	0.054076	-0.021354	-0.025496	-0.021297	-0.131593	0.133361	-0.098449	-0.019616	-0.043849	-0.160839	0.130525	0.107249	0.134572	-0.10466	-0.182405	0.214412	0.158113	0.091124	0.015031	0.031971
1191	-0.15344	-0.150125	-0.147553	0.028763	0.089493	-0.0937	-0.034637	0.059166	-0.260526	-0.117462	0.274512	-0.368389	0.216247	-0.173495	0.101218	0.079786	-0.099826	0.030971	-0.005005	0.039425	0.251853	0.154763	0.130573	0.19078	0.21315	0.302302	0.085878	0.106698	0.28164	0.118723	0.090705	0.010179	0.235875	-0.009299	-0.06259	0.177461	0.066005	-0.132517	-0.074546	-0.364499	-0.320181	0.38392	-0.100708	-0.156344	0.051872	0.053151	0.313128	0.139238	0.051258
1193	-0.443621	-0.438099	-0.441425	-0.397483	-0.215942	-0.057415	-0.082062	-0.101251	-0.348035	-0.336314	-0.010354	0.090614	0.000551	-0.434704	-0.094683	0.291157	0.197583	-0.086812	0.145407	0.34329	0.431191	0.348467	0.039873	0.344695	0.270619	0.259214	0.322047	-0.031096	0.01188	-0.251898	-0.196004	-0.197055	0.312175	0.250922	-0.246253	0.168224	0.05565	-0.258363	0.282274	-0.238208	-0.207599	0.135896	-0.329117	0.059307	-0.016214	-0.026468	0.37291	-0.32824	-0.072393
1200	-0.432739	-0.427813	-0.426309	-0.311194	-0.213301	0.2151	0.01493	0.120218	-0.40657	-0.174333	0.092549	0.058069	-0.176333	-0.443135	-0.240645	0.298267	0.205972	0.209351	0.266039	0.442437	0.23467	0.230901	0.280356	0.479682	0.362771	0.232213	0.049438	0.170756	-0.018354	-0.116425	-0.147244	-0.26753	0.462174	0.060215	-0.077295	0.230271	0.328276	-0.063482	0.346689	-0.158487	-0.090388	0.392568	-0.446506	0.087386	0.195432	0.164299	0.516911	-0.19592	0.144137
1203	-0.132859	-0.123275	-0.128305	-0.076559	-0.012814	-0.099371	0.043711	-0.131108	-0.167093	-0.107453	-0.01757	-0.216595	0.135267	-0.233551	-0.087094	0.141614	0.013591	-0.045159	0.118781	0.145639	0.414622	0.245329	-0.068077	-0.037299	0.059402	0.222966	0.260966	-0.098132	0.092758	0.011945	0.030929	-0.049498	0.259694	0.212619	-0.211244	0.263863	-0.004582	-0.172517	0.045202	-0.455313	-0.394308	0.148549	0.015137	-0.027225	-0.122113	-0.063198	0.172289	-0.041459	-0.04252
1207	0.180479	0.179342	0.174172	0.199876	0.115322	0.021092	-0.121164	1.2e-05	0.192837	0.226928	0.018108	-0.073953	0.068764	0.35073	0.159201	-0.183951	0.022695	0.009057	0.199257	-0.182542	-0.260883	-0.110809	-0.141022	-0.411992	-0.312435	-0.184489	-0.075982	0.037197	-0.046505	0.064635	0.211003	0.238915	-0.117231	0.040751	0.255377	0.083981	-0.053188	0.168018	-0.032716	0.020762	-0.046792	-0.17234	0.195418	0.124807	-0.158751	-0.099598	-0.335372	0.331121	0.173388
1213	-0.292004	-0.286605	-0.284985	-0.221264	-0.168744	0.095134	0.069571	-0.075795	-0.292953	-0.074677	-0.084063	-0.123008	-0.087351	-0.399241	-0.257133	0.230584	0.120229	0.192421	0.269607	0.398596	0.301609	0.215703	0.293168	0.264222	0.387538	0.272942	0.06076	0.142598	0.11893	-0.068977	-0.112414	-0.25272	0.343012	0.124555	-0.184888	0.211537	0.153816	-0.107713	0.156987	-0.222178	-0.162458	0.442766	-0.181242	-0.097442	0.098146	0.151366	0.519843	-0.165515	0.067193
1230	-0.23689	-0.235177	-0.233297	-0.123143	-0.073314	0.110795	0.070133	0.053364	-0.229294	-0.1688	0.118259	-0.053723	-0.076395	-0.395635	-0.279947	0.282824	0.329206	0.02664	0.128111	0.270673	0.194518	0.139553	0.213509	0.418489	0.334572	0.232781	0.166067	0.126883	0.166745	-0.084867	-0.119929	-0.166703	0.29706	0.184701	0.042401	0.213396	0.266776	-0.045813	0.323872	-0.081464	-0.037261	0.263624	-0.386672	0.013389	0.208483	0.098517	0.384237	-0.141768	0.217926
1234	0.284257	0.283327	0.282026	0.457217	0.366074	-0.163215	-0.044392	-0.120821	0.122079	0.000474	0.274836	-0.404426	0.328757	0.250379	0.027412	-0.064286	-0.034311	-0.174911	0.023433	-0.208077	-0.135289	-0.022364	0.036396	-0.234386	-0.085672	0.237616	0.02331	0.070618	0.155283	0.13185	0.257802	0.297542	-0.123532	-0.035367	0.396977	0.045178	0.010854	-0.064713	-0.150194	-0.223704	-0.276363	-0.110949	0.216673	-0.288996	-0.031418	-0.17307	-0.269029	0.335176	0.077009
1235	0.435112	0.432882	0.434399	0.577542	0.46382	-0.212065	-0.047356	-0.187452	0.211521	0.04895	0.275025	-0.470047	0.462821	0.353501	0.064266	-0.060843	-0.146911	-0.178787	0.024693	-0.309552	-0.121384	-0.009471	-0.00645	-0.411323	-0.317136	0.28476	-0.04209	-0.055459	0.040273	0.269982	0.374979	0.41862	-0.284368	-0.003436	0.507071	0.057566	-0.178007	-0.022121	-0.302559	-0.196866	-0.238036	-0.190707	0.353325	-0.30393	-0.058953	-0.223023	-0.373059	0.495425	0.039075
1236	0.16311	0.161067	0.162801	0.202038	0.142174	-0.143444	0.009816	-0.156036	0.147562	-0.023638	0.185537	-0.160623	0.189169	0.048799	0.004089	0.197686	-0.027214	0.053968	0.15409	0.130068	-0.098584	-0.063443	0.117173	0.024351	-0.050655	0.286327	-0.016215	0.063285	0.061762	-0.03814	0.057758	0.076321	-0.0791	-0.133442	0.259554	0.007683	0.02507	-0.161428	-0.11167	-0.049857	-0.049839	-0.069014	-0.104396	-0.324811	0.074123	-0.125243	-0.044049	0.108424	0.118065
1238	-0.321401	-0.315563	-0.31802	-0.209678	-0.191131	-0.087608	-0.049527	-0.158857	-0.313445	-0.314373	0.004767	0.006645	0.075486	-0.302148	-0.127026	0.249237	0.161374	-0.126436	0.029166	0.234501	0.407711	0.211066	0.118622	0.243554	0.179794	0.194716	0.275149	0.017506	0.004987	-0.176217	-0.206387	-0.231465	0.202952	0.277583	-0.20564	0.125633	-0.092998	-0.217967	0.175832	-0.260692	-0.237295	0.159047	-0.309571	-0.121766	-0.022925	-0.042706	0.255407	-0.241433	-0.021403
1240	-0.412252	-0.409621	-0.407552	-0.435366	-0.283297	0.195013	0.060516	0.052004	-0.286359	-0.161385	-0.008362	0.213254	-0.295475	-0.47256	-0.21299	0.31682	0.339412	0.221805	0.19025	0.488514	0.213106	0.150093	0.240188	0.579205	0.457893	0.222603	-0.00508	0.145178	-0.034071	-0.255445	-0.306706	-0.392729	0.397374	0.029655	-0.215137	0.162441	0.286998	-0.103656	0.288327	-0.005458	0.026647	0.317224	-0.529439	0.036177	0.232932	0.189648	0.490487	-0.408926	0.088538
1241	0.434992	0.436317	0.437713	0.542908	0.436462	-0.252154	0.054751	-0.254019	0.146886	0.12353	0.227475	-0.665372	0.403807	0.241789	0.09921	-0.106522	-0.23922	-0.173441	-0.177192	-0.355599	0.027399	0.012949	-0.069304	-0.349653	-0.126545	0.211379	0.053043	-0.01508	0.28393	0.33459	0.336037	0.27532	-0.139331	0.012807	0.233746	-0.079157	-0.238317	-0.114141	-0.478526	-0.386664	-0.403476	-0.032144	0.399286	-0.460859	-0.125693	-0.158399	-0.279883	0.465645	-0.107713
1261	-0.156659	-0.157762	-0.157495	-0.008055	-0.152742	-0.24366	-0.121988	-0.238957	-0.165885	-0.268949	0.116212	0.027453	-0.005654	-0.080017	-0.111723	0.137969	-0.056241	-0.0811	0.005547	0.146364	0.192331	0.0251	0.049601	0.094374	0.156556	0.048703	0.001545	-0.088717	-0.005558	-0.256633	-0.339219	-0.29119	-0.03252	0.143252	-0.149298	-0.1901	-0.083722	-0.30405	-0.011669	-0.179938	-0.251821	0.053046	-0.208888	-0.163971	-0.214278	-0.235737	0.185571	-0.157355	-0.075821
1264	0.291196	0.289389	0.286713	0.482607	0.326974	-0.356377	-0.107876	-0.120375	0.040314	-0.152939	0.263795	-0.338842	0.512879	0.32567	0.306395	-0.087638	-0.294322	-0.360482	-0.318078	-0.412154	0.037192	-0.07717	-0.128297	-0.350551	-0.240402	0.102979	0.146262	-0.132365	0.156773	0.214514	0.224491	0.274318	-0.3284	0.033554	0.160159	-0.091247	-0.269541	-0.083244	-0.219985	-0.220598	-0.264029	-0.204164	0.315033	-0.192371	-0.112096	-0.331818	-0.345138	0.390966	-0.128562
1265	0.420662	0.421257	0.420885	0.564199	0.471991	-0.184064	0.13157	-0.019207	0.077254	0.141881	0.376959	-0.692773	0.506468	0.202618	0.285841	0.022422	-0.185627	-0.109858	-0.101719	-0.285732	0.144874	0.01035	-0.076837	-0.223717	-0.06185	0.361419	0.050768	-0.136212	0.378458	0.483536	0.469021	0.34559	0.015915	0.058743	0.248373	0.096883	-0.205727	-0.08038	-0.366487	-0.457688	-0.440924	0.108406	0.326814	-0.275852	0.021744	-0.025738	-0.099914	0.589607	0.017661
1266	1.3e-05	0.007551	0.003746	0.165194	0.182305	-0.226234	0.059004	-0.089628	-0.150683	-0.223717	0.215076	-0.333906	0.35559	-0.326199	-0.016654	0.253033	0.029749	-0.206979	-0.01564	0.020437	0.434963	0.268002	-0.104471	0.085216	0.130835	0.429773	0.423296	-0.08727	0.228518	0.156126	0.137029	0.060428	0.153915	0.302051	-0.108099	0.283449	-0.010146	-0.132202	0.051717	-0.442936	-0.370211	0.040333	0.022014	-0.089285	-0.016107	-0.151826	0.19544	0.09395	0.025838
1267	0.201325	0.195905	0.199802	0.166169	0.149138	-2.7e-05	0.185615	0.154058	0.14312	0.127157	0.145065	-0.197352	0.007792	0.082223	0.023735	0.006296	-0.001962	0.067529	-0.117441	-0.07797	-0.153222	-0.194348	0.172192	0.094125	0.128539	0.130546	-0.134889	-0.037651	0.202602	0.118147	0.052243	0.072442	-0.013562	-0.065582	0.245703	-0.023687	-0.028859	0.019675	-0.185114	0.138423	0.090046	0.177705	-0.04625	-0.16588	0.161977	0.170367	0.125589	0.122345	0.132984
1268	-0.383704	-0.374854	-0.377448	-0.26558	-0.139842	-0.092383	-0.06213	-0.071367	-0.380979	-0.273806	0.111487	-0.061145	0.016389	-0.48128	-0.072259	0.219797	0.022801	-0.044402	0.031983	0.255685	0.421327	0.388031	0.001306	0.354217	0.403184	0.223207	0.366498	0.101848	0.177686	-0.12114	-0.126521	-0.230199	0.404424	0.103063	-0.357671	0.201121	0.0539	-0.200635	0.084139	-0.302356	-0.258264	0.198107	-0.187187	-0.004697	0.010147	0.055591	0.388673	-0.193017	-0.159018
1270	-0.066113	-0.065261	-0.065693	-0.044452	-0.25859	-0.080352	-0.002244	-0.222578	0.007697	-0.074849	-0.137682	0.237088	-0.108821	-0.183336	-0.047392	0.106774	0.070262	-0.003632	0.040744	0.102736	-0.005013	-0.194455	-0.013686	0.072841	-0.065416	-0.175803	0.077384	-0.00521	-0.138426	-0.20039	-0.274455	-0.292987	-0.136317	0.112202	-0.196679	0.027864	-0.083943	0.029579	0.171678	0.132627	0.137136	-0.060985	-0.27193	0.066487	0.113589	-0.138622	-0.003654	-0.152786	0.109437
1271	-0.555517	-0.552838	-0.553864	-0.607314	-0.452197	0.180251	-0.111654	0.140196	-0.43105	-0.172255	-0.078634	0.260786	-0.341753	-0.383939	-0.016832	0.285208	0.168607	0.239238	0.119478	0.441816	0.388217	0.209329	0.130067	0.437364	0.394727	-0.018223	0.11249	-0.072321	-0.017583	-0.262197	-0.341817	-0.397367	0.419204	0.097162	-0.453939	0.063563	0.111205	-0.095817	0.25638	-0.013672	0.04107	0.315118	-0.431515	0.228308	0.109682	0.268515	0.560146	-0.385566	-0.076235
1277	-0.244996	-0.247618	-0.243667	-0.306889	-0.090449	0.143612	0.077501	0.054465	-0.129096	-0.053827	0.125615	0.067905	-0.17865	-0.194291	-0.137301	0.228973	0.210143	0.150301	0.152617	0.236955	-0.103637	0.023122	0.240345	0.373438	0.16614	0.339418	-0.092851	-0.008587	-0.020782	-0.157379	-0.169912	-0.064206	0.224644	0.105743	0.456369	0.118996	-0.030585	-0.035401	0.19952	0.165091	0.152953	0.288676	-0.407276	0.020171	0.21546	0.225944	0.387164	-0.107088	0.256396
1278	-0.369083	-0.369559	-0.366899	-0.42197	-0.194828	0.164749	0.059279	0.044162	-0.229138	-0.145509	0.064093	0.134243	-0.21492	-0.32944	-0.182395	0.330266	0.271794	0.164049	0.226447	0.393865	0.064696	0.089823	0.284449	0.46906	0.272159	0.375772	-0.031156	0.003507	-0.046751	-0.229594	-0.232634	-0.166528	0.305136	0.16184	0.278482	0.158057	0.020791	-0.085202	0.296329	0.126909	0.138145	0.33092	-0.495898	0.057754	0.222869	0.21607	0.509146	-0.235978	0.227936
1281	-0.319971	-0.321726	-0.318184	-0.407242	-0.179594	0.286978	0.110189	0.12691	-0.154515	-0.006156	0.038216	0.168564	-0.311047	-0.273941	-0.265842	0.228048	0.298774	0.265734	0.254685	0.359119	-0.133344	0.009577	0.29182	0.481735	0.253892	0.320941	-0.167266	0.023509	-0.031837	-0.161333	-0.189389	-0.142332	0.337003	0.024796	0.404709	0.145811	0.105565	0.028505	0.270736	0.223129	0.244286	0.383568	-0.463786	0.076788	0.296742	0.352284	0.482938	-0.175887	0.323051
1282	-0.567463	-0.566304	-0.564568	-0.637359	-0.451006	0.291983	-0.037875	0.23222	-0.39479	-0.105906	-0.082567	0.302479	-0.493206	-0.469335	-0.231972	0.267923	0.237191	0.348799	0.220234	0.511545	0.137891	0.132089	0.23012	0.59965	0.581209	0.054341	-0.005101	0.01773	-0.038364	-0.287946	-0.374998	-0.413616	0.466495	-0.031195	-0.260169	0.074473	0.266211	-0.020188	0.327099	0.178855	0.213336	0.462488	-0.542987	0.208672	0.253843	0.377332	0.701412	-0.416505	0.061086
1284	-0.415563	-0.415725	-0.412742	-0.50224	-0.35672	0.270612	0.048486	0.248678	-0.29316	-0.008713	-0.037463	0.210261	-0.454091	-0.386079	-0.174603	0.194577	0.200924	0.393686	0.164363	0.411462	0.087428	0.010128	0.220995	0.541886	0.543311	0.08435	-0.097745	0.00479	0.037238	-0.19573	-0.304454	-0.362448	0.425725	-0.092588	-0.190368	0.085374	0.220259	-0.011357	0.217801	0.17339	0.184701	0.48422	-0.497426	0.159016	0.276513	0.40575	0.624155	-0.317998	0.08215
1285	0.280833	0.277172	0.275261	0.279463	0.175964	-0.133351	-0.164176	-0.146682	0.261685	-0.035072	0.012572	0.041311	0.281789	0.475006	0.208695	-0.314608	-0.215353	-0.3506	-0.359719	-0.476878	-0.228679	-0.153211	-0.197937	-0.366221	-0.400753	-0.15761	-0.022745	-0.134486	-0.170439	0.088792	0.167193	0.277291	-0.497643	-0.176396	0.07614	-0.274106	-0.262162	0.069949	-0.238239	0.153988	0.089746	-0.496566	0.408509	-0.152891	-0.226646	-0.29572	-0.581514	0.080097	-0.202879
1286	0.209202	0.204903	0.204579	0.231915	0.186129	-0.037832	-0.191638	-0.076138	0.198469	-0.020152	0.023309	-0.026285	0.23409	0.464152	0.194065	-0.224481	-0.147008	-0.214968	-0.174359	-0.347262	-0.357035	-0.161054	-0.010119	-0.255157	-0.332053	-0.105475	-0.094933	0.033677	-0.15923	0.047157	0.206719	0.318858	-0.394117	-0.23378	0.297865	-0.157672	-0.162832	0.167051	-0.151806	0.242291	0.179961	-0.333496	0.345165	-0.125361	-0.050266	-0.187546	-0.455761	0.194861	-0.052692
1287	0.483062	0.480887	0.478948	0.63114	0.48431	-0.276929	-0.042453	-0.159485	0.222069	-0.039604	0.200189	-0.348144	0.521114	0.370635	0.183424	-0.0958	-0.285615	-0.362833	-0.203842	-0.417576	-0.20932	-0.074422	-0.10627	-0.42168	-0.390159	0.046549	0.072693	-0.06142	0.064525	0.302214	0.391218	0.467454	-0.441944	-0.034587	0.381749	-0.09985	-0.272436	0.021523	-0.337815	-0.029225	-0.091175	-0.331593	0.529738	-0.235671	-0.12537	-0.300613	-0.47818	0.493069	-0.096136
1288	0.429477	0.427043	0.424774	0.599729	0.447822	-0.257622	-0.100048	-0.121784	0.158665	-0.054739	0.254799	-0.342258	0.539158	0.424006	0.224725	-0.123745	-0.291906	-0.31673	-0.178908	-0.408813	-0.145482	-0.085889	-0.033343	-0.407222	-0.366732	0.105136	0.014487	-0.071903	0.057292	0.306525	0.39361	0.440088	-0.406188	-0.057846	0.365977	-0.122313	-0.293969	-0.005408	-0.360856	-0.081957	-0.143905	-0.289086	0.469088	-0.262793	-0.101483	-0.270829	-0.463196	0.498301	-0.09503
1289	-0.363847	-0.366708	-0.361799	-0.459613	-0.219264	0.295683	0.09533	0.190472	-0.21334	-0.031325	0.026765	0.17785	-0.28936	-0.259692	-0.211719	0.192019	0.282653	0.233279	0.160716	0.303782	-0.039278	0.011617	0.290337	0.510734	0.283448	0.323289	-0.148253	0.025727	-0.017994	-0.143143	-0.20231	-0.155555	0.333315	0.028732	0.303985	0.138405	0.122064	0.06177	0.29332	0.255348	0.2674	0.435236	-0.52079	0.087772	0.325923	0.366787	0.519325	-0.206324	0.270267
1290	-0.432576	-0.432363	-0.428645	-0.5022	-0.256211	0.331315	0.092462	0.223824	-0.291008	-0.034691	0.002147	0.134419	-0.381929	-0.422294	-0.302148	0.280662	0.294935	0.334673	0.282015	0.446415	0.00036	0.104371	0.314788	0.563762	0.465926	0.320704	-0.092531	0.047484	-0.001891	-0.162166	-0.225191	-0.236162	0.443864	0.045227	0.187424	0.208186	0.234834	0.023993	0.31986	0.1746	0.206844	0.530727	-0.483376	0.144438	0.343208	0.40654	0.668761	-0.24109	0.25206
1291	-0.364307	-0.364788	-0.360866	-0.438187	-0.216547	0.208407	0.129132	0.196427	-0.256948	-0.126076	0.028059	0.119874	-0.277145	-0.409644	-0.188067	0.272006	0.202576	0.2666	0.133056	0.368469	0.105084	0.049498	0.270066	0.551691	0.429565	0.313246	-0.064638	0.072109	0.053176	-0.158105	-0.225897	-0.223234	0.350231	0.001014	0.053279	0.06075	0.1601	-0.056119	0.256531	0.145801	0.179335	0.452416	-0.545017	0.06081	0.266769	0.305377	0.597332	-0.314376	0.15021
1292	-0.317652	-0.318277	-0.314409	-0.385943	-0.220362	0.156964	0.122833	0.114751	-0.20939	-0.162263	0.00612	0.171115	-0.231632	-0.341744	-0.140015	0.283749	0.199923	0.21692	0.088845	0.384004	0.127219	0.000867	0.286331	0.54931	0.359748	0.282635	-0.07316	0.014274	0.01888	-0.204686	-0.259796	-0.248444	0.293587	-0.015593	0.01129	0.041773	0.100318	-0.107928	0.205941	0.133879	0.155178	0.364681	-0.53784	-0.01321	0.263768	0.251735	0.495455	-0.350028	0.097795
1293	-0.476451	-0.476243	-0.473226	-0.526113	-0.292223	0.198169	0.017352	0.021088	-0.33066	-0.213521	0.002707	0.197366	-0.252604	-0.383259	-0.168663	0.37287	0.236702	0.189261	0.207519	0.467914	0.174413	0.173332	0.33111	0.504431	0.307173	0.321598	-0.016788	0.029887	-0.142552	-0.274182	-0.294599	-0.25939	0.311897	0.11972	0.069899	0.097935	0.062052	-0.106647	0.327299	0.125922	0.152662	0.324238	-0.533913	0.065741	0.208377	0.202747	0.570513	-0.368646	0.101717
1296	0.40192	0.400606	0.399849	0.600989	0.466327	-0.178996	0.056939	-0.011184	0.122554	-0.014083	0.374305	-0.411322	0.488195	0.276869	0.188916	-0.0866	-0.171496	-0.253606	-0.215268	-0.378206	-0.062657	-0.113429	-0.048142	-0.323828	-0.191731	0.23952	0.004951	-0.023453	0.198242	0.370859	0.371116	0.37116	-0.195827	0.02051	0.373898	0.064168	-0.123153	0.035758	-0.22458	-0.284447	-0.314356	-0.139065	0.306135	-0.186439	-0.047592	-0.222075	-0.361632	0.462473	0.059025
1298	0.560888	0.557924	0.55748	0.727805	0.579031	-0.303542	0.036516	-0.122944	0.245281	0.010465	0.309785	-0.516535	0.555847	0.365217	0.187792	-0.120126	-0.291932	-0.35254	-0.280107	-0.497023	-0.102249	-0.074556	-0.103511	-0.420144	-0.2858	0.17073	0.074513	-0.045342	0.21813	0.379397	0.432679	0.482985	-0.357894	0.025125	0.373138	-0.050618	-0.26238	-0.000674	-0.386909	-0.190147	-0.228111	-0.254597	0.509522	-0.261365	-0.140179	-0.298575	-0.428051	0.531246	-0.110564
1300	0.131261	0.132889	0.1321	0.137421	0.073779	-0.076128	0.279224	-0.185584	0.080823	-0.066487	-0.012063	-0.080478	0.089187	-0.231713	-0.223044	0.395951	-0.019408	-0.081627	0.115241	0.205278	0.028295	-0.08746	0.209032	0.127867	-0.032788	0.297417	0.020588	0.002795	-0.088679	0.010977	0.0142	-0.003379	-0.063938	0.152508	0.358954	0.088354	-0.050458	-0.105606	0.037069	0.136582	0.151604	0.000458	0.005998	-0.180966	0.215683	-0.072744	0.231991	-0.012947	0.124326
1301	0.331346	0.329498	0.328972	0.33327	0.204393	0.195044	0.028811	0.103832	0.19837	0.355983	0.032376	-0.210809	0.072915	0.416441	-0.01028	-0.267125	0.072303	0.091582	-0.049213	-0.304703	-0.324292	-0.270542	-0.053947	-0.396118	-0.219859	-0.048097	-0.222192	-0.070588	0.053258	0.376967	0.328502	0.244203	-0.067396	-0.023871	0.381899	0.203425	0.076213	0.317644	-0.130501	-0.015487	-0.071065	0.000648	0.432341	-0.022742	0.039863	0.116507	-0.407981	0.462321	0.192535
1302	0.371968	0.368211	0.369308	0.241646	0.055429	-0.021379	0.083653	-0.100907	0.334847	0.232827	-0.00042	-0.046154	0.025927	0.373328	0.034413	-0.191868	-0.094774	0.045629	-0.184798	-0.272551	-0.156783	-0.396952	-0.035213	-0.191405	-0.369005	-0.046975	-0.285781	-0.107381	-0.082436	0.111005	0.08406	0.051141	-0.243112	-0.110377	0.146487	-0.149524	-0.2095	0.073287	-0.230859	0.171426	0.13421	-0.219655	0.26069	-0.181434	0.027594	-0.022642	-0.380932	0.149477	0.010027
1303	-0.28774	-0.282043	-0.281577	-0.300284	-0.208165	0.125565	0.188286	0.047208	-0.238422	-0.163251	-0.103719	0.111344	-0.200341	-0.49902	-0.267433	0.272952	0.199587	0.126725	0.105172	0.425109	0.294441	0.113017	0.181889	0.461134	0.400831	0.236063	0.034157	0.115468	0.080373	-0.150086	-0.198335	-0.337768	0.335912	0.038615	-0.322621	0.220642	0.250534	-0.103164	0.317892	-0.082426	0.007456	0.374644	-0.332855	0.096214	0.222497	0.170654	0.483639	-0.307072	-0.012938
1306	-0.513449	-0.513882	-0.510832	-0.666013	-0.364782	0.242474	0.008879	0.196098	-0.297453	-0.093889	-0.151765	0.331753	-0.451256	-0.422279	-0.167064	0.2191	0.198349	0.278007	0.197797	0.436217	0.034562	0.139444	0.145117	0.523657	0.409408	0.063689	-0.004682	-0.006438	-0.090053	-0.321146	-0.33864	-0.285221	0.367727	-0.06229	-0.127033	0.022895	0.215258	-0.075292	0.357009	0.167738	0.186747	0.30146	-0.547042	0.26876	0.158649	0.293671	0.586094	-0.434766	0.04681
1308	0.393596	0.392313	0.38903	0.598506	0.495821	-0.424227	-0.143965	-0.208282	0.101347	-0.137186	0.189081	-0.523699	0.583421	0.365732	0.252831	-0.054993	-0.343555	-0.344808	-0.116442	-0.37957	-0.011694	0.064713	-0.064256	-0.52788	-0.27108	0.155311	0.146327	0.009979	0.13044	0.236101	0.400483	0.470473	-0.406378	0.094111	0.329573	-0.130469	-0.323133	-0.16348	-0.352722	-0.260925	-0.318653	-0.248931	0.540841	-0.260884	-0.221547	-0.391694	-0.386064	0.518651	-0.167261
1312	0.270045	0.264936	0.267426	0.306437	0.234895	-0.022574	0.041725	0.211995	0.168646	0.131199	0.254175	-0.205319	0.113673	0.262702	0.213024	-0.086751	-0.111001	-0.00909	-0.168249	-0.22531	-0.187923	-0.249786	0.059993	-0.103525	-0.018385	0.023293	-0.182725	0.052374	0.181512	0.18882	0.159367	0.174632	-0.152713	-0.119965	0.23875	0.022534	-0.03473	0.110801	-0.230494	0.087392	0.023411	-0.002543	0.141369	-0.030302	0.04193	0.029007	-0.16068	0.281595	0.120957
1314	-0.096483	-0.094751	-0.092168	-0.152049	-0.228752	0.105462	0.107406	-0.129195	-0.076427	0.089367	-0.285865	-0.014444	-0.160757	-0.105404	-0.15714	0.094796	0.007899	0.327301	0.245785	0.389939	0.145197	-0.080607	0.382914	0.097533	0.221985	0.114298	-0.233506	0.106325	-0.003891	-0.135281	-0.164264	-0.298178	0.128599	-0.095847	-0.15907	0.012092	-0.024713	-0.126624	0.016653	0.007251	0.005746	0.393473	-0.151708	-0.245959	0.117547	0.161275	0.33003	-0.189777	-0.00366
1316	0.145048	0.149721	0.147592	0.107421	0.081532	-0.0994	0.083994	0.075174	0.099914	0.027484	-0.004454	-0.102692	0.1639	-0.135841	-0.035428	-0.029693	0.018049	-0.087465	-0.075211	-0.134069	0.16038	0.070117	-0.282912	0.001171	0.012902	0.208794	0.267757	-0.162473	0.058244	0.193162	0.129566	0.082684	-0.003243	0.076241	-0.063175	0.04303	0.045127	-0.01934	-0.011882	-0.143019	-0.101167	-0.084757	0.082504	-0.037708	0.026674	-0.019094	-0.08847	0.022436	0.030956
1317	0.405137	0.406423	0.409139	0.554135	0.464432	-0.272926	0.135844	-0.073702	0.132067	0.090616	0.251059	-0.639081	0.504689	0.141488	0.061854	0.003336	-0.249569	-0.209708	-0.094948	-0.248765	0.046665	0.085459	-0.083432	-0.279652	-0.033365	0.318296	0.116804	-0.039086	0.347736	0.42552	0.385669	0.300931	-0.120207	0.079749	0.215436	0.14855	-0.066329	-0.101804	-0.301688	-0.46355	-0.448121	0.013762	0.437209	-0.27477	-0.121604	-0.194135	-0.131874	0.50258	-0.029536
1318	-0.224737	-0.218666	-0.21558	-0.307384	-0.214226	0.171392	0.163963	0.141633	-0.094247	0.058502	-0.127492	0.090473	-0.350634	-0.441929	-0.261945	0.113064	0.180478	0.22179	0.156941	0.339328	0.114985	0.105042	0.008428	0.375229	0.554583	0.040048	0.113183	0.210143	0.165347	-0.133786	-0.197088	-0.32488	0.407533	-0.034205	-0.270532	0.133303	0.314863	-0.013986	0.275169	-0.061548	0.014563	0.344349	-0.334666	0.166581	0.085077	0.167832	0.386033	-0.265744	0.041067
1326	-0.167254	-0.161761	-0.163528	-0.153824	-0.064576	-0.358302	-0.001871	-0.245936	-0.131916	-0.345462	0.028934	-0.021387	0.085522	-0.439513	-0.011977	0.287858	-0.03733	-0.218544	-0.007279	0.150156	0.425793	0.305485	-0.207147	0.161509	0.183801	0.157391	0.438584	-0.058945	0.036722	-0.214401	-0.205692	-0.142358	0.043809	0.206199	-0.284128	-0.042745	-0.183051	-0.376557	0.064235	-0.184512	-0.126234	-0.081925	-0.142965	-0.018984	-0.157151	-0.21601	0.23608	-0.297726	-0.205984
1352	-0.324767	-0.330046	-0.328594	-0.499458	-0.376108	0.192305	-0.24268	0.027395	-0.040872	0.001333	-0.376502	0.620366	-0.381295	0.097842	0.031561	-0.232899	0.036403	0.139098	0.045862	0.035025	-0.266972	0.009672	-0.01026	0.115404	-0.179003	-0.483823	-0.093086	0.018474	-0.436751	-0.334436	-0.280735	-0.127913	-0.085429	-0.132728	-0.128029	-0.29605	-0.075296	0.166215	0.143297	0.482556	0.471653	-0.183788	-0.214887	0.178911	-0.026446	0.082172	-0.017582	-0.383761	-0.028318
1353	-0.050896	-0.049257	-0.05644	-0.117306	-0.087437	-0.045823	-0.207212	-0.084867	0.07051	-0.061845	-0.16478	0.274004	-0.023154	0.134138	0.059526	-0.111519	0.050813	-0.214622	-0.000724	-0.12327	-0.061338	0.094454	-0.198629	-0.261538	-0.27202	-0.218659	0.146442	-0.11171	-0.320933	-0.118474	-0.034042	0.098909	-0.188346	0.121882	-0.047683	-0.025164	-0.15592	0.062707	0.029553	0.138911	0.119999	-0.339847	0.187169	0.155265	-0.213123	-0.137278	-0.282131	-0.09892	-0.08311
1355	-0.104801	-0.104391	-0.10442	-0.198338	-0.135084	0.107121	-0.097678	-0.105905	0.026359	0.09107	-0.344789	0.215883	-0.162448	0.080971	-0.014977	-0.163823	-0.109115	0.150141	0.076719	0.030382	-0.12969	0.046322	-0.062734	-0.143116	-0.182771	-0.335899	-0.193479	0.230229	-0.188457	-0.127021	-0.016497	-0.011061	-0.042533	-0.169008	-0.162895	-0.08598	0.01748	0.128827	0.028703	0.202268	0.209015	-0.096018	0.096248	0.072015	-0.113715	-0.038892	-0.085793	-0.091519	-0.102286
1356	0.227056	0.230312	0.227428	0.441691	0.252757	-0.266065	-0.095088	-0.218745	0.039359	-0.163054	0.20814	-0.335203	0.368737	0.095007	-0.042769	0.027268	-0.124507	-0.247759	-0.076288	-0.149503	0.123099	0.026408	0.056606	-0.137451	-0.122143	0.222431	0.250457	0.116112	0.220629	0.080321	0.132873	0.164739	-0.166766	0.088145	0.122661	-0.037373	-0.161306	-0.067254	-0.135935	-0.228227	-0.203234	-0.081781	0.230862	-0.311211	-0.135373	-0.262612	-0.14811	0.243542	-0.028551
1362	-0.01029	-0.004795	-0.003305	0.149844	0.130579	-0.002757	0.030651	-0.038672	-0.164451	0.045263	0.078153	-0.439038	0.115199	-0.15357	-0.201838	0.034052	-0.044256	-0.042441	0.060318	0.020089	0.13135	0.261494	0.040539	-0.065833	0.225338	0.189776	0.123112	0.115233	0.218935	0.209393	0.188847	0.037156	0.214434	0.07416	0.029713	0.221687	0.108293	0.01175	-0.047794	-0.319227	-0.310952	0.274012	0.314387	-0.077754	0.009487	0.085416	0.165046	0.280104	-0.012304
1363	-0.211796	-0.209362	-0.210062	-0.222988	-0.091316	0.067805	-0.069111	0.016735	-0.244388	-0.098678	0.132056	-0.006511	0.06241	-0.02915	0.005606	0.249613	0.12184	0.087628	0.101028	0.255776	0.132047	0.114469	0.126404	0.181582	0.038642	0.375613	-0.108816	-0.038518	-0.073543	0.00322	-0.033884	-0.102407	0.262675	0.071018	0.118293	0.195655	-0.029784	-0.06037	0.001743	-0.237467	-0.174098	0.263003	-0.044694	-0.080315	0.075714	0.087268	0.213934	0.100304	0.077592
1364	0.432219	0.431416	0.429559	0.684775	0.535873	-0.356628	-0.09962	-0.139494	0.081174	-0.097133	0.319727	-0.605997	0.642242	0.322874	0.242786	-0.042977	-0.322316	-0.361295	-0.20198	-0.432269	0.021823	0.056744	-0.09434	-0.465755	-0.211769	0.213386	0.149795	-0.053739	0.224732	0.36473	0.429	0.455548	-0.322604	0.089923	0.310002	-0.052994	-0.261189	-0.092666	-0.387409	-0.343807	-0.383531	-0.173265	0.512921	-0.287791	-0.174456	-0.324853	-0.34536	0.55722	-0.111549
1366	0.511363	0.509591	0.508391	0.708895	0.546606	-0.352246	-0.04578	-0.170353	0.198319	-0.02685	0.262776	-0.586095	0.59548	0.351514	0.199535	-0.069833	-0.315467	-0.340261	-0.184462	-0.436382	-0.072521	-0.0116	-0.097265	-0.483247	-0.259352	0.150195	0.156671	-0.068079	0.221999	0.345674	0.422672	0.467918	-0.39369	0.090972	0.359039	-0.078174	-0.267086	-0.068717	-0.373291	-0.259166	-0.303845	-0.2348	0.543693	-0.281612	-0.186685	-0.334688	-0.400741	0.548432	-0.082607
1368	-0.505221	-0.500826	-0.500956	-0.453151	-0.293194	0.226221	-0.071604	0.152037	-0.492877	-0.107417	0.057771	0.004651	-0.227109	-0.441453	-0.118038	0.235349	0.147068	0.249349	0.174692	0.385599	0.359188	0.285004	0.126406	0.482262	0.550808	0.182536	0.141752	-0.063521	0.094651	-0.050985	-0.169316	-0.281849	0.542085	0.066546	-0.296295	0.181077	0.206845	-0.054317	0.155917	-0.160949	-0.108257	0.483907	-0.304238	0.107299	0.180356	0.328351	0.642107	-0.213742	-0.035482
1371	0.029099	0.026762	0.021328	0.037344	0.066161	-0.065533	-0.191058	-0.037344	0.016677	0.029931	0.08547	-0.009034	0.050623	0.282102	0.109919	-0.140475	-0.069767	-0.100789	-0.023954	-0.22597	-0.152696	0.023455	-0.139568	-0.347107	-0.358623	-0.150292	-0.000356	-0.016276	-0.212967	0.021694	0.054164	0.238596	-0.18556	0.075788	0.195005	-0.074783	-0.16263	0.117492	-0.212245	0.110015	0.041931	-0.218199	0.311868	-0.023356	-0.173577	-0.140456	-0.22041	0.156624	-0.03745
1373	-0.116929	-0.113432	-0.115693	-0.118163	-0.040037	0.190621	0.049187	0.163815	-0.192168	0.15466	-0.02669	-0.098945	-0.037428	0.026644	0.10044	-0.017097	-0.049993	0.198044	0.110479	0.117914	0.092294	0.035453	0.056242	0.072334	0.138215	0.01366	-0.150727	-0.102466	-0.064164	0.158747	0.109331	0.030991	0.311274	-0.164969	-0.063161	0.092098	0.061216	0.0849	0.00201	-0.228889	-0.19339	0.36236	-0.011569	-0.026021	0.069025	0.175992	0.20747	0.157247	-0.003236
1374	-0.104026	-0.100097	-0.102199	0.029566	-0.01415	-0.199248	-0.092599	-0.012321	-0.152034	-0.229191	0.202609	-0.121165	0.1635	-0.093364	0.143492	0.170065	-0.059232	-0.227304	-0.131611	0.03239	0.177563	0.108424	-0.106656	0.053159	0.148854	-0.002565	0.3058	-0.237466	-0.021591	-0.053662	-0.099997	-0.085636	0.030328	0.080254	-0.121796	0.105626	-0.033236	-0.233989	0.055456	-0.285944	-0.278169	-0.017249	0.006491	-0.088472	-0.01813	-0.119924	-0.033445	-0.021398	-0.153035
1376	-0.163033	-0.167758	-0.165768	-0.374395	-0.269313	0.175678	-0.020244	0.178581	0.002528	0.115088	-0.143064	0.309405	-0.270186	0.056693	-0.03861	-0.038711	-0.021701	0.12491	-0.095815	0.06669	-0.122579	-0.069116	0.031502	0.188264	-0.029177	-0.185323	-0.096086	-0.06571	-0.225347	-0.100998	-0.19146	-0.084923	-0.02315	-0.071964	-0.068943	-0.263723	0.037863	0.115001	0.001191	0.363919	0.39736	-0.057682	-0.146814	0.045139	0.137387	0.171433	0.179228	-0.257786	0.024433
1378	-0.289607	-0.288515	-0.284714	-0.19851	-0.121139	0.066841	0.014598	-0.05006	-0.25842	-0.225543	0.061571	0.002928	-0.10812	-0.411376	-0.256511	0.363817	0.269359	0.097773	0.195352	0.385977	0.193433	0.188405	0.301761	0.488983	0.366418	0.214958	0.149364	0.076281	0.08406	-0.207912	-0.237578	-0.222253	0.28024	0.189524	0.016943	0.212673	0.141599	-0.105357	0.203557	0.021967	0.031991	0.334061	-0.477475	-0.083909	0.229581	0.093211	0.448181	-0.239609	0.141448
1384	-0.347234	-0.349692	-0.348074	-0.584382	-0.422669	0.090949	-0.001407	0.085172	-0.062825	-0.123521	-0.293746	0.490664	-0.40345	-0.24028	-0.03372	0.213039	0.053583	0.150098	-0.046305	0.385912	0.016988	0.010985	0.128791	0.412428	0.200394	-0.228278	-0.04209	0.026773	-0.219214	-0.413036	-0.444368	-0.359254	0.03783	-0.086112	-0.369986	-0.190614	0.049257	-0.085949	0.117515	0.408078	0.425049	0.015378	-0.315645	0.096121	0.094832	0.162993	0.35825	-0.595401	-0.096322
1385	0.225352	0.230006	0.227993	0.378291	0.307232	-0.10365	0.015333	-0.191954	0.040471	0.083549	0.070075	-0.394517	0.366222	0.095127	-0.097476	-0.13788	-0.049808	-0.159124	0.069999	-0.198893	0.065844	0.198278	-0.124455	-0.345172	-0.212823	0.159644	0.134537	0.01396	0.171611	0.282201	0.362119	0.264588	0.004938	0.098356	0.131215	0.212744	-0.045566	0.044322	-0.154669	-0.386683	-0.415646	-0.062467	0.408783	-0.148499	-0.161873	-0.14874	-0.252622	0.400891	-0.05786
1387	0.37354	0.371418	0.373355	0.419443	0.270761	-0.007943	-0.015118	-0.066983	0.194872	0.12424	0.065678	-0.110879	0.24382	0.417908	0.115147	-0.212818	-0.211945	-0.051934	-0.13002	-0.275607	-0.218644	-0.160351	0.028612	-0.365188	-0.41321	-0.074158	-0.209778	0.044331	-0.120256	0.249723	0.301413	0.256162	-0.292927	-0.229724	0.206156	-0.112768	-0.162463	0.131031	-0.313769	0.006534	-0.015922	-0.196095	0.393372	-0.153763	-0.050233	-0.085754	-0.489582	0.329318	-0.107925
1389	-0.21878	-0.209616	-0.212757	-0.145021	-0.051544	0.002806	0.066814	-0.049157	-0.274133	-0.095827	0.016225	-0.199138	0.00626	-0.411085	-0.112984	0.250773	0.084605	0.074512	0.188083	0.316014	0.437278	0.319915	0.016732	0.141331	0.364622	0.246363	0.184296	0.043911	0.185757	0.032266	0.017817	-0.157078	0.409307	0.150259	-0.312602	0.294024	0.125843	-0.19539	0.106311	-0.436787	-0.353675	0.319266	-0.024399	0.048128	-0.046286	0.060985	0.366118	-0.059349	-0.099436
1390	-0.290164	-0.286468	-0.290821	-0.2965	-0.211186	-0.020891	-0.026987	0.014277	-0.148385	-0.267261	-0.164744	0.214026	-0.090146	-0.404383	-0.141152	0.321912	0.242822	-0.074898	0.152395	0.320561	0.171113	0.198766	0.053291	0.289803	0.180187	0.059792	0.296849	-0.019036	-0.027065	-0.258612	-0.226332	-0.214252	0.133217	0.250973	-0.082828	0.149196	0.11347	-0.1561	0.425611	0.086055	0.127421	0.042377	-0.202004	0.170313	0.090127	0.009181	0.269072	-0.296643	0.087905
1393	-0.42512	-0.420376	-0.421768	-0.487225	-0.231238	0.054103	-0.051099	0.097108	-0.322824	-0.154707	-0.077031	0.19404	-0.156148	-0.334861	0.027199	0.133741	-0.012848	0.085959	0.034234	0.28846	0.242581	0.281642	-0.075728	0.347315	0.315562	0.060449	0.165481	-0.215471	-0.059764	-0.140645	-0.19244	-0.165257	0.32404	-0.079529	-0.353808	0.04858	0.02153	-0.157175	0.155178	-0.169925	-0.089821	0.224569	-0.207008	0.136418	0.026794	0.128084	0.418179	-0.293419	-0.242854
1394	0.378434	0.374254	0.373085	0.488159	0.368212	-0.348017	-0.082997	0.016547	0.135799	-0.005386	0.201351	-0.365653	0.374234	0.422155	0.402592	-0.178489	-0.368687	-0.319214	-0.243587	-0.462883	0.038558	-0.052929	-0.087577	-0.385717	-0.156221	-0.038298	0.02881	-0.115888	0.085803	0.174769	0.256993	0.392744	-0.31475	0.047318	0.175666	-0.241121	-0.288238	-0.027529	-0.367648	-0.148645	-0.193943	-0.226127	0.306869	-0.236483	-0.1851	-0.308864	-0.300056	0.360044	-0.162881
1397	0.037167	0.037578	0.036393	0.124072	0.0779	-0.266285	0.024958	-0.015905	-0.034418	-0.193775	0.217307	-0.087869	0.118163	-0.161332	0.1568	0.17116	-0.055558	-0.094781	-0.130552	-0.039344	0.112095	-0.045314	-0.070342	0.088294	0.09604	0.066712	0.14986	0.022675	0.202692	-0.05261	-0.102802	-0.045763	-0.032523	0.129828	-0.039801	-0.022928	-0.071489	-0.169956	-0.064144	-0.125577	-0.13952	0.000595	-0.16785	-0.035668	-0.032036	-0.106308	0.047184	-0.000109	0.064339
1398	-0.355382	-0.350424	-0.347898	-0.36441	-0.259778	0.252337	0.062542	0.140554	-0.306615	-0.004605	-0.167725	0.028454	-0.278902	-0.424114	-0.315927	0.117882	0.162509	0.33081	0.195073	0.377729	0.22487	0.166903	0.208193	0.461215	0.519843	0.141327	-0.021101	0.076753	0.152216	-0.047114	-0.128086	-0.332279	0.471589	-0.024602	-0.270045	0.160226	0.247082	-0.002172	0.176092	-0.117836	-0.055093	0.464144	-0.210082	0.094806	0.213272	0.37778	0.497281	-0.222229	0.054734
1399	0.013846	0.011914	0.011546	-0.044252	-0.101511	0.033087	-0.15915	-0.188499	0.163152	-0.052939	-0.232842	0.429427	-0.077616	0.272382	0.083446	-0.123821	-0.089218	-0.096014	0.008532	-0.02645	-0.238381	-0.062733	0.000355	-0.188039	-0.431626	-0.438511	-0.17874	0.131417	-0.370936	-0.240367	-0.117215	-0.017794	-0.308481	-0.147466	-0.020742	-0.184359	-0.165861	0.095216	-0.00744	0.331225	0.287839	-0.424748	0.023983	0.004168	-0.131841	-0.20912	-0.434829	-0.184286	-0.139001
1400	0.092561	0.090605	0.095481	0.058183	0.138591	0.156129	0.229962	0.055876	0.024456	0.101941	0.023045	-0.200703	0.112712	0.017748	-0.126818	0.065861	0.172637	0.08313	0.048498	0.080002	-0.095706	-0.10418	0.259898	0.072165	-0.026269	0.350335	-0.181967	0.023489	-0.010846	0.166328	0.198044	0.117576	0.070257	-0.077806	0.346348	0.159276	-0.043078	0.018507	-0.0176	-0.048548	-0.067246	0.210704	-0.074412	-0.105207	0.222388	0.105192	0.087632	0.132877	0.147134
1407	0.239197	0.241193	0.238098	0.3768	0.236745	-0.232164	-0.010656	-0.202073	0.14887	-0.114328	0.023368	-0.157383	0.341332	0.016741	-0.015055	-0.003831	-0.084833	-0.154183	0.007108	-0.174923	-0.023077	0.025969	-0.158301	-0.128219	-0.272571	0.079537	0.272599	-0.066079	0.060499	0.09653	0.150748	0.166197	-0.215069	0.132071	0.134508	0.024976	-0.048398	-0.052405	-0.053602	-0.221429	-0.210194	-0.279109	0.217729	-0.087034	-0.119404	-0.233567	-0.288589	0.095393	0.060757
1408	-0.407513	-0.405803	-0.404891	-0.590267	-0.423151	0.208042	-0.000754	0.148605	-0.213038	-0.103903	-0.381146	0.397228	-0.362567	-0.266121	-0.119509	0.094388	0.144347	0.152143	-0.004943	0.31696	0.24831	0.117551	0.136907	0.401461	0.277562	-0.07005	0.018167	0.027256	-0.057762	-0.265035	-0.297191	-0.353369	0.276089	0.029975	-0.400857	-0.05606	0.089754	-0.026579	0.234211	0.183805	0.236392	0.229444	-0.359736	0.167572	0.112257	0.265697	0.372731	-0.479942	-0.130275
1429	0.188576	0.190598	0.188405	0.245366	0.198169	-0.317399	0.001355	-0.282656	0.087382	-0.082711	-0.097282	-0.250489	0.260421	0.139253	0.058151	-0.082472	-0.204306	-0.249235	-0.109172	-0.284726	0.184978	0.105752	-0.221317	-0.51724	-0.312418	0.083349	0.075524	0.07535	0.101461	0.058681	0.111216	0.216613	-0.265399	0.348168	0.107544	0.025332	-0.177819	-0.160586	0.043653	-0.281114	-0.257243	-0.214085	0.281948	-0.059952	-0.238398	-0.350226	-0.314478	0.215099	-0.134081
1431	-0.504711	-0.505267	-0.505006	-0.691261	-0.534618	0.197071	-0.075152	0.037133	-0.2635	-0.08076	-0.305903	0.492032	-0.453901	-0.266321	-0.063402	0.133056	0.071265	0.233255	0.099738	0.401234	0.186798	0.10374	0.078634	0.351405	0.258646	-0.182603	-0.063276	-0.040083	-0.224895	-0.359172	-0.429119	-0.405386	0.233022	-0.024971	-0.450131	-0.164516	0.060222	-0.047831	0.202409	0.254869	0.288837	0.173681	-0.419088	0.140197	0.05259	0.203932	0.474443	-0.542608	-0.133297
1432	-0.480295	-0.474793	-0.476788	-0.564383	-0.393364	0.141728	-0.043307	-0.057358	-0.280663	-0.122945	-0.249753	0.338022	-0.304286	-0.346712	-0.161496	0.143443	0.189091	0.175245	0.246052	0.463975	0.24584	0.24995	0.111469	0.335292	0.231448	-0.030478	0.045075	0.127588	-0.166305	-0.320863	-0.270586	-0.340308	0.358813	0.006303	-0.426624	0.088812	0.091054	-0.104615	0.237541	-0.03182	0.013565	0.174054	-0.352155	0.106583	0.022828	0.1288	0.354469	-0.413661	-0.098218
1434	0.084666	0.083977	0.079277	0.158564	-0.000779	0.023031	-0.221342	-0.113593	0.104246	0.073527	-0.161155	0.100121	0.081469	0.352744	0.078218	-0.218181	-0.021801	-0.012837	0.179185	-0.102999	-0.193898	-0.070463	0.052943	-0.443328	-0.393292	-0.24546	-0.058925	0.022956	-0.246081	-0.025004	0.106942	0.138812	-0.249315	0.016635	0.099974	-0.003544	-0.039583	0.140363	0.030683	0.050408	-0.004692	-0.243886	0.231822	0.015981	-0.159683	-0.136169	-0.3844	0.120497	0.08225
1435	-0.341877	-0.338607	-0.336157	-0.314094	-0.190933	0.093601	0.037934	0.103194	-0.29338	-0.172067	0.071019	0.013657	-0.164021	-0.414577	-0.239242	0.257979	0.261284	0.151465	0.135353	0.389722	0.310719	0.171811	0.250569	0.47385	0.478422	0.310402	0.092357	0.146798	0.239154	-0.184081	-0.19572	-0.287553	0.417698	0.085053	-0.149148	0.169632	0.199229	-0.11771	0.256304	-0.097551	-0.044851	0.41064	-0.470376	0.028365	0.248312	0.263142	0.509885	-0.227899	0.107767
1436	-0.273253	-0.269802	-0.266656	-0.166341	-0.131802	0.169784	0.088274	0.029503	-0.28426	-0.142722	0.100253	-0.048118	-0.152008	-0.426736	-0.276469	0.274743	0.303958	0.205886	0.188305	0.346329	0.252225	0.096756	0.311214	0.484991	0.383327	0.226162	0.044941	0.125304	0.177837	-0.122038	-0.177857	-0.26	0.381896	0.126231	-0.023746	0.254512	0.226516	-0.058787	0.307409	-0.100661	-0.074239	0.393994	-0.481919	-0.013893	0.241607	0.171843	0.429859	-0.190713	0.182727
1438	-0.197238	-0.196698	-0.197138	-0.092819	0.030004	-0.076794	-0.025862	-0.05914	-0.269418	-0.10054	0.207017	-0.279884	0.072529	-0.196012	-0.051422	0.07374	0.066053	0.00068	-0.017496	0.055253	0.277255	0.231198	0.011211	0.149654	0.333716	0.277658	0.147329	0.16899	0.284745	-0.011277	-0.038564	-0.060164	0.270015	0.071516	-0.044967	0.146824	0.027624	-0.160951	0.162079	-0.295775	-0.248105	0.339615	-0.072509	-0.043255	-0.056374	0.036618	0.309186	0.002067	-0.085395
1439	-0.179769	-0.177724	-0.177916	-0.034119	-0.001825	-0.101282	-0.053821	-0.135889	-0.224478	-0.287824	0.253135	-0.157401	0.154968	-0.341305	-0.042425	0.358293	0.126637	-0.091264	0.064451	0.210521	0.268474	0.210191	0.115509	0.292298	0.226468	0.380736	0.255169	0.044802	0.071699	-0.08738	-0.087688	-0.106055	0.12873	0.161539	-0.045394	0.130171	0.126137	-0.208313	0.083188	-0.191734	-0.182905	0.064152	-0.253637	-0.117242	0.074343	-0.067027	0.272812	-0.130226	0.048794
1445	0.343449	0.337587	0.340356	0.41779	0.314407	-0.049068	0.087824	0.070539	0.210404	0.155234	0.343549	-0.296423	0.18583	0.266783	0.155192	-0.058002	-0.074127	0.031653	-0.076484	-0.217639	-0.239444	-0.241941	0.087503	-0.115778	-0.055983	0.151599	-0.151299	-0.027091	0.198946	0.199383	0.185583	0.232182	-0.129267	-0.10925	0.418084	0.011739	-0.008823	0.045589	-0.253047	0.040095	-0.04888	0.019185	0.019913	-0.209769	0.109398	0.018519	-0.150726	0.301094	0.153116
1452	0.314621	0.316758	0.312672	0.48852	0.383167	-0.213979	-0.091307	-0.068901	0.114717	-0.040346	0.160901	-0.30858	0.488885	0.228428	0.090245	-0.131309	-0.154427	-0.416558	-0.176198	-0.439195	-0.034855	0.109453	-0.233915	-0.356592	-0.305615	0.047536	0.319254	-0.086345	0.103294	0.335649	0.395855	0.408596	-0.238098	0.169972	0.222287	0.066624	-0.124694	0.138072	-0.125725	-0.219462	-0.21368	-0.350821	0.492444	-0.078872	-0.175524	-0.285595	-0.408629	0.430043	-0.012005
1453	0.38644	0.381411	0.385472	0.38814	0.282385	-0.119309	0.100557	-0.009039	0.26924	0.100722	0.056738	-0.210803	0.200154	0.26612	0.075231	-0.102044	-0.165429	-0.055526	-0.216645	-0.264541	-0.227782	-0.222379	0.029452	-0.103837	-0.150803	-0.018094	-0.087977	-0.006458	0.146251	0.179846	0.180002	0.202639	-0.270039	-0.13484	0.23729	-0.156879	-0.122616	0.033363	-0.274665	0.085348	0.055972	-0.10789	0.161465	-0.199923	0.086561	-0.043258	-0.261829	0.234215	0.009185
1454	0.435669	0.434053	0.434859	0.515168	0.367634	-0.160462	0.015533	0.01728	0.228171	0.147652	0.248657	-0.29835	0.343328	0.313977	0.208625	-0.22508	-0.25078	-0.171963	-0.227502	-0.475736	-0.14775	-0.135067	-0.266022	-0.40911	-0.250761	0.013688	0.026715	-0.215217	0.06876	0.395011	0.323568	0.314662	-0.295881	-0.026944	0.222205	-0.090497	-0.119742	0.044132	-0.327771	-0.194655	-0.203425	-0.200359	0.381266	-0.11857	-0.110709	-0.149492	-0.403999	0.427339	-0.043391
1455	0.23049	0.223819	0.2285	0.229326	0.179937	0.027101	0.013022	0.10759	0.15	0.112046	0.193266	-0.101485	0.035453	0.268256	0.131103	-0.11002	-0.095764	0.091303	-0.161438	-0.208244	-0.248306	-0.235909	0.106211	-0.011183	-0.045186	0.043117	-0.222544	-0.026642	0.103028	0.106245	0.059353	0.147254	-0.145227	-0.170445	0.293156	-0.154155	-0.078046	0.09074	-0.261478	0.208147	0.141573	0.049888	-0.040659	-0.168012	0.118699	0.12995	-0.108553	0.142119	0.053264
1456	0.289329	0.293662	0.290103	0.471409	0.384168	-0.141757	0.0121	-0.08879	0.058139	0.089002	0.200548	-0.429628	0.430323	0.150447	-0.012965	-0.126894	-0.074442	-0.250082	0.016793	-0.312866	-0.009568	0.161747	-0.218944	-0.424107	-0.204875	0.200121	0.178729	-0.196881	0.091815	0.401779	0.413951	0.380149	-0.06047	0.170264	0.331899	0.261116	-0.082012	0.056251	-0.141152	-0.429265	-0.43875	-0.089946	0.486642	-0.100559	-0.144866	-0.163331	-0.308822	0.519755	0.007588
1457	-0.05024	-0.053216	-0.054205	-0.181661	-0.282178	0.134693	-0.153238	-0.132037	0.100938	0.12045	-0.326783	0.383808	-0.187427	0.262389	0.057973	-0.143721	0.000487	0.042375	0.10677	0.034044	-0.176867	-0.130946	-0.002136	-0.192019	-0.307135	-0.391218	-0.159256	-0.024089	-0.394528	-0.194942	-0.12713	-0.100021	-0.209116	-0.046165	-0.112308	-0.218872	-0.125651	0.133388	0.036201	0.325483	0.282682	-0.260868	0.014491	0.027003	-0.052201	-0.042905	-0.222741	-0.15626	-0.032174
1462	-0.37016	-0.369352	-0.366055	-0.313525	-0.185784	0.243293	0.058164	0.087586	-0.307097	-0.148538	0.078982	0.074976	-0.151773	-0.350196	-0.267376	0.28476	0.342359	0.110086	0.211814	0.366868	0.084995	0.114006	0.31459	0.518357	0.285248	0.350854	0.036977	0.094224	-0.023871	-0.136084	-0.16387	-0.206852	0.365213	0.163229	0.186133	0.253621	0.187958	-0.002153	0.383616	0.039483	0.06207	0.343633	-0.463911	0.046583	0.303391	0.233638	0.479326	-0.186483	0.28164
1464	-0.494207	-0.494149	-0.491483	-0.582932	-0.44279	0.215554	-0.000815	0.162822	-0.331787	-0.121923	-0.104087	0.361078	-0.434861	-0.367408	-0.109467	0.210723	0.106	0.268333	0.100012	0.436945	0.190444	0.088764	0.196092	0.603942	0.473015	0.016558	-0.020828	-0.02952	-0.011522	-0.293909	-0.409986	-0.42153	0.379176	-0.079943	-0.334541	-0.007024	0.152995	-0.056928	0.196113	0.213304	0.247068	0.369728	-0.521594	0.144406	0.243861	0.358484	0.604324	-0.46769	-0.063565
1465	0.458616	0.458668	0.455921	0.64123	0.473868	-0.326917	-0.025159	-0.100146	0.144155	-0.024567	0.351608	-0.476277	0.592045	0.38272	0.324513	-0.091202	-0.296308	-0.34927	-0.300951	-0.463721	0.015648	-0.101389	-0.184107	-0.47252	-0.327399	0.134046	0.050255	-0.098705	0.190107	0.389966	0.399645	0.392435	-0.318561	-0.0129	0.199744	-0.010664	-0.27227	-0.030928	-0.345473	-0.355217	-0.352351	-0.21204	0.477712	-0.21656	-0.144043	-0.326029	-0.460314	0.578335	-0.095583
1468	-0.11182	-0.111586	-0.109734	-0.106279	-0.048111	0.046883	0.065427	0.073	-0.225829	0.090607	0.164326	-0.263514	-0.030495	-0.192009	0.089293	0.193867	-0.059637	0.276739	0.082936	0.185682	0.274665	0.065142	0.062915	0.158299	0.342269	0.242095	-0.083207	-0.047285	0.263399	0.139957	-0.006192	-0.080533	0.300447	0.030918	-0.136334	0.083415	0.068631	-0.082921	-0.135467	-0.18453	-0.139002	0.457435	-0.139595	-0.075907	0.101166	0.267528	0.488007	0.080895	-0.010672
1477	0.349417	0.349148	0.344419	0.478009	0.39	-0.229446	-0.163305	-0.168552	0.176496	0.034904	0.174037	-0.334475	0.454334	0.448673	0.271461	-0.172201	-0.260755	-0.361802	-0.091693	-0.420665	-0.155515	0.048174	-0.176154	-0.634012	-0.469671	-0.067841	0.152495	-0.054908	-0.013515	0.239348	0.344071	0.440288	-0.367002	0.128157	0.312888	0.016664	-0.216679	0.032929	-0.246783	-0.213824	-0.263271	-0.37457	0.544018	-0.119104	-0.34029	-0.345886	-0.560131	0.44736	-0.101067
1479	0.37582	0.374586	0.375776	0.460346	0.315028	-0.208203	-0.018716	-0.120577	0.227538	0.160479	0.162943	-0.386895	0.341087	0.368778	0.118849	-0.145378	-0.156336	-0.164227	0.029241	-0.288301	-0.181103	-0.11063	-0.048949	-0.452167	-0.209923	0.11791	-0.048222	0.08239	0.038184	0.196789	0.290288	0.297606	-0.262847	-0.007515	0.344481	0.01164	-0.096666	0.024566	-0.053935	-0.198594	-0.216883	-0.175062	0.345881	-0.182173	-0.108605	-0.310296	-0.371592	0.460629	0.102053
1486	0.128268	0.133618	0.13008	0.277964	0.306977	-0.098848	-0.013554	-0.005128	-0.064053	0.034878	0.282166	-0.479758	0.337366	0.053523	-0.016006	0.022889	-0.050024	-0.263512	-0.119608	-0.184754	0.127307	0.235541	-0.14351	-0.245522	-0.001491	0.288839	0.202133	-0.012472	0.214885	0.353558	0.320899	0.260988	0.082357	0.261421	0.155927	0.254339	0.008864	0.00548	-0.153109	-0.451799	-0.430497	-0.035245	0.499537	-0.097414	-0.127921	-0.108436	-0.088461	0.407362	0.013072
1487	-0.099804	-0.106264	-0.103348	-0.189923	-0.122107	0.158936	-0.063816	0.209843	0.021396	0.023464	0.06957	0.29268	-0.276479	0.04293	0.13771	0.041828	0.005726	0.22103	-0.014882	0.083434	-0.23463	-0.201066	0.196309	0.203174	0.138582	-0.031355	-0.24459	0.081625	-0.110521	-0.161482	-0.203323	-0.071886	-0.039585	-0.150903	0.102866	-0.133381	0.058376	0.098778	-0.021614	0.450914	0.402758	0.065237	-0.377979	0.068576	0.165566	0.188644	0.152413	-0.218844	0.115633
1488	0.548666	0.548274	0.546882	0.731872	0.539181	-0.183562	-0.011283	-0.048365	0.250354	0.185524	0.300382	-0.505894	0.503588	0.411888	0.159446	-0.206601	-0.183254	-0.237654	-0.110325	-0.474685	-0.221002	-0.088302	-0.162	-0.536912	-0.343193	0.044149	0.080278	-0.139724	0.152269	0.459611	0.507306	0.498043	-0.282457	0.008358	0.409267	0.097369	-0.15397	0.138263	-0.342815	-0.28327	-0.328312	-0.207041	0.549537	-0.188142	-0.122844	-0.195634	-0.51695	0.673296	0.054161
1489	-0.092188	-0.088137	-0.093394	-0.077488	-0.069239	0.028078	-0.13953	0.004401	-0.083303	-0.038003	-0.007688	0.151687	-0.084448	-0.037881	0.273892	-0.002528	-0.120346	0.027765	-0.04562	-0.021175	0.140472	0.042359	-0.189395	-0.073874	-0.10104	-0.264371	-0.006405	0.117299	-0.099918	-0.060081	-0.045616	-0.055045	0.027505	-0.056701	-0.347178	0.009451	-0.055211	0.068999	-0.003633	-0.023449	0.042128	-0.060465	-0.052612	0.200328	-0.195182	-0.075851	-0.048517	-0.072729	-0.110434
1490	0.129281	0.133245	0.131916	0.136254	0.147322	-0.071712	0.074978	0.145873	0.017865	-0.035448	0.166828	-0.180625	0.267797	-0.097158	0.075389	0.083215	0.029051	-0.208294	-0.205237	-0.193627	0.140495	0.074571	-0.221991	0.016901	0.021431	0.26948	0.298383	-0.301911	0.017089	0.249863	0.150983	0.138046	-0.001656	0.180655	0.140087	0.148543	0.025307	0.007135	0.121916	-0.184625	-0.143934	-0.080615	0.080164	-0.023774	0.1668	-0.066903	-0.08731	0.130937	0.055699
1491	-0.232423	-0.232425	-0.232649	-0.361023	-0.234065	0.061429	-0.08516	-0.080276	-0.125999	0.008633	-0.210933	0.238707	-0.132178	0.029044	0.071665	-0.014939	-0.051104	0.128319	0.086032	0.144839	0.09801	0.144741	-0.086397	-0.02152	-0.161101	-0.1334	-0.048383	-0.118154	-0.272566	-0.095212	-0.091781	-0.077127	0.083764	-0.054764	-0.199313	-0.122842	-0.100228	-0.049206	-0.039829	-0.003425	0.042421	-0.04481	-0.018004	0.060211	-0.094781	0.093523	0.089199	-0.170466	-0.164164
1493	0.079438	0.076921	0.076956	0.143836	0.187795	-0.21361	-0.142991	-0.235233	0.069014	-0.121402	0.131375	-0.163739	0.210635	0.058757	0.048234	0.063601	-0.087476	-0.243853	-0.050267	-0.111832	-0.211691	0.133121	-0.068735	0.029347	-0.089754	0.047661	0.168008	-0.012047	-0.08849	-0.099819	0.014681	0.19793	-0.213818	-0.042116	0.257272	-0.223224	-0.182353	-0.131451	-0.274302	0.056078	-0.056255	-0.334575	0.067132	-0.301532	-0.15486	-0.205872	-0.106397	0.014904	-0.103219
1495	-0.078005	-0.074239	-0.070766	-0.056079	0.003556	0.024849	0.168905	0.048288	-0.125647	0.051405	-0.037292	-0.215217	-0.083274	-0.315914	-0.110362	0.060517	0.10292	0.30756	0.162024	0.231141	0.205514	0.011759	0.182518	0.208359	0.440905	0.246331	-0.129133	0.138103	0.303428	0.003364	-0.008905	-0.198392	0.345026	-0.071334	-0.200417	0.251815	0.017334	-0.134961	0.003812	-0.279625	-0.242027	0.54809	-0.233731	-0.037793	0.135899	0.20817	0.403868	-0.026367	0.104624
1497	-0.248127	-0.247252	-0.245066	-0.330413	-0.183034	0.144276	0.154335	0.055768	-0.109016	-0.012739	-0.123191	0.110487	-0.282781	-0.318014	-0.078999	0.127545	0.110108	0.303534	0.206084	0.313065	0.10453	0.064583	0.112039	0.343039	0.192405	-0.028927	-0.016993	0.089303	0.056324	-0.189272	-0.179851	-0.208475	0.310651	0.02357	-0.165031	0.017611	0.17692	-0.169448	0.33607	-0.038324	0.051608	0.23648	-0.376304	0.15764	-0.005512	0.162749	0.356677	-0.281966	0.082403
1499	0.502014	0.500581	0.500407	0.630493	0.52599	-0.068419	-0.036827	0.016559	0.247265	0.258968	0.257255	-0.464141	0.472275	0.514097	0.253996	-0.321623	-0.148863	-0.160285	-0.095254	-0.508013	-0.248379	-0.085381	-0.150692	-0.539021	-0.389598	0.054372	-0.114084	-0.010212	0.167408	0.46482	0.574699	0.527547	-0.214882	-0.114709	0.451612	0.117891	-0.114945	0.207567	-0.27007	-0.263911	-0.303606	-0.20163	0.536639	-0.112799	-0.090452	-0.145362	-0.600809	0.722234	0.060231
1500	0.418425	0.419895	0.419222	0.655802	0.490999	-0.26372	-0.013301	-0.122635	0.073452	0.055047	0.188503	-0.641718	0.588656	0.304661	0.09484	-0.146411	-0.271405	-0.217631	-0.008029	-0.38121	0.028836	0.051163	-0.069498	-0.515704	-0.300212	0.247867	0.079326	-0.00775	0.240903	0.447189	0.514253	0.442128	-0.222027	0.076112	0.309376	0.132703	-0.206357	-0.030452	-0.295926	-0.441235	-0.475844	-0.010025	0.554788	-0.254136	-0.18933	-0.225968	-0.324267	0.660214	-0.038468
1501	0.513543	0.513164	0.513066	0.722035	0.568768	-0.26658	0.028073	-0.155257	0.178075	0.025944	0.370858	-0.51796	0.550538	0.278172	0.138331	-0.045004	-0.2393	-0.333127	-0.194225	-0.415359	-0.127309	0.0233	-0.119911	-0.38541	-0.33575	0.144176	0.089492	-0.067103	0.162894	0.404011	0.427649	0.430975	-0.288638	0.030791	0.383548	0.073823	-0.205511	0.026646	-0.345667	-0.280452	-0.307181	-0.242658	0.525822	-0.173818	-0.115963	-0.262411	-0.418806	0.614755	-0.067587
1503	0.126804	0.122622	0.122908	0.203944	0.055926	-0.149724	-0.137007	-0.098165	0.145663	-0.043074	0.05016	0.024605	0.166592	0.218277	0.085451	-0.111747	-0.003638	-0.021154	0.041444	-0.145581	-0.293251	-0.225644	0.055571	-0.136157	-0.224957	-0.012954	0.018895	-0.041456	-0.091828	-0.111667	-0.070732	0.070211	-0.341975	-0.048081	0.262351	-0.081402	-0.09524	0.017507	0.010356	0.127781	0.052508	-0.108945	-0.099542	-0.150538	0.025275	-0.192692	-0.234161	0.061546	0.187815
1508	-0.232439	-0.23023	-0.227384	-0.209132	-0.11517	0.067465	0.165662	0.070076	-0.17301	-0.109534	0.029133	-0.004615	-0.250987	-0.498136	-0.292193	0.29088	0.206996	0.259265	0.209564	0.391111	0.17729	0.092018	0.213562	0.4834	0.50846	0.196016	0.053725	0.137593	0.190897	-0.150382	-0.206469	-0.277198	0.351566	0.051679	-0.075693	0.128437	0.260478	-0.136359	0.18607	-0.061538	-0.005794	0.375464	-0.479679	0.028248	0.208782	0.190223	0.530245	-0.27398	0.173651
1509	-0.082549	-0.085283	-0.080139	-0.089585	-0.067113	0.013717	0.136933	0.077659	-0.052817	-0.106657	0.06715	-0.037956	-0.141048	-0.242109	-0.206256	0.231551	0.048947	0.09531	-0.042929	0.218082	0.093534	-0.022561	0.234196	0.338934	0.34548	0.134073	-0.037118	0.073372	0.117141	-0.110972	-0.197442	-0.203938	0.088224	0.00208	-0.01074	-0.102099	0.193188	-0.121835	0.062131	0.155618	0.176855	0.231181	-0.281874	-0.094115	0.253141	0.146938	0.384954	-0.250525	0.107011
1513	-0.253761	-0.250698	-0.25312	-0.197078	-0.070685	-0.113471	-0.008865	-0.164456	-0.240242	-0.322987	0.098167	-0.073187	0.109682	-0.31953	-0.041642	0.433817	0.126901	-0.094571	0.174809	0.316015	0.366192	0.248905	0.142504	0.249348	0.108153	0.367331	0.216573	-0.093385	-0.080754	-0.183353	-0.122095	-0.086424	0.154374	0.305668	0.055736	0.111408	-0.101925	-0.321627	0.184069	-0.207017	-0.196827	0.029247	-0.24475	-0.05377	-0.016876	-0.131538	0.309595	-0.196125	-0.010532
1519	0.054929	0.062415	0.05794	0.241638	0.288517	-0.145643	-0.032302	-0.116444	-0.128899	-0.106832	0.256448	-0.441626	0.432308	-0.006312	0.017841	0.069062	0.012692	-0.271336	0.025083	-0.088364	0.190661	0.279299	-0.050586	-0.220829	-0.092788	0.373354	0.275025	-0.015393	0.15404	0.240739	0.320464	0.250939	0.121742	0.227933	0.194613	0.284991	-0.13603	-0.073701	-0.048739	-0.535171	-0.505593	0.035079	0.319094	-0.122407	-0.124906	-0.161117	-0.080269	0.376782	-0.012302
1520	-0.157104	-0.155252	-0.153612	-0.026293	0.018573	0.088672	0.039765	0.073064	-0.188145	-0.110681	0.222679	-0.197208	0.007802	-0.303058	-0.233134	0.264177	0.279372	0.051198	0.171744	0.215636	0.198372	0.151979	0.170589	0.330255	0.338106	0.350467	0.112679	0.170106	0.203568	0.004134	-0.00829	-0.076629	0.310741	0.158763	0.140972	0.249784	0.267653	-0.032618	0.220522	-0.160062	-0.117713	0.250994	-0.268998	-0.052644	0.210382	0.071262	0.303559	-0.019205	0.258279
1523	-0.323039	-0.323331	-0.319364	-0.524615	-0.355536	0.168716	0.140504	0.137997	-0.116017	-0.074358	-0.267991	0.467092	-0.439964	-0.358499	-0.115711	0.18562	0.106491	0.250524	0.040743	0.433314	0.041078	-0.002153	0.191896	0.568603	0.336765	-0.11374	-0.147247	0.103585	-0.104118	-0.323311	-0.366511	-0.390846	0.226509	-0.195986	-0.337329	-0.089235	0.109641	-0.062649	0.188993	0.312479	0.351761	0.209173	-0.494183	0.146006	0.225547	0.240906	0.433817	-0.49642	-0.057993
1524	0.186535	0.18603	0.182753	0.389595	0.271598	-0.262655	-0.172006	-0.18445	0.025762	-0.168806	0.08085	-0.250153	0.365821	0.280295	0.149828	-0.156948	-0.169139	-0.353611	-0.129008	-0.357444	0.029624	0.028228	-0.099151	-0.400679	-0.299171	-0.117657	0.21165	-0.035572	0.150779	0.031951	0.179432	0.293474	-0.282378	0.17258	0.15859	-0.013447	-0.17142	-0.007822	-0.011489	-0.165664	-0.232433	-0.263761	0.243778	-0.037248	-0.214688	-0.358426	-0.380751	0.286255	-0.111741
1525	0.405328	0.403038	0.40042	0.605165	0.486303	-0.332126	-0.149327	-0.199991	0.14627	-0.098247	0.164271	-0.461766	0.544103	0.398978	0.210247	-0.134262	-0.280249	-0.366508	-0.152492	-0.430757	-0.103059	0.027841	-0.08467	-0.504346	-0.317348	0.081719	0.119469	0.012546	0.103678	0.22727	0.393653	0.485875	-0.420483	0.057747	0.361537	-0.14739	-0.278611	-0.044642	-0.33729	-0.170378	-0.235593	-0.29882	0.528042	-0.236281	-0.188835	-0.364849	-0.450749	0.493803	-0.119128
1534	0.493822	0.491429	0.491814	0.680462	0.538884	-0.298406	0.024934	-0.103642	0.2134	0.033594	0.311308	-0.605359	0.542177	0.33389	0.172647	-0.100366	-0.271832	-0.304399	-0.208415	-0.434134	-0.083483	-0.069684	-0.051657	-0.460329	-0.217282	0.176092	0.111388	0.018158	0.287469	0.364256	0.408973	0.451311	-0.335658	0.096008	0.365583	-0.019894	-0.194706	-0.040522	-0.342818	-0.278312	-0.319844	-0.176093	0.474476	-0.247567	-0.195638	-0.287467	-0.365256	0.527366	-0.002673
1536	-0.228062	-0.225368	-0.223238	-0.092579	-0.064394	0.132449	0.032416	-0.015684	-0.230371	-0.136788	0.109354	-0.055316	-0.054204	-0.332686	-0.29484	0.171843	0.32982	0.118596	0.186859	0.25078	0.175637	0.13041	0.266648	0.380438	0.306938	0.291358	0.063172	0.163496	0.157487	-0.097684	-0.107611	-0.16089	0.31638	0.117381	0.071729	0.227504	0.219947	-0.010117	0.273603	-0.109893	-0.103261	0.290098	-0.397844	-0.082947	0.205356	0.107991	0.311093	-0.141219	0.213319
1540	0.042414	0.042839	0.040873	0.044012	-0.062239	-0.09177	-0.141857	-0.311183	0.088688	-0.089206	-0.139471	0.028213	0.166237	0.191377	-0.056779	-0.039988	-0.000103	-0.148748	0.075939	-0.022874	0.016258	-0.004135	0.022086	-0.190544	-0.313263	0.046567	-0.070996	0.095344	-0.164221	-0.13769	-0.033537	0.020854	-0.258155	-0.039032	0.052428	-0.165518	-0.160644	-0.073015	-0.063328	0.104039	0.067881	-0.181122	0.056489	-0.281758	-0.049912	-0.190072	-0.234788	-0.068184	-0.069408
1545	0.012303	0.011288	0.012141	0.167616	0.178077	0.031305	-0.006816	0.019679	-0.152539	-0.118912	0.395244	-0.261947	0.182133	-0.072018	0.017544	0.226637	0.106185	-0.11046	-0.062865	0.020335	0.065782	0.068318	0.10017	0.073649	0.14179	0.339787	-0.028829	-0.042308	0.140039	0.128931	0.069696	0.104018	0.096314	0.045037	0.29713	0.172223	0.060999	0.007783	-0.012559	-0.081288	-0.115871	0.03445	0.008638	-0.158027	0.115561	-0.009144	0.102055	0.1921	0.093054
1580	-0.376486	-0.368694	-0.370873	-0.3543	-0.305301	0.060325	0.013606	0.030829	-0.319322	-0.179427	-0.050905	0.1136	-0.210886	-0.433965	-0.12578	0.262169	0.021423	0.164256	0.090805	0.4243	0.396923	0.172339	0.111382	0.434653	0.412803	0.067671	0.187079	0.091184	0.089861	-0.160407	-0.247909	-0.391498	0.363861	-0.018225	-0.481111	0.034512	0.128831	-0.196564	0.127507	-0.119934	-0.06265	0.199103	-0.275397	0.072832	0.105254	0.159374	0.442103	-0.352536	-0.131299
1588	-0.366582	-0.361479	-0.360862	-0.333403	-0.238754	0.055918	0.010299	0.082658	-0.21038	-0.190596	0.000514	0.206625	-0.217881	-0.473976	-0.180981	0.26849	0.168302	0.118533	0.147418	0.36881	0.076398	0.08525	0.076513	0.477194	0.330036	-0.064274	0.231674	0.049728	-0.048479	-0.254862	-0.286432	-0.298384	0.293275	0.001243	-0.167874	0.091643	0.203305	-0.116236	0.307909	0.022338	0.052791	0.198131	-0.465609	0.02322	0.103701	0.042292	0.423381	-0.324554	0.141674
1589	-0.069314	-0.070097	-0.068074	-0.07951	-0.024882	-0.131129	0.114501	-0.10779	0.003478	-0.159129	0.060859	0.048323	-0.053698	-0.161809	-0.084997	0.210631	0.126698	-0.023073	0.094836	0.258534	0.089151	0.016217	0.126768	0.26672	0.229054	0.227215	0.040507	0.169212	0.185569	-0.232109	-0.167026	-0.10575	0.11479	-0.001837	0.026931	-0.054217	-0.010518	-0.19144	0.039485	-0.024022	-0.004307	0.128944	-0.330748	-0.084187	-0.002687	0.027514	0.20552	-0.18564	0.035198
1592	0.463154	0.460793	0.462857	0.528906	0.436947	0.058973	0.090699	0.052523	0.294526	0.207751	0.255951	-0.185147	0.291392	0.393355	0.207728	-0.021976	-0.163718	-0.103707	-0.059594	-0.204663	-0.314023	-0.117487	0.016421	-0.300422	-0.3416	-0.080638	-0.296107	-0.127208	-0.149057	0.361293	0.419228	0.384751	-0.229505	-0.151516	0.372015	-0.029588	-0.050235	0.19034	-0.174533	0.004431	0.050587	-0.259303	0.421416	-0.038226	0.009562	-0.069907	-0.453688	0.515094	0.025926
1594	0.495541	0.49361	0.494363	0.679885	0.488706	-0.215664	0.000503	-0.130779	0.201717	0.066226	0.353495	-0.540091	0.514988	0.408276	0.178265	-0.10175	-0.220973	-0.31804	-0.252149	-0.445088	-0.113122	-0.095784	-0.108687	-0.41563	-0.302667	0.13292	0.003811	-0.010393	0.189918	0.370485	0.388348	0.411753	-0.294891	-0.004533	0.354749	-0.057322	-0.126012	0.07048	-0.315901	-0.295307	-0.30838	-0.218202	0.464083	-0.279004	-0.121576	-0.286839	-0.451172	0.588321	-0.010604
1595	0.421329	0.421056	0.419687	0.508166	0.445077	-0.349479	0.004423	-0.132126	0.229305	0.015019	0.195891	-0.462646	0.526587	0.285343	0.182196	-0.067903	-0.291074	-0.393796	-0.211042	-0.403743	-0.000521	0.077552	-0.171818	-0.519903	-0.315387	0.138942	0.196987	-0.120355	0.157133	0.326175	0.377316	0.400988	-0.358554	0.17443	0.23342	-0.003649	-0.201899	-0.094014	-0.300559	-0.341033	-0.348621	-0.366838	0.604152	-0.167114	-0.261248	-0.34419	-0.390677	0.425442	-0.087832
1601	-0.444635	-0.439492	-0.437707	-0.376193	-0.186576	0.115491	0.013108	0.021601	-0.389421	-0.237654	0.034577	0.028216	-0.132219	-0.501735	-0.228564	0.290709	0.278884	0.093575	0.166401	0.389621	0.307964	0.278071	0.182452	0.47818	0.397524	0.25533	0.165544	0.090467	0.080466	-0.173719	-0.202747	-0.254056	0.428365	0.163083	-0.120541	0.23971	0.182608	-0.158251	0.353918	-0.190054	-0.14141	0.379622	-0.444888	0.056598	0.123545	0.108964	0.49668	-0.255513	0.06973
1602	0.301271	0.301262	0.298482	0.3206	0.239974	-0.228964	0.11622	-0.076793	0.220114	0.010014	0.057574	-0.051283	0.231783	0.102164	-0.034238	-0.029254	-0.079941	-0.405463	-0.165375	-0.236642	-0.213822	-0.008175	-0.278993	-0.154463	-0.258672	-0.062878	0.262926	-0.173305	0.039992	0.19751	0.186878	0.219198	-0.188794	0.029399	0.132992	0.090945	-0.139293	0.021028	-0.158813	-0.032133	-0.046332	-0.3282	0.312949	0.024371	-0.104567	-0.18878	-0.317415	0.261368	-0.078067
1604	-0.254262	-0.252789	-0.254768	-0.191491	-0.186288	0.03403	-0.085192	0.007762	-0.174238	-0.211383	-0.001317	0.177851	-0.003413	-0.126519	-0.135845	0.152073	0.194636	-0.054652	0.12497	0.208623	0.272724	0.105017	0.068549	0.122468	0.110686	0.092287	0.071487	0.022576	-0.037303	-0.143606	-0.182064	-0.186682	0.137487	0.240813	-0.098115	0.129762	0.064937	-0.078495	0.201055	-0.125409	-0.067258	0.073617	-0.200693	0.042382	-0.028068	-0.012502	0.120527	-0.259097	0.075293
1605	0.366245	0.360167	0.362405	0.339632	0.220206	0.082608	-0.009451	0.079783	0.298773	0.193399	-0.012979	0.045876	0.084377	0.507621	0.140515	-0.306204	-0.100995	-0.054653	-0.13494	-0.328526	-0.423869	-0.310859	0.058885	-0.275509	-0.374261	-0.210115	-0.359373	0.077427	-0.081748	0.130385	0.201763	0.258828	-0.342058	-0.243473	0.377936	-0.110337	-0.141747	0.26892	-0.150291	0.303332	0.24204	-0.177346	0.22081	-0.025142	0.046696	-0.035577	-0.494312	0.295231	0.060856
1607	-0.319142	-0.321582	-0.318457	-0.391669	-0.37882	0.071089	-0.252526	-0.014559	-0.077871	-0.197034	-0.144456	0.54157	-0.312187	-0.055393	-0.135951	0.119043	0.02856	0.013905	0.119713	0.196511	-0.170158	0.01448	0.076115	0.179441	-0.161828	-0.221495	0.083511	-0.058828	-0.389798	-0.413395	-0.347514	-0.196328	-0.123191	0.126992	0.003952	-0.225377	-0.004492	0.017765	0.329548	0.422884	0.409482	-0.324813	-0.322436	0.194626	0.117688	-0.049937	0.042246	-0.368531	0.098375
1608	-0.412853	-0.412735	-0.412238	-0.454175	-0.428364	0.084294	-0.14689	-0.039481	-0.181419	-0.199063	-0.00378	0.620907	-0.235581	-0.088115	-0.039403	0.132636	0.208183	0.037975	-0.017263	0.287111	-0.043061	-0.08035	0.043865	0.340331	-0.042744	-0.099621	-0.012185	-0.029987	-0.336078	-0.363665	-0.417715	-0.357861	0.080611	-0.118434	-0.228064	-0.001145	0.11763	0.044827	0.281612	0.229905	0.227027	-0.063918	-0.541862	0.092061	0.192812	-0.027059	0.089534	-0.349449	0.100631
1609	0.35923	0.355492	0.35972	0.426373	0.35934	-0.116753	0.156625	0.052417	0.17873	0.087644	0.31575	-0.361576	0.228871	0.124668	0.027134	-0.058495	-0.125561	-0.062972	-0.201576	-0.260566	-0.112516	-0.142384	0.026468	-0.084112	0.00299	0.232165	-0.035041	-0.02751	0.271766	0.27436	0.224069	0.221276	-0.127451	-0.086032	0.2982	-0.09029	-0.043885	-0.008644	-0.249857	-0.061857	-0.091959	-0.004289	0.135754	-0.177258	0.090733	0.01441	-0.114525	0.284254	0.049113
1611	0.376767	0.378484	0.378806	0.513829	0.463663	-0.298726	0.130781	-0.111655	0.110326	-0.004166	0.298097	-0.657786	0.54526	0.113615	0.176395	0.089091	-0.196004	-0.203078	-0.120098	-0.207437	0.120664	0.019335	-0.042792	-0.275133	-0.127676	0.35012	0.104137	-0.006676	0.385121	0.350557	0.345385	0.31071	-0.126594	0.121057	0.211562	0.083622	-0.152637	-0.210334	-0.299307	-0.492075	-0.456092	0.036905	0.317011	-0.354662	-0.131625	-0.226731	-0.132186	0.462071	0.020741
1612	-0.267855	-0.265149	-0.263516	-0.22319	-0.161548	0.070521	0.113715	-0.048767	-0.267048	-0.212706	0.041714	-0.024236	-0.03497	-0.503266	-0.208497	0.324746	0.184119	0.098003	0.102483	0.320387	0.43222	0.175319	0.194444	0.466645	0.288288	0.382461	0.079961	0.011725	0.062734	-0.076838	-0.128376	-0.24772	0.300193	0.042532	-0.114363	0.086402	0.116307	-0.171848	0.224491	-0.035604	-0.000153	0.240418	-0.368826	-0.103971	0.252694	0.11875	0.464296	-0.268064	0.040405
1613	0.108471	0.104048	0.107855	0.136686	0.060207	-0.004541	0.018245	0.108353	0.069462	-0.075441	0.082918	0.036602	0.036662	0.097092	0.065535	0.014801	-0.069049	0.032293	-0.147206	-0.090407	-0.086835	-0.203397	0.143428	0.123702	0.011347	0.080947	-0.175597	-0.05963	0.03986	0.026357	-0.034179	0.012295	-0.145198	-0.133709	0.136726	-0.119404	-0.014411	0.027074	-0.061991	0.220559	0.205568	0.003915	-0.107463	-0.084648	0.181647	0.080012	-0.024677	-0.026071	0.069225
1615	0.04444	0.04348	0.039073	0.076425	0.101482	0.09631	-0.258915	-0.006669	0.076284	0.203046	-0.017253	-0.022058	0.059724	0.377379	0.218185	-0.378374	-0.015955	-0.000528	0.072821	-0.295643	-0.270956	0.042182	-0.177634	-0.391783	-0.272945	-0.214924	-0.026569	0.007085	-0.095191	0.098267	0.232265	0.270446	-0.086978	-0.081074	0.097968	0.023774	-0.053088	0.247168	-0.124636	-0.069837	-0.106793	-0.162924	0.297517	0.134746	-0.206752	-0.048596	-0.35951	0.249532	0.037095
1627	-0.279992	-0.28052	-0.277423	-0.29549	-0.194206	0.183092	0.135998	0.138639	-0.176831	-0.081289	0.043338	0.194111	-0.215519	-0.319107	-0.126374	0.252697	0.293551	0.227974	0.186795	0.398174	0.067804	-0.037293	0.324073	0.47278	0.370667	0.249308	-0.077279	0.081709	0.03048	-0.16847	-0.235672	-0.249764	0.311438	0.066459	0.043691	0.191918	0.157066	-0.026321	0.228248	0.101441	0.107018	0.420952	-0.577428	0.049499	0.251365	0.266837	0.467545	-0.263291	0.235464
1629	-0.187574	-0.189722	-0.189582	-0.313393	-0.265042	0.185806	-0.082297	-0.042688	-0.070697	0.114456	-0.255786	0.306979	-0.258001	0.10537	-0.075145	-0.078082	0.000524	0.208989	0.114416	0.179718	-0.102863	-0.009738	0.072618	0.015791	-0.104588	-0.283646	-0.214915	0.001949	-0.27048	-0.163613	-0.136657	-0.11453	0.044366	-0.1383	-0.15292	-0.090223	-0.01855	0.131171	-0.029973	0.220555	0.207027	0.014664	-0.003312	0.025403	-0.001209	0.120678	0.074911	-0.150441	-0.094793
1633	-0.074614	-0.071911	-0.075763	-0.011924	0.006453	0.059126	-0.107786	-0.085014	-0.03811	0.017091	0.045361	-0.052245	0.014252	-0.037621	-0.115215	-0.040765	0.208211	-0.003252	0.192561	0.008715	-0.044164	0.162005	-0.074664	-0.107476	-0.002982	0.097541	0.088822	0.077617	-0.040196	-0.010979	0.046811	0.055584	0.09544	0.144629	0.112151	0.192588	0.066834	0.057547	0.096913	-0.078733	-0.111039	-0.00063	0.085957	0.062083	-0.036823	-0.022897	-0.057342	0.028897	0.109058
1634	-0.358031	-0.353391	-0.355339	-0.386565	-0.227972	-0.011708	0.023738	-0.116594	-0.252753	-0.296384	-0.084327	0.114735	-0.034763	-0.374756	-0.118662	0.369041	0.189079	-0.011599	0.184743	0.432983	0.39849	0.212708	0.156283	0.317054	0.207328	0.289346	0.163767	0.021586	-0.061371	-0.252067	-0.208993	-0.225432	0.22936	0.221538	-0.169013	0.144205	0.008743	-0.237093	0.301021	-0.141932	-0.073524	0.158664	-0.286042	0.024772	-0.007773	-0.030959	0.369314	-0.341716	-0.043428
1635	0.172036	0.174153	0.173491	0.155637	0.269527	-0.081926	0.227893	0.007654	0.08916	0.198839	0.101472	-0.359738	0.111118	-0.004347	0.142091	-0.030673	0.100402	-0.086995	0.01059	-0.067282	0.012927	0.080866	-0.12818	-0.091534	0.085611	0.090383	0.066047	-0.030027	0.307408	0.160126	0.221187	0.19221	0.235492	0.105407	0.161323	0.240733	-0.088934	-0.075461	-0.042515	-0.393005	-0.3877	0.203892	0.033666	-0.02573	-0.091608	0.001606	-0.000168	0.308954	0.051036
1636	-0.428346	-0.429773	-0.427067	-0.499214	-0.307201	0.067247	-0.013794	0.045395	-0.287028	-0.2442	-0.038676	0.254578	-0.220329	-0.305371	-0.162849	0.266728	0.158346	0.108633	0.03569	0.3777	0.228377	0.109217	0.2494	0.453848	0.233855	0.185112	-0.005004	0.090153	-0.008293	-0.294908	-0.328772	-0.277608	0.242301	0.082731	-0.071348	-0.036719	-0.024087	-0.155072	0.209695	0.136003	0.143554	0.247086	-0.466498	0.067151	0.148367	0.192745	0.473412	-0.397766	0.043835
1642	0.023945	0.018657	0.023261	-0.194903	-0.143515	0.123596	0.105946	0.013365	0.202944	0.13284	-0.323555	0.296586	-0.270708	0.120146	-0.008093	-0.062548	-0.002401	0.249641	0.019315	0.180675	-0.238525	-0.234285	0.243365	0.149089	-0.043232	-0.236656	-0.323095	0.126878	-0.164621	-0.234356	-0.166313	-0.132565	-0.111018	-0.284245	-0.039725	-0.161807	-0.020947	0.060673	-0.031996	0.409535	0.369829	0.005104	-0.145044	-0.032594	0.131412	0.110483	0.027725	-0.26916	0.013378
1647	0.015125	0.01648	0.015478	-0.045645	-0.020739	0.118341	-0.007598	0.167392	0.055878	0.021586	-0.110459	0.107759	0.01434	-0.054327	-0.078463	-0.041502	0.127797	0.013201	-0.063717	-0.048236	-0.098539	-0.047262	-0.022737	0.233702	-0.008568	0.117132	0.134448	-0.021976	-0.027345	0.07596	0.094776	0.080792	0.061802	-0.072869	0.07668	-0.033776	0.080998	0.171718	0.082138	0.16851	0.21761	-0.027447	-0.050436	-0.024554	0.186611	0.113539	0.008233	-0.033789	0.200399
1650	0.428441	0.424039	0.425536	0.531436	0.378263	-0.105928	0.069231	-0.025081	0.220997	0.214586	0.249244	-0.467447	0.346554	0.354356	0.185164	-0.104608	-0.068666	-0.023205	0.007273	-0.266146	-0.171093	-0.220255	0.043699	-0.333931	-0.225399	0.109931	-0.133188	0.000851	0.252202	0.305104	0.343803	0.316	-0.163304	-0.005822	0.460191	0.037008	-0.115929	0.043134	-0.276455	-0.163016	-0.232032	0.017069	0.229044	-0.218489	0.004126	-0.056174	-0.28181	0.51587	0.21927
1654	-0.171874	-0.16783	-0.169975	-0.121516	-0.130702	-0.153812	-0.134795	-0.129199	-0.164819	-0.250481	-0.173046	0.01941	0.175416	-0.122889	-0.091767	0.078754	-0.063944	-0.234806	-0.035173	-0.013468	0.270098	0.27971	-0.110614	-0.037546	-0.026292	0.074425	0.341273	-0.237764	-0.106151	-0.038786	-0.068529	-0.042798	-0.064216	0.244017	-0.079916	-0.055468	-0.109778	-0.130737	0.182627	-0.153996	-0.116367	-0.120739	0.11843	-0.027449	-0.064595	-0.13249	0.020524	-0.114263	-0.132103
1655	0.254818	0.256449	0.255466	0.354459	0.285436	-0.355896	0.043628	-0.137399	0.110231	-0.162314	0.075839	-0.360617	0.472456	-0.036371	0.016522	0.011146	-0.124157	-0.416643	-0.215731	-0.341453	0.162048	0.15382	-0.246518	-0.196531	-0.12079	0.256199	0.425886	-0.182732	0.16316	0.218516	0.201298	0.247826	-0.259229	0.292579	0.146954	-0.026438	-0.154761	-0.170764	-0.033308	-0.275297	-0.252055	-0.286853	0.307655	-0.160249	-0.114071	-0.293716	-0.214318	0.175148	-0.063182
1656	0.039908	0.041924	0.041971	0.052802	-0.029491	0.124314	-0.071748	-0.17324	0.041279	0.103058	-0.192898	0.066465	-0.016167	0.204537	-0.012779	-0.093738	-0.056809	0.044997	0.154569	0.082707	-0.01007	0.011214	0.113859	-0.172411	-0.139882	-0.17668	-0.244876	0.15225	-0.103173	-0.034516	0.089493	-0.003172	0.014107	-0.161568	-0.085873	0.046859	-0.062995	0.113186	-0.049488	0.049225	0.038942	-0.052667	0.172265	-0.08199	-0.013272	-0.025176	-0.20083	0.056162	-0.11077
1657	-0.008171	-0.003576	-0.002159	0.027979	-0.028369	0.071492	0.028342	-0.114344	-0.111147	0.065801	-0.118006	-0.159337	0.029291	-0.058326	-0.189252	-0.030616	-0.057816	0.04938	0.056328	0.057249	0.157712	0.134847	0.04024	-0.060059	0.080087	0.123996	-0.062383	0.007983	-0.006083	0.128381	0.084165	-0.072971	0.098975	-0.01277	-0.131463	0.080223	0.005749	0.008922	-0.079025	-0.1908	-0.164945	0.172222	0.230748	-0.119418	0.02238	0.079086	0.060978	0.080691	-0.154831
1660	0.417072	0.417134	0.41713	0.627636	0.411991	-0.140999	-0.08004	-0.184182	0.168944	0.129781	0.110002	-0.463046	0.502447	0.387777	0.118191	-0.24705	-0.183439	-0.073371	0.065032	-0.340787	-0.100096	-0.075018	0.033609	-0.49482	-0.348046	0.116656	-0.012633	-0.023257	0.099504	0.342211	0.43798	0.352139	-0.267699	-0.027987	0.278483	0.12811	-0.136792	0.050253	-0.27079	-0.321076	-0.359167	-0.095395	0.446985	-0.262733	-0.11994	-0.193422	-0.454442	0.500815	0.037734
1662	0.343389	0.343527	0.34199	0.501487	0.427947	-0.077709	-0.102911	0.035668	0.158213	0.205152	0.193137	-0.433812	0.42669	0.408042	0.147577	-0.344678	-0.027359	-0.100053	0.076989	-0.409413	-0.22232	0.001854	-0.106982	-0.488563	-0.299496	0.152812	0.027109	-0.022612	0.08101	0.36994	0.505955	0.463939	-0.151496	-0.003944	0.371271	0.168359	-0.014529	0.149468	-0.124133	-0.384254	-0.421084	-0.080372	0.386731	-0.080983	-0.18123	-0.133123	-0.476772	0.6099	0.158795
1663	0.339866	0.33643	0.337581	0.483585	0.267799	-0.042176	-0.023552	-0.018685	0.117779	0.127424	0.062642	-0.265946	0.284643	0.37615	0.105733	-0.252836	-0.133344	-0.124992	-0.058169	-0.341224	-0.040697	-0.15481	-0.007438	-0.279869	-0.33407	-0.094036	0.015048	0.077549	0.019213	0.30394	0.348872	0.339606	-0.239282	-0.016338	0.148661	-0.168523	-0.142103	0.104252	-0.16766	-0.037595	-0.007112	-0.05673	0.280769	-0.031931	0.006037	-0.04225	-0.319372	0.39758	0.029769
1674	-0.412354	-0.41104	-0.411417	-0.54488	-0.442957	0.01642	-0.128512	-0.007137	-0.134326	-0.240337	-0.206712	0.728158	-0.414579	-0.201214	-0.076805	0.151967	0.151144	0.052324	0.041078	0.374742	-0.071777	-0.014915	0.13561	0.367151	0.129481	-0.191115	0.029169	0.042011	-0.331383	-0.503993	-0.511018	-0.408895	0.038711	0.00265	-0.243917	-0.119745	-0.051449	-0.066569	0.249133	0.362538	0.376643	-0.0445	-0.478186	0.066185	0.171862	0.047744	0.169207	-0.494284	-0.017473
1676	0.289995	0.284866	0.289451	0.281969	0.213309	0.039993	0.085899	0.066725	0.182535	0.210848	0.087055	-0.142403	0.131739	0.295616	0.072414	-0.20344	-0.003805	0.093945	-0.046694	-0.200997	-0.281507	-0.250855	0.066623	-0.044624	-0.108054	0.113147	-0.286226	-0.050685	0.017812	0.201459	0.182024	0.194401	-0.14319	-0.247962	0.31411	0.06359	-0.05796	0.102842	-0.204987	0.050617	-0.004279	0.098317	0.076538	-0.170021	0.141264	0.112416	-0.220806	0.287727	0.058537
1677	0.485831	0.485037	0.483666	0.637704	0.581946	-0.199638	0.067036	-0.130064	0.19234	0.166527	0.306891	-0.596738	0.535967	0.357566	0.193627	-0.260526	-0.177633	-0.251833	-0.174539	-0.541068	-0.114348	0.029707	-0.219253	-0.548998	-0.298622	0.242304	0.04502	-0.160302	0.190393	0.478304	0.502919	0.542144	-0.219756	0.07744	0.412221	0.176131	-0.216153	0.035113	-0.386945	-0.381111	-0.441402	-0.100279	0.517887	-0.25856	-0.19057	-0.169258	-0.435318	0.611625	-0.05674
1678	0.275048	0.270979	0.268315	0.225943	0.13078	-0.032053	-0.088083	-0.102017	0.314412	0.220678	-0.142148	-0.014418	0.019927	0.404398	0.074992	-0.325357	-0.022604	-0.022823	0.046302	-0.296183	-0.395227	-0.164188	-0.155256	-0.500978	-0.381219	-0.294852	-0.038969	0.046766	-0.125596	-0.003405	0.119288	0.240387	-0.350735	-0.055089	0.253138	-0.162673	-0.084646	0.177084	-0.058974	0.11807	0.055655	-0.325408	0.292109	0.027213	-0.166657	-0.154663	-0.502084	0.168103	0.092107
1687	-0.112885	-0.111593	-0.111897	-0.04207	-0.024009	0.126175	0.094085	0.145768	-0.143861	-0.025792	0.242543	-0.043502	-0.005803	-0.130896	-0.097742	0.235333	0.2317	-0.018096	0.111303	0.203873	0.198456	-0.01236	0.180495	0.225405	0.148799	0.209462	0.040491	-0.12979	-0.001799	0.009528	-0.029907	-0.079195	0.263369	0.219365	0.156336	0.311353	0.123214	0.068107	0.227319	-0.04754	-0.050275	0.214141	-0.309288	0.071072	0.30258	0.067107	0.233551	0.01383	0.241269
1690	-0.407665	-0.406537	-0.406762	-0.43734	-0.401891	0.245535	0.009245	0.102246	-0.240715	-0.03463	-0.170923	0.262981	-0.362454	-0.415498	-0.248229	0.202024	0.297241	0.34283	0.353419	0.447482	0.220461	0.042122	0.216169	0.397548	0.287834	0.05393	-0.026146	0.052854	0.028811	-0.220831	-0.266537	-0.380581	0.349885	0.056403	-0.246834	0.172312	0.302531	-0.016003	0.213228	0.152364	0.124534	0.29255	-0.474091	0.15171	0.190502	0.245715	0.495603	-0.369877	0.162117
1717	0.299067	0.294803	0.298201	0.284297	0.208104	-0.093856	0.009551	0.044206	0.200973	0.16937	0.117741	-0.26392	0.212926	0.300282	0.211316	-0.085717	-0.286339	0.025729	-0.11548	-0.18776	-0.132037	-0.224176	0.047055	-0.251678	-0.155781	-0.003656	-0.203316	0.091766	0.060967	0.23523	0.210826	0.169711	-0.281324	-0.176634	0.092113	-0.121425	-0.094344	0.006696	-0.422676	-0.010265	-0.013902	-0.063987	0.315747	-0.213487	-0.056136	-0.086474	-0.166843	0.247092	0.027395
1718	0.325913	0.32418	0.324807	0.356564	0.283384	-0.365588	0.017418	-0.136946	0.192498	-0.092776	0.087017	-0.221412	0.388789	0.269276	0.289797	0.011331	-0.357582	-0.398805	-0.353896	-0.279593	0.126658	-0.016547	-0.09442	-0.286757	-0.252065	-0.044003	0.192184	-0.027257	0.127436	0.106518	0.180046	0.259609	-0.355181	0.02639	-0.039459	-0.11595	-0.267317	-0.076956	-0.21866	-0.046005	-0.049386	-0.354777	0.325317	-0.141142	-0.21194	-0.364341	-0.263152	0.222456	-0.264768
1719	-0.418362	-0.416551	-0.416503	-0.490886	-0.397743	0.313505	-0.026084	0.132916	-0.306253	0.072063	-0.127016	0.117337	-0.354344	-0.303007	-0.123164	0.194051	0.308663	0.38522	0.31539	0.433509	0.22149	0.065665	0.150468	0.348198	0.437131	0.12857	-0.125169	0.012193	0.031117	-0.095903	-0.215331	-0.351133	0.462798	0.052087	-0.231124	0.275886	0.180053	0.020041	0.159492	0.044849	0.080741	0.51216	-0.371416	0.034002	0.261988	0.412081	0.542728	-0.217397	0.165023
1723	-0.041764	-0.046703	-0.045674	-0.178229	-0.167094	0.252432	-0.026704	0.173127	0.028506	0.237896	-0.11752	0.191044	-0.244108	0.248695	0.102215	-0.170837	0.042267	0.269312	-0.075186	-0.002726	-0.122043	-0.249089	0.128271	0.056485	-0.021993	-0.142216	-0.287138	-0.059659	-0.087045	-0.039009	-0.056383	-0.029388	0.063096	-0.217387	-0.006739	-0.071584	0.013595	0.187979	-0.073915	0.294798	0.255434	0.140039	-0.114408	0.070089	0.181404	0.328991	0.03482	-0.05355	0.04453
1727	-0.466387	-0.463113	-0.462366	-0.558765	-0.366617	0.059353	0.033725	0.072548	-0.303955	-0.213309	-0.127581	0.232917	-0.340099	-0.522134	-0.071554	0.319124	0.124867	0.227588	0.12033	0.477275	0.337419	0.14906	0.138185	0.528066	0.518241	0.077205	0.044691	0.079607	0.071602	-0.345289	-0.399336	-0.42464	0.35676	0.038326	-0.425281	0.072236	0.137395	-0.204577	0.25253	0.029939	0.085387	0.377634	-0.530314	0.139632	0.113725	0.178099	0.598773	-0.480667	-0.0735
1728	-0.184643	-0.180456	-0.177134	-0.218534	-0.098117	0.021417	0.143717	0.077637	-0.118947	-0.070532	-0.089883	-0.049917	-0.174313	-0.44757	-0.26347	0.238739	0.063522	0.137009	0.092667	0.329332	0.157607	0.124041	0.172844	0.345777	0.520943	0.149353	0.073674	0.228876	0.183053	-0.060978	-0.098578	-0.238495	0.259055	-0.003721	-0.230411	0.168761	0.160428	-0.08177	0.106322	-0.101014	-0.010072	0.286792	-0.057199	0.096278	0.08919	0.119838	0.441544	-0.19502	0.053428
1729	0.209405	0.205375	0.205316	0.319253	0.157021	-0.059007	-0.035758	-0.120495	0.162541	-0.06614	0.075763	-0.023977	0.248123	0.293492	-0.022126	-0.108708	0.05234	-0.238054	-0.120783	-0.231477	-0.194491	-0.15236	0.08294	-0.136477	-0.305352	0.040482	0.020868	0.090503	-0.043976	0.03642	0.100628	0.173792	-0.263117	0.077852	0.312136	-0.036932	-0.056818	0.105614	-0.021311	0.066125	0.015001	-0.230265	0.05934	-0.136613	-0.013937	-0.190505	-0.353431	0.11398	0.147507
1730	-0.584553	-0.581713	-0.580056	-0.636521	-0.421048	0.316898	-0.108185	0.152742	-0.426851	-0.115689	-0.190968	0.2935	-0.400954	-0.375723	-0.194045	0.165407	0.241341	0.336032	0.270497	0.47387	0.228563	0.232748	0.22474	0.468535	0.411414	0.06022	-0.076732	0.019126	-0.105018	-0.264288	-0.289658	-0.350859	0.462276	-0.013915	-0.259032	0.13283	0.17803	0.008144	0.295697	0.072944	0.112104	0.433984	-0.421787	0.176775	0.217481	0.34661	0.559881	-0.383006	0.035968
1733	0.253055	0.251839	0.249933	0.37207	0.190411	-0.24152	-0.123791	-0.072965	0.125135	-0.138015	0.051489	-0.246328	0.280189	0.237593	0.091666	0.024545	-0.242281	-0.326648	-0.166637	-0.192626	0.042984	-0.050292	-0.065739	-0.376378	-0.168879	-0.044436	0.124637	0.132113	0.126163	0.027129	0.112922	0.21382	-0.390346	0.098688	-0.001736	-0.159377	-0.085143	-0.012102	-0.025793	0.031487	0.092428	-0.270753	0.238203	-0.076481	-0.176174	-0.258158	-0.264215	0.212957	-0.159786
1734	0.080204	0.078277	0.078517	0.233062	0.148846	-0.048623	-0.183103	-0.133193	0.02077	-0.190929	0.141692	-0.108548	0.1996	0.125521	-0.141721	0.120237	-0.152774	0.081371	0.199808	0.023875	-0.209254	-0.058662	0.321452	-0.093019	-0.158153	0.111665	-0.071713	0.144434	-0.154411	-0.043882	0.04873	0.132267	-0.317111	-0.016351	0.445971	-0.160067	-0.026596	0.013514	-0.045532	0.166242	0.141087	-0.166938	0.090568	-0.211191	0.101787	-0.168422	-0.066114	0.041935	0.185663
1735	-0.39367	-0.388915	-0.390206	-0.361803	-0.252548	-0.082572	-0.12476	-0.061281	-0.335717	-0.300398	0.136649	0.048323	-0.048526	-0.362038	0.056024	0.364134	-0.041699	-0.075547	-0.063816	0.299782	0.384588	0.24162	0.139653	0.404035	0.287957	0.119	0.355556	-0.083405	0.014673	-0.180485	-0.256318	-0.294897	0.220249	0.132007	-0.306488	0.014439	-0.071118	-0.224119	-0.006372	-0.138789	-0.090239	0.063761	-0.184905	-0.086567	0.071334	0.047985	0.394441	-0.277408	-0.147041
1736	0.513959	0.509942	0.507892	0.609362	0.415451	-0.132487	-0.067113	-0.067626	0.351478	0.209412	0.141687	-0.300822	0.378217	0.586576	0.221015	-0.325826	-0.141305	-0.171469	-0.075331	-0.471847	-0.364386	-0.246591	-0.079777	-0.588558	-0.436455	-0.047543	-0.08374	-0.08866	0.000829	0.277152	0.38196	0.450696	-0.420056	-0.09176	0.459884	-0.044797	-0.182303	0.142689	-0.27069	-0.065445	-0.161084	-0.284227	0.442816	-0.171235	-0.14214	-0.222192	-0.626788	0.507473	0.07998
1737	-0.38665	-0.3898	-0.389133	-0.583285	-0.434243	0.111826	-0.163116	-0.011061	-0.129716	-0.077855	-0.31506	0.553618	-0.319253	-0.084313	-0.043914	-0.052819	0.010901	0.071036	0.03023	0.154712	0.073902	0.08062	-0.025736	0.209272	0.071858	-0.215365	-0.000275	-0.133031	-0.314672	-0.31776	-0.336061	-0.22605	0.014036	-0.001979	-0.325967	-0.234723	-0.061462	0.035713	0.169466	0.343586	0.348803	-0.097534	-0.301035	0.140672	-0.074531	0.04568	0.223313	-0.491486	-0.144175
1738	-0.568361	-0.568527	-0.568406	-0.741631	-0.569281	0.193739	-0.15856	0.039096	-0.268887	-0.123419	-0.363817	0.557707	-0.485646	-0.258721	-0.100992	0.101084	0.113312	0.253528	0.158557	0.418294	0.125808	0.121296	0.108193	0.384383	0.240373	-0.204998	-0.033445	0.054158	-0.27956	-0.448442	-0.471158	-0.404172	0.201626	-0.017283	-0.428129	-0.115319	0.130771	-0.008859	0.287886	0.320465	0.357227	0.12369	-0.415216	0.193467	0.071782	0.165187	0.437459	-0.594606	-0.069341
1739	-0.170515	-0.16503	-0.165877	-0.211704	-0.197585	0.074181	0.003938	-0.129953	-0.136723	0.033409	-0.278083	-0.026977	-0.160498	-0.21206	-0.190604	0.034943	0.028134	0.219574	0.267964	0.264452	0.228905	0.124467	0.109752	-0.029916	0.209609	0.079054	-0.079614	0.053894	-0.044213	-0.089992	-0.089318	-0.205341	0.161657	0.044386	-0.275624	0.092133	0.001305	-0.114451	0.042379	-0.123248	-0.080307	0.319117	0.025271	-0.041277	-0.052381	0.102971	0.263779	-0.164401	-0.089789
1740	0.286113	0.287858	0.285567	0.418902	0.319181	-0.096369	-0.072896	-0.075861	0.040935	-0.02381	0.136133	-0.294341	0.476082	0.352775	0.250022	-0.101793	-0.295311	-0.167956	-0.107871	-0.249125	0.019321	-0.029785	9.4e-05	-0.271344	-0.412356	0.062342	-0.079392	0.087161	0.023614	0.343639	0.430813	0.354604	-0.172214	-0.176586	0.037162	-0.010197	-0.12397	0.067664	-0.315637	-0.200888	-0.152204	-0.194765	0.509939	-0.255928	-0.095039	-0.161904	-0.365271	0.427375	-0.141544
1741	0.531391	0.529237	0.527768	0.697931	0.554295	-0.355046	-0.028973	-0.169162	0.242864	-0.019834	0.242719	-0.502972	0.603715	0.420758	0.223024	-0.135636	-0.315156	-0.386218	-0.238384	-0.482355	-0.124338	-0.04255	-0.128961	-0.520932	-0.38216	0.107383	0.11559	-0.10047	0.148235	0.34082	0.43365	0.506578	-0.439435	0.017316	0.365561	-0.08114	-0.287269	-0.04363	-0.393766	-0.226537	-0.276832	-0.331934	0.561067	-0.274997	-0.179318	-0.352406	-0.50775	0.545729	-0.11696
1742	0.374306	0.36974	0.373548	0.398012	0.362319	-0.079583	0.191103	0.045051	0.237957	0.083956	0.118059	-0.221976	0.198047	0.20651	0.022438	-0.085569	-0.048554	-0.102477	-0.121922	-0.229962	-0.306443	-0.167803	0.065001	-0.143196	-0.145146	0.131049	-0.092325	-0.077222	0.08967	0.208861	0.22517	0.318457	-0.21719	-0.080836	0.529125	0.038785	-0.124581	0.026376	-0.162007	0.089177	0.02585	-0.047669	0.166616	-0.159856	0.106361	0.005164	-0.234992	0.305164	0.058612
1743	-0.418238	-0.420123	-0.418497	-0.631929	-0.492183	0.248279	-0.002834	0.076235	-0.177373	-0.012447	-0.331668	0.532717	-0.438284	-0.181621	-0.057218	0.065883	0.143361	0.286642	0.105183	0.385831	0.132093	0.009042	0.125143	0.413056	0.158479	-0.172814	-0.161168	-0.032521	-0.20642	-0.322828	-0.373762	-0.377007	0.239636	-0.110495	-0.368643	-0.133938	0.068364	-0.012742	0.199707	0.297728	0.327565	0.145767	-0.450273	0.13723	0.144736	0.276265	0.375437	-0.518413	-0.062369
1745	0.249027	0.24918	0.245584	0.307892	0.108761	-0.109459	-0.023976	0.037886	0.133437	0.11602	0.151903	-0.274885	0.190178	0.268576	0.072672	0.026275	-0.096961	-0.226077	-0.177249	-0.143737	-0.07589	-0.117367	-0.01432	-0.273567	-0.113714	-0.031649	0.046605	0.082934	0.081541	0.184489	0.154747	0.083217	-0.166112	0.07572	-0.00975	-0.033847	0.068562	0.052031	-0.244428	-0.137776	-0.119868	-0.081173	0.347023	-0.174031	-0.134544	-0.122232	-0.159129	0.328413	0.013882
1747	0.467491	0.464042	0.463983	0.565268	0.497034	-0.309364	0.031134	-0.129119	0.306873	-0.009476	0.16618	-0.323774	0.459235	0.396909	0.268466	-0.170881	-0.239494	-0.460291	-0.370334	-0.469772	-0.342292	-0.058794	-0.259358	-0.399069	-0.415193	-0.136551	0.106703	-0.112219	0.018241	0.208976	0.279424	0.420722	-0.448154	-0.073014	0.342242	-0.077745	-0.233437	-0.004392	-0.271364	-0.06849	-0.170907	-0.481401	0.463668	-0.102196	-0.194857	-0.345521	-0.5782	0.437996	-0.188075
1748	-0.013562	-0.011079	-0.007022	-0.203364	-0.171661	-0.054248	0.195577	-0.004799	0.093233	0.037041	-0.151434	0.151948	-0.378572	-0.292829	-0.218366	0.262991	-0.000576	0.20053	0.121588	0.312362	-0.04295	-0.084553	-0.088689	0.214285	0.401175	-0.008699	-0.07642	0.01444	-0.131634	-0.241084	-0.336333	-0.317867	0.096031	-0.0164	-0.05368	0.002922	0.166677	-0.1486	0.044066	0.158384	0.213988	0.175069	-0.222385	0.007468	0.106085	-0.016669	0.277602	-0.36297	0.028199
1756	-0.3145	-0.315028	-0.314784	-0.402579	-0.401098	0.338313	-0.203371	0.115979	-0.147366	0.055721	-0.314287	0.455063	-0.413326	0.090045	-0.065808	-0.181145	0.078071	0.247187	0.096956	0.123954	-0.114646	-0.071424	0.109685	0.079971	-0.034636	-0.333006	-0.264672	0.134523	-0.282038	-0.224417	-0.221286	-0.238358	0.069545	-0.15477	-0.235712	-0.054279	0.070751	0.242664	0.133313	0.36873	0.363995	0.105647	-0.157748	0.205566	0.097376	0.214715	0.032499	-0.238479	-0.039304
1759	-0.329825	-0.328222	-0.325809	-0.363585	-0.193497	0.185026	0.074704	0.068165	-0.238149	-0.121684	0.013818	0.105486	-0.102349	-0.232555	-0.112735	0.188064	0.240917	0.113799	0.104056	0.325456	0.163896	0.080145	0.227502	0.358113	0.252893	0.372483	-0.075426	0.126351	-0.035421	-0.130719	-0.164755	-0.184008	0.2742	0.076429	0.033403	0.116563	0.086345	-0.09672	0.242504	-0.107285	-0.073564	0.356833	-0.427517	0.011326	0.107964	0.138736	0.325564	-0.241215	0.076518
1760	-0.20436	-0.208147	-0.205214	-0.366654	-0.337773	0.067192	-0.009536	0.058691	0.003716	-0.110486	-0.215161	0.532271	-0.394396	-0.074265	-0.035025	0.033622	0.047301	0.119893	-0.137513	0.169525	-0.173349	-0.241926	0.125929	0.337099	0.111735	-0.223664	-0.206204	0.066528	-0.223173	-0.372536	-0.436447	-0.308711	-0.08243	-0.243169	-0.202772	-0.222273	0.003598	0.014711	0.10926	0.50181	0.481844	0.00238	-0.392943	0.070967	0.158496	0.098351	0.120175	-0.440781	-0.043532
1762	0.101383	0.099953	0.104456	0.148345	0.14806	-0.036642	0.112047	0.130189	-0.051513	-0.032209	0.215512	-0.189756	0.070545	-0.109685	0.05623	0.074002	-0.056599	-0.038004	-0.272175	-0.152165	0.028098	-0.009858	-0.054432	0.210567	0.095027	0.128713	0.067417	-0.059211	0.211186	0.194229	0.049187	0.055667	0.030821	0.011089	0.036729	-0.082773	0.036381	0.008116	-0.123253	-0.04531	-0.025899	0.106109	-0.093846	-0.023066	0.121607	0.132488	0.10274	0.121981	0.006518
1763	0.207123	0.207378	0.206648	0.294429	0.15933	-0.067532	-0.005551	-0.138178	0.055317	0.184547	0.034823	-0.404148	0.222968	0.12402	0.001196	-0.053985	-0.08825	0.099682	0.168808	-0.099725	0.024942	-0.011486	0.042665	-0.371468	-0.130339	0.229647	-0.020191	-0.044265	0.060296	0.192699	0.206975	0.192284	-0.117323	0.124249	0.223078	0.181878	-0.047984	-0.014178	-0.210488	-0.144384	-0.219775	0.107907	0.239937	-0.178609	-0.003466	-0.004431	-0.080248	0.302015	0.077428
1767	0.452847	0.452226	0.451519	0.647443	0.514966	-0.29506	-0.068781	-0.182647	0.158721	-0.067406	0.269913	-0.439221	0.558569	0.357359	0.150784	-0.096638	-0.262416	-0.408827	-0.240073	-0.414452	-0.04813	0.038112	-0.054834	-0.425779	-0.236951	0.115835	0.134916	-0.022761	0.132623	0.282984	0.400715	0.441325	-0.344684	0.026064	0.325857	-0.083507	-0.246694	-0.005593	-0.247226	-0.274712	-0.299839	-0.337273	0.513975	-0.233367	-0.168369	-0.359204	-0.483307	0.496015	-0.165557
1774	-0.295333	-0.299699	-0.297569	-0.482734	-0.402509	0.140465	0.0487	0.057831	0.000195	-0.150935	-0.287824	0.613149	-0.500875	-0.237236	-0.151546	0.161557	0.188572	0.157637	-0.008683	0.337487	-0.102901	-0.126467	0.199866	0.483185	0.174482	-0.254515	-0.136334	0.105851	-0.209042	-0.500333	-0.509865	-0.386231	0.014548	-0.091452	-0.158553	-0.19771	0.090422	-0.039708	0.258646	0.576566	0.545763	-0.038432	-0.526195	0.162805	0.207659	0.15018	0.250422	-0.635108	0.036428
1777	0.183552	0.183062	0.187603	0.187619	0.12748	0.01062	0.325447	0.107039	0.063945	0.141859	0.121113	-0.350708	-0.015012	-0.205929	-0.153644	0.246845	0.02926	0.172071	0.070206	0.217649	0.061586	-0.113863	0.167077	0.203984	0.377451	0.214498	-0.074103	0.046156	0.375764	0.182356	0.085481	-0.061939	0.216199	-0.054004	0.050083	0.111187	0.253571	-0.110559	-0.117133	-0.103879	-0.070958	0.348131	-0.054934	-0.119254	0.221209	0.205903	0.322163	0.126624	0.147621
1780	-0.310891	-0.308597	-0.311196	-0.334151	-0.238224	-0.002363	-0.210331	0.033954	-0.165261	-0.246503	-0.188619	0.240229	-0.162937	-0.090143	-0.090054	0.058241	0.087477	0.063369	0.09727	0.201153	0.105408	0.020132	0.151323	0.059538	-0.022866	0.014835	-0.059218	0.189032	-0.052189	-0.338937	-0.239899	-0.187715	-0.038402	-0.01108	-0.214484	0.083979	0.026253	-0.07621	0.199001	0.124921	0.13406	0.091421	-0.26743	0.205303	0.101258	-0.000142	0.066916	-0.238999	-0.052417
1781	-0.158037	-0.151394	-0.152033	-0.174038	-0.079872	0.00035	0.052379	-0.081954	-0.102143	0.013927	-0.144507	0.015048	-0.00555	-0.217984	-0.095857	0.029046	0.179637	0.122204	0.227608	0.240993	0.192132	0.193782	-0.028722	0.135983	0.120904	0.131548	0.019592	-0.037224	0.007092	-0.078679	0.002009	-0.161773	0.302361	-0.037644	-0.264386	0.325181	0.025804	-0.115999	0.151717	-0.390195	-0.340648	0.168976	-0.153544	0.011492	0.029362	0.040217	0.131653	-0.06675	-0.02279
1783	-0.36715	-0.360417	-0.359418	-0.396121	-0.26717	0.196375	0.097985	0.042656	-0.276353	-0.006925	-0.18273	0.06707	-0.305359	-0.484334	-0.288563	0.165455	0.208346	0.366541	0.30962	0.463149	0.236609	0.133233	0.180611	0.352505	0.492174	0.185762	-0.098324	0.175693	0.083033	-0.141992	-0.16287	-0.336153	0.469061	-0.045354	-0.321713	0.289644	0.207824	-0.07365	0.22918	-0.137392	-0.084406	0.515178	-0.3159	0.118611	0.109314	0.242763	0.522925	-0.244013	0.053984
1785	0.069804	0.063624	0.069204	-0.015235	-0.027146	0.029962	0.063956	0.054735	0.125972	0.028423	-0.019653	0.071898	-0.104217	0.085475	-0.012513	-0.026223	-0.0482	0.128372	-0.138763	0.001898	-0.16439	-0.212634	0.196153	0.174284	0.040253	-0.014202	-0.217309	0.065129	0.009632	-0.061007	-0.113808	-0.085046	-0.131575	-0.187083	0.048776	-0.188944	-0.00705	-0.019599	-0.18231	0.277243	0.244995	0.022198	-0.094716	-0.142409	0.14466	0.120409	0.033218	-0.154697	0.039847
1787	-0.156377	-0.149797	-0.151638	-0.056112	-0.090553	-0.147519	-0.11213	-0.257419	-0.200144	-0.086682	-0.029258	-0.190445	0.1276	-0.090952	0.015159	-0.002907	0.001201	-0.009875	0.140826	0.031516	0.296697	0.200247	-0.082264	-0.170066	0.004378	0.135018	0.07216	0.002498	0.001474	-0.014664	-0.027897	-0.103223	0.089137	0.170978	-0.176419	0.170184	-0.106475	-0.175232	-0.026845	-0.425732	-0.455818	0.160976	0.060832	-0.091318	-0.21733	-0.122511	0.00318	0.04497	-0.114669
1788	0.269117	0.261787	0.264095	0.250638	0.121752	0.001273	-0.06376	-0.041871	0.274344	0.088037	0.034973	0.133455	0.012941	0.400982	0.05311	-0.174981	-0.122235	-0.008245	-0.042059	-0.215505	-0.470538	-0.320453	0.127618	-0.191882	-0.343437	-0.150166	-0.30534	-0.024061	-0.251207	-0.048011	0.009978	0.181953	-0.407843	-0.238886	0.410432	-0.216681	-0.145747	0.146647	-0.166268	0.425293	0.320802	-0.269692	0.042476	-0.175151	0.077981	-0.09035	-0.3517	0.106876	0.073642
1789	0.529735	0.527189	0.528515	0.601516	0.456766	-0.256156	0.113886	-0.083485	0.310912	0.132994	0.206982	-0.479759	0.439033	0.302499	0.166904	-0.08651	-0.254007	-0.229464	-0.079087	-0.373656	-0.15186	-0.150662	-0.119835	-0.453068	-0.32395	0.085418	0.011353	-0.152648	0.106333	0.315919	0.352604	0.439345	-0.408646	-0.026826	0.373038	0.004604	-0.2057	0.000784	-0.350447	-0.091242	-0.173204	-0.21965	0.443465	-0.27838	-0.145059	-0.262164	-0.348824	0.477319	-0.024135
1794	-0.054255	-0.052888	-0.049854	0.098026	0.093607	0.095991	0.04821	-0.026721	-0.150565	-0.051367	0.212716	-0.277657	0.08049	-0.173655	-0.182853	0.125816	0.223025	0.10329	0.135171	0.148114	0.124077	0.079313	0.238367	0.277933	0.265083	0.364014	0.006181	0.133843	0.224991	0.048968	0.041558	-0.050565	0.255239	-0.004761	0.144746	0.213828	0.249669	-0.066539	0.083202	-0.212885	-0.206039	0.288691	-0.205913	-0.196224	0.226104	0.112794	0.186801	0.036646	0.153799
1795	0.045234	0.042471	0.048044	-0.067619	-0.018232	-0.05672	0.092476	-0.052254	0.088316	-0.055221	-0.170418	0.084804	-0.059143	-0.027244	-0.065744	-0.014776	-0.100589	-0.047551	-0.188184	-0.03956	-0.190903	-0.152873	0.085419	0.237564	-0.088116	-0.210447	-0.064236	0.114233	-0.041433	-0.100033	-0.104507	-0.023571	-0.166846	-0.208047	0.046574	-0.248934	-0.211018	6.7e-05	-0.136501	0.351928	0.358367	-0.026833	0.003632	-0.170654	0.096094	-0.071114	0.019291	-0.130252	-0.073229
1801	0.487993	0.481437	0.484173	0.478341	0.390323	-0.095166	0.02028	0.022773	0.341541	0.179664	0.075226	-0.207622	0.254415	0.516418	0.231298	-0.300584	-0.237229	-0.182688	-0.308561	-0.525967	-0.337227	-0.217443	-0.140476	-0.402764	-0.447803	-0.204874	-0.165815	-0.049627	0.013185	0.291394	0.317764	0.403881	-0.419684	-0.147895	0.323796	-0.240399	-0.147757	0.144224	-0.335702	0.080357	0.048131	-0.331723	0.450308	-0.124993	-0.109654	-0.147169	-0.569797	0.400681	-0.055758
1802	0.42809	0.421151	0.422634	0.430013	0.274869	-0.065622	-0.011053	-0.038513	0.393535	0.194078	0.044448	-0.039868	0.132399	0.459928	0.172621	-0.344068	-0.095692	-0.090098	-0.157667	-0.418814	-0.453976	-0.328363	-0.034194	-0.324994	-0.341407	-0.21101	-0.171153	0.0374	-0.000425	0.067899	0.140113	0.287705	-0.43335	-0.187421	0.38129	-0.188954	-0.159757	0.198668	-0.182772	0.23927	0.144846	-0.28985	0.200993	-0.120878	-0.080931	-0.142325	-0.512	0.238678	0.088367
1803	-0.406532	-0.403876	-0.405576	-0.421762	-0.28601	-0.012325	-0.029651	-0.122126	-0.269707	-0.312416	-0.026689	0.254225	-0.07523	-0.33598	-0.170205	0.352561	0.197605	-0.049135	0.186007	0.446707	0.367395	0.216666	0.224044	0.412687	0.171194	0.239918	0.134621	-0.070073	-0.153463	-0.339379	-0.31826	-0.278217	0.22821	0.235882	-0.110235	0.081329	-0.058992	-0.280081	0.288117	-0.05545	-0.052016	0.048548	-0.415294	-0.046926	0.0057	-0.034201	0.349075	-0.420083	-0.053388
1805	-0.4421	-0.436465	-0.438091	-0.467705	-0.351091	0.070895	0.013931	0.016253	-0.281763	-0.236622	-0.158488	0.184748	-0.27772	-0.473609	-0.139036	0.278674	0.205624	0.145371	0.181364	0.476672	0.377455	0.171416	0.178779	0.441952	0.489786	0.10764	0.115891	0.14004	0.105362	-0.315048	-0.320162	-0.401296	0.359393	0.05804	-0.435081	0.108283	0.162753	-0.201153	0.263638	-0.057976	0.006105	0.325523	-0.427629	0.09826	0.052115	0.144417	0.477798	-0.470461	-0.077188
1806	-0.153859	-0.145935	-0.150629	-0.025601	0.04348	-0.082282	-0.025725	-0.074838	-0.271874	-0.141146	0.189123	-0.282105	0.187372	-0.234658	0.036293	0.203353	0.106893	-0.089113	0.094843	0.148345	0.435364	0.309266	-0.048992	0.083375	0.091974	0.253172	0.325066	0.069263	0.195336	0.077651	0.109109	-0.004723	0.322125	0.1772	-0.204952	0.276983	-0.036234	-0.114593	-0.001436	-0.481757	-0.409756	0.169384	0.03754	-0.018763	-0.086676	-0.044037	0.185936	0.100091	-0.072458
1808	-0.284723	-0.277184	-0.279064	-0.149887	-0.049113	-0.06922	-0.033704	0.002183	-0.357491	-0.203787	0.251022	-0.166044	0.082023	-0.295781	0.031675	0.280839	0.032241	-0.090559	0.082264	0.232855	0.393301	0.29461	-0.000421	0.191414	0.259765	0.218382	0.296211	0.070178	0.136269	0.005177	-0.010211	-0.128788	0.384348	0.217307	-0.190858	0.260144	0.071461	-0.165647	0.127979	-0.458856	-0.388238	0.215561	-0.131397	0.084779	-0.060049	-0.053713	0.284232	0.044302	-0.045582
1809	-0.338211	-0.335654	-0.337303	-0.296674	-0.243594	0.007963	-0.013702	-0.108238	-0.203571	-0.300192	-0.064687	0.264607	-0.086241	-0.337447	-0.157851	0.255721	0.247951	0.016866	0.204575	0.351095	0.233095	0.103603	0.175634	0.382299	0.099806	0.174013	0.14222	0.168134	-0.06882	-0.28925	-0.250627	-0.254005	0.173746	0.20164	-0.115787	0.107009	0.026775	-0.107611	0.25037	0.03953	0.06189	0.094042	-0.472282	0.034764	0.082067	-0.00612	0.274019	-0.366616	0.1458
1810	-0.060905	-0.062165	-0.06516	-0.092269	-0.109955	0.083688	-0.087334	-0.063549	0.077024	0.105739	-0.082034	0.331575	-0.118817	0.096878	0.002994	-0.125791	0.121339	0.051896	0.131812	-0.020195	-0.287337	0.007689	-0.140304	-0.104514	-0.257917	-0.290461	0.006866	-0.007978	-0.265068	-0.087254	-0.033895	0.00791	-0.03946	0.029821	0.063177	0.105198	0.016378	0.220315	0.020463	0.173717	0.117087	-0.217531	0.017672	0.132569	-0.060992	-0.043378	-0.192578	-0.024336	0.070065
1813	0.441884	0.438921	0.43659	0.63909	0.454934	-0.217418	-0.094948	-0.093737	0.145863	-0.022747	0.286004	-0.423298	0.510056	0.462746	0.240034	-0.172844	-0.261142	-0.324867	-0.286484	-0.504361	-0.089099	-0.074056	-0.089159	-0.448362	-0.396344	0.027456	0.049269	-0.048152	0.144455	0.362028	0.40975	0.440118	-0.351523	0.014002	0.335445	-0.133186	-0.225898	0.067097	-0.337465	-0.122131	-0.17574	-0.320848	0.507219	-0.224445	-0.092772	-0.237029	-0.496087	0.534126	-0.063179
1819	0.27333	0.268001	0.270646	0.112871	0.152517	0.01649	0.18258	0.132668	0.294493	0.212858	-0.035559	0.010443	-0.063153	0.196753	0.200549	-0.128717	-0.015561	0.077253	-0.159753	-0.112325	-0.226355	-0.188283	0.00574	0.01475	-0.039575	-0.119369	-0.183238	-0.014186	0.165476	0.053305	0.090234	0.086863	-0.063811	-0.173327	0.095448	-0.091517	-0.026592	0.043542	-0.13572	0.176759	0.148977	-0.061076	0.019809	0.016701	0.09424	0.147599	-0.160021	0.078043	-0.009353
1820	-0.317211	-0.317377	-0.313657	-0.379732	-0.195482	0.109143	0.065995	-0.004305	-0.268851	-0.112191	0.051411	0.002065	-0.166065	-0.345377	-0.115446	0.298137	0.06427	0.133563	0.057543	0.328555	0.289324	0.198223	0.113758	0.39249	0.39749	0.220787	0.071545	-0.245264	0.093165	-0.11083	-0.235407	-0.214889	0.316588	0.061076	-0.144217	0.053142	0.037805	-0.193331	0.030602	-0.003076	0.004164	0.324386	-0.299177	-0.088841	0.117362	0.234039	0.55654	-0.294519	-0.166706
1821	-0.088596	-0.085606	-0.085507	-0.225377	-0.177613	0.029942	0.248832	-0.087909	-0.023354	-0.007681	-0.056187	0.100269	-0.069297	-0.260061	-0.114639	0.285531	0.105272	0.175618	0.124315	0.398325	0.182589	-0.177568	0.254121	0.268255	0.054073	0.265906	-0.157523	-0.049056	-0.030547	-0.107157	-0.178383	-0.240343	0.153466	-0.145202	-0.080267	0.103585	-0.129911	-0.159221	0.015392	-0.019387	0.034499	0.265068	-0.280041	-0.214653	0.194636	0.129138	0.316046	-0.200167	0.057843
1822	0.235875	0.234954	0.238027	0.337357	0.199508	0.001534	0.090931	0.097825	-0.023484	0.167368	0.221724	-0.369059	0.137851	0.103342	0.196366	-0.05777	-0.140801	0.132058	-0.105941	-0.193924	0.058084	-0.1481	-0.031393	-0.148985	-0.003943	0.022497	-0.188866	0.019089	0.197904	0.359816	0.229973	0.070926	0.019059	-0.051036	0.03951	0.029955	-0.086839	0.008123	-0.301019	-0.234886	-0.211689	0.246853	0.149612	-0.078347	0.020683	0.116719	-0.058772	0.379275	0.023716
1823	0.41377	0.411207	0.407949	0.588712	0.441774	-0.307733	-0.145036	-0.21323	0.230877	-0.092032	0.085969	-0.372401	0.535126	0.513415	0.227093	-0.207549	-0.299801	-0.420708	-0.201406	-0.457388	-0.117316	0.00806	-0.102238	-0.517415	-0.480782	-0.140119	0.058961	-0.031828	-0.072031	0.17662	0.350317	0.453412	-0.469095	0.030144	0.231455	-0.213531	-0.335892	0.000301	-0.356599	-0.172291	-0.191677	-0.4957	0.563494	-0.187067	-0.289904	-0.402576	-0.587238	0.413043	-0.194925
1824	0.454115	0.454037	0.452355	0.705887	0.547902	-0.222743	-0.063541	-0.090032	0.096117	0.066106	0.33558	-0.685744	0.611788	0.392181	0.174767	-0.162601	-0.236539	-0.281379	-0.098091	-0.475682	-0.005724	0.045762	-0.090894	-0.561104	-0.266907	0.228763	0.11347	-0.096407	0.257124	0.489016	0.522783	0.518472	-0.247607	0.107188	0.416373	0.071937	-0.233259	0.022349	-0.364124	-0.394966	-0.445922	-0.087561	0.581387	-0.28393	-0.183098	-0.23042	-0.384587	0.669818	-0.023083
1825	0.288028	0.285838	0.282902	0.481648	0.347576	-0.339988	-0.220683	-0.246348	0.102291	-0.208401	0.098423	-0.36076	0.527166	0.429307	0.222353	-0.112099	-0.33396	-0.466985	-0.254977	-0.411612	-0.075779	0.040105	-0.10297	-0.407308	-0.405145	-0.088677	0.185982	-0.022853	-0.055276	0.092909	0.239461	0.38278	-0.483764	0.092324	0.224927	-0.304512	-0.323929	-0.041567	-0.288221	-0.024865	-0.09749	-0.459131	0.43715	-0.224487	-0.230972	-0.44472	-0.458025	0.365852	-0.222228
1827	0.336551	0.334777	0.33244	0.486545	0.347894	-0.347262	-0.147025	-0.127049	0.131321	-0.114043	0.162084	-0.39289	0.515429	0.297388	0.177939	-0.061811	-0.315612	-0.314918	-0.132224	-0.400246	0.035117	0.028226	-0.202024	-0.509372	-0.341602	0.053159	0.182664	-0.184115	0.076052	0.253303	0.258244	0.356098	-0.423282	0.169812	0.238556	-0.081193	-0.228427	-0.142856	-0.260227	-0.192674	-0.217208	-0.327499	0.497363	-0.187892	-0.203093	-0.365302	-0.407911	0.335638	-0.107177
1829	0.442068	0.445927	0.443487	0.678945	0.532109	-0.25849	0.039024	-0.126537	0.059988	0.087724	0.306305	-0.769694	0.585549	0.246601	0.119233	-0.143189	-0.22375	-0.288134	-0.11062	-0.424814	0.144907	0.108641	-0.172409	-0.510892	-0.159357	0.296543	0.169887	-0.075763	0.333664	0.508418	0.529634	0.426107	-0.099353	0.145009	0.234604	0.138323	-0.290603	-0.052909	-0.352739	-0.589265	-0.601069	0.024495	0.599993	-0.229629	-0.207075	-0.198181	-0.289713	0.676167	-0.093858
1831	-0.084476	-0.07873	-0.079612	-0.212386	-0.109829	0.154694	0.1253	0.122504	-0.005137	0.122987	-0.068072	0.107253	-0.142568	-0.212889	-0.111686	0.004102	0.171394	0.174322	0.035082	0.212516	0.082988	0.006073	0.010385	0.369662	0.248313	0.134056	0.116714	0.173825	0.068159	-0.009911	0.005022	-0.13801	0.345757	-0.144697	-0.259371	0.0917	0.098202	0.073166	-0.005949	-0.065179	0.002002	0.171213	-0.218409	-0.034192	0.149414	0.179643	0.173117	-0.177617	0.045579
1832	0.468562	0.467141	0.465111	0.679047	0.528374	-0.325232	-0.075241	-0.177967	0.152982	-0.06524	0.217364	-0.531291	0.595233	0.381959	0.207277	-0.111431	-0.303384	-0.385035	-0.194743	-0.446342	-0.049943	0.006291	-0.0869	-0.510705	-0.302954	0.126535	0.125157	-0.001497	0.149635	0.324613	0.451731	0.49666	-0.391408	0.048046	0.33329	-0.102322	-0.288339	-0.032478	-0.344034	-0.224114	-0.276678	-0.264064	0.565003	-0.24482	-0.182536	-0.351757	-0.434924	0.551799	-0.131335
1836	0.194094	0.195502	0.194525	0.356499	0.247943	-0.037212	-0.052407	-0.107628	0.06114	0.023443	0.123986	-0.336743	0.302709	0.131828	-0.176824	-0.105023	0.006662	-0.217493	-0.024752	-0.244299	0.030888	-0.00868	-0.03248	-0.322345	-0.073239	0.252746	0.040136	0.060454	0.235793	0.278639	0.31389	0.207674	-0.1091	0.087584	0.290889	0.099888	-0.047322	0.097374	-0.136494	-0.160634	-0.178557	-0.045261	0.28783	-0.112064	-0.013083	-0.104658	-0.208174	0.366779	0.126483
1837	-0.089899	-0.093763	-0.090347	-0.288381	-0.292428	0.137718	-0.09645	0.001072	0.183197	0.098223	-0.407972	0.523241	-0.391235	0.193668	-0.134856	-0.242607	0.123341	0.135751	0.092869	0.052382	-0.441604	-0.276986	0.11966	-0.082614	-0.135051	-0.415178	-0.359656	0.184341	-0.364881	-0.385154	-0.274379	-0.174792	-0.229121	-0.265641	0.062741	-0.226609	-0.041887	0.187896	0.197398	0.475208	0.445691	-0.09699	-0.127997	0.09946	0.037978	-0.044813	-0.216374	-0.21233	0.113761
1839	-0.178854	-0.178797	-0.178938	-0.336532	-0.289023	-0.107395	0.102308	0.025905	0.020496	-0.208259	-0.234077	0.385517	-0.206649	-0.364923	-0.058539	0.27152	0.085804	-0.074455	-0.038843	0.242811	0.171156	0.048718	-0.14009	0.265675	0.099805	-0.105665	0.181418	-0.20516	-0.198156	-0.299889	-0.38633	-0.26928	-0.067618	0.101424	-0.270706	-0.101978	0.029884	-0.221024	0.281338	0.259424	0.296125	-0.125115	-0.353054	0.153941	0.050724	-0.052992	0.217683	-0.491052	-0.06522
1840	-0.38845	-0.385127	-0.383836	-0.408886	-0.249345	0.107627	0.02534	0.15115	-0.351407	-0.130334	0.040337	0.003115	-0.224543	-0.434878	-0.066991	0.320369	0.0947	0.220761	0.124655	0.427226	0.415847	0.195933	0.162078	0.44321	0.592131	0.221388	0.022553	0.012746	0.137451	-0.104063	-0.209066	-0.317803	0.435393	-0.004358	-0.341855	0.063186	0.167937	-0.188151	0.106599	-0.113248	-0.04353	0.456402	-0.382567	0.007094	0.163128	0.24584	0.617092	-0.280852	-0.087612
1842	-0.485562	-0.479245	-0.48097	-0.522321	-0.342759	0.093802	-0.011655	0.020933	-0.361304	-0.249904	-0.144346	0.172893	-0.235611	-0.503691	-0.175178	0.325124	0.146452	0.164334	0.200967	0.511044	0.413119	0.277014	0.180853	0.467995	0.464186	0.167935	0.155779	0.009443	0.042603	-0.268892	-0.286304	-0.363552	0.40963	0.066611	-0.395859	0.132186	0.13436	-0.18793	0.246336	-0.086382	-0.007321	0.356426	-0.34633	0.069341	0.092984	0.17533	0.566799	-0.426001	-0.124513
1843	-0.145603	-0.141323	-0.142723	-0.333692	-0.200815	-0.110628	0.111412	0.117051	0.018739	-0.10675	-0.044549	0.252842	-0.202877	-0.361971	-0.006528	0.252609	0.040668	-0.046363	0.016049	0.251064	0.123707	0.119223	-0.188102	0.229735	0.194674	-0.050196	0.221586	-0.187842	-0.138485	-0.234949	-0.289532	-0.200442	0.088565	0.013083	-0.27055	0.002114	0.02532	-0.209568	0.18423	0.064596	0.130274	-0.040717	-0.267534	0.142459	-0.006226	-0.02877	0.232166	-0.352196	-0.13226
1844	0.220413	0.216255	0.21609	0.262593	0.196762	-0.312782	-0.080825	-0.126338	0.145719	-0.183173	0.106326	-0.107623	0.293905	0.188714	0.14142	0.05728	-0.331787	-0.344539	-0.213119	-0.282644	-0.095958	-0.035604	-0.174618	-0.196783	-0.244613	-0.141355	0.196907	-0.198381	-0.038451	0.017126	0.018583	0.27089	-0.442447	0.072704	0.24038	-0.267652	-0.184659	-0.094438	-0.075249	0.120372	0.1036	-0.41813	0.244675	-0.064214	-0.105052	-0.366294	-0.234504	0.078622	-0.127213
1845	-0.424125	-0.424468	-0.423322	-0.566325	-0.491083	0.115334	-0.041927	0.020664	-0.103497	-0.249105	-0.391074	0.665538	-0.467091	-0.382925	-0.160594	0.178693	0.196399	0.116832	0.036852	0.381034	0.055203	-0.012066	0.134272	0.485907	0.206322	-0.299808	0.000749	0.109293	-0.262976	-0.519473	-0.525734	-0.469231	0.035146	-0.030576	-0.411084	-0.118611	0.119215	-0.045239	0.407038	0.463146	0.50133	-0.040945	-0.500647	0.252513	0.146862	0.058219	0.279381	-0.691646	-0.005691
1846	0.376083	0.376238	0.378141	0.486109	0.401512	-0.206498	0.08072	-0.031766	0.051408	0.121862	0.327222	-0.549302	0.450616	0.229258	0.121834	-0.05797	-0.273626	-0.289776	-0.276092	-0.37206	0.101935	0.096703	-0.175575	-0.253638	-0.100997	0.223627	0.212923	-0.233482	0.298088	0.447032	0.375447	0.326633	-0.047753	0.138079	0.194702	0.011379	-0.203831	0.013323	-0.281151	-0.395168	-0.364247	-0.013471	0.405869	-0.205387	-0.039251	-0.083186	-0.145879	0.553142	-0.138342
1847	0.395671	0.395154	0.394344	0.431676	0.374537	-0.421316	0.112208	-0.120407	0.239569	-0.13297	0.142701	-0.261373	0.462262	0.066032	0.251763	0.110127	-0.256958	-0.475046	-0.277434	-0.299623	0.068087	0.048788	-0.323632	-0.289023	-0.256841	0.08577	0.254001	-0.207829	0.027507	0.197353	0.211845	0.321965	-0.389575	0.070118	0.102396	-0.062694	-0.199173	-0.18932	-0.120558	-0.136133	-0.124699	-0.422407	0.355068	-0.095257	-0.195985	-0.420533	-0.3005	0.231731	-0.201264
1848	0.090709	0.094044	0.091207	0.185217	0.239974	-0.118694	-0.022037	0.139099	-0.120389	0.045241	0.399503	-0.427543	0.331097	0.024836	0.180747	0.104946	-0.16866	-0.217094	-0.102183	-0.19527	0.186949	0.263523	-0.252428	-0.224511	0.018744	0.22802	0.260276	-0.418275	0.171045	0.390235	0.242485	0.237809	0.098616	0.221423	0.154213	0.242309	-0.097173	-0.070705	-0.211063	-0.422177	-0.398607	0.033187	0.31886	-0.016735	-0.060057	0.017124	0.031421	0.414119	-0.094297
1849	-0.052141	-0.055791	-0.056273	-0.053696	0.047066	-0.038367	-0.027375	0.074025	-0.011205	0.029862	0.257576	0.003029	-0.065946	0.087766	0.177785	0.034011	0.042046	-0.054362	-0.039518	-0.041402	-0.122334	-0.036559	-0.059667	-0.035775	0.037267	-0.051961	-0.040387	0.052754	0.077241	-0.10991	-0.064081	0.045639	0.077359	0.030416	0.158733	0.194582	-0.083807	0.059162	0.020075	0.035735	-0.064554	-0.016694	-0.083584	0.181251	-0.060055	-0.057178	0.006325	0.110062	0.046758
1850	0.225747	0.222211	0.225489	0.285492	0.185557	-0.156272	-0.064532	0.032783	0.138775	-0.073308	0.026947	-0.111643	0.22816	0.132339	0.067058	-0.040591	-0.176863	-0.14437	-0.113697	-0.267158	-0.123643	-0.035114	-0.094884	-0.153129	-0.14507	-0.047894	0.004407	-0.137304	0.018755	0.128232	0.085049	0.177296	-0.348389	0.013164	0.232654	-0.111679	-0.085293	-0.032087	-0.077073	0.119679	0.115983	-0.178842	0.198806	-0.058181	0.0544	-0.106382	-0.22846	0.151534	0.016357
1854	0.02276	0.027254	0.021454	0.086756	0.164006	-0.060168	-0.113141	-0.027352	-0.022312	0.087057	0.150784	-0.293653	0.074379	0.016325	0.10285	-0.102622	0.060842	0.008708	0.099491	-0.132449	0.007857	0.212306	-0.229453	-0.284273	-0.018872	0.023956	0.204075	-0.001036	0.1603	0.084059	0.144507	0.181743	0.116174	0.133643	0.059746	0.174818	0.024504	0.027973	-0.033785	-0.319901	-0.331336	-0.023925	0.245066	0.080045	-0.190228	-0.061388	-0.119096	0.211137	0.034039
1855	0.001065	-0.005555	-0.001645	-0.182538	-0.176079	0.192465	0.0367	0.160191	0.160606	0.097962	-0.150512	0.405957	-0.384192	0.120187	-0.008444	-0.086875	0.0402	0.228184	-0.091692	0.057287	-0.314652	-0.304157	0.143653	0.185491	0.043627	-0.218994	-0.339393	-0.014976	-0.178806	-0.215097	-0.258119	-0.143605	-0.115187	-0.244503	0.043285	-0.229411	0.035016	0.124665	-0.002603	0.535563	0.475158	-0.007294	-0.240037	0.071604	0.189325	0.216575	-0.002363	-0.284477	0.031906
1856	0.616227	0.613144	0.614375	0.640573	0.526975	-0.213313	0.151627	-0.064595	0.373224	0.202706	0.247743	-0.410598	0.373639	0.390996	0.210116	-0.191662	-0.204623	-0.143624	-0.250052	-0.443351	-0.201608	-0.214489	-0.152556	-0.459212	-0.303069	0.126143	-0.108747	-0.083963	0.138353	0.382561	0.392706	0.402729	-0.32898	-0.118905	0.333485	-0.022378	-0.213575	0.021682	-0.395958	-0.197499	-0.221748	-0.214542	0.476777	-0.178946	-0.114418	-0.17519	-0.502849	0.50427	-0.057191
1857	0.372406	0.369748	0.373981	0.317641	0.15353	0.034836	0.196048	-0.120409	0.314482	0.24599	-0.038796	-0.070864	-0.055085	0.166312	-0.021946	-0.077801	-0.072843	0.16789	0.008001	-0.063226	-0.336893	-0.402863	0.131128	-0.208521	-0.190273	-0.137638	-0.461692	0.265871	-0.130903	0.065324	0.062889	0.005941	-0.26581	-0.283685	0.170604	-0.04013	-0.039291	0.082253	-0.158163	0.186148	0.160901	0.028714	0.129462	-0.137544	-0.023291	-0.095904	-0.271079	0.14374	0.092423
1859	0.177303	0.17538	0.172678	0.25036	0.128007	-0.088058	-0.256456	-0.124285	0.163208	-0.049729	-0.054865	0.100566	0.214272	0.385258	0.075309	-0.255521	-0.147745	-0.274479	-0.112372	-0.354184	-0.217575	-0.03515	-0.149962	-0.42586	-0.544058	-0.205644	0.008418	0.05317	-0.271021	0.039988	0.150865	0.264127	-0.435896	-0.015801	0.131377	-0.146284	-0.102462	0.154368	-0.088591	0.146495	0.112677	-0.494879	0.342685	-0.008117	-0.178915	-0.293583	-0.565448	0.147045	-0.058093
1861	0.075036	0.079782	0.07845	0.166811	0.213718	-0.015436	0.138428	0.049425	-0.026491	0.134796	0.138366	-0.348668	0.189191	-0.181982	-0.024147	0.114733	0.20729	0.009265	0.227341	0.095478	0.071098	0.195808	0.02349	0.057035	0.184416	0.281235	0.197447	-0.081255	0.280856	0.207846	0.232205	0.116003	0.329871	0.20586	0.19244	0.409302	0.14074	-0.039088	0.075669	-0.407281	-0.394013	0.218037	0.01532	-0.031232	0.057708	0.099626	0.141105	0.293098	0.239513
1869	0.168668	0.164081	0.16623	0.217939	0.067146	0.091353	-0.026206	0.077123	0.102867	0.170177	0.127548	-0.27556	-0.014464	0.15854	-0.011314	-0.035582	0.06933	0.263124	0.161416	-0.008365	-0.131066	-0.279323	0.28881	-0.074373	0.129327	0.152442	-0.274214	0.120705	0.209374	0.060617	0.040543	0.04552	-0.093909	-0.014923	0.27469	0.062296	0.096866	0.059388	-0.148875	0.168591	0.085332	0.248962	-0.006084	-0.161142	0.189939	0.176914	0.029742	0.145206	0.266643
1870	0.349324	0.345355	0.344256	0.511434	0.352294	-0.103088	-0.054918	-0.059632	0.1339	0.11037	0.2979	-0.52327	0.367136	0.33473	0.152728	-0.09434	-0.104447	-0.058546	-0.018307	-0.285387	-0.137906	-0.144434	0.066537	-0.37552	-0.145499	0.140421	-0.04446	0.005814	0.254381	0.285752	0.307963	0.339675	-0.239388	-0.028412	0.422036	-0.060831	-0.091035	0.037271	-0.291034	-0.106069	-0.196269	-0.014972	0.310725	-0.265756	-0.064878	-0.109004	-0.239046	0.462868	0.157993
1871	0.127204	0.125903	0.128857	0.230464	0.116833	0.015585	-0.040831	-0.005956	0.118406	0.067443	0.067075	-0.113828	0.081536	0.100448	-0.1713	-0.106197	0.106272	-0.022074	0.093971	-0.121314	-0.36366	-0.157074	0.105505	-0.023668	-0.014371	0.058455	-0.017613	0.061164	-0.01122	0.030665	0.055094	0.114072	-0.161065	-0.088257	0.395263	0.102116	0.034643	0.169861	0.013574	0.12152	0.053166	0.029677	-0.016734	-0.151753	0.15077	-0.046461	-0.137361	0.180795	0.268867
1874	-0.13376	-0.136571	-0.135232	-0.176386	-0.099419	-0.090659	0.019202	0.036905	-0.033581	-0.08745	0.100955	0.116357	-0.125177	-0.227136	0.123817	0.123014	0.096134	0.118619	-0.002855	0.11359	0.046267	-0.041395	0.016671	0.370906	0.184642	0.058262	0.060203	0.075529	0.124929	-0.192134	-0.22259	-0.202398	0.077066	0.031414	-0.144795	0.02682	0.05428	-0.164544	0.041493	0.034138	0.028653	0.053154	-0.400718	0.073036	0.068533	0.059597	0.207766	-0.219733	0.0665
1875	0.448138	0.447739	0.444992	0.655718	0.515029	-0.333818	-0.100603	-0.179237	0.17296	0.006965	0.304915	-0.526488	0.605675	0.378471	0.235615	-0.145911	-0.268009	-0.341652	-0.134456	-0.475791	-0.096933	0.03095	-0.183486	-0.570813	-0.367231	0.133936	0.145344	-0.092809	0.112527	0.358496	0.431556	0.477606	-0.375553	0.075192	0.363393	-0.03469	-0.284006	-0.040638	-0.368708	-0.339212	-0.384553	-0.278231	0.525723	-0.254145	-0.220157	-0.364042	-0.478212	0.577339	-0.059132
1876	-0.095973	-0.094476	-0.097289	-0.207741	-0.139937	0.014218	-0.180644	-0.044737	0.114112	-0.073007	-0.301577	0.458333	-0.162747	0.047096	0.002957	-0.185793	0.022687	-0.104267	-0.066245	-0.071949	-0.221548	0.014064	-0.171495	-0.063787	-0.131429	-0.389493	0.080371	0.007288	-0.353455	-0.24093	-0.134687	-0.017561	-0.192799	-0.081123	-0.106614	-0.199821	-0.072766	0.088857	0.179525	0.256551	0.272548	-0.365585	0.03479	0.197997	-0.103621	-0.187229	-0.301213	-0.267768	-0.08499
1879	-0.473419	-0.467848	-0.469385	-0.530222	-0.294431	0.097451	-0.017634	0.070344	-0.374665	-0.199426	-0.044262	0.135805	-0.205182	-0.463686	-0.075407	0.337055	0.12822	0.148026	0.145897	0.48551	0.410712	0.312155	0.090864	0.447463	0.47086	0.192922	0.1254	-0.052959	0.044641	-0.193238	-0.232606	-0.311565	0.448619	0.024309	-0.389496	0.135769	0.115951	-0.199253	0.185851	-0.152774	-0.073715	0.330764	-0.304907	0.094265	0.083691	0.193791	0.557618	-0.348854	-0.151888
1880	0.074812	0.077092	0.076788	0.077388	0.068206	-0.050066	0.128363	-0.031957	0.083896	-0.062189	0.03628	-0.076858	0.060746	-0.229686	-0.160408	0.161111	0.145965	-0.042546	0.117321	0.111689	0.123816	0.07454	-0.065955	0.123152	0.119471	0.276077	0.112876	-0.025273	0.053377	-0.017043	-0.016113	-0.017918	0.045079	0.009083	0.09628	0.128665	0.206619	-0.134768	0.157351	-0.047911	-0.013323	-0.006341	-0.07992	-0.052305	0.062337	-0.025904	0.05579	-0.115187	0.080971
1889	0.210857	0.21262	0.216178	0.230455	0.174182	-0.050885	0.279551	0.084803	0.015146	0.144344	0.138463	-0.3809	0.087787	-0.075767	-0.02566	0.114239	-0.046002	0.069569	-0.049913	0.029108	0.104831	-0.089997	0.061347	0.062481	0.228546	0.28244	-0.066317	-0.009786	0.386156	0.232911	0.162899	0.021457	0.186146	-0.005288	0.098823	0.136551	0.012312	-0.1041	-0.098152	-0.250106	-0.234197	0.302061	0.04046	-0.087216	0.140798	0.170936	0.168803	0.300994	0.022128
1894	0.385941	0.385383	0.385681	0.53648	0.323409	-0.174678	0.052327	-0.107357	0.176478	0.089023	0.154778	-0.478115	0.336352	0.110273	-0.125871	0.018374	-0.072349	-0.065303	0.110859	-0.175909	-0.118623	-0.070878	0.077037	-0.323912	-0.094973	0.232415	0.07401	-0.007359	0.201911	0.261326	0.255905	0.233463	-0.249403	0.173796	0.418898	0.110701	-0.058431	-0.00829	-0.176155	-0.138133	-0.200643	-0.059184	0.374974	-0.24406	-0.009293	-0.132296	-0.174039	0.405125	0.197618
1896	-0.246948	-0.245031	-0.246847	-0.40497	-0.218988	0.238789	0.087737	0.121157	-0.122305	0.020117	-0.256307	0.262127	-0.180046	-0.135829	0.041857	-0.003408	0.237917	0.189062	0.049755	0.249384	0.206025	0.040573	0.032928	0.152288	0.020078	-0.01027	-0.158403	0.027532	-0.074171	-0.070643	-0.045759	-0.143877	0.243337	-0.169964	-0.308083	0.114475	0.081668	-0.006987	0.19382	-0.007969	0.030658	0.164953	-0.201791	0.246574	0.080979	0.249564	0.124948	-0.283152	-0.060431
1901	-0.433303	-0.426347	-0.428838	-0.434393	-0.246994	0.026391	-0.059165	0.103801	-0.313725	-0.203944	0.012949	0.127957	-0.204048	-0.562181	-0.129447	0.251433	0.221098	0.06549	0.085986	0.339092	0.311401	0.307724	-0.014075	0.519061	0.493268	0.14159	0.363094	0.054476	0.131921	-0.207185	-0.198668	-0.292872	0.455674	0.119645	-0.400834	0.207081	0.212412	-0.114543	0.253791	-0.149536	-0.09043	0.228257	-0.364507	0.202393	0.111546	0.165049	0.457667	-0.303234	0.024803
1902	-0.339324	-0.335259	-0.334931	-0.381674	-0.203499	0.322061	0.089843	0.080242	-0.228533	0.014696	-0.015717	0.144071	-0.155537	-0.284156	-0.191451	0.185031	0.381354	0.237721	0.330164	0.422451	0.070746	0.124432	0.211314	0.37267	0.167202	0.272113	-0.03033	0.050632	-0.073312	-0.064845	-0.058982	-0.174284	0.43944	0.073656	0.0833	0.303417	0.218195	0.038662	0.288859	-0.109003	-0.071266	0.324124	-0.331389	0.112434	0.159557	0.272886	0.319611	-0.13683	0.229651
1903	0.233768	0.234947	0.231826	0.283027	0.28969	-0.237368	0.121311	-0.079933	0.120255	-0.109313	0.279792	-0.151422	0.426908	0.094498	0.188516	0.000782	-0.200669	-0.398873	-0.347182	-0.252334	0.096292	0.062115	-0.154636	-0.097972	-0.198141	0.267275	0.137877	-0.087598	0.181698	0.259537	0.185446	0.19453	-0.167827	-0.049242	0.014908	-0.006158	-0.146766	-0.059381	-0.225143	-0.191659	-0.167363	-0.305431	0.271554	-0.139386	-0.102492	-0.175703	-0.221171	0.147872	-0.149034
1906	0.343743	0.347074	0.345682	0.370451	0.38942	-0.086746	0.054233	0.021495	0.198694	0.202937	0.307052	-0.357867	0.296257	0.138615	0.104208	-0.161655	0.008078	-0.123249	-0.15584	-0.342536	-0.176967	0.017308	-0.265934	-0.199444	-0.149589	0.273286	0.080348	-0.093467	0.184203	0.290144	0.327599	0.312317	-0.003325	-0.131707	0.299301	0.148699	-0.014253	0.142986	-0.167152	-0.258387	-0.278616	-0.148224	0.236659	-0.139996	0.033801	-0.073365	-0.309966	0.444764	0.126466
1907	0.239897	0.239742	0.238507	0.435554	0.277217	-0.458997	-0.041687	-0.197322	0.112405	-0.182378	0.18307	-0.299797	0.418842	0.122866	0.092887	-0.044477	-0.288335	-0.319516	-0.152636	-0.26109	0.07003	0.031823	-0.132771	-0.172105	-0.183332	0.052042	0.361469	-0.064499	0.180044	0.067267	0.092065	0.207693	-0.26697	0.029345	-0.026227	-0.020674	-0.172348	-0.192575	-0.303912	-0.269041	-0.280289	-0.179431	0.157642	-0.291162	-0.316124	-0.363616	-0.130485	0.1339	-0.149216
1909	0.149651	0.155963	0.150321	0.124535	0.244137	-0.290394	0.03424	-0.157029	0.047401	-0.053284	0.128916	-0.19735	0.359312	0.024121	0.314188	0.061916	-0.213683	-0.237108	-0.107969	-0.122202	0.133537	0.192529	-0.33358	-0.197324	-0.335439	0.075217	0.195806	-0.094733	0.081908	0.161813	0.258669	0.188771	0.014545	-0.04085	-0.154968	0.182499	-0.19312	-0.177115	-0.272572	-0.362878	-0.302162	-0.229503	0.35885	-0.004866	-0.176782	-0.215568	-0.220921	0.241837	-0.231453
1910	-0.388909	-0.383171	-0.384429	-0.411886	-0.205634	0.276048	-0.049392	0.138406	-0.356984	-0.026485	-0.087636	-0.017953	-0.177637	-0.227931	-0.140777	0.148725	0.237593	0.180688	0.179238	0.346764	0.203445	0.22546	0.200351	0.288141	0.354393	0.236943	-0.019315	0.065367	0.021151	-0.032759	-0.027796	-0.182867	0.453837	-0.008459	-0.126061	0.205709	0.171895	-0.022742	0.22522	-0.204117	-0.155557	0.426694	-0.17196	0.123522	0.122308	0.289952	0.384573	-0.085904	0.003752
1911	0.446659	0.444537	0.443909	0.500482	0.446899	-0.187825	-0.012291	-0.224179	0.243782	0.057541	0.138649	-0.293859	0.51391	0.452484	0.237732	-0.242355	-0.20932	-0.393534	-0.286838	-0.521672	-0.144912	0.002932	-0.238042	-0.472227	-0.586377	0.001061	0.000233	-0.122027	-0.042137	0.335374	0.418429	0.472198	-0.387332	-0.095838	0.317638	-0.129821	-0.268627	0.081588	-0.281907	-0.164691	-0.204857	-0.413782	0.506111	-0.19711	-0.208767	-0.251127	-0.620637	0.440582	-0.153154
1912	0.3707	0.368816	0.36947	0.391457	0.334091	-0.110977	0.081412	0.081477	0.232495	0.109674	0.281476	-0.201774	0.20904	0.188898	0.171272	-0.083159	-0.051046	-0.085109	-0.231997	-0.302853	-0.21303	-0.16734	-0.101818	-0.046498	-0.122272	0.052678	0.041131	-0.080407	0.171528	0.237209	0.23587	0.236372	-0.113691	-0.119009	0.273834	-0.027738	-0.079035	0.089533	-0.192511	-0.010067	-0.024003	-0.181211	0.11108	-0.066461	0.134685	0.012193	-0.285057	0.308417	0.116547
1915	0.303473	0.306032	0.303456	0.440476	0.398681	-0.113053	0.011105	-0.019012	0.037183	0.218641	0.267946	-0.643991	0.388141	0.264915	0.2605	-0.115632	-0.141699	-0.054555	0.047377	-0.262243	0.069315	0.079835	-0.184318	-0.448141	-0.168149	0.113331	0.06025	-0.091047	0.295006	0.411417	0.447834	0.35044	0.071355	0.040711	0.185664	0.185987	-0.067308	-0.0225	-0.260804	-0.590155	-0.583639	0.073968	0.411566	-0.078368	-0.158546	-0.081564	-0.25383	0.599585	0.016269
1942	0.527705	0.527023	0.525216	0.69968	0.588223	-0.33377	0.035902	-0.128301	0.240398	0.078895	0.277299	-0.579507	0.538385	0.396237	0.226391	-0.215462	-0.279391	-0.39028	-0.268171	-0.524196	-0.102254	0.019344	-0.219708	-0.517207	-0.335533	0.063853	0.112574	-0.111884	0.293032	0.365976	0.44542	0.467023	-0.263635	-0.002486	0.318154	0.063767	-0.180468	-0.046515	-0.3475	-0.346282	-0.41792	-0.229074	0.603371	-0.169103	-0.25376	-0.279615	-0.479296	0.617366	-0.142712
1944	0.533319	0.530628	0.528899	0.672665	0.481868	-0.282864	0.009446	-0.055155	0.256823	0.130587	0.284182	-0.524553	0.465499	0.441707	0.254888	-0.119788	-0.313672	-0.198232	-0.131858	-0.393681	-0.160416	-0.18557	-0.03847	-0.572656	-0.279662	0.099455	-0.107271	-0.011683	0.188737	0.348529	0.39094	0.40529	-0.376127	-0.034791	0.368268	-0.05405	-0.19949	-0.037909	-0.438338	-0.217861	-0.285813	-0.143055	0.523332	-0.262954	-0.165179	-0.247021	-0.407915	0.600218	-0.015754
1945	0.578544	0.574855	0.574254	0.694332	0.546632	-0.349129	0.028639	-0.130807	0.32899	0.085979	0.236376	-0.48319	0.498349	0.437416	0.264296	-0.145951	-0.306413	-0.25218	-0.168252	-0.43594	-0.237156	-0.149663	-0.105981	-0.559859	-0.351698	0.048389	-0.026977	-0.059223	0.167366	0.295315	0.382203	0.47063	-0.443253	-0.055193	0.410061	-0.087217	-0.247114	-0.067143	-0.424174	-0.172444	-0.248329	-0.262347	0.48925	-0.26756	-0.179213	-0.324429	-0.491731	0.548326	-0.059599
1946	0.203301	0.207904	0.205049	0.397754	0.317051	-0.344303	-0.027015	-0.206536	-0.058151	-0.086232	0.26376	-0.663129	0.483289	0.009236	0.112609	0.083048	-0.149985	-0.23037	-0.001575	-0.177688	0.390188	0.164868	-0.13817	-0.353867	-0.002282	0.351167	0.229688	0.06104	0.33958	0.250116	0.275917	0.198424	-0.056942	0.238402	-0.044761	0.085412	-0.221489	-0.227788	-0.253545	-0.610526	-0.579122	0.076207	0.275045	-0.260049	-0.237409	-0.315814	-0.032942	0.36644	-0.061957
1947	-0.290301	-0.288409	-0.287277	-0.3496	-0.195062	0.178469	0.118331	0.223241	-0.267083	0.038765	0.120766	0.023018	-0.26112	-0.34035	0.028993	0.20993	0.113666	0.261045	0.071811	0.310871	0.233591	0.109203	0.083683	0.442114	0.469742	0.129386	-0.042626	-0.100974	0.195621	-0.037922	-0.157262	-0.265459	0.493318	-0.038019	-0.231095	0.164123	0.174945	-0.065761	0.100101	-0.079511	-0.0548	0.425992	-0.340955	0.131243	0.195606	0.375465	0.528001	-0.129502	-0.009953
1948	0.10771	0.107386	0.107299	0.249316	0.272754	-0.039236	0.004198	0.027963	-0.038396	0.024314	0.231795	-0.352171	0.176254	-0.093218	-0.105356	-0.049623	0.089852	-0.085977	0.105885	-0.211536	0.001488	0.122692	-0.272785	-0.161522	-0.052265	0.23845	0.130727	-0.156396	0.176858	0.275935	0.29928	0.279418	0.040305	0.14796	0.273294	0.267694	0.129929	0.040593	0.057556	-0.172094	-0.197325	0.026737	0.183396	0.288101	0.050913	0.083856	-0.040628	0.356566	0.19858
1949	0.578364	0.575785	0.574122	0.734345	0.593298	-0.251729	-0.015755	-0.101113	0.272202	0.106885	0.308645	-0.543498	0.531831	0.470332	0.267197	-0.179699	-0.27995	-0.283901	-0.179564	-0.518374	-0.183357	-0.058192	-0.129868	-0.566443	-0.394205	0.050688	0.007972	-0.085728	0.16369	0.419692	0.50314	0.519433	-0.348784	-0.004217	0.425491	-0.012575	-0.258436	0.045771	-0.406927	-0.245776	-0.280857	-0.279727	0.658965	-0.186426	-0.196309	-0.267813	-0.529153	0.641053	-0.059176
1950	0.311561	0.305734	0.303779	0.403351	0.268959	-0.164356	-0.244159	-0.074481	0.190455	-0.001666	-0.006822	-0.157835	0.316649	0.556099	0.191395	-0.203353	-0.221977	-0.264344	-0.092857	-0.363901	-0.259059	-0.094455	-0.016997	-0.521536	-0.407035	-0.178612	-0.04516	0.085537	-0.111517	0.095986	0.27156	0.40195	-0.489835	0.027262	0.304585	-0.256314	-0.1969	0.079349	-0.272925	0.061321	-0.002476	-0.381888	0.468088	-0.151137	-0.185722	-0.306588	-0.528984	0.363199	-0.081855
1951	0.484317	0.48201	0.483138	0.655079	0.472854	-0.09815	0.018737	-0.082744	0.181603	0.138297	0.329347	-0.574722	0.420832	0.387172	0.115989	-0.14647	-0.218839	-0.172812	-0.177792	-0.415974	-0.145929	-0.141164	-0.007046	-0.410446	-0.247139	0.173163	-0.074476	0.025684	0.229748	0.406826	0.416615	0.399686	-0.256673	-0.030825	0.430397	-0.037557	-0.162595	0.08459	-0.415536	-0.131397	-0.185721	-0.062881	0.500429	-0.272866	-0.028927	-0.066203	-0.366139	0.552357	0.009146
1952	0.479895	0.476026	0.476749	0.560288	0.388158	-0.24015	-0.044208	-0.173258	0.283699	-0.014381	0.072847	-0.225459	0.369877	0.427786	0.171351	-0.131235	-0.321169	-0.283578	-0.224247	-0.391452	-0.28149	-0.168583	-0.05642	-0.432995	-0.417716	-0.094447	-0.022484	-0.017975	-0.005062	0.168287	0.256436	0.352503	-0.516467	-0.061283	0.34654	-0.232374	-0.234047	0.009051	-0.273057	0.077936	0.023483	-0.386615	0.454885	-0.186541	-0.11188	-0.327641	-0.529271	0.373525	-0.111314
1953	0.098777	0.099852	0.100694	0.21611	0.187875	-0.312504	0.045773	-0.194089	-0.017523	-0.239823	0.143575	-0.223883	0.296473	-0.067693	0.01769	0.038751	-0.119487	-0.243885	-0.259855	-0.17016	0.149123	0.002267	0.037553	0.053328	-0.037351	0.245315	0.160082	0.001237	0.112373	-0.010323	-0.006134	0.065541	-0.133929	0.030443	0.092366	-0.069943	-0.218925	-0.198315	-0.186246	-0.16747	-0.229994	-0.029435	-0.047479	-0.25986	-0.0334	-0.198856	-0.051169	0.027619	-0.098627
1954	-0.046976	-0.048819	-0.042797	-0.102865	-0.073369	0.158869	0.156918	0.132419	-0.060335	0.071082	-0.016564	0.008271	-0.225092	-0.115671	-0.106248	0.062473	-0.003805	0.290032	0.00588	0.167039	-0.011028	-0.131615	0.236127	0.279859	0.306633	0.109569	-0.275626	0.045116	0.101528	-0.010596	-0.099389	-0.147067	0.161863	-0.21801	-0.012953	0.010076	0.070927	0.026643	-0.063892	0.184516	0.164494	0.359361	-0.228467	-0.032274	0.23854	0.306275	0.323427	-0.103879	2e-05
1955	0.291123	0.294116	0.29576	0.295406	0.228876	-0.092672	0.225615	-0.036626	0.166217	0.125985	-0.103524	-0.161742	0.203165	-0.025689	-0.141504	-0.101936	-0.093466	-0.172827	-0.063546	-0.151609	-0.057832	0.018581	-0.121904	-0.055984	-0.098002	0.054787	0.098171	-0.067803	0.118236	0.284699	0.320134	0.169707	-0.031156	-0.061603	-0.040314	0.141023	-0.109237	-0.008044	-0.207071	-0.193543	-0.140127	-0.045313	0.346743	-0.020351	-0.099426	-0.036518	-0.123636	0.262207	-0.15201
1956	-0.084366	-0.081326	-0.078708	-0.064708	-0.081392	0.20223	0.014802	0.025781	-0.19233	0.087911	-0.050182	-0.137304	-0.038727	0.042445	-0.06134	-0.045817	-0.036234	0.233925	0.06568	0.124966	0.201635	0.019176	0.190187	-0.005155	0.105853	0.154015	-0.249222	0.122219	0.013122	0.122065	0.078858	-0.102205	0.193296	-0.12793	-0.126511	0.032078	0.014483	0.060285	-0.058812	-0.20162	-0.152471	0.356189	0.064006	-0.081036	0.06127	0.180121	0.133648	0.082228	-0.082142
1958	0.055362	0.056138	0.054964	-0.080079	-0.010086	-0.189781	0.040875	0.038826	0.133088	-0.110753	-0.004175	0.188541	0.044423	-0.045778	0.168388	0.078843	-0.12461	-0.268338	-0.145493	-0.07908	0.04436	0.085105	-0.317665	-0.053736	-0.120747	-0.161134	0.174088	-0.30959	-0.209877	-0.056706	-0.110171	0.044286	-0.191927	0.004699	-0.078462	-0.099549	-0.136559	-0.169954	0.048481	0.080775	0.125726	-0.310347	0.032705	0.052875	-0.118721	-0.166673	-0.135083	-0.153379	-0.230687
1959	0.355814	0.353172	0.353357	0.340966	0.29613	-0.286646	0.079866	-0.038403	0.24392	-0.054458	0.146113	-0.180243	0.322812	0.131844	0.190059	0.062962	-0.240532	-0.313678	-0.181994	-0.291929	-0.019628	0.014494	-0.277214	-0.298233	-0.24477	0.00088	0.140368	-0.32046	-0.013929	0.194204	0.134564	0.282574	-0.364596	0.095483	0.268463	-0.052438	-0.185504	-0.144761	-0.127495	0.016808	0.00474	-0.378694	0.358418	-0.085927	-0.099158	-0.268771	-0.301842	0.171436	-0.141032
1960	0.313129	0.311901	0.311168	0.318108	0.273012	-0.331498	0.048348	-0.082773	0.186929	-0.114926	0.12372	-0.200743	0.370079	0.118121	0.215517	0.059178	-0.292634	-0.387497	-0.262164	-0.319965	0.090054	0.070507	-0.314048	-0.297449	-0.258379	-0.031862	0.226363	-0.33392	0.005842	0.193458	0.125758	0.272543	-0.359006	0.119732	0.15106	-0.111301	-0.240863	-0.192259	-0.168006	-0.060114	-0.04425	-0.394877	0.378096	-0.109388	-0.148709	-0.293488	-0.29689	0.136772	-0.237768
1962	-0.353648	-0.347414	-0.347693	-0.396393	-0.283835	0.10693	0.078578	0.048432	-0.315533	-0.0052	-0.081401	0.004434	-0.218378	-0.411258	-0.127181	0.187012	0.063093	0.232224	0.125932	0.368581	0.364978	0.196121	0.03434	0.2994	0.423687	0.103627	0.040296	0.000952	0.137702	-0.05961	-0.144816	-0.29081	0.455313	0.002407	-0.427032	0.135215	0.150061	-0.084541	0.154951	-0.231192	-0.143282	0.413699	-0.176962	0.0619	0.059239	0.221245	0.544394	-0.164895	-0.091831
1964	-0.034428	-0.031491	-0.037341	-0.061402	-0.059731	-0.126846	-0.19384	-0.194402	0.066064	-0.065839	-0.193273	0.250983	0.069076	0.169858	0.100086	-0.141921	-0.041104	-0.213713	-0.031554	-0.118202	-0.021085	0.122226	-0.197615	-0.323424	-0.270843	-0.253325	0.172841	-0.113379	-0.242722	-0.125969	-0.036224	0.05597	-0.190133	0.129157	-0.151497	-0.024225	-0.164476	0.029951	0.055957	-0.0611	-0.060905	-0.351974	0.157991	0.064501	-0.256964	-0.280816	-0.337249	-0.074277	-0.168249
1965	-0.443186	-0.439336	-0.441946	-0.506801	-0.384266	0.224515	-0.134098	0.028774	-0.214898	-0.036214	-0.304527	0.343365	-0.372428	-0.275496	-0.214486	0.030119	0.275263	0.241707	0.310249	0.347859	0.032855	0.170479	0.089126	0.216572	0.276277	-0.115459	0.081772	0.020607	-0.159934	-0.306885	-0.271992	-0.279682	0.288005	0.125032	-0.184338	0.139613	0.115486	0.06772	0.378783	0.101814	0.121538	0.176578	-0.213522	0.241498	0.055999	0.19349	0.29018	-0.358245	0.118805
1967	-0.13662	-0.131859	-0.13682	-0.127016	0.032387	-0.010233	-0.121689	-0.023367	-0.108268	0.016798	0.012932	-0.122701	0.06159	-0.090744	0.179447	-0.065431	-0.005352	0.069327	0.139605	-0.027546	0.172497	0.199708	-0.21472	-0.09796	0.004048	0.043315	0.039485	0.135164	0.096773	0.04818	0.101701	0.065991	0.164818	0.007782	-0.165297	0.161002	0.034467	-0.075071	0.034009	-0.324466	-0.240416	0.067803	0.067234	0.137395	-0.216353	-0.012934	0.002205	0.048907	-0.036228
1968	0.139561	0.141675	0.13761	0.247382	0.211865	-0.025401	-0.177729	-0.120833	0.008194	0.15161	0.097072	-0.289597	0.247913	0.350764	0.223496	-0.17812	-0.118473	-0.067782	0.063065	-0.216145	-0.067111	0.132109	-0.167128	-0.477998	-0.307724	-0.106956	-0.005535	-0.009521	-0.032595	0.214342	0.307234	0.280839	-0.045406	-0.008826	0.107453	0.05705	-0.072056	0.092997	-0.182871	-0.317686	-0.33542	-0.120556	0.393246	-0.044887	-0.218198	-0.138567	-0.333236	0.411098	-0.051743
1969	0.278152	0.275143	0.276342	0.432913	0.393813	-0.129911	-0.011247	0.119637	0.062555	0.062844	0.273353	-0.515385	0.369917	0.232164	0.204612	-0.097667	-0.10786	-0.206733	-0.183934	-0.407839	-0.06139	0.014227	-0.125663	-0.288345	-0.009946	0.143233	0.081144	-0.174151	0.280943	0.329874	0.345096	0.391411	-0.095126	0.085893	0.433388	0.158716	-0.051479	0.063682	-0.093604	-0.171732	-0.239025	-0.009704	0.329421	-0.010772	0.066608	-0.018253	-0.197535	0.507397	0.080786
1973	0.373204	0.370747	0.372008	0.525059	0.410005	-0.098452	0.078732	0.034911	0.149471	0.216783	0.331592	-0.555462	0.348489	0.29546	0.132843	-0.151545	-0.054561	-0.083041	-0.055213	-0.351742	-0.113296	-0.059114	-0.088873	-0.319072	-0.098995	0.144878	0.040873	-0.135843	0.325488	0.391456	0.36201	0.315489	-0.033528	0.085959	0.437831	0.060154	-0.013297	0.048852	-0.151297	-0.355039	-0.382937	-0.032689	0.292219	-0.15272	-0.018223	-0.037691	-0.241244	0.562376	0.221632
1974	-0.057523	-0.057062	-0.062512	-0.097153	-0.160889	0.127356	-0.175312	-0.064217	0.04044	0.083954	-0.190047	0.274827	-0.125606	0.288778	0.058698	-0.17656	0.035299	0.003357	0.097099	0.009685	-0.171263	-0.031302	-0.020855	-0.204138	-0.37195	-0.358742	-0.102768	0.023023	-0.355797	-0.136893	-0.007432	0.017393	-0.08255	-0.083412	-0.053718	-0.111149	-0.031583	0.135721	0.037363	0.130582	0.119065	-0.306677	0.174913	0.07657	-0.054444	-0.038804	-0.303597	-0.009494	-0.04991
1975	0.056712	0.054179	0.051931	-0.015281	-0.022716	0.217635	-0.15792	-0.025731	0.101384	0.235979	-0.179338	0.116774	-0.073803	0.387562	0.070578	-0.264328	-0.002536	0.069458	0.09288	-0.122242	-0.21526	-0.046053	-0.090021	-0.309277	-0.325045	-0.294661	-0.162099	-0.081769	-0.213088	0.048666	0.145375	0.157161	-0.077825	-0.114281	0.100224	-0.046004	-0.005335	0.220384	-0.073064	0.116126	0.04968	-0.176589	0.230923	0.094581	-0.108697	0.03245	-0.325666	0.112028	-0.024017
1977	0.078527	0.082001	0.078556	0.134519	0.166992	-0.127449	-0.00481	-0.057888	0.088074	0.029972	0.004542	-0.092326	0.15773	-0.052674	0.015888	-0.049156	0.116701	-0.186624	0.110385	-0.09354	-0.085414	0.147477	-0.215028	-0.174521	-0.023022	0.034398	0.285863	0.0026	0.005228	0.056436	0.175613	0.189614	-0.010986	0.153712	0.078092	0.240017	0.017675	0.074459	0.187209	-0.18291	-0.181876	-0.115563	0.146146	0.137404	-0.174438	-0.208143	-0.120271	0.193181	0.128494
1979	-0.482787	-0.477105	-0.478982	-0.530399	-0.407077	0.215602	-0.056004	0.0391	-0.365741	-0.057065	-0.126191	0.19073	-0.323954	-0.340572	-0.089235	0.209459	0.130711	0.283854	0.232218	0.472482	0.336522	0.215712	0.111742	0.34463	0.36954	0.013703	0.005841	0.00649	-0.032707	-0.194981	-0.260048	-0.378538	0.45767	0.007453	-0.419564	0.123524	0.126712	-0.084928	0.179379	-0.086814	-0.026439	0.351724	-0.28695	0.120594	0.085335	0.278349	0.493754	-0.323236	-0.087129
1982	-0.497389	-0.494177	-0.49397	-0.596171	-0.48689	0.194187	-0.044952	0.012216	-0.217629	-0.139764	-0.365961	0.469858	-0.427407	-0.409177	-0.276309	0.207434	0.194087	0.295318	0.397795	0.523917	0.06755	0.104612	0.244261	0.435601	0.295131	-0.062781	-0.012891	0.118859	-0.249712	-0.426088	-0.413581	-0.430054	0.232645	0.044046	-0.220997	0.066568	0.107194	-0.055547	0.380936	0.232854	0.286036	0.21848	-0.457498	0.129736	0.128198	0.128198	0.464668	-0.535669	0.109762
1983	-0.29503	-0.29411	-0.296797	-0.380701	-0.298553	0.198087	-0.145502	-0.095074	-0.12236	0.009903	-0.339393	0.355554	-0.224556	0.063011	-0.042292	-0.159041	0.059679	0.143761	0.106082	0.13062	0.04428	0.026606	0.089793	0.026374	-0.082558	-0.208356	-0.193092	0.053277	-0.227507	-0.212382	-0.161969	-0.156946	0.066734	-0.129321	-0.202126	0.003376	-0.119136	0.063	0.052422	0.143938	0.12903	0.059695	-0.057338	0.043651	-0.060502	0.11207	0.024044	-0.267143	-0.157276
1984	-0.090561	-0.096887	-0.095737	-0.220625	-0.213599	0.176714	-0.058388	0.181175	0.115469	0.15055	-0.073619	0.331592	-0.318545	0.164643	0.083938	-0.132514	0.19834	0.184908	0.044652	0.04133	-0.355149	-0.267717	0.105274	0.137041	0.115739	-0.189214	-0.153801	-0.050574	-0.092648	-0.218873	-0.23692	-0.12193	-0.016599	-0.05491	0.16585	-0.100644	0.079018	0.170443	0.158909	0.381331	0.281391	0.041696	-0.360194	0.108925	0.113112	0.161154	0.032167	-0.179463	0.265029
1993	0.361515	0.363364	0.359713	0.438911	0.238871	-0.29692	-0.000697	-0.270083	0.170814	-0.052119	0.27305	-0.294308	0.378544	0.131077	0.095846	0.152127	-0.134388	-0.200399	-0.106113	-0.114027	0.116992	-0.135585	-0.118484	-0.263335	-0.222167	0.215344	0.014671	-0.084416	0.114375	0.133139	0.144268	0.111814	-0.263972	0.073301	0.041641	-0.025317	-0.156673	-0.122252	-0.241714	-0.143011	-0.152338	-0.268411	0.301809	-0.250209	-0.016489	-0.27209	-0.263618	0.273192	-0.035954
1994	0.26999	0.268007	0.265843	0.314587	0.225765	-0.191568	-0.073931	-0.027701	0.201213	0.103777	0.13409	-0.149226	0.227981	0.305405	0.243439	-0.096298	-0.157191	-0.167013	-0.004448	-0.24453	-0.252549	-0.095934	-0.14685	-0.45065	-0.311885	-0.116796	0.100333	-0.009737	0.00049	0.080107	0.161237	0.279438	-0.252409	0.052126	0.237271	0.004507	-0.083818	0.062765	-0.079189	-0.032098	-0.072214	-0.240135	0.177764	-0.033909	-0.201588	-0.275784	-0.313331	0.31391	0.110459
1996	-0.063964	-0.06421	-0.06545	0.022684	0.043821	0.023571	-0.196298	-0.106816	-0.109513	-0.062735	-0.006136	-0.196246	0.156505	0.051942	0.00225	0.023326	0.037932	-0.06039	0.18762	-0.038687	0.16942	0.13827	0.067436	-0.116234	-0.153123	0.007056	0.087243	0.022452	-0.118031	0.01275	0.16173	0.171763	-0.09091	0.092188	0.125181	-0.02557	-0.101775	0.076068	-0.215088	0.078015	0.028871	0.050373	0.027928	-0.136974	-0.025557	0.017122	0.00149	0.099719	-0.037417
1997	0.308281	0.312497	0.310334	0.573249	0.446797	-0.221756	-0.060383	-0.153431	0.029072	-0.073693	0.274014	-0.511552	0.547065	0.133557	-0.038041	-0.090939	-0.128106	-0.297696	-0.057036	-0.345706	0.079863	0.163577	-0.167071	-0.286493	-0.20811	0.28906	0.270575	0.020154	0.240674	0.388943	0.440563	0.371188	-0.124197	0.169437	0.257925	0.14682	-0.079635	0.006842	-0.19007	-0.443742	-0.430587	-0.151209	0.482037	-0.164145	-0.138333	-0.233396	-0.332876	0.489334	0.010505
1998	0.044735	0.045074	0.041727	-0.00492	0.048948	-0.005482	-0.125615	-0.179399	0.124218	0.005256	-0.186074	0.196274	0.073719	0.340504	-0.007483	-0.255604	0.034549	-0.203879	-0.017105	-0.12801	-0.207734	0.076138	-0.072533	-0.396912	-0.442598	-0.174341	-0.06004	-0.013196	-0.305687	-0.091541	0.071048	0.187283	-0.210871	-0.073106	0.131509	-0.043518	-0.189657	0.065355	-0.002454	0.00407	-0.065058	-0.316665	0.27743	-0.005553	-0.256776	-0.185773	-0.466453	0.032294	-0.161202
1999	0.383519	0.382347	0.380182	0.634522	0.519133	-0.415111	-0.164505	-0.199285	0.060357	-0.17269	0.244983	-0.585678	0.642993	0.330139	0.239167	-0.038586	-0.355056	-0.399451	-0.186252	-0.417424	0.020454	0.091362	-0.092988	-0.511639	-0.259243	0.166753	0.190908	-0.013798	0.186854	0.283299	0.402147	0.470931	-0.404233	0.103926	0.290082	-0.086337	-0.297165	-0.13966	-0.376155	-0.28881	-0.34281	-0.21618	0.547412	-0.261627	-0.222191	-0.394066	-0.351995	0.531514	-0.169257
2000	-0.18018	-0.177752	-0.175871	-0.048019	-0.035969	-0.077452	0.064198	-0.059149	-0.222322	-0.215916	0.136549	-0.23164	0.096888	-0.381788	-0.17154	0.328425	0.140649	-0.045456	0.119487	0.233359	0.328183	0.195428	0.101329	0.268392	0.303711	0.334945	0.259464	0.079675	0.23324	-0.034041	-0.066708	-0.136555	0.231381	0.247418	0.024918	0.175289	0.175456	-0.207489	0.215248	-0.226736	-0.218817	0.254298	-0.247834	-0.027216	0.06421	0.022207	0.343002	-0.056578	0.113568
2001	0.26869	0.26595	0.261951	0.502314	0.345296	-0.213385	-0.302145	-0.167216	0.06578	-0.109584	0.100826	-0.414256	0.467014	0.466902	0.200334	-0.181413	-0.25395	-0.240722	-0.109413	-0.378636	-0.216624	-0.015505	0.041725	-0.536621	-0.35529	0.0131	0.029218	0.009815	0.010734	0.143135	0.267832	0.362321	-0.476001	0.045737	0.37092	-0.161779	-0.254109	-0.003358	-0.297072	0.001403	-0.153874	-0.283951	0.468391	-0.231429	-0.169243	-0.267065	-0.481562	0.405994	-0.081262
2002	0.272351	0.265432	0.2658	0.185582	0.069641	-0.014713	0.015384	-0.002786	0.229056	0.149846	0.083203	0.063571	0.075363	0.380961	0.288683	-0.051797	-0.135555	-0.025693	-0.169535	-0.226039	-0.281554	-0.23031	-0.097972	-0.165591	-0.424404	-0.22842	-0.084498	-0.267869	-0.157419	0.097549	-0.000198	0.166406	-0.308498	0.004053	0.276797	-0.26785	-0.184725	0.098892	-0.20847	0.243621	0.190066	-0.26575	0.056561	-0.116902	-0.001448	-0.014143	-0.283338	0.138609	0.026248
2004	-0.239147	-0.234464	-0.236186	-0.193078	-0.007941	-0.138634	-0.002104	-0.154641	-0.251212	-0.301055	0.055404	-0.07194	0.180743	-0.434886	-0.048263	0.249332	0.112672	-0.175144	-0.048511	0.116119	0.402143	0.371841	-0.115067	0.290345	0.091851	0.328605	0.370985	-0.042413	0.110625	-0.0323	-0.020115	-0.046333	0.197338	0.259109	-0.131349	0.216317	-0.035978	-0.220442	0.119404	-0.21398	-0.183448	0.033156	-0.095713	0.066795	0.026197	0.010299	0.219303	-0.149774	-0.099576
2005	-0.106744	-0.104171	-0.103354	-0.056952	-0.128939	0.185105	-0.058135	-0.087232	-0.131686	-0.008032	-0.120942	0.060051	-0.056244	-0.061699	-0.211842	-0.005306	0.04624	0.070454	0.101221	0.107927	0.021929	0.089266	0.134932	0.06389	-0.022614	0.039334	-0.080737	0.135132	-0.104409	0.016089	0.008691	-0.110931	0.047508	-0.034788	-0.036473	-0.014201	0.038245	0.10387	0.011492	0.051455	0.05188	0.129688	0.037092	-0.037949	0.090758	0.160238	0.020563	-0.022239	-0.034421
2006	-0.459218	-0.455386	-0.456269	-0.448256	-0.330044	0.040105	0.029978	0.026496	-0.313326	-0.273266	0.034415	0.202733	-0.217135	-0.503613	-0.152836	0.343512	0.223038	0.110562	0.167798	0.436933	0.25841	0.12542	0.147969	0.558412	0.375119	0.207916	0.240484	-0.024935	0.035041	-0.299924	-0.347844	-0.36285	0.350549	0.165383	-0.18216	0.164682	0.140413	-0.177174	0.348665	-0.003436	0.02485	0.276516	-0.565456	0.142646	0.20559	0.169031	0.510889	-0.398036	0.089317
2009	-0.56774	-0.565529	-0.565358	-0.695157	-0.473546	0.249731	-0.011895	0.066857	-0.295641	-0.201298	-0.30283	0.474046	-0.440829	-0.448555	-0.252191	0.205128	0.33828	0.248244	0.214774	0.508331	0.157265	0.130572	0.241544	0.52629	0.295005	0.041055	-0.011205	0.061995	-0.202671	-0.423777	-0.413765	-0.401255	0.323174	0.054215	-0.22417	0.072759	0.101842	-0.063249	0.376539	0.217418	0.230244	0.304671	-0.563757	0.200525	0.186904	0.240497	0.497678	-0.579117	0.042141
2011	0.563413	0.558716	0.5603	0.674131	0.482441	-0.216108	0.037962	-0.049633	0.331491	0.116641	0.232021	-0.35104	0.418846	0.45995	0.182367	-0.216803	-0.263096	-0.248284	-0.228144	-0.480099	-0.266238	-0.209588	-0.097616	-0.422808	-0.338215	0.001471	-0.072337	-0.095444	0.108893	0.329253	0.362818	0.420167	-0.418774	-0.123515	0.375317	-0.09397	-0.185942	0.069753	-0.372852	-0.04542	-0.105641	-0.281192	0.429121	-0.233472	-0.086528	-0.225245	-0.515184	0.486562	-0.034625
2012	-0.38943	-0.383216	-0.384833	-0.416016	-0.312404	-0.017888	0.031525	0.044634	-0.297553	-0.265758	-0.104136	0.112551	-0.123995	-0.523816	-0.154214	0.335445	0.119199	0.0405	0.113509	0.367839	0.469321	0.255272	-0.003031	0.425525	0.436497	0.253402	0.303126	-0.071273	0.093013	-0.160003	-0.2657	-0.350684	0.305451	0.231068	-0.360323	0.056893	0.117829	-0.213904	0.257269	-0.14419	-0.052935	0.209823	-0.328708	0.091818	0.082641	0.108247	0.499641	-0.400095	-0.026613
2013	0.191867	0.198492	0.195611	0.24894	0.205817	-0.357302	0.125733	-0.208033	0.040949	-0.14767	0.205827	-0.279834	0.316221	-0.088496	0.102345	0.298359	-0.175526	-0.27772	-0.102196	0.080098	0.255173	0.140872	-0.108	-0.144353	-0.053183	0.193046	0.278307	-0.010418	0.184009	0.069632	0.071632	0.020371	-0.037452	0.135633	-0.093166	0.072771	-0.164649	-0.337379	-0.135878	-0.409669	-0.373209	-0.210691	0.246458	-0.161956	-0.186151	-0.283066	-0.10077	0.151806	-0.204102
2017	0.168863	0.167773	0.172004	0.234081	0.2128	-0.133831	0.131091	0.037541	0.043143	-0.000168	0.114214	-0.365908	0.143538	0.017902	-0.047821	-0.012901	-0.046632	0.02939	-0.05118	-0.070063	0.029708	-0.118125	0.175089	0.027575	0.2053	0.339092	-0.061355	0.050142	0.312728	0.086484	0.070282	0.066309	-0.021688	-0.028518	0.222172	0.080215	-0.100972	-0.139229	-0.123298	-0.155504	-0.194878	0.296586	-0.059083	-0.191176	0.083191	0.013106	0.084337	0.160236	0.047216
2018	-0.568198	-0.565284	-0.566854	-0.664196	-0.49085	0.125079	-0.099341	0.047581	-0.302522	-0.251453	-0.198075	0.501166	-0.362525	-0.36566	-0.087715	0.271893	0.164062	0.199833	0.246938	0.556589	0.215499	0.150283	0.199699	0.451063	0.292212	-0.044487	0.062298	0.017346	-0.171548	-0.460633	-0.424604	-0.407668	0.316669	0.011743	-0.347674	0.06607	0.098168	-0.187675	0.331421	0.157581	0.181169	0.192918	-0.549784	0.174586	0.049892	0.179132	0.444287	-0.563174	-0.061707
2019	-0.345431	-0.343783	-0.344911	-0.489983	-0.500796	0.12175	-0.01192	-0.001328	-0.11297	-0.088991	-0.167063	0.355813	-0.356925	-0.314552	-0.234411	0.223652	0.164753	0.222483	0.194901	0.441936	0.226184	-0.102121	0.234226	0.364836	0.279638	0.052254	-0.101431	-0.000614	-0.140684	-0.38839	-0.406341	-0.421364	0.188633	-0.03461	-0.190412	-0.007312	0.144545	-0.105896	0.33676	0.254739	0.268996	0.192533	-0.36791	-0.014512	0.110494	0.16876	0.393138	-0.480509	0.039541
2022	-0.38342	-0.382112	-0.380089	-0.415142	-0.210102	0.057535	0.07444	0.143977	-0.258641	-0.133311	0.068765	0.152086	-0.317053	-0.551052	-0.14543	0.257078	0.225601	0.161166	0.063857	0.347089	0.149315	0.176213	0.063666	0.564017	0.452984	0.031554	0.175701	0.015929	0.146431	-0.247939	-0.292721	-0.296378	0.415281	0.03198	-0.18829	0.176729	0.155142	-0.148056	0.231695	0.028303	0.031215	0.271007	-0.460506	0.22832	0.179003	0.233631	0.526161	-0.298003	0.033113
2026	0.399059	0.397685	0.397158	0.537147	0.404489	-0.423157	0.071863	-0.297281	0.20576	-0.116517	0.218075	-0.350493	0.537669	0.204128	0.207141	-0.028237	-0.236914	-0.37155	-0.226843	-0.29601	0.01353	-0.052739	-0.180456	-0.405527	-0.312399	0.139686	0.12389	-0.0977	0.046735	0.166073	0.212064	0.282741	-0.387189	-0.00156	0.157377	-0.129844	-0.231201	-0.22032	-0.218102	-0.332079	-0.359319	-0.321413	0.265728	-0.249095	-0.19619	-0.457813	-0.409071	0.271842	-0.1257
2028	-0.432249	-0.430458	-0.429593	-0.566161	-0.312852	0.313741	0.048308	0.209058	-0.289817	0.015643	-0.086049	0.165485	-0.344077	-0.428777	-0.15361	0.260134	0.306557	0.292967	0.253519	0.414697	0.183292	0.1626	0.157151	0.441402	0.383743	0.155049	0.006367	-0.055787	-0.055842	-0.141197	-0.16772	-0.244237	0.450433	0.088445	-0.074111	0.200542	0.169516	0.008032	0.3402	0.124177	0.116334	0.315637	-0.372749	0.256201	0.226919	0.322705	0.560455	-0.262009	0.157046
2029	-0.128399	-0.131964	-0.131658	-0.381543	-0.353686	0.05061	-0.028709	0.018544	0.211433	-0.022106	-0.481299	0.584265	-0.43168	-0.013032	-0.057765	-0.02797	0.092802	0.175629	0.104719	0.262671	-0.221411	-0.223332	0.112164	0.15448	0.018583	-0.368395	-0.14199	0.076533	-0.274573	-0.493308	-0.399675	-0.277986	-0.186477	-0.156931	-0.183846	-0.227743	-0.004657	-0.043395	0.175378	0.52749	0.501028	-0.165611	-0.269079	0.180167	0.044191	0.045555	-0.035606	-0.552453	0.030756
2030	-0.234189	-0.22955	-0.229555	-0.391732	-0.29921	0.138928	0.206581	0.173414	-0.128517	0.020295	-0.193366	0.240217	-0.356526	-0.455805	-0.0815	0.238073	0.082022	0.276025	0.121313	0.430252	0.29369	0.025344	0.074052	0.393436	0.423485	-0.063768	-0.043248	0.030869	0.036713	-0.133776	-0.232253	-0.395872	0.362598	-0.02607	-0.508195	0.093421	0.160368	-0.137089	0.148883	-0.008421	0.08171	0.297462	-0.369044	0.156918	0.142302	0.258154	0.430783	-0.404329	-0.086529
2033	0.224601	0.223443	0.226975	0.293106	0.130346	0.02446	0.004534	-0.095679	0.072182	0.091233	-0.026601	-0.126595	0.171146	0.236544	-0.071912	-0.141132	-0.166607	-0.011798	-0.022071	-0.151132	-0.075804	-0.097533	0.066673	-0.231063	-0.250423	-0.013373	-0.172521	0.072018	-0.099298	0.208034	0.214045	0.11898	-0.204019	-0.123151	0.100509	-0.063751	-0.109281	0.099407	-0.223627	-0.006344	-0.016505	-0.027188	0.290689	-0.170108	-0.017374	-0.042109	-0.242482	0.234323	-0.075897
2034	-0.51689	-0.510414	-0.511706	-0.531413	-0.343746	0.042509	-0.052703	0.057811	-0.402434	-0.240315	-0.04084	0.181617	-0.254059	-0.563771	-0.11184	0.29557	0.134252	0.142473	0.09641	0.4372	0.375182	0.298236	0.047057	0.5206	0.510825	0.12707	0.239427	-0.02722	0.053504	-0.250956	-0.302538	-0.375789	0.452659	0.055334	-0.464884	0.136817	0.124113	-0.19029	0.221061	-0.127877	-0.077702	0.325776	-0.387816	0.140535	0.087968	0.193662	0.575619	-0.375747	-0.111973
2035	-0.087108	-0.08453	-0.084229	-0.100439	-0.091739	0.0766	0.033237	-0.057581	-0.076614	0.088493	-0.097497	0.015796	-0.112669	-0.12245	-0.05995	0.040196	-0.055209	0.209028	0.164259	0.236241	0.099919	0.082858	0.000665	0.086602	0.163173	0.041045	-0.134812	0.066626	-0.043376	-0.015128	-0.021101	-0.138885	0.165725	-0.216871	-0.276255	0.022348	0.103328	-0.106565	-0.056914	-0.070831	-0.046664	0.182407	-0.032047	-0.026104	0.033403	0.096832	0.20172	-0.100711	-0.157469
2036	-0.184424	-0.179465	-0.176546	-0.144665	-0.030551	-0.009338	0.090224	0.070045	-0.252519	-0.047202	0.010205	-0.306818	-0.080846	-0.387789	-0.100058	0.142815	-0.020347	0.217571	0.098705	0.211582	0.362038	0.128416	0.084001	0.198782	0.606672	0.27111	-0.023578	0.134363	0.344359	0.007128	-0.051048	-0.189119	0.342161	0.001026	-0.275787	0.157882	0.114508	-0.174127	0.072163	-0.322078	-0.258667	0.575101	-0.182463	0.009952	0.026831	0.115998	0.497739	-0.066364	-0.069818
2037	-0.479508	-0.473591	-0.473713	-0.50725	-0.359151	0.215255	0.019285	0.095923	-0.38266	-0.096296	-0.127888	0.082868	-0.288325	-0.448893	-0.211714	0.207998	0.208372	0.333984	0.258032	0.478652	0.35376	0.180566	0.203325	0.445811	0.497035	0.207164	0.014802	0.06805	0.072763	-0.172354	-0.227994	-0.382502	0.491967	0.014863	-0.364108	0.203183	0.214888	-0.118138	0.262853	-0.151489	-0.083248	0.517255	-0.38442	0.102866	0.176424	0.293352	0.585245	-0.331845	-0.009346
2039	-0.371353	-0.367647	-0.367262	-0.479398	-0.345239	0.105964	0.051003	0.092433	-0.213102	-0.093588	-0.216519	0.235293	-0.413909	-0.456072	-0.163456	0.216528	0.140853	0.339923	0.178403	0.476127	0.250504	0.058817	0.16103	0.38818	0.562211	0.008906	-0.093682	0.156478	0.043327	-0.314439	-0.367759	-0.424651	0.319737	-0.064713	-0.426749	0.075282	0.192351	-0.162618	0.24237	0.02687	0.084921	0.42909	-0.431984	0.182148	0.093031	0.212489	0.484558	-0.460726	-0.058531
2040	-0.443295	-0.435669	-0.439345	-0.393641	-0.199897	-0.054993	-0.055187	0.000163	-0.387429	-0.274568	0.000139	0.072859	-0.048095	-0.540412	-0.08227	0.304189	0.175471	-0.044196	0.126706	0.308079	0.432021	0.388316	-0.075654	0.44605	0.349056	0.162573	0.432707	-0.061343	0.051936	-0.150134	-0.125822	-0.183365	0.42456	0.209593	-0.330754	0.195907	0.056301	-0.16108	0.279899	-0.264624	-0.176622	0.192596	-0.310074	0.171839	0.02056	0.053058	0.473576	-0.216021	-0.039888
2042	-0.559916	-0.554042	-0.55555	-0.609033	-0.46666	0.116694	-0.059294	0.023818	-0.337244	-0.220483	-0.117498	0.448925	-0.304583	-0.448402	-0.151388	0.289349	0.182637	0.170174	0.249554	0.566697	0.238619	0.185371	0.137828	0.539736	0.303101	0.046075	0.165521	0.008699	-0.144584	-0.385694	-0.380366	-0.423686	0.394193	0.00463	-0.360559	0.108154	0.199807	-0.115937	0.36351	0.040982	0.074879	0.209421	-0.551676	0.146691	0.169192	0.158425	0.481369	-0.457787	0.013925
2043	-0.027978	-0.023141	-0.024454	0.195215	0.183377	0.037986	-0.156232	-0.018954	-0.195364	0.047388	0.197801	-0.392541	0.227984	0.050534	-0.012938	-0.245678	-0.001785	-0.060438	-0.038894	-0.275582	0.031388	0.226258	-0.264767	-0.094048	-0.045966	0.076385	0.194027	-0.013998	0.188404	0.280045	0.353918	0.228918	0.252622	-0.028837	0.134958	0.16255	0.149057	0.135591	0.053902	-0.424296	-0.456207	0.034481	0.233593	0.142101	-0.005474	0.06553	-0.140111	0.410408	0.102857
2045	0.252961	0.251326	0.248753	0.425983	0.306546	-0.16623	-0.181188	-0.101113	0.114972	0.046844	0.172457	-0.276166	0.362075	0.372649	0.224481	-0.231213	-0.140734	-0.141653	0.052177	-0.33533	-0.234936	-0.068042	-0.171927	-0.456153	-0.338692	-0.049931	0.015526	-0.164379	-0.04154	0.172016	0.293683	0.420212	-0.271783	-0.058369	0.241391	0.017454	-0.141538	0.097414	-0.333155	-0.187949	-0.247963	-0.121592	0.239518	-0.167253	-0.153493	-0.174049	-0.388168	0.406705	0.05174
2047	0.397636	0.395043	0.391448	0.538363	0.423612	-0.287263	-0.158143	-0.153374	0.184841	-0.097637	0.129823	-0.297638	0.50187	0.46498	0.263879	-0.214837	-0.276969	-0.415342	-0.264478	-0.518953	-0.126581	-0.033289	-0.148141	-0.517411	-0.423375	-0.058166	0.123367	-0.085955	0.062212	0.21664	0.360364	0.471058	-0.448207	0.042582	0.315188	-0.149982	-0.308782	0.015436	-0.233939	-0.087009	-0.160626	-0.417394	0.522071	-0.140723	-0.232242	-0.369111	-0.587398	0.430079	-0.154552
2048	-0.425414	-0.425737	-0.422732	-0.421497	-0.227173	0.074681	-0.013049	0.058341	-0.345083	-0.238556	0.031455	0.154835	-0.128695	-0.4126	-0.110984	0.334958	0.190098	0.22675	0.295445	0.46495	0.267272	0.148677	0.285097	0.505866	0.389169	0.329505	-0.030006	0.007258	-0.061504	-0.22801	-0.226264	-0.229482	0.313549	0.072265	-0.036112	0.08523	0.086992	-0.181591	0.196928	0.046692	0.064516	0.402629	-0.606828	-0.032822	0.257305	0.176883	0.610936	-0.325955	0.119441
2049	0.479832	0.475282	0.47462	0.615138	0.482691	-0.228016	-0.079983	-0.093616	0.24238	0.089109	0.219894	-0.436167	0.43778	0.516941	0.237279	-0.187826	-0.246486	-0.201483	-0.117933	-0.427641	-0.267877	-0.159868	-0.033981	-0.576693	-0.359073	0.039396	-0.109449	-0.036298	0.106757	0.279603	0.403042	0.475076	-0.410045	-0.058325	0.454213	-0.069351	-0.203388	0.033596	-0.385965	-0.12409	-0.218439	-0.232786	0.491693	-0.213376	-0.128532	-0.254347	-0.492876	0.576731	-0.015319
2050	0.483397	0.481187	0.481917	0.571564	0.517122	-0.263857	0.149072	-0.031072	0.250848	0.131568	0.347815	-0.499074	0.371348	0.224171	0.224032	-0.089332	-0.145102	-0.197636	-0.215368	-0.372156	-0.147831	-0.112379	-0.171736	-0.314115	-0.087969	0.189795	-0.002588	-0.086894	0.30025	0.320976	0.353587	0.392985	-0.189622	-0.061887	0.353392	0.08894	-0.161786	-0.019036	-0.303899	-0.231217	-0.30708	-0.12297	0.347553	-0.103298	-0.060288	-0.13285	-0.321859	0.541188	0.009824
2054	-0.516055	-0.51039	-0.510833	-0.507019	-0.283672	0.071921	-0.00149	0.026066	-0.399914	-0.265724	-0.031004	0.103297	-0.196005	-0.586645	-0.191293	0.325648	0.259436	0.113312	0.183599	0.447479	0.407705	0.329413	0.134726	0.498918	0.476386	0.259571	0.192251	0.086135	0.059815	-0.245043	-0.269697	-0.339976	0.437289	0.143653	-0.333223	0.219567	0.1624	-0.200241	0.311862	-0.151782	-0.089828	0.333821	-0.423424	0.13016	0.103376	0.145602	0.580571	-0.388923	-0.018817
2055	-0.035795	-0.032237	-0.029288	-0.0173	-0.065884	-0.011401	0.166315	-0.15045	-0.008538	-0.140591	-0.004249	-0.002401	-0.085964	-0.349277	-0.169878	0.287899	-0.02474	0.153443	0.132145	0.279206	0.134106	-0.027967	0.126775	0.344739	0.305363	0.131211	-0.046611	0.009322	0.021987	-0.12775	-0.191022	-0.232718	0.056276	-0.076669	-0.0265	0.019034	-0.035848	-0.145049	-0.006666	0.059005	0.075783	0.175636	-0.220693	-0.160344	0.168373	0.071823	0.24344	-0.305669	0.001803
2057	0.383605	0.385689	0.386349	0.347454	0.374774	-0.146094	0.306205	-0.119523	0.203553	0.078703	0.135267	-0.305128	0.294862	0.031381	0.093026	0.011342	-0.127298	-0.254868	-0.337912	-0.207092	-0.050622	0.06787	-0.15436	-0.106226	-0.154386	0.094377	0.088501	-0.290085	0.079793	0.310522	0.246305	0.234928	-0.066311	-0.108394	0.107207	-0.020544	-0.106348	-0.128674	-0.275618	-0.285365	-0.28093	-0.133926	0.397631	-0.279821	-0.099529	-0.035945	-0.242869	0.229289	-0.265635
2059	-0.396718	-0.387771	-0.389072	-0.335252	-0.203798	0.022684	0.020381	0.005945	-0.368455	-0.173458	-0.035025	-0.058635	-0.151578	-0.542211	-0.231855	0.196697	0.127617	0.177167	0.197078	0.361816	0.396202	0.309419	0.062865	0.36488	0.472678	0.218887	0.24556	0.082064	0.194667	-0.115913	-0.155278	-0.308099	0.473798	0.116564	-0.365722	0.207042	0.152729	-0.197505	0.171718	-0.342431	-0.262448	0.396467	-0.242438	0.066766	0.045256	0.172759	0.516339	-0.238798	-0.020237
2060	-0.510116	-0.504193	-0.507467	-0.551914	-0.428297	0.128601	-0.126834	-0.080251	-0.306378	-0.217771	-0.228755	0.345663	-0.30389	-0.376232	-0.204142	0.196985	0.173576	0.102806	0.220281	0.415158	0.287051	0.245554	0.083078	0.285906	0.242371	-0.016184	0.125866	0.057308	-0.216371	-0.351035	-0.327734	-0.348486	0.266994	0.123593	-0.383818	0.076358	0.062954	-0.099816	0.295181	0.026628	0.080692	0.140381	-0.285613	0.155122	0.002999	0.071093	0.364398	-0.481442	-0.082863
2064	0.531843	0.527807	0.527331	0.639393	0.507415	-0.302704	0.047005	-0.127711	0.30906	0.013179	0.188276	-0.329542	0.47608	0.370448	0.202935	-0.151846	-0.26286	-0.384008	-0.284866	-0.467417	-0.197341	-0.117397	-0.129623	-0.390677	-0.326047	0.008774	0.062369	-0.056329	0.134504	0.249994	0.34897	0.462	-0.440355	-0.049782	0.353758	-0.114939	-0.292911	0.043881	-0.320979	-0.02536	-0.094282	-0.355539	0.454589	-0.191	-0.126559	-0.29356	-0.473537	0.438907	-0.090579
2065	0.472401	0.470648	0.468322	0.654208	0.503472	-0.359503	-0.097655	-0.195323	0.199613	-0.08326	0.165577	-0.44433	0.546467	0.375319	0.197552	-0.092903	-0.327394	-0.37345	-0.18442	-0.41067	-0.134649	-0.018287	-0.099722	-0.522559	-0.324036	0.055934	0.122244	-0.029491	0.09212	0.258391	0.381153	0.458071	-0.474665	0.021361	0.332769	-0.129476	-0.280125	-0.079619	-0.367317	-0.148198	-0.214723	-0.329402	0.582791	-0.240386	-0.198332	-0.372558	-0.474322	0.486207	-0.153833
2066	0.447281	0.445282	0.444323	0.524514	0.403245	-0.288212	-0.067096	-0.168859	0.263573	-0.004227	0.062253	-0.164786	0.417533	0.415189	0.208336	-0.134146	-0.27968	-0.393515	-0.17552	-0.370227	-0.182075	-0.046916	-0.120675	-0.453815	-0.367419	-0.046575	0.028121	-0.050057	-0.073495	0.19514	0.337413	0.389001	-0.419594	-0.016949	0.215184	-0.077536	-0.292358	0.020328	-0.288227	-0.062878	-0.106602	-0.419345	0.475348	-0.136232	-0.205701	-0.367619	-0.55817	0.409792	-0.193437
2067	0.398534	0.39154	0.395455	0.317985	0.235487	0.060741	0.147256	0.195059	0.363097	0.32582	0.062932	-0.080693	-0.00163	0.359435	0.220094	-0.267915	-0.00976	0.059775	-0.175772	-0.335282	-0.364729	-0.367826	-0.089478	-0.177488	-0.14057	-0.18176	-0.283831	0.034464	0.189245	0.200232	0.193585	0.197339	-0.144558	-0.19225	0.299038	-0.013999	0.03089	0.21245	-0.112478	0.168957	0.12714	-0.066724	0.109348	0.063084	0.053208	0.089369	-0.363493	0.294824	0.172796
2069	0.236219	0.235461	0.239527	0.334474	0.239806	-0.188933	0.001781	-0.175366	0.10044	-0.164764	0.182151	-0.077656	0.239315	0.020699	-0.113818	0.145068	-0.257683	-0.138684	-0.000514	-0.090723	-0.107759	0.039944	-0.01566	-0.024623	-0.261335	0.080084	0.027807	-0.169411	-0.147419	0.108619	0.05869	0.138876	-0.316373	0.05204	0.340873	-0.24665	-0.105392	-0.147584	-0.144251	-0.033251	0.009771	-0.335458	0.182103	-0.158263	-0.008234	-0.244544	-0.20837	0.135227	-0.024931
2070	-0.572869	-0.571062	-0.57088	-0.728492	-0.592887	0.219858	-0.059805	0.00315	-0.279207	-0.183409	-0.304508	0.574492	-0.4385	-0.342163	-0.171627	0.135214	0.163997	0.170846	0.160256	0.44853	0.205294	0.050981	0.113053	0.505953	0.232314	-0.037065	-0.009172	0.022278	-0.224598	-0.413006	-0.460357	-0.462009	0.266712	0.002127	-0.415684	-0.06599	0.170849	-0.0472	0.391745	0.23359	0.278834	0.17267	-0.537777	0.202818	0.078981	0.166541	0.439398	-0.598096	-0.025657
2072	0.004486	0.00746	0.00672	-0.01336	-0.06131	0.036367	-0.013729	-0.097492	0.048829	0.027684	-0.183796	0.21675	-0.077131	0.031028	-0.105129	-0.061507	-0.019534	-0.086753	0.024079	0.075703	-0.156699	0.03959	0.021282	-0.119969	-0.110356	-0.242707	0.082041	-0.043194	-0.211905	-0.111593	-0.046957	0.003922	-0.089858	-0.11558	-0.053663	0.026647	-0.068586	0.100947	0.041518	0.158496	0.121948	-0.080555	0.119852	-0.051505	-0.01269	-0.040244	-0.136579	-0.043424	-0.169029
2074	0.348101	0.347409	0.34719	0.478337	0.304679	-0.016339	-0.051966	-0.085455	0.137838	0.076328	0.091963	-0.215606	0.302781	0.381527	-0.048545	-0.203799	-0.194328	-0.153062	-0.089874	-0.280527	-0.200079	-0.059931	0.018261	-0.376949	-0.357663	-0.014767	-0.100927	0.035477	-0.062199	0.275086	0.320378	0.291519	-0.282221	-0.116901	0.258209	-0.052492	-0.0618	0.15527	-0.266673	-0.029484	-0.077382	-0.188713	0.488136	-0.213113	-0.076607	-0.14287	-0.427183	0.368915	-0.080175
2077	0.402039	0.398028	0.400882	0.505018	0.384277	-0.158411	0.07383	0.063472	0.182381	0.044183	0.302236	-0.383806	0.32916	0.236164	0.132376	-0.031936	-0.182251	-0.171311	-0.260755	-0.373575	-0.14594	-0.134354	-0.087197	-0.193601	-0.145455	0.119316	0.013607	-0.138196	0.218252	0.330062	0.262575	0.30486	-0.237	0.015195	0.373639	-0.084407	-0.05425	0.034013	-0.247657	-0.064714	-0.087048	-0.132362	0.30113	-0.113604	0.06033	-0.062551	-0.25409	0.406379	0.058303
2078	-0.522072	-0.51644	-0.517833	-0.524626	-0.293028	-0.048123	-0.072426	-0.016771	-0.393177	-0.312807	-0.045401	0.134407	-0.167606	-0.553987	-0.131621	0.306206	0.170306	0.019677	0.114086	0.390273	0.38175	0.361206	0.023771	0.472028	0.428717	0.166522	0.308913	-0.054955	0.067375	-0.31546	-0.296064	-0.312176	0.417877	0.171255	-0.310777	0.163057	0.078532	-0.285938	0.331262	-0.162086	-0.142045	0.2465	-0.411054	0.153595	0.049062	0.096244	0.511204	-0.361272	-0.081499
2081	0.434628	0.43091	0.435206	0.514243	0.311425	-0.042357	0.038088	-0.063547	0.231057	0.127212	0.049198	-0.286492	0.265505	0.400311	-0.03429	-0.169427	-0.185442	-0.090406	-0.134702	-0.281677	-0.207526	-0.218075	0.102356	-0.29689	-0.262815	0.066107	-0.196536	0.039079	0.110873	0.249527	0.279897	0.257668	-0.311601	-0.133623	0.341176	-0.140825	-0.075934	0.091949	-0.256722	0.018732	-0.010316	-0.092723	0.33814	-0.267735	0.082906	-0.072206	-0.381653	0.381554	-0.004406
2099	0.353097	0.353791	0.351301	0.437904	0.271669	-0.341145	0.018076	-0.202114	0.174932	-0.043537	-0.014759	-0.278997	0.381606	0.307011	0.169867	-0.086404	-0.309009	-0.427297	-0.214695	-0.301613	-0.008483	-0.038679	-0.168306	-0.449434	-0.234467	0.008419	0.15377	-0.047571	0.121559	0.150393	0.214084	0.267343	-0.313165	0.094413	0.043909	-0.077609	-0.200175	-0.087322	-0.123836	-0.181024	-0.19053	-0.235973	0.344708	-0.148553	-0.227209	-0.370445	-0.361947	0.342109	-0.226734
2100	-0.408635	-0.405822	-0.404572	-0.493456	-0.308219	0.111946	0.003618	0.043594	-0.315636	-0.094678	-0.102282	0.098227	-0.258122	-0.39392	-0.062794	0.224128	0.065981	0.311327	0.182231	0.428147	0.29594	0.196177	0.120212	0.411851	0.410627	0.143644	-0.030301	-0.022739	0.038639	-0.18314	-0.240806	-0.320295	0.361627	-0.084846	-0.402749	0.034092	0.135542	-0.172597	0.067783	-0.079163	-0.007961	0.373122	-0.332341	-0.010128	0.134743	0.221941	0.565836	-0.345859	-0.124046
2101	-0.091181	-0.099638	-0.096677	-0.203808	-0.204323	0.131828	-0.097963	0.166236	0.072713	0.026483	-0.054365	0.346969	-0.327122	0.192927	0.024089	-0.116609	-0.04524	0.143232	-0.126325	-0.027001	-0.238633	-0.245694	0.133221	0.094593	0.016364	-0.247852	-0.245507	-0.039174	-0.135087	-0.21529	-0.273433	-0.11781	-0.145386	-0.155018	0.008281	-0.269869	0.03005	0.11247	-0.054709	0.51557	0.437426	-0.062109	-0.199799	0.080361	0.073269	0.146257	0.043571	-0.272875	0.018182
2103	0.11782	0.110985	0.113948	0.17141	0.141064	0.084465	-0.148522	0.040213	0.077607	0.018679	0.076448	0.139658	0.061207	0.336436	0.056384	-0.139583	-0.08434	-0.110374	-0.07393	-0.234066	-0.372246	-0.112367	0.118025	-0.158208	-0.305538	-0.18862	-0.250045	-0.004406	-0.301585	0.085536	0.126708	0.210629	-0.297876	-0.122662	0.416366	-0.061019	-0.219028	0.246727	-0.13834	0.326515	0.246131	-0.241416	0.166722	0.03996	0.080504	-0.051686	-0.299734	0.21458	0.037306
2104	0.323638	0.31837	0.318171	0.375287	0.263596	-0.155857	-0.214345	-0.033065	0.216142	0.026698	0.055967	-0.095963	0.3296	0.562888	0.21877	-0.258403	-0.26797	-0.287039	-0.20613	-0.419861	-0.279789	-0.104767	-0.055298	-0.47402	-0.446049	-0.133618	-0.10551	-0.01822	-0.114583	0.145832	0.265962	0.357733	-0.469089	-0.080859	0.218172	-0.198877	-0.204272	0.109312	-0.293489	0.08209	0.03806	-0.354057	0.465321	-0.125691	-0.154903	-0.25938	-0.532794	0.341174	-0.111317
2107	-0.2857	-0.280844	-0.282184	-0.250453	-0.23244	0.088346	-0.08155	-0.00835	-0.207961	-0.091856	-0.220261	0.042101	-0.110431	-0.251547	-0.106091	0.090817	0.096102	0.085664	0.166841	0.188789	0.241946	0.155062	0.022345	0.185388	0.277772	0.02009	0.122052	0.012776	0.013887	-0.09779	-0.128921	-0.201166	0.204335	0.140368	-0.226238	0.113593	0.117831	-0.026844	0.294228	-0.070235	0.01057	0.19017	-0.088344	0.106958	0.037065	0.073124	0.267371	-0.19061	0.045304
2113	-0.497544	-0.49329	-0.493835	-0.486846	-0.339182	0.088129	-0.063663	0.009649	-0.370704	-0.2148	-0.058496	0.14054	-0.140959	-0.427617	-0.157535	0.21891	0.195541	0.051769	0.160049	0.343452	0.350875	0.304488	0.048312	0.493396	0.293604	0.212424	0.305667	-0.021073	-0.021217	-0.226231	-0.224336	-0.266895	0.405544	0.140499	-0.263178	0.084003	0.187006	-0.156685	0.300866	-0.103699	-0.083001	0.205585	-0.450108	0.103593	0.14712	0.145898	0.483569	-0.362955	-0.027711
2114	-0.148488	-0.148013	-0.14837	-0.131701	-0.035428	-0.163525	-0.067914	-0.000444	-0.097708	-0.348638	-0.061207	0.099375	0.180865	-0.233245	-0.017689	0.14225	0.022422	-0.355584	-0.208692	-0.070506	0.256938	0.234757	-0.19308	0.249429	-0.002049	0.008289	0.444856	-0.134148	0.011518	-0.078829	-0.037155	0.039495	-0.042606	0.149616	-0.078107	-0.124858	-0.019058	-0.12795	0.257743	0.052422	0.084899	-0.284956	-0.091803	0.10499	0.02677	-0.125867	0.025896	-0.209898	-0.071758
2115	0.51684	0.515941	0.514935	0.605993	0.52629	-0.154091	0.016147	-0.030463	0.238484	0.138123	0.257586	-0.458203	0.528528	0.492241	0.242738	-0.178523	-0.230489	-0.296711	-0.187836	-0.469711	-0.14922	-0.032307	-0.141662	-0.521831	-0.400148	0.151612	-0.07375	-0.142597	0.085955	0.447213	0.520069	0.522307	-0.277965	-0.012382	0.432991	0.062091	-0.206112	0.095751	-0.31275	-0.259894	-0.278494	-0.246568	0.595073	-0.186799	-0.07426	-0.213902	-0.561819	0.660954	-0.062489
2117	0.110432	0.108425	0.113326	0.170104	0.061142	0.23389	0.062247	0.083266	-0.025696	0.189899	-0.066521	-0.219733	-0.016082	0.169429	-0.146331	-0.128821	-0.014518	0.16954	0.053397	-0.026836	-0.071994	-0.096356	0.27735	-0.091017	0.086565	0.116434	-0.343975	0.120734	0.156067	0.215974	0.165198	0.009096	0.066469	-0.167507	0.201812	0.080222	0.078951	0.136938	-0.079804	0.04461	0.013984	0.311041	0.141479	-0.087517	0.191548	0.288971	0.00069	0.241329	0.057659
2118	0.482963	0.479241	0.478775	0.591106	0.466185	-0.238775	-0.056908	-0.096665	0.256982	0.02536	0.180907	-0.367941	0.426257	0.430741	0.168733	-0.102278	-0.27055	-0.251073	-0.145689	-0.370387	-0.241882	-0.11537	-0.054873	-0.496533	-0.349299	0.042147	-0.061591	-0.015919	0.042949	0.255946	0.366361	0.449628	-0.457984	-0.045879	0.449577	-0.175145	-0.215004	0.007609	-0.350419	-0.035687	-0.101586	-0.307829	0.4784	-0.201523	-0.092895	-0.274947	-0.491068	0.501248	-0.055437
2119	0.487512	0.485255	0.486252	0.564718	0.452227	-0.017271	0.007375	0.051328	0.245192	0.259489	0.312406	-0.383562	0.355939	0.547432	0.169698	-0.233149	-0.126576	-0.167984	-0.191847	-0.456989	-0.295393	-0.159188	-0.100422	-0.499565	-0.381118	-0.003989	-0.196905	-0.000384	0.079673	0.446035	0.48367	0.419488	-0.203021	-0.076926	0.475986	0.034625	-0.118992	0.225833	-0.279736	-0.213219	-0.222642	-0.211287	0.527236	-0.088512	-0.036099	-0.126347	-0.594517	0.675703	0.081367
2120	0.506837	0.504635	0.503827	0.694972	0.549724	-0.235865	-0.073978	-0.095824	0.221472	0.1037	0.306503	-0.555685	0.527325	0.477265	0.220756	-0.231557	-0.229081	-0.279816	-0.168359	-0.528411	-0.173862	-0.073163	-0.133746	-0.602768	-0.343463	0.098252	-0.005331	-0.000341	0.197595	0.388453	0.476957	0.506235	-0.346267	-0.001672	0.41786	0.002698	-0.188143	0.074449	-0.356889	-0.287419	-0.345618	-0.211134	0.536782	-0.224555	-0.187464	-0.298164	-0.53847	0.646038	-0.005183
2121	0.292387	0.296176	0.298435	0.416474	0.360615	-0.016779	0.20342	0.004186	-0.032344	0.098561	0.232825	-0.516607	0.373215	0.033481	0.060006	0.016287	-0.158687	-0.016624	-0.093257	-0.140377	0.202124	-0.000958	0.061036	-0.124247	-0.005319	0.353652	-0.154719	0.042865	0.26655	0.481137	0.418918	0.209414	0.084552	-0.124919	0.099281	0.17915	-0.172284	-0.005971	-0.292925	-0.4056	-0.346671	0.269884	0.302974	-0.226153	0.066082	0.053602	-0.031722	0.45438	-0.080985
2122	-0.561903	-0.556276	-0.556663	-0.497503	-0.273166	-0.028661	-0.12084	0.006416	-0.440788	-0.333342	0.019289	0.128071	-0.16835	-0.605165	-0.180954	0.29506	0.181215	0.016833	0.12904	0.372502	0.361375	0.438294	-0.012401	0.487145	0.448499	0.17955	0.366908	0.006128	0.10257	-0.279803	-0.282432	-0.290399	0.415128	0.219613	-0.324859	0.20998	0.18691	-0.20528	0.314585	-0.14645	-0.119238	0.239774	-0.394279	0.216294	0.06289	0.121516	0.530879	-0.340442	-0.023302
2123	-0.094713	-0.090646	-0.091905	0.067829	0.063304	0.025258	0.043234	-0.088561	-0.152652	-0.137975	0.154317	-0.201043	0.093617	-0.284905	-0.166743	0.176899	0.208939	0.019367	0.168659	0.149237	0.233009	0.171925	0.082713	0.170409	0.159522	0.335977	0.136453	0.084924	0.112575	0.011379	0.019827	-0.042034	0.205193	0.140676	0.078968	0.247798	0.2406	-0.121785	0.207089	-0.24148	-0.227378	0.124221	-0.147712	-0.061306	0.075595	-0.013377	0.15186	-0.029587	0.128045
2132	-0.071456	-0.066128	-0.06315	-0.032985	0.139221	0.097922	0.242722	0.091855	-0.147827	0.077177	0.035185	-0.359438	0.040407	-0.340749	-0.14167	0.111982	0.150088	0.174564	0.229463	0.224693	0.135803	0.173958	0.176989	0.266686	0.299506	0.331584	0.110952	0.082689	0.309874	0.12767	0.183293	0.030756	0.437908	0.028817	0.155841	0.32688	0.167315	-0.052625	0.151062	-0.335019	-0.295894	0.440065	-0.142891	0.002825	0.190804	0.185288	0.362955	0.118567	0.154985
2134	0.382077	0.375581	0.375144	0.38815	0.246254	-0.080656	-0.101347	-0.033692	0.288202	0.07262	0.071842	-0.011515	0.218446	0.484081	0.197299	-0.169302	-0.154496	-0.189932	-0.168531	-0.340915	-0.377636	-0.279236	-0.065729	-0.327726	-0.387133	-0.177396	-0.195154	-0.083712	-0.132848	0.143443	0.222046	0.295283	-0.439223	-0.151213	0.305547	-0.192126	-0.213888	0.138788	-0.288019	0.265722	0.180612	-0.391221	0.335085	-0.102567	-0.020086	-0.185771	-0.510394	0.312867	0.010545
2135	0.084569	0.086834	0.085668	0.028325	0.06792	0.190567	0.169201	0.075124	0.04506	0.259154	-0.033134	-0.109069	0.069813	0.03544	-0.092447	-0.044116	0.106567	0.128915	0.28065	0.056842	-0.080918	-0.046295	0.015187	-0.15903	-0.086743	0.206184	-0.142181	-0.07327	-0.033104	0.24745	0.264562	0.179511	0.129571	0.026398	0.289065	0.278665	0.055903	0.135053	0.088628	-0.144486	-0.137123	0.116376	0.123444	0.018096	0.023916	0.089116	-0.024252	0.259837	0.162781
2137	0.117647	0.113148	0.115465	0.056621	-0.014273	0.023136	0.081463	0.004384	0.129626	0.077545	-0.012716	0.195138	-0.083448	0.074146	0.193617	0.043196	-0.073919	0.191839	0.044647	0.102741	-0.122048	-0.209315	0.132746	0.105099	-0.075296	-0.119566	-0.324971	-0.030061	-0.047304	-0.098391	-0.105704	-0.113776	-0.095291	-0.264128	0.034505	-0.0318	-0.066909	-0.009695	-0.076397	0.276243	0.22486	-0.013298	-0.236916	-0.03949	0.226193	0.115373	-0.052592	-0.05046	-0.003598
2138	-0.40021	-0.399713	-0.403541	-0.576916	-0.434088	0.122524	-0.138491	-0.017578	-0.185518	-0.068755	-0.263852	0.434857	-0.349138	-0.090877	0.066572	0.074807	0.105758	0.22137	0.105105	0.337072	0.17435	0.109193	0.055936	0.145554	0.122546	-0.11975	-0.121291	-0.132461	-0.296359	-0.350785	-0.36355	-0.297704	0.161442	-0.078269	-0.360143	-0.14638	-0.061712	-0.092307	0.117602	0.084101	0.090715	0.071493	-0.279622	0.077273	-0.026524	0.161775	0.225711	-0.473892	-0.161516
2139	0.394965	0.396361	0.396794	0.635591	0.517125	-0.123868	0.021622	0.065732	-0.000875	0.183308	0.442182	-0.807187	0.516678	0.230569	0.182829	-0.1271	-0.173425	-0.118997	-0.102396	-0.408699	0.135141	0.04813	-0.12937	-0.398351	-0.034714	0.306875	0.111234	-0.071133	0.433539	0.595653	0.565175	0.420835	0.044513	0.093172	0.24726	0.184924	-0.073282	0.034895	-0.37614	-0.556693	-0.561058	0.122931	0.431704	-0.177199	-0.060265	-0.042709	-0.192693	0.709705	0.049034
2145	-0.308742	-0.304271	-0.304363	-0.376247	-0.263345	0.173736	0.01088	-0.006984	-0.236658	-0.035908	-0.17489	0.153071	-0.232348	-0.195802	-0.072553	0.022478	0.053875	0.23935	0.062744	0.293316	0.288696	0.110946	0.107567	0.250188	0.237212	0.012531	-0.115816	0.121305	-0.01663	-0.125159	-0.140574	-0.280769	0.335455	-0.164149	-0.432127	0.030493	0.060074	-0.097756	0.065269	-0.103406	-0.042542	0.267965	-0.189939	0.053989	0.034559	0.21099	0.261062	-0.292652	-0.192312
2149	0.144254	0.143559	0.145408	0.179177	0.231526	-0.039245	0.111612	-0.19261	0.063997	-0.077682	0.099957	-0.162877	0.210307	-0.031862	-0.151221	0.137396	0.054811	-0.211042	-0.046864	-0.054051	-0.150498	0.092465	0.057904	0.092065	-0.154754	0.312936	0.107063	-0.033527	-0.091305	0.048882	0.08185	0.133196	-0.102446	0.114442	0.473709	0.089959	-0.04993	-0.073366	0.023584	-0.007101	-0.063093	-0.200572	0.135027	-0.165008	0.094403	-0.114978	-0.090886	0.078782	0.019514
2150	0.431161	0.430348	0.426671	0.642491	0.506435	-0.327433	-0.150995	-0.19858	0.148171	-0.057544	0.258698	-0.492336	0.576595	0.451424	0.251986	-0.150458	-0.309898	-0.369298	-0.18954	-0.462268	-0.108558	0.033127	-0.089636	-0.544281	-0.358506	0.107526	0.123404	-0.078213	0.133138	0.279728	0.382367	0.46418	-0.388111	0.074323	0.387804	-0.033264	-0.270739	-0.028422	-0.336486	-0.277795	-0.354312	-0.295496	0.591027	-0.262535	-0.237209	-0.362969	-0.512369	0.537413	-0.114769
2151	0.406466	0.404073	0.403728	0.574167	0.499419	-0.275258	-0.014925	-0.262656	0.137694	-0.088501	0.230571	-0.466784	0.515478	0.282533	0.132899	0.026454	-0.237362	-0.33818	-0.146624	-0.347073	-0.097631	0.042076	-0.014408	-0.361544	-0.321431	0.246871	0.06237	-0.041095	0.014847	0.240748	0.34489	0.41865	-0.350594	0.13029	0.472846	-0.063726	-0.230887	-0.067585	-0.272305	-0.162057	-0.222453	-0.301081	0.428971	-0.259019	-0.096934	-0.345405	-0.316878	0.437539	-0.06095
2152	0.014735	0.024236	0.021486	0.1034	0.084794	-0.108901	0.077914	-0.012278	-0.131226	-0.050502	0.131074	-0.275561	0.243179	-0.296941	-0.022881	0.08263	-0.056571	-0.078306	-0.059888	-0.003398	0.44846	0.190193	-0.169249	0.14063	0.216317	0.247506	0.345353	-0.023774	0.199797	0.251694	0.178653	-0.01877	0.235093	0.065253	-0.30675	0.132016	-0.03334	-0.092859	-0.086336	-0.406257	-0.306405	0.093381	0.05477	-0.130114	0.013752	-0.0617	0.143028	0.04538	-0.099218
2153	-0.190138	-0.190282	-0.188731	-0.193939	-0.153152	0.213332	0.061088	0.135411	-0.095292	0.066379	-0.060135	0.067917	-0.159678	-0.207825	-0.148885	0.040921	0.269499	0.252717	0.203413	0.241531	0.019219	-0.015724	0.184494	0.251973	0.203042	0.263921	-0.172208	0.170186	0.128759	-0.048234	-0.03296	-0.135871	0.268208	-0.080443	-0.033087	0.289595	0.249098	0.036943	0.05955	0.053	0.046499	0.378071	-0.311387	0.034351	0.220847	0.296877	0.286921	-0.0922	0.168033
2155	0.400172	0.400527	0.398503	0.413343	0.318224	-0.334944	0.08373	-0.249881	0.230088	-0.046613	-0.020098	-0.306781	0.347545	0.293627	-0.024349	0.049197	-0.233897	-0.344777	-0.117861	-0.137503	-0.019854	0.014713	0.020029	-0.435234	-0.247518	0.219182	0.057136	0.027221	0.050385	0.045665	0.120294	0.286917	-0.386334	0.088918	0.297201	-0.144843	-0.249889	-0.127601	-0.155107	-0.138786	-0.138452	-0.189415	0.39453	-0.241482	-0.179228	-0.256073	-0.295215	0.233738	-0.194967
2157	-0.550527	-0.545012	-0.547788	-0.563693	-0.396923	0.088275	-0.100371	0.016887	-0.403248	-0.28797	-0.210196	0.255406	-0.278876	-0.447391	-0.215183	0.216642	0.191381	0.009125	0.112263	0.394275	0.430178	0.335087	0.084968	0.440913	0.396468	0.054832	0.232211	0.01719	0.014276	-0.327517	-0.302293	-0.34101	0.405698	0.199624	-0.42837	0.086034	0.091657	-0.137259	0.342652	-0.004597	0.040685	0.255143	-0.333548	0.202887	0.068499	0.199285	0.502544	-0.41647	-0.114387
2162	-0.462163	-0.458676	-0.457345	-0.435801	-0.275083	0.099058	-0.013585	-0.030477	-0.369257	-0.31763	-0.035566	0.117412	-0.204982	-0.516612	-0.225211	0.419532	0.282694	0.087877	0.153251	0.471142	0.331861	0.261673	0.26018	0.535546	0.398676	0.228341	0.165907	0.06959	0.046024	-0.298924	-0.330276	-0.349926	0.336958	0.226162	-0.1841	0.149765	0.151184	-0.192368	0.34583	-0.0229	0.025312	0.280519	-0.48578	0.065158	0.173887	0.117939	0.532494	-0.383574	0.02966
2170	-0.372108	-0.375711	-0.375692	-0.490761	-0.446549	0.226761	-0.155452	0.072083	-0.077957	-0.080523	-0.202362	0.657981	-0.368945	0.002856	-0.029506	-0.03792	0.283819	0.087571	0.083037	0.200873	-0.157203	-0.093203	0.005575	0.241698	-0.065224	-0.257388	-0.084685	-0.067581	-0.369965	-0.368236	-0.365381	-0.213546	0.046289	-0.04452	-0.111341	-0.078807	0.244388	0.139342	0.414181	0.377676	0.361342	-0.069605	-0.481902	0.218855	0.067051	0.123836	0.000958	-0.422504	0.173312
2175	0.402633	0.397665	0.397961	0.510986	0.319395	-0.145251	-0.098142	-0.068499	0.220166	0.146781	0.236461	-0.410986	0.346855	0.390943	0.143856	-0.15459	-0.12484	-0.009579	-0.006013	-0.319164	-0.235803	-0.215821	0.016922	-0.40351	-0.213646	0.084409	-0.028441	-0.051675	0.161321	0.257418	0.258778	0.321401	-0.34208	-0.066732	0.397178	-0.053839	-0.121856	0.037734	-0.344517	-0.043555	-0.131134	-0.12452	0.284935	-0.34302	-0.055286	-0.12507	-0.355665	0.377137	0.147933
2176	0.413362	0.410113	0.411501	0.56122	0.39728	-0.135021	-0.055967	-0.090506	0.181428	0.152369	0.271743	-0.449832	0.409843	0.479921	0.19626	-0.254014	-0.168298	-0.173918	-0.160624	-0.451105	-0.228165	-0.114407	-0.017905	-0.464114	-0.322819	0.087546	-0.093906	0.051037	0.149365	0.329343	0.310752	0.352952	-0.31227	-0.043679	0.426577	0.005785	-0.245805	0.076015	-0.362061	-0.135902	-0.20944	-0.111375	0.409512	-0.290484	-0.048356	-0.13225	-0.460647	0.507512	0.017593
2177	0.516897	0.515471	0.514988	0.702181	0.539982	-0.236694	0.004427	-0.157183	0.208493	0.096296	0.286123	-0.632935	0.57393	0.37536	0.152007	-0.122023	-0.204657	-0.255526	-0.114517	-0.42375	-0.106113	-0.034971	-0.076872	-0.496403	-0.308574	0.21221	0.075217	-0.057864	0.240717	0.40947	0.468671	0.482044	-0.308375	0.062852	0.453856	0.034171	-0.200315	0.013365	-0.35045	-0.282528	-0.342727	-0.167639	0.529275	-0.329824	-0.102553	-0.24245	-0.422281	0.610041	0.019571
2178	0.022933	0.020548	0.016417	-0.071591	-0.049418	-0.053589	-0.084178	-0.110662	0.047116	-0.024589	-0.070179	0.170743	-0.016458	0.10697	0.191617	-0.039129	-0.16273	0.015369	-0.053243	-0.076577	0.072915	0.001663	-0.134386	-0.116811	-0.283227	-0.173542	-0.040804	-0.240022	-0.259923	-0.028257	-0.029954	0.079461	-0.194312	-0.035583	-0.156156	-0.231893	-0.188859	-0.044347	-0.216411	0.198387	0.17153	-0.276254	0.099776	-0.017536	-0.116247	-0.048004	-0.067254	-0.140759	-0.200409
[truncated: 9,641 more rows]
[truncated: 262 more columns]
