# Supplementary material for: Computational analysis identifies a sponge interaction network between long non-coding RNAs and messenger RNAs in human breast cancer
Source: BMC Syst Biol. 2014 Jul 17;8:83. doi: 10.1186/1752-0509-8-83 (PMC4113672; doi:10.1186/1752-0509-8-83)
Supplement: Additional file 2 — Table S2 — Pearson correlations between mRNA and miRNA expression profiles in breast cancer tissues. The table lists the Pearson correlation coefficients computed for each pair of mRNA and miRNA expression profiles across our dataset of breast cancer samples. [file 1752-0509-8-83-S2.xlsx]

## Sheet: sheet1
Entrez gene id (coding RNA)	hsa-let-7a-1	hsa-let-7a-2	hsa-let-7a-3	hsa-let-7b	hsa-let-7c	hsa-let-7d	hsa-let-7e	hsa-let-7f-1	hsa-let-7f-2	hsa-let-7g	hsa-let-7i	hsa-mir-1-2	hsa-mir-100	hsa-mir-101-1	hsa-mir-101-2	hsa-mir-103-1	hsa-mir-103-2	hsa-mir-106a	hsa-mir-106b	hsa-mir-107	hsa-mir-10a	hsa-mir-10b	hsa-mir-1180	hsa-mir-1226	hsa-mir-1228	hsa-mir-1245	hsa-mir-1247	hsa-mir-1248	hsa-mir-1249	hsa-mir-125a	hsa-mir-125b-1	hsa-mir-125b-2	hsa-mir-126	hsa-mir-1266	hsa-mir-127	hsa-mir-1270-1	hsa-mir-1270-2	hsa-mir-1271	hsa-mir-1274b	hsa-mir-128-1	hsa-mir-128-2	hsa-mir-1287	hsa-mir-1295	hsa-mir-1296	hsa-mir-1301	hsa-mir-1306	hsa-mir-1307	hsa-mir-130a	hsa-mir-130b
9	0.315072	0.317839	0.316937	0.358501	-0.073268	-0.322509	0.04934	-0.179826	0.1637	-0.154495	-0.263521	0.068234	-0.053297	0.03748	-0.026314	0.17094	-0.222062	-0.071182	-0.260492	0.076	0.37037	0.178506	-0.022266	-0.113113	-0.221036	0.126309	-0.117895	-0.317929	-0.121243	-0.010694	-0.052976	-0.183191	-0.085995	0.082287	0.073345	-0.029578	-0.043357	-0.159534	-0.230557	-0.199863	-0.248771	-0.176869	-0.443661	-0.208956	-0.266685	-0.225158	-0.219127	-0.287486	-0.194084
18	0.229941	0.232623	0.227213	0.29933	0.107053	-0.476447	0.028342	-0.297905	0.122507	-0.205357	-0.253252	0.043148	0.016807	0.050269	0.04096	-0.004386	-0.366441	-0.199026	-0.401983	-0.111391	0.32986	0.254309	0.03661	-0.195946	-0.283765	0.186129	0.093693	-0.35866	-0.137667	-0.006251	0.043748	0.000658	-0.140936	0.090605	0.217601	-0.01524	-0.071223	-0.266091	-0.363042	-0.380715	-0.372441	-0.072325	-0.332073	-0.237886	-0.384335	-0.420726	-0.321424	-0.130845	-0.426044
19	-0.174283	-0.175122	-0.178717	-0.070883	0.274107	0.0315	-0.064237	0.115418	0.109412	-0.069402	0.263841	0.048952	0.389033	0.028434	0.085706	-0.06839	0.052453	0.100904	0.142307	-0.030047	-0.041338	0.180514	-0.190243	-0.165292	0.245451	0.334629	0.244485	0.102021	0.142377	-0.236125	0.13083	0.363251	-0.060492	-0.092063	0.28601	-0.247302	-0.16938	0.021991	-0.171363	-0.032536	-0.073535	-0.028182	0.235275	0.056988	-0.162313	-0.140297	-0.044924	0.083047	-0.049559
20	0.252419	0.254723	0.25015	0.263485	0.235494	-0.040077	0.025142	0.080374	0.091297	-0.167553	-0.026906	0.148348	0.395145	0.022655	0.289716	0.088718	-0.176935	-0.107625	-0.071398	0.030772	0.12124	-0.007207	-0.076727	-0.133613	0.080429	0.141614	-0.109961	-0.20348	-0.093959	0.025655	0.252877	0.182011	0.004349	0.040026	-0.019416	-0.162064	-0.295359	-0.102639	-0.140177	-0.000521	-0.006516	-0.062397	0.000965	-0.007348	0.001156	-0.054066	-0.159591	-0.148179	-0.115049
21	0.19234	0.194456	0.193908	0.079155	-0.089703	-0.043262	0.119057	0.219108	0.235407	0.086341	-0.109216	-0.057686	-0.254249	0.096944	0.048542	0.284901	-0.0888	0.048748	-0.217846	0.231472	0.09898	-0.029808	0.175737	0.244437	-0.022874	-0.003183	-0.212891	-0.215828	-0.272944	0.065616	-0.133333	-0.182418	0.023439	-0.103468	-0.178962	0.084889	0.073565	-0.184103	-0.084244	-0.235281	-0.203744	-0.039891	-0.35652	-0.175518	0.033579	-0.123866	-0.03462	-0.130236	-0.262806
23	0.055283	0.054398	0.057655	-0.218198	0.03825	0.253788	0.204234	0.210685	0.060852	0.23417	0.268276	0.020658	-0.019548	-0.022195	0.028643	0.028236	0.214848	0.29228	0.094798	0.029593	-0.162867	-0.053103	0.191679	0.286434	0.121474	-0.166418	0.063971	0.088248	-0.003944	0.184283	0.071948	0.062996	0.161464	-0.077216	-0.184248	0.231204	0.173492	0.142281	0.187862	0.211695	0.242522	0.001307	0.252635	0.189663	0.222839	0.318509	0.253209	0.249521	0.223213
25	0.188344	0.185379	0.184367	0.196536	0.293782	-0.017993	0.072343	0.047345	0.218691	-0.061664	0.03575	0.083315	0.296024	0.101038	0.003208	-0.070589	-0.124785	-0.012026	0.06538	-0.081191	0.019545	0.058455	0.198943	0.016269	0.035503	0.088393	0.238195	-0.071014	-0.018658	-0.056611	0.275547	0.231753	-0.09265	-0.074444	0.177205	-0.197634	-0.177414	-0.038629	-0.144858	0.096484	0.139436	-0.17064	0.153581	0.026785	-0.09136	-0.05841	-0.105887	0.049202	-0.061413
27	0.156479	0.154839	0.155707	0.086148	0.125219	0.126387	0.142029	0.066908	0.25096	0.137485	0.11418	0.152648	0.060932	0.130036	-0.069843	0.035249	0.023523	0.131216	0.197043	0.057882	-0.007266	-0.026298	0.062316	0.032874	-0.082619	-0.073138	-0.029225	0.002712	-0.158817	-0.056125	0.018159	0.15243	0.043268	-0.120497	-0.07135	-0.130645	-0.015209	0.003239	-0.035924	0.070607	0.018432	-0.198017	0.063032	-0.026179	-0.042382	0.000921	0.059021	0.045622	-0.058419
29	0.101575	0.09943	0.097969	-0.026282	0.13268	-0.213038	-0.117549	0.066234	0.252382	-0.183174	-0.002301	0.029564	0.017551	0.189699	-0.031177	0.137532	-0.235808	-0.094161	-0.250444	0.150707	0.226532	0.23179	0.105479	-0.1212	-0.045887	0.001571	0.21961	-0.290717	-0.09929	-0.209706	0.06146	0.046753	-0.074973	-0.128125	0.194841	-0.151767	-0.225152	-0.234342	-0.3319	-0.060221	-0.092744	-0.180006	-0.165623	-0.304301	-0.242164	-0.255727	-0.199913	-0.195907	-0.367411
31	-0.068367	-0.066413	-0.06409	0.022402	-0.007157	-0.049012	0.080324	0.033087	-0.002132	0.096791	0.153763	0.00871	-0.022462	0.027426	-0.1588	0.145252	-0.036937	0.226724	0.00508	0.178593	0.227181	0.055619	0.15831	0.168661	-0.047751	0.143661	0.123082	-0.107027	-0.18529	-0.073708	-0.090177	-0.113205	-0.004584	0.189698	0.027166	0.248758	0.3032	-0.106872	-0.017055	0.059828	0.057799	0.00256	0.059171	0.063852	0.050617	0.033417	0.214372	-0.209028	-0.026467
32	0.02965	0.028521	0.023896	0.060959	0.368444	-0.175194	-0.026888	0.000417	0.133939	-0.100912	0.164675	0.211984	0.299936	0.305511	0.226962	0.186871	-0.073874	-0.022117	-0.024149	0.109489	0.182609	0.338349	0.170543	-0.141921	0.034312	0.229544	0.166812	-0.22007	-0.040009	-0.041172	0.148734	0.290951	0.102457	0.050698	0.202696	-0.101533	-0.059197	-0.117504	-0.269021	0.067709	0.042015	-0.155274	-0.066543	-0.124563	-0.048349	-0.185084	-0.088791	-0.036509	-0.193874
34	-0.178866	-0.176821	-0.178655	-0.164678	0.110522	-0.172875	0.005471	-0.151464	-0.053298	-0.189439	0.094763	0.134274	0.187197	0.100077	0.025982	0.133875	0.003465	0.144853	0.213057	0.165488	0.084824	0.168274	0.056461	-0.08111	0.050138	0.29266	0.263896	0.121831	-0.227309	-0.141899	-0.079757	0.132851	-0.190338	0.082529	0.126142	-0.057794	-0.036133	-0.107244	-0.207691	-0.054755	-0.051885	0.039377	0.112876	0.006276	-0.05257	-0.172341	0.068311	0.136918	-0.029236
35	0.265646	0.263753	0.262311	0.132015	0.257763	-0.161685	0.037655	-0.084383	0.229912	0.124029	-0.021136	0.065516	0.086708	0.179742	0.153816	0.046946	-0.123484	-0.039766	-0.264394	-0.113984	0.222359	0.139015	0.055444	-0.091975	-0.065548	-0.036686	0.057614	-0.291165	0.001458	0.193776	0.187085	0.1804	0.047746	-0.24275	-0.115184	0.117119	0.178501	-0.106267	-0.22945	-0.276998	-0.282002	-0.254722	-0.149859	-0.129463	-0.242232	-0.255486	-0.214608	0.103375	-0.246209
36	0.261493	0.262908	0.26071	0.263565	-0.122483	-0.421096	0.026134	-0.280415	0.085982	-0.212364	-0.232011	0.152132	-0.088759	0.133531	0.017989	0.15705	-0.396861	-0.324617	-0.432965	0.070183	0.521895	0.196975	0.015705	-0.187618	-0.390427	0.008314	-0.077528	-0.309379	-0.290057	-0.112414	-0.183608	-0.217855	-0.078653	-0.02784	0.032841	-0.151712	-0.189187	-0.392166	-0.394918	-0.430928	-0.455313	-0.183904	-0.368135	-0.268915	-0.374258	-0.391628	-0.241117	-0.448818	-0.447949
38	-0.107854	-0.106569	-0.110139	0.004609	-0.152734	-0.178125	-0.053583	-0.108022	-0.012504	-0.003168	-0.181422	-0.057754	-0.272716	-0.073431	-0.281311	0.030965	-0.082893	-0.166128	-0.143711	0.082317	0.255353	0.061507	0.087245	0.127488	-0.073336	0.101327	0.124142	-0.181389	-0.1825	-0.094643	-0.181312	-0.248173	-0.114859	0.204027	0.075634	0.176693	0.148643	-0.248705	-0.074957	-0.227399	-0.237996	-0.017929	-0.173193	-0.161293	-0.086927	-0.140653	-0.006047	-0.120075	-0.270386
41	-0.00339	-0.002873	-0.001328	-0.12767	0.031658	0.160977	0.122821	-0.16808	-0.052293	0.080734	-0.003695	-0.065037	-0.053879	0.015369	0.110724	-0.092489	0.064051	0.115529	0.210406	-0.153808	-0.148789	-0.166832	-0.075213	0.094998	-0.125412	-0.076721	-0.360167	0.168493	-0.028235	0.205939	0.080793	0.02185	0.052235	-0.010925	-0.195893	0.003264	-0.075652	0.187341	0.094623	0.170798	0.117241	0.048408	-0.055766	0.318559	0.133194	0.22868	0.167654	0.142392	0.19964
43	0.077842	0.071936	0.071096	-0.153077	0.296149	0.093925	0.032453	0.137624	0.189643	0.102876	0.320206	0.131772	0.346154	0.276353	0.201336	0.040767	0.003299	-0.01207	0.089296	0.06146	-0.119674	0.125469	0.012509	-0.04835	0.243807	-0.026431	0.414554	0.188654	0.056482	-0.07567	0.18497	0.306521	0.050323	-0.165552	0.089281	0.002015	-0.059548	0.110096	-0.099111	0.125949	0.129898	0.065192	0.310969	0.06584	0.034617	-0.011024	-0.086132	0.155707	-0.09781
47	0.183547	0.183672	0.184995	0.077668	-0.002557	-0.038487	0.207371	-0.028688	0.088476	0.054474	0.022292	0.17389	-0.209861	-0.099623	-0.166898	0.087756	-0.062068	0.05321	-0.220592	0.035419	0.229133	0.014497	0.185362	0.183626	-0.057839	-0.12683	0.002126	-0.008449	-0.09843	0.129954	0.000883	-0.097595	0.106143	0.043407	0.040938	0.213667	0.142912	0.070553	0.012342	0.084406	0.129788	0.033685	-0.028607	0.045841	0.12669	0.152421	0.092527	-0.090224	0.01637
48	0.057058	0.0575	0.051839	0.071332	0.278619	-0.269671	0.067683	-0.209105	0.087861	-0.0822	-0.157438	0.112487	0.1322	-0.045468	0.019332	-0.218236	-0.049428	-0.065122	-0.14493	-0.241653	0.015847	0.1438	-0.180524	-0.264278	-0.041501	0.336406	0.184605	0.010099	0.131963	-0.00503	0.170433	0.247936	-0.070194	0.008057	0.249184	-0.068853	-0.006437	0.08638	-0.116542	-0.122981	-0.092062	-0.042839	-0.043593	0.026613	-0.198406	-0.071817	-0.311337	0.096139	-0.069132
51	-0.179938	-0.180063	-0.183602	-0.062555	-0.104954	0.016063	-0.11453	0.052226	-0.13727	-0.140999	0.178231	0.081962	0.047182	-0.154183	0.01287	-0.056385	-0.012505	-0.083434	-0.180221	-0.047812	-0.036348	0.032531	-0.098866	-0.102455	0.022055	0.136684	0.155742	0.369133	0.105758	-0.1303	-0.095304	-0.048587	-0.019594	0.136613	0.198593	0.130523	0.09695	0.052726	-0.018835	-0.003537	0.021713	0.251777	0.069597	0.006144	0.163827	0.046289	0.05222	-0.175553	-0.00514
52	-0.316613	-0.312442	-0.311615	-0.365005	-0.293066	0.286199	-0.144226	0.139873	-0.222536	0.172796	-0.060721	-0.218842	-0.318257	-0.135985	-0.00244	0.007223	0.377955	0.213994	0.381848	0.073283	-0.428427	-0.27669	-0.032824	0.205117	0.118201	-0.22321	-0.279081	0.44379	0.214443	0.061882	-0.135123	-0.117833	0.05487	0.179187	-0.149083	0.257633	0.20841	0.204682	0.470268	0.328315	0.353707	0.394511	0.027209	0.320603	0.435367	0.363085	0.374174	0.079643	0.388873
53	0.313889	0.315468	0.311474	0.05435	0.146614	-0.239144	0.082325	0.053311	0.314488	-0.03964	-0.296991	0.147457	-0.098784	-0.055569	-0.058148	-0.05801	-0.222516	-0.006806	-0.339218	-0.080924	0.250202	0.195458	-0.193418	-0.06582	-0.0474	-0.016935	-0.036805	-0.253972	-0.068996	-0.051758	0.145214	0.120528	0.058164	-0.151603	-0.049396	-0.06744	-0.144032	-0.13076	-0.125524	-0.155118	-0.135075	-0.155766	0.000343	-0.282261	-0.194568	-0.178047	-0.285458	-0.061253	-0.273666
55	-0.244121	-0.24444	-0.244854	-0.14108	0.019942	-0.221232	-0.131873	-0.134609	-0.209328	-0.181323	-0.094784	0.003052	0.061575	-0.299888	-0.203078	-0.376206	-0.044045	-0.037989	-0.046925	-0.279865	0.03044	0.174034	-0.159096	-0.124616	0.0324	0.174915	0.383899	0.039965	0.022668	-0.170357	0.148316	0.108399	-0.035272	0.022222	0.313162	-0.133991	-0.183605	-0.026155	0.084428	-0.103902	-0.093272	-0.015087	0.297095	-0.077594	-0.191367	-0.017247	-0.153269	-0.147207	-0.131156
60	-0.249377	-0.250316	-0.250917	-0.021838	0.163877	0.052981	0.106014	0.018561	-0.158802	-0.066316	0.054736	-0.033589	0.146209	-0.367783	-0.197743	-0.326846	0.035488	-0.085248	0.006749	-0.280105	-0.149315	0.118365	-0.233767	0.001962	0.205936	0.230579	0.102348	0.139587	0.151712	0.058816	0.240524	0.251062	-0.12636	-0.031637	0.330451	-0.139002	-0.086196	0.143389	0.218821	-0.024626	-0.057141	-0.009144	0.216506	0.011959	-0.126552	0.003146	-0.093056	0.276167	0.03891
71	-0.053498	-0.05101	-0.047512	0.071715	-0.080286	0.180692	0.068734	0.095513	-0.103592	0.006117	0.25988	-0.129844	-0.030684	-0.113687	0.038034	0.179712	0.139752	0.1962	0.117916	0.148916	-0.167383	-0.129864	0.210459	0.279113	0.099445	0.031596	-0.138881	0.336152	0.172927	0.082986	-0.084805	-0.081843	-0.190549	-0.066028	-0.031208	0.164358	0.264525	0.165284	0.165607	0.183132	0.231073	0.011804	-0.049756	0.094764	0.136362	0.167123	0.227926	0.311029	0.318364
81	-0.025893	-0.027015	-0.025667	-0.080047	0.092363	0.247299	0.198757	0.259097	0.001386	0.118893	0.174948	-0.0711	0.035222	-0.27838	-0.010313	-0.182307	0.165935	-0.00139	-0.088269	-0.177459	-0.181454	-0.178668	-0.013029	0.060057	0.324586	0.068341	0.028514	0.226886	0.154945	0.269893	0.19766	0.134626	-0.073618	-0.271949	0.024877	0.066646	0.02552	0.175949	0.186755	0.024919	0.071009	-0.066859	0.145232	0.153492	0.092371	0.15079	-0.123598	0.298419	0.134501
87	-0.088052	-0.090817	-0.090514	0.135204	0.203292	0.098755	0.027744	0.083572	-0.059246	-0.146501	0.227379	-0.114583	0.304692	-0.099748	-0.053556	-0.205918	-0.017604	0.004413	-0.05751	-0.187448	-0.131905	-0.006304	-0.041125	-0.024328	0.253439	0.319914	0.153342	0.049015	0.20152	0.001849	0.191157	0.175139	-0.283546	-0.079724	0.324151	-0.099241	-0.042325	0.122081	-0.071126	-0.02814	-0.026214	0.036092	0.099459	0.010693	-0.121196	-0.066104	-0.088315	0.334771	0.086025
88	-0.171422	-0.17111	-0.168668	-0.262994	-0.021021	0.062106	0.224157	-0.079678	-0.043655	0.047636	0.070525	-0.058117	-0.036535	-0.077454	-0.170225	0.115019	0.148464	-0.024493	0.162997	0.149047	-0.018629	-0.024652	0.016759	0.184043	-0.114037	-0.086096	-0.042479	0.21686	-0.089896	0.115311	-0.06866	-0.000907	-0.095757	0.11641	-0.026045	0.140793	0.077216	0.027682	0.045872	0.189897	0.086521	0.295399	-0.096413	-0.048859	0.176243	0.166176	0.30949	0.154436	0.139234
90	-0.063616	-0.063425	-0.071065	0.231706	0.339577	-0.086472	-0.046472	-0.055657	-0.04791	-0.185154	0.020843	0.124512	0.312091	-0.326349	-0.137508	-0.499225	-0.23481	-0.374811	-0.370925	-0.464159	-0.022314	0.208113	-0.400773	-0.37255	-0.02892	0.284571	0.257281	-0.038628	0.161868	-0.129296	0.359009	0.381398	0.003969	-0.00523	0.530956	-0.220782	-0.146267	0.190132	-0.037293	-0.194315	-0.189428	0.02461	0.325028	-0.098448	-0.295823	-0.121251	-0.42409	-0.095101	-0.154108
91	0.087265	0.088336	0.090666	-0.008676	0.037059	-0.163259	-0.019093	-0.242657	0.031656	-0.042359	-0.105951	-0.022841	0.007979	0.100401	0.089767	0.099693	-0.062176	-0.122081	-0.029805	0.060716	0.214748	0.018453	-0.043666	-0.128271	-0.055654	-0.052138	0.024248	0.166055	-0.084699	-0.006447	0.013936	0.039315	-0.025227	-0.05381	-0.076203	-0.161414	-0.179462	-0.048345	-0.041353	0.074819	0.070313	-0.082189	-0.060076	0.086327	-0.013653	-0.06988	-0.042264	-0.128283	-0.077761
92	-0.027609	-0.027824	-0.033304	-0.048392	0.542971	-0.079997	-0.03042	-0.080326	0.00512	-0.107949	0.090573	0.113334	0.418384	-0.084735	0.092608	-0.36404	-0.159379	-0.132285	-0.167495	-0.343433	-0.209041	0.202759	-0.423786	-0.292189	0.126479	0.246239	0.194658	0.009744	0.097284	-0.106996	0.400636	0.58307	0.069608	-0.077504	0.374836	-0.338393	-0.292243	0.099971	-0.139396	-0.213399	-0.188499	0.100778	0.433287	0.027417	-0.248094	-0.084034	-0.360614	0.153803	-0.149644
93	0.087716	0.083505	0.091342	-0.037415	-0.179493	0.106275	0.042378	-0.074166	-0.020456	0.091875	-0.129979	-0.094317	-0.133165	0.339063	-0.012801	0.336315	0.124317	0.311837	0.500201	0.341407	-0.081284	-0.214918	0.198214	0.251126	-0.080524	-0.18739	-0.188694	0.023853	-0.157325	0.074236	-0.173905	-0.209509	-0.014744	0.048379	-0.252517	-0.056497	-0.122542	-0.027604	0.129419	0.340152	0.297074	0.006525	-0.14683	0.256008	0.228823	0.162733	0.330482	0.093459	0.260741
94	0.038019	0.034319	0.029293	0.120055	0.536197	-0.200011	-0.022937	-0.039111	0.103141	-0.097774	0.199567	0.309078	0.452782	0.160586	0.055719	-0.147123	-0.221138	-0.249282	-0.285732	-0.144723	0.068515	0.504214	-0.164896	-0.206315	0.146611	0.240055	0.344381	-0.26804	0.08624	-0.133428	0.440907	0.475684	0.178134	-0.241524	0.523946	-0.310744	-0.235935	0.043892	-0.242118	-0.238999	-0.244657	-0.210577	0.203376	-0.213462	-0.34246	-0.238165	-0.424177	0.179865	-0.26371
101	0.052676	0.052248	0.049414	0.02564	-0.014798	-0.058211	0.032421	0.218991	0.137167	-0.130694	-0.015157	-0.067112	0.03158	-0.16912	-0.028599	0.005871	-0.048833	0.152362	-0.074853	-0.018667	0.120514	0.003559	0.07007	0.043424	0.211034	-0.084946	0.055367	-0.184307	0.05142	0.02231	0.063134	0.028696	-0.162593	-0.035416	0.01582	0.03565	-0.079823	-0.076588	-0.033592	0.118347	0.080835	-0.0517	-0.114833	-0.242715	-0.042739	-0.018174	0.006388	-0.034775	-0.059099
102	-0.108092	-0.106455	-0.111296	0.21889	0.06794	-0.14287	-0.194989	0.038684	-0.130382	-0.282065	0.190057	0.17909	0.274444	-0.097811	-0.083526	-0.102945	-0.26682	-0.286829	-0.255354	-0.011142	0.199277	0.215827	-0.121338	-0.357639	-0.14958	0.194516	0.190136	-0.182916	-0.144703	-0.34284	0.029285	0.119956	-0.010002	0.163429	0.409471	-0.191155	-0.162692	-0.130247	-0.188762	-0.176836	-0.214615	-0.096994	0.072032	-0.27205	-0.23646	-0.209492	-0.244873	-0.460707	-0.296143
103	0.164386	0.168183	0.167616	0.109377	0.061239	0.097515	0.069465	0.33284	0.178785	0.019403	0.120404	0.069871	0.012856	0.148482	0.143338	0.34457	0.196416	0.079908	0.214807	0.379622	-0.020615	0.095302	0.324455	0.154794	0.153856	-0.071139	0.046492	0.02153	-0.079595	-0.01535	-0.029101	0.095282	-0.029309	-0.08305	-0.042082	0.090333	0.062968	0.001835	-0.030321	0.274805	0.297319	0.017385	-0.052848	-0.14498	0.159235	0.067674	0.185965	0.111566	0.02286
104	-0.063377	-0.067159	-0.068576	-0.071752	0.371211	0.0371	-0.005005	-0.049299	0.052331	0.068851	0.332181	0.193068	0.449001	0.093068	0.044753	-0.19766	-0.125085	-0.086582	-0.081813	-0.188198	-0.009568	0.202644	-0.115775	-0.084455	0.148974	0.172412	0.248569	0.001066	0.137547	-0.189234	0.34466	0.350543	0.088426	-0.227	0.289568	-0.163327	-0.038084	0.102848	-0.123471	-0.117777	-0.085643	-0.095275	0.368234	0.113261	-0.176464	-0.007146	-0.186703	0.227891	-0.057988
107	0.20317	0.20215	0.203429	0.164455	0.014385	-0.277629	0.068611	-0.119107	0.05171	-0.127478	-0.103695	0.026453	-0.00017	0.256044	0.020198	0.224882	-0.183201	-0.057354	-0.094852	0.168363	0.228564	0.270528	0.109113	-0.086628	-0.169966	0.153348	0.040909	-0.17602	-0.192347	-0.006634	-0.035285	-0.065859	-0.037272	-0.109696	0.049048	-0.132751	-0.100921	-0.162065	-0.289931	-0.126078	-0.145851	-0.128009	-0.330652	-0.204613	-0.168043	-0.202171	-0.063013	-0.018683	-0.132454
108	-0.124793	-0.127512	-0.130733	-0.162171	0.24698	-0.121442	-0.131687	-0.142557	0.08166	-0.044075	0.044683	0.168068	0.136092	0.221912	0.076272	0.044902	-0.046341	-0.002289	0.092579	0.022046	0.011046	0.156673	-0.136365	0.112657	0.106633	0.24434	0.267339	-0.158295	-0.104693	-0.182545	0.090873	0.141621	-0.022052	0.049242	0.196884	-0.02445	-0.061454	-0.01509	-0.207811	0.015618	0.042186	-0.080601	0.08925	-0.064663	-0.08586	-0.109774	-0.018588	0.207766	0.004764
109	-0.058588	-0.059023	-0.061474	-0.045103	0.121201	0.114018	-0.214932	0.268869	0.070705	-0.00759	0.387171	-0.001112	0.256337	0.381419	0.343779	0.233736	0.059588	0.085172	0.331049	0.3033	-0.199	0.056798	0.185117	-0.072943	0.15845	0.039309	0.06236	0.16304	-0.024761	-0.234979	-0.095506	0.11182	-0.047822	-0.085336	-0.038805	0.091335	0.161422	0.033482	-0.218031	0.236728	0.251643	0.05102	0.081544	-0.024816	0.164021	0.012612	0.08816	0.100849	0.099306
112	0.128322	0.127609	0.127295	0.087693	0.026699	-0.180874	0.053224	0.000593	0.141487	-0.0174	-0.199729	-0.024363	-0.084193	0.045266	-0.040815	0.058493	-0.132914	0.039457	-0.07148	0.028033	0.173315	-0.014853	0.133413	0.016947	0.002535	0.053332	0.100595	-0.22979	-0.21526	0.034604	0.024267	-0.018579	-0.067492	0.051877	-0.047363	-0.029883	-0.140237	-0.293407	-0.001405	0.032438	-0.001414	-0.202856	-0.142431	-0.077264	-0.091641	-0.115192	-0.021842	-0.266008	-0.235909
113	-0.192569	-0.197908	-0.19752	-0.151089	0.234277	0.238623	-0.108392	0.284082	0.048206	0.07942	0.231338	-0.136863	0.287377	0.154776	0.004635	-0.114062	0.112933	0.053763	0.174345	0.006224	-0.328349	0.079374	-0.121512	-0.014549	0.342931	0.221957	0.117949	0.113979	0.247149	-0.178933	0.172707	0.313007	-0.039907	-0.10258	0.254608	-0.113091	-0.023571	0.146769	-0.007765	0.148621	0.120278	0.196213	0.224145	0.10056	0.057109	0.03965	-0.01813	0.282019	0.056661
115	0.171383	0.175275	0.169964	0.184064	0.106637	-0.354521	0.068129	-0.129352	0.238242	-0.125711	-0.071563	0.13071	0.104505	0.10195	0.081377	0.173139	-0.206528	-0.055588	-0.228542	0.107822	0.411842	0.224877	0.016514	-0.186531	-0.049945	0.354616	0.150034	-0.27921	-0.15761	-0.098785	0.013473	0.000554	-0.184888	-0.157929	0.098336	-0.073482	0.000584	-0.240689	-0.320969	-0.272191	-0.253676	-0.32067	-0.296666	-0.12808	-0.305365	-0.392889	-0.286266	-0.107697	-0.356877
116	0.186064	0.187791	0.187059	-0.052907	0.166524	-0.044282	-0.154969	0.100002	0.206992	0.083669	0.09155	0.151965	-0.000865	0.222778	0.147799	0.008386	0.124266	0.176956	0.08979	0.056	-0.125098	-0.051425	-0.0475	-0.055709	0.135419	-0.043609	0.226413	-0.006309	0.041964	-0.196214	0.080274	0.19254	0.037314	-0.248696	0.10691	0.1191	0.068003	0.106725	-0.040664	-0.007947	0.095329	-0.099755	0.154157	-0.068812	-0.07779	-0.037432	-0.190078	0.162108	0.055577
118	0.299479	0.298605	0.295827	0.281226	0.21764	-0.007801	0.056558	0.18239	0.211667	-0.101949	0.002347	0.262838	0.137488	0.052941	0.070687	0.016102	-0.111233	-0.212083	-0.384499	-0.032812	0.148064	0.112469	0.078874	-0.037217	0.088507	0.151884	0.08959	-0.248824	-0.17594	0.003355	0.265123	0.155773	0.134554	-0.210787	0.206686	-0.212046	-0.239951	0.063096	-0.255511	-0.302947	-0.232987	-0.174234	-0.097938	-0.200623	-0.149681	-0.155154	-0.375094	-0.04399	-0.232208
119	0.097647	0.095443	0.096756	-0.095243	0.234566	0.187002	0.058092	0.146434	0.218738	0.219343	0.295961	0.171622	0.101986	0.34762	0.19225	0.042911	0.18942	0.33801	0.241288	0.092808	-0.191417	-0.021245	-0.00528	0.05118	0.169415	0.026831	0.140433	0.192977	-0.066851	-0.048277	0.055926	0.164698	0.152427	-0.117891	-0.02122	0.011221	0.019283	0.224867	-0.120348	0.255005	0.247148	0.089086	0.018432	0.057966	0.155914	0.130662	0.090111	0.340944	0.221841
120	0.123804	0.12243	0.122171	-0.000312	0.480703	-0.05361	0.159274	-0.002584	0.217747	0.044597	0.093743	0.256877	0.318511	0.013167	-0.083695	-0.126674	0.031191	0.090885	-0.029123	-0.092886	0.039507	0.152657	-0.217126	-0.027267	0.200882	0.213697	0.274278	-0.105696	0.125773	-0.092186	0.438437	0.409429	0.129079	-0.147373	0.282686	-0.326033	-0.275275	0.095589	-0.123021	0.071492	0.072842	-0.040436	0.19489	0.042575	-0.171522	0.02695	-0.109124	0.194395	-0.001087
125	0.128267	0.126293	0.123765	0.113903	0.381363	-0.28374	0.027318	-0.189116	0.13485	0.002089	0.158176	0.407022	0.179419	0.189983	0.128363	0.031118	-0.097095	-0.078441	-0.176703	-0.046581	0.177732	0.429235	-0.201096	-0.269055	-0.098063	0.214458	0.362926	-0.141855	-0.005628	-0.042596	0.163871	0.302948	0.259731	-0.080204	0.311289	-0.133088	-0.147579	-0.037887	-0.176864	-0.142129	-0.162814	-0.237002	0.065026	-0.200907	-0.235834	-0.210618	-0.290673	-0.018154	-0.230077
128	-0.17493	-0.181196	-0.181247	-0.090225	0.193644	0.182222	-0.044908	0.050539	-0.217229	0.219167	0.115535	0.125721	0.13126	0.027104	-0.149718	-0.311811	0.196608	0.12897	0.070787	-0.264415	-0.338251	0.004195	-0.222527	0.037298	0.073824	0.092134	0.098794	0.009711	0.144538	0.119792	0.268878	0.186931	0.290458	0.108482	0.210863	0.008579	0.159839	0.305763	0.189504	-0.070573	-0.058442	0.297369	0.255876	0.150851	0.165581	0.186403	-0.008866	0.22967	0.215775
132	-0.088708	-0.088608	-0.085767	-0.069876	-0.311674	-0.136637	-0.02208	0.001814	0.01236	-0.270827	0.121061	-0.102814	-0.237056	0.075616	-0.00915	0.329334	0.029872	0.169659	0.032023	0.31425	0.134214	0.041593	0.304413	0.119192	0.028397	0.187371	0.200097	0.108105	0.034563	-0.14701	-0.380851	-0.348053	-0.324715	0.192496	0.146936	0.194287	0.23307	-0.048322	-0.135996	0.163709	0.177077	0.075179	-0.305032	-0.027843	0.018367	-0.039709	0.313588	-0.024883	0.146307
133	-0.204487	-0.205414	-0.205602	-0.008738	-0.006375	0.150175	0.048511	0.18403	-0.103256	-0.071872	0.259046	-0.08585	0.142414	-0.191859	-0.195213	0.028142	0.214674	0.137725	0.174863	0.108326	-0.083284	0.070349	0.126393	0.173833	0.441017	0.394968	0.2653	0.05311	0.133044	-0.017468	0.102762	0.015329	-0.139729	0.033609	0.346771	0.037606	0.045714	0.228163	0.14021	0.147173	0.173428	0.039925	0.060358	0.041172	0.080789	0.139545	0.096858	0.320552	0.270146
134	-0.08777	-0.089287	-0.089538	0.203114	-0.093081	0.057243	-0.214397	0.101966	-0.412916	-0.000393	0.177117	-0.04955	0.13216	0.109498	0.136187	-0.174112	0.049938	-0.13706	0.129776	-0.104387	-0.156283	0.037418	0.208306	0.017153	0.210037	-0.017461	0.026667	-0.013187	0.048153	-0.007568	-0.019737	-0.050115	0.08531	-0.072595	0.004559	0.042345	-0.003061	0.08824	0.087395	-0.086186	-0.018891	0.091236	0.254582	0.04498	0.142642	0.128315	-0.010155	0.016957	0.065649
135	0.086629	0.083503	0.08225	0.125902	0.081243	-0.047012	0.074656	0.242467	0.164884	-0.152142	0.123069	-0.043166	0.170662	0.104136	0.066632	0.185708	-0.06173	-0.049453	0.070353	0.214625	0.102659	0.037802	0.226146	0.054202	0.109632	-0.001338	0.149107	-0.064834	-0.102978	-0.209053	-0.061201	0.092105	-0.274068	-0.090442	0.108846	-0.012672	0.040102	-0.127287	-0.14133	0.209795	0.178202	-0.045732	-0.051539	-0.259635	-0.042775	-0.133486	0.004363	-0.014049	-0.084872
136	-0.060897	-0.064195	-0.059961	-0.19588	-0.04864	0.048588	0.025835	0.023298	-0.039439	-0.021747	0.208738	-0.039845	-0.033896	-0.06097	-0.071995	-0.036887	0.188635	0.193065	0.32296	0.011272	-0.216756	-0.023353	0.148744	0.163648	0.212017	-0.080278	0.237764	0.134456	0.161	-0.026817	0.064392	0.059488	-0.14141	-0.168424	0.14026	0.082534	0.123076	0.224491	0.192538	0.178719	0.198259	0.071181	0.152172	0.168416	0.012629	0.216394	0.150691	0.254718	0.155644
140	-0.144364	-0.145606	-0.146991	-0.088436	-0.101242	-0.028929	-0.159618	0.055579	-0.048526	-0.168729	-0.013621	-0.015018	-0.031853	-0.069855	-0.081279	-0.017294	-0.087877	-0.189971	-0.254265	0.011492	0.103481	0.156926	-0.063412	0.073539	0.288037	0.10752	-0.103851	-0.171463	0.147113	-0.149181	-0.005697	-0.076231	-0.021773	-0.04352	0.252236	-0.059648	-0.111259	-0.098504	-0.05817	-0.167068	-0.191513	-0.075295	-0.14869	-0.117818	-0.101307	-0.11123	-0.107954	-0.089043	-0.126828
141	-0.099182	-0.100282	-0.103575	-0.102845	0.28451	0.023239	-0.051788	0.144993	0.036037	0.130926	0.185318	0.032841	0.266471	0.040147	-0.082957	-0.215932	0.171448	-0.082966	-0.079858	-0.080849	-0.082689	0.115066	-0.227368	-0.080913	0.38719	0.086425	0.212774	-0.065361	0.193579	-0.1175	0.286719	0.28749	0.025005	-0.224254	0.270204	0.017159	0.076079	0.122452	-0.068709	-0.066554	-0.055185	0.187532	0.099731	-0.080603	-0.0087	0.00361	-0.158435	0.257303	-0.037554
142	-0.059377	-0.057876	-0.057371	0.089268	-0.251193	0.053898	0.016514	0.032605	-0.187696	-0.007495	0.052016	-0.012303	-0.053026	-0.090846	-0.026993	0.133762	0.093813	0.077732	0.184343	0.102161	0.118676	-0.039314	0.251178	0.177548	-0.003631	-0.212311	-0.069756	-0.07193	0.007859	0.094678	-0.132992	-0.255185	0.019612	-0.001631	-0.167498	0.153363	-0.021725	-0.005311	0.150588	0.21376	0.174955	-0.028844	-0.026557	-0.086945	0.14452	0.129227	0.310061	-0.068318	0.174516
146	-0.125949	-0.128599	-0.130413	0.013162	0.24745	-0.151696	0.084551	-0.14186	-0.08744	-0.117093	0.073177	0.138717	0.329321	-0.051027	0.028645	-0.0564	-0.129974	-0.170584	-0.124772	-0.114186	-0.006641	0.326201	-0.194731	-0.107053	0.003976	0.255213	0.15747	-0.207913	0.096435	0.072559	0.311965	0.253599	0.036854	-0.242448	0.316602	-0.201637	-0.089936	0.057309	-0.0492	-0.253669	-0.290415	-0.225024	0.052729	-0.046329	-0.316787	-0.147072	-0.234494	0.215141	-0.059375
147	0.135118	0.132325	0.130021	0.273488	0.198552	-0.080506	0.078823	-0.054264	-0.009905	-0.065448	-0.08421	0.259821	0.153729	0.108475	-0.078804	0.006303	-0.132631	-0.204559	-0.169079	-0.023168	0.101979	0.118078	0.095942	-0.107101	-0.019339	0.026726	0.142994	-0.238998	-0.027628	0.120691	0.192282	0.066919	0.165515	0.148505	0.213815	-0.17479	-0.133629	0.027986	-0.075693	-0.136216	-0.081045	-0.045071	-0.046118	-0.150598	-0.087316	-0.083082	-0.139206	-0.038954	-0.054718
150	0.024564	0.024388	0.021366	0.1686	0.229554	-0.375218	-0.078068	-0.142436	0.139418	-0.214969	-0.049374	-0.001235	0.111939	0.161853	-0.061492	0.026897	-0.209998	-0.140714	-0.289315	0.004685	0.259666	0.455162	0.081614	-0.117149	-0.053672	0.377657	0.351904	-0.431243	0.021254	-0.153369	0.069926	0.130812	-0.127913	0.072897	0.446437	-0.112749	-0.000241	-0.187536	-0.336024	-0.254695	-0.239564	-0.264047	-0.099259	-0.287855	-0.415858	-0.409267	-0.269507	-0.023305	-0.3066
151	-0.025411	-0.030902	-0.028739	-0.005526	0.228647	0.201432	0.000336	0.046838	-0.022226	0.119303	0.237107	0.171163	0.325059	0.135454	0.058474	-0.100102	0.228627	0.193096	0.174364	-0.147425	-0.016035	-0.033609	0.004951	0.065775	0.209441	0.195474	0.273324	-0.063062	0.137041	0.188976	0.346261	0.19913	0.133838	-0.15847	0.083246	0.078671	0.074615	0.303749	0.077525	0.047784	0.052369	-0.029636	0.020742	0.129413	0.086121	0.041946	0.003366	0.408307	0.262403
152	-0.056455	-0.056207	-0.055402	-0.152929	0.265553	-0.056625	0.117479	0.108765	-0.036127	-0.209473	0.244995	0.19797	0.301419	0.014982	0.20974	0.257045	0.05443	-0.14138	-0.102177	0.233018	-0.019539	0.325287	-0.006558	-0.088637	0.264082	0.197162	0.19613	0.123454	0.131282	0.019055	0.21522	0.239295	0.080814	-0.093159	0.343501	-0.261937	-0.280793	-0.000919	-0.034694	0.080725	0.074969	-0.022716	0.144778	0.049964	0.018002	-0.011873	-0.131208	-0.010565	-0.081341
153	0.131816	0.132873	0.127752	0.054683	0.218346	-0.35189	-0.255693	-0.247398	0.158336	-0.135088	-0.127618	0.086528	0.047965	0.263016	0.248861	-0.126761	-0.209832	0.058742	-0.09185	-0.203543	0.176886	0.081362	-0.211529	-0.28089	-0.186602	-0.09764	0.005532	-0.110599	-0.080756	-0.223696	-0.031577	0.19719	-0.084597	-0.119507	0.013365	-0.121194	-0.128159	-0.155539	-0.317551	-0.189823	-0.170971	-0.157958	0.007114	-0.157375	-0.337702	-0.316013	-0.257285	-0.030467	-0.191598
154	0.093344	0.092705	0.09042	0.01322	0.334428	-0.271561	-0.190519	-0.060045	0.253701	-0.076674	0.127244	0.308982	0.274897	0.311188	0.229904	0.064705	-0.122058	-0.121464	-0.052874	0.069832	0.196846	0.357884	-0.040341	-0.184966	0.042807	0.134091	0.43633	-0.360998	-0.100949	-0.306137	0.125675	0.273285	0.081571	-0.103449	0.21638	-0.064498	-0.034859	-0.148112	-0.357114	-0.148211	-0.119668	-0.282785	0.055528	-0.301646	-0.332396	-0.259758	-0.281654	-0.05995	-0.235675
156	0.083041	0.079571	0.08049	0.024032	0.01293	0.126962	-0.211782	0.30415	0.095804	0.100982	0.063013	-0.171578	0.070108	0.2319	0.193722	-0.130877	-0.058815	0.084991	0.091526	-0.070194	-0.20008	-0.096345	-0.120337	0.002694	0.203386	-0.189414	-0.027751	-0.094892	-0.064206	-0.210847	-0.058397	0.077606	0.032752	-0.184963	-0.288871	-0.03971	-0.134997	-0.032631	0.009109	0.130448	0.138092	-0.009126	0.165078	-0.165273	0.032924	0.050596	-0.007843	-0.08635	0.033041
157	0.028167	0.026208	0.026429	0.06008	0.025614	-0.161168	-0.065711	-0.074984	0.017563	-0.000948	0.053736	0.222533	0.134399	0.292809	-0.059148	0.111328	0.022056	-0.019092	0.068396	0.151404	0.129412	0.215367	0.114692	-0.052105	-0.074369	0.004556	0.265174	-0.246771	-0.156632	-0.207134	-0.024804	-0.04034	0.154003	0.093972	0.154476	-0.000456	-0.050199	-0.103957	-0.138623	0.064601	0.036043	-0.018852	-0.000665	-0.171652	-0.029924	-0.070593	0.058876	-0.096293	0.010726
159	-0.054489	-0.051381	-0.051741	0.000715	-0.194357	0.119707	0.077803	0.085637	0.047683	0.103397	-0.036755	-0.03701	-0.188421	-0.198887	-0.109801	0.101874	0.038366	0.120777	0.18918	0.065054	0.009121	-0.069521	0.118845	0.041688	-0.181286	-0.251859	-0.101383	0.100338	-0.056028	0.007523	-0.219739	-0.137503	-0.041441	0.10763	-0.198755	0.135757	0.185387	-0.050141	0.192888	0.199904	0.145573	0.053862	0.003667	-0.017694	0.010009	0.068474	0.255766	-0.066463	0.021512
161	0.205271	0.206759	0.200936	0.402948	0.215697	-0.125246	-0.039659	0.009789	0.186218	-0.024126	-0.106022	0.190969	0.132059	0.10882	0.026922	-0.160668	-0.234262	-0.198358	-0.352422	-0.243543	0.107291	0.071258	-0.101633	-0.124888	-0.25559	-0.156768	-0.013914	-0.350489	-0.191935	-0.107647	0.132416	0.129509	0.036715	-0.18777	0.080924	-0.064237	0.019906	-0.027954	-0.26659	-0.346252	-0.322457	-0.051238	-0.119069	-0.418309	-0.281428	-0.274545	-0.23604	-0.062357	-0.226226
162	-0.048754	-0.049844	-0.051443	-0.1194	0.055671	-0.211423	-0.199951	-0.028895	-0.104513	-0.151541	-0.200177	-0.220902	-0.042606	-0.16229	-0.063484	-0.218774	-0.116504	-0.065115	-0.154204	-0.179734	-0.024556	-0.322363	-0.152158	-0.061958	-0.001084	-0.188007	0.061323	-0.163922	0.15635	-0.090694	0.019032	0.017573	-0.104184	0.182991	-0.198942	-0.037955	-0.125959	-0.14608	-0.01909	-0.015348	0.050372	0.109434	0.276325	-0.015391	-0.010696	0.179492	-0.049881	-0.26777	-0.057938
163	0.149195	0.152426	0.152031	0.222123	-0.008349	-0.080743	0.009223	0.019814	0.043373	-0.081761	0.184492	0.230894	0.016059	0.172175	0.0872	0.340855	-0.068686	-0.080267	-0.196848	0.276302	0.207663	0.280058	0.120907	-0.007232	-0.206311	0.053647	-0.120966	-0.105001	-0.11265	-0.113653	-0.075948	-0.10938	0.113234	0.003077	0.219076	0.023309	0.115304	-0.023368	-0.266917	-0.116562	-0.130701	-0.021179	-0.381557	-0.104507	-0.023431	-0.103553	-0.052967	-0.095363	-0.059539
164	-0.205899	-0.204422	-0.207265	0.15166	-0.190296	0.105899	-0.022624	0.168339	-0.269764	-0.116428	-0.043237	-0.028005	0.028742	-0.24619	-0.22209	-0.146624	0.046716	-0.134403	-0.07131	-0.034182	-0.144795	-0.140381	-0.038487	-0.164169	-0.082939	-0.005589	0.001877	0.005673	0.062975	0.095591	-0.076973	-0.102332	0.004774	0.298295	0.068473	-0.153317	-0.090849	0.030355	0.159555	-0.015927	-0.046251	0.357403	0.095605	-0.044592	0.143556	0.108086	0.099579	-0.315504	-0.047404
166	0.115873	0.115305	0.112798	0.061914	0.162162	-0.220587	-0.100069	-0.243718	-0.086329	-0.112047	-0.278585	-0.058648	-0.000511	0.043104	0.174483	-0.205315	-0.272455	-0.205423	-0.106151	-0.299561	-0.03705	0.019869	-0.198015	-0.212942	-0.216442	-0.266893	-0.144305	-0.162673	-0.051537	0.059638	0.112994	0.127379	0.028104	-0.164185	-0.103402	-0.236395	-0.26073	-0.102281	-0.109267	-0.155586	-0.148555	-0.054359	0.033454	-0.14763	-0.223105	-0.103428	-0.305488	-0.008477	-0.168129
175	0.044565	0.046847	0.046593	0.257676	-0.053486	0.002102	-0.046995	0.003759	-0.111172	0.089725	-0.173446	-0.146153	-0.139632	-0.162379	-0.252734	-0.258158	-0.049893	-0.034529	-0.112438	-0.20299	-0.031171	-0.241189	-0.154899	-0.193278	-0.189804	-0.111419	-0.07515	0.040557	0.016125	0.040085	-0.009652	-0.071863	0.028618	0.157998	-0.071376	0.004037	0.134855	0.108698	0.141921	-0.174594	-0.138366	0.347876	0.066977	-0.040525	0.003954	0.067073	-0.068438	-0.255975	-0.086312
176	-0.133723	-0.132298	-0.135541	0.003836	0.026586	0.128486	-0.015814	0.023625	-0.133553	-0.066312	0.047646	0.14064	0.134393	-0.253183	-0.04103	-0.135051	-0.017164	-0.089825	-0.117099	-0.12456	-0.119757	0.062999	-0.087711	-0.046882	0.045028	0.197957	-0.087463	-0.028964	0.18205	0.097327	0.15807	0.013718	0.088955	-0.000888	0.105855	0.04992	0.14627	0.162822	0.111533	-0.082634	-0.042353	-0.070336	0.019536	0.036337	0.016123	0.117618	-0.062886	0.09915	0.203173
178	-0.05209	-0.050856	-0.046339	-0.004266	-0.012467	-0.066874	0.096854	-0.174624	-0.103416	-0.241537	0.101943	0.09933	0.131826	0.066216	0.183642	0.372012	0.062067	-0.005146	0.136817	0.306186	0.015314	0.070391	0.122806	0.085266	0.023848	0.188953	0.011738	-0.010267	-0.065691	0.030412	-0.084881	-0.062176	-0.130678	0.284324	0.165573	-0.008988	-0.061087	-0.053292	-0.191586	0.158573	0.143835	-0.011421	-0.172978	0.094917	0.050291	-0.048548	0.205245	0.072977	0.143454
182	0.135487	0.136302	0.130374	0.30608	0.377227	-0.269457	-0.092407	-0.019078	0.123929	-0.22468	0.014037	0.341379	0.375185	0.018752	-0.005004	-0.224224	-0.316604	-0.338653	-0.455421	-0.214565	0.252994	0.286292	-0.267241	-0.411478	-0.10764	0.254212	0.208118	-0.45676	0.031516	-0.218548	0.277098	0.341581	0.036559	-0.199378	0.336019	-0.409688	-0.323917	-0.145847	-0.338545	-0.445463	-0.426771	-0.203013	0.077633	-0.318059	-0.452284	-0.333069	-0.497967	-0.229942	-0.395442
183	0.111461	0.113104	0.111448	0.157229	0.072788	-0.155839	0.063258	-0.134505	-0.04595	0.025398	-0.00175	0.026644	0.05913	0.036719	-0.058635	-0.03303	0.019558	-0.015943	0.063428	-0.038512	0.067504	0.084485	0.113554	-0.042882	0.025512	0.038318	0.01764	-0.222061	0.14949	0.012943	0.106918	-0.015867	0.053262	-0.094956	0.081924	-0.023322	0.098205	0.011022	0.09868	-0.077905	-0.024765	-0.232049	-0.068511	-0.038377	-0.117731	-0.049005	-0.050552	-0.016758	0.020836
185	0.132238	0.133389	0.132452	0.146727	0.041394	-0.200047	0.077297	-0.092402	0.104261	-0.149137	0.038937	0.311034	0.055593	0.183495	0.16633	0.297759	-0.228646	-0.2426	-0.246538	0.223667	0.356021	0.331053	0.102168	-0.115916	-0.172047	0.243706	-0.03973	-0.148535	-0.283252	-0.027474	-0.028819	-0.033408	0.096893	-0.031148	0.117751	-0.116881	-0.012669	-0.125421	-0.325805	-0.260155	-0.268894	-0.377769	-0.270475	-0.090487	-0.171145	-0.296469	-0.219595	-0.136345	-0.262621
187	0.179757	0.178837	0.174282	0.115974	0.436693	-0.217023	0.009956	-0.114571	0.198094	-0.032058	0.025809	0.388375	0.271674	0.15869	0.194103	-0.03647	-0.29269	-0.264721	-0.315603	-0.100996	0.160948	0.395215	-0.189457	-0.238593	-0.136482	0.029185	0.118718	-0.392333	-0.018832	-0.053716	0.272873	0.317913	0.289608	-0.188781	0.217721	-0.225745	-0.184305	-0.085131	-0.30963	-0.267117	-0.255192	-0.304156	0.049945	-0.249099	-0.354055	-0.218097	-0.385174	-0.051245	-0.311964
191	-0.208718	-0.208254	-0.202686	-0.352037	-0.231984	0.115522	0.158124	-0.016407	-0.227222	0.020027	0.053787	-0.278144	-0.207948	-0.178149	-0.070095	0.265038	0.220219	0.138681	0.333639	0.29419	-0.088447	-0.143269	0.263834	0.247279	0.183852	-0.158616	-0.127076	0.169472	0.107314	0.16873	-0.18204	-0.224544	-0.126733	0.083022	-0.14807	0.132009	0.089563	-0.043745	0.271257	0.325203	0.327468	0.070383	0.097402	0.24572	0.220844	0.25843	0.379749	0.102614	0.21595
196	0.191395	0.192518	0.190986	0.06822	0.206219	-0.244185	0.068527	0.008218	0.339243	-0.195219	-0.088793	0.211029	0.094142	0.068995	-0.001859	0.071576	-0.043562	-0.023808	-0.097365	0.115337	0.093109	0.186206	-0.063886	-0.008854	0.060246	0.25467	0.240853	-0.290353	-0.034608	-0.233071	0.069629	0.201465	-0.125843	-0.048497	0.247378	-0.323315	-0.243722	-0.150295	-0.188699	-0.065994	-0.048645	-0.242573	-0.104397	-0.197311	-0.291478	-0.205992	-0.205375	-0.035014	-0.219559
199	-0.007534	-0.011028	-0.012405	-0.083132	0.238947	-0.081065	-0.119625	0.179486	0.206256	0.01941	0.130176	0.117281	0.264808	0.188561	0.044849	-0.049205	-0.08361	-0.156407	-0.077075	0.032872	0.005267	0.294955	-0.046435	-0.100496	0.302755	0.055197	0.318076	-0.192565	0.130859	-0.252816	0.164403	0.282107	0.006336	-0.220972	0.159199	-0.096962	-0.054902	-0.108275	-0.173907	-0.071379	-0.062423	-0.193167	0.19575	-0.201645	-0.21498	-0.209691	-0.223747	0.08023	-0.216194
202	-0.268741	-0.273581	-0.265884	0.05017	-0.156092	0.084805	-0.049366	0.059102	-0.264927	0.06443	0.075801	0.020644	0.047687	-0.043954	-0.360256	-0.064122	0.315694	0.218512	0.225326	0.066126	-0.022009	-0.044126	0.099238	0.109449	0.179863	0.114058	0.397339	0.055652	0.116213	0.012507	-0.011831	-0.142144	-0.030019	0.093838	0.194106	0.066786	0.116097	0.201863	0.263403	0.147332	0.115629	0.300626	0.173602	0.061717	0.142325	0.204595	0.173575	0.101983	0.231068
203	0.097394	0.098847	0.097727	-0.02467	0.027255	-0.122029	0.013844	0.085008	0.096125	-0.08041	-0.165371	-0.057452	-0.048596	-0.056958	-0.08131	0.001534	-0.152269	-0.117755	-0.113126	0.028819	0.011968	0.185421	0.197197	0.034995	-0.032158	0.044657	0.005561	-0.220383	-0.050929	0.032463	0.079031	0.003677	-0.075687	-0.006206	-0.023161	0.004732	-0.11068	-0.216405	-0.056276	-0.040836	0.01486	-0.233144	-0.087215	-0.127313	-0.084132	-0.03806	-0.132815	-0.088202	-0.104553
204	-0.099026	-0.097704	-0.09431	-0.084801	-0.150623	0.186727	-0.173507	0.179785	-0.039462	0.212383	-0.000139	-0.073766	-0.149887	0.035464	0.046954	-0.005066	0.198218	0.217955	0.33272	0.112556	-0.296549	-0.246191	-0.137878	0.11006	0.198909	-0.069342	-0.033732	0.149391	0.082977	-0.160398	-0.201964	-0.153121	-0.023564	-0.057211	-0.328948	0.044392	0.137942	-0.001029	0.106066	0.094605	0.138563	0.241946	0.116021	0.005093	0.143303	0.166333	0.223484	0.262257	0.224027
205	-0.342411	-0.346511	-0.344055	-0.031977	-0.150246	0.222227	-0.08917	0.075411	-0.153601	0.009401	0.30541	-0.060293	0.110185	-0.031047	-0.164094	0.052491	0.21232	0.151249	0.188713	0.095661	0.022508	-0.033667	0.139334	0.168492	0.327919	0.212282	0.277837	0.254875	0.231449	-0.070543	-0.073823	-0.15905	-0.105314	0.170745	0.195987	0.189141	0.29647	0.20419	0.147951	0.238185	0.199919	0.174334	0.072588	0.061475	0.207216	0.058977	0.340444	0.212465	0.247321
207	0.007994	0.004616	0.005115	-0.045381	0.128598	-0.070505	-0.010202	-0.073808	-0.000939	-0.100694	-0.188113	-0.1498	-0.097574	-0.131781	-0.202429	-0.238741	-0.178574	-0.017773	-0.224796	-0.285973	0.128934	-0.107121	-0.030306	0.066469	-0.06223	-0.063081	-0.060759	-0.172578	-0.055062	0.03708	0.19061	0.0642	0.0041	-0.068113	-0.010163	-0.144471	-0.237167	-0.033126	0.005155	-0.047567	-0.055381	-0.110952	0.06066	-0.048501	-0.062722	0.000482	-0.098285	-0.008156	-0.007149
208	0.18216	0.1813	0.183963	0.022269	0.008054	0.005356	0.069892	0.156225	0.176147	0.111145	-0.054813	-0.050303	-0.197971	0.219964	0.114591	0.150482	0.087323	0.086599	-0.056665	0.155813	0.030089	-0.138207	0.154977	0.222022	0.178876	-0.077577	-0.085667	-0.09636	-0.100734	0.129047	-0.059441	-0.062552	-0.05011	-0.267353	-0.225108	-0.010797	-0.05661	-0.082649	-0.061816	-0.033493	0.02076	-0.199874	-0.180711	-0.093687	0.070625	-0.026716	0.004415	0.100861	-0.037429
210	0.334957	0.333909	0.328667	0.207695	0.242134	-0.140306	0.148878	-0.075241	0.295904	0.042621	-0.336748	0.080723	0.175181	0.011019	-0.041608	-0.114424	-0.348108	-0.362588	-0.427232	-0.1994	0.294154	0.109058	-0.104062	-0.145942	-0.195833	0.080427	0.067224	-0.398404	-0.097764	0.04207	0.159578	0.124185	0.009765	-0.088476	-0.0835	-0.141289	-0.241233	-0.273737	-0.210585	-0.340291	-0.335596	-0.153887	-0.008941	-0.123155	-0.305227	-0.266639	-0.449529	-0.139639	-0.411981
214	-0.020351	-0.018896	-0.021138	0.128531	-0.102545	-0.279364	-0.043973	-0.13784	-0.077967	-0.239126	-0.154908	-0.014469	-0.079926	-0.225117	-0.209203	-0.157007	-0.220334	-0.187274	-0.296853	-0.109309	0.252067	0.098862	-0.02281	-0.105517	-0.036194	0.070122	0.086546	-0.297965	-0.115482	-0.103053	-0.053338	-0.150684	-0.077752	0.282238	0.239895	-0.043365	-0.098682	-0.204569	-0.059681	-0.173703	-0.193506	-0.163826	0.041803	-0.19273	-0.205031	-0.156178	-0.156428	-0.519438	-0.30356
215	-0.232799	-0.232127	-0.23298	-0.229923	-0.021653	0.136627	-0.141241	0.349548	-0.089687	-0.062344	0.156884	-0.273963	-0.045081	-0.234235	-0.101707	-0.099712	0.060174	0.121543	-0.084648	-0.036577	-0.063703	-0.114283	0.07543	0.151274	0.410992	-0.029816	0.06695	0.018063	0.213195	-0.065048	0.03944	0.01294	-0.073258	-0.189018	0.032007	0.104778	-0.029165	-0.001141	0.073466	0.007406	0.050218	0.14036	0.202314	-0.112717	0.125832	0.130765	0.00782	0.075606	-0.001873
216	0.027411	0.025542	0.021637	-0.201513	0.513922	-0.136957	-0.22006	-0.025946	0.208462	0.037893	0.122392	0.331369	0.254071	0.325785	0.251552	-0.043705	-0.133772	-0.154821	-0.125508	-0.046153	-0.022477	0.318827	-0.332574	-0.179736	0.10998	0.071732	0.141851	-0.120481	0.017026	-0.304527	0.257627	0.449479	0.256956	-0.222131	0.222298	-0.180751	-0.165986	-0.037464	-0.294271	-0.126214	-0.114083	-0.167454	0.268077	-0.072209	-0.167895	-0.148336	-0.344448	0.040948	-0.204472
219	-0.083376	-0.082521	-0.086589	-0.006221	0.122694	-0.096778	0.032693	-0.100924	-0.051149	-0.222014	-0.0099	-0.051122	0.101687	-0.297039	-0.179168	-0.209671	-0.091532	-0.231155	-0.234592	-0.226009	0.019233	0.168326	0.0397	0.030535	0.028252	0.206213	0.092243	-0.299681	0.208104	0.001149	0.240548	0.114996	-0.154185	0.064539	0.464655	0.018706	-0.023357	-0.035301	-0.076261	-0.295439	-0.279533	-0.13446	-0.021344	0.019723	-0.297647	-0.072356	-0.207257	0.132003	-0.089773
220	-0.069892	-0.077315	-0.075505	0.022152	0.249579	0.090235	-0.025715	0.107389	0.041009	0.104863	0.275853	0.124239	0.205737	-0.142372	-0.153457	-0.385087	0.013162	0.043174	-0.049507	-0.315526	-0.181623	-0.075723	-0.234384	-0.091924	0.250652	0.03667	0.425716	0.066317	0.242106	-0.061102	0.304168	0.258463	0.111298	-0.102177	0.256506	-0.072584	0.006239	0.247305	0.085144	-0.097884	-0.089607	0.104863	0.490888	0.03742	-0.069198	0.098501	-0.142538	0.089169	-0.050465
221	0.039327	0.042229	0.040372	-0.182389	0.046122	-0.025769	0.064979	0.117838	0.038353	-0.031235	0.076979	-0.092473	0.06385	-0.008071	0.111795	0.020811	-0.001042	0.080391	-0.052336	0.056711	-0.056974	0.023648	-0.037574	0.031487	0.183732	-0.01456	-0.124523	0.102247	-0.089684	-0.000502	0.001907	0.138081	-0.025297	-0.060599	-0.101486	0.016875	-0.024444	-0.068111	0.053555	-0.023019	0.012488	-0.017111	0.10806	0.033121	0.059119	0.084345	0.005405	-0.057468	-0.007232
222	-0.059507	-0.059985	-0.057245	0.018258	-0.01423	-0.063169	-0.017353	-0.152909	-0.116189	-0.123841	-0.169171	-0.030066	-0.002194	-0.251469	-0.139383	-0.161114	-0.114548	-0.069038	-0.238243	-0.232305	0.033446	-0.08324	-0.268737	-0.090741	-0.080499	-0.041315	-0.042087	0.019878	-0.022191	-0.012081	0.048793	-0.009638	-0.009682	0.122884	0.015469	-0.136526	-0.16607	0.011951	0.087392	-0.076391	-0.119487	-0.021738	0.112556	0.039363	-0.133109	0.026325	-0.099026	-0.263581	-0.021168
223	-0.088864	-0.087969	-0.087828	0.138382	-0.072182	0.072066	-0.012203	0.066477	-0.166179	0.156187	-0.175144	-0.006445	-0.120628	-0.18694	-0.289233	-0.316443	0.061314	-0.063391	0.093029	-0.197122	-0.173064	-0.149235	-0.032667	-0.029033	-0.068061	-0.094696	0.083179	0.158815	-0.008499	0.113446	-0.03401	-0.048856	0.00974	0.248954	-0.113707	0.040799	0.056113	0.017568	0.284417	0.170966	0.152645	0.247373	0.196449	-0.03164	0.166991	0.198772	0.095209	-0.093154	0.05872
224	0.019389	0.021381	0.022216	-0.087667	-0.16381	-0.199754	-0.075579	0.008877	-0.058361	-0.076953	0.069234	-0.007203	-0.200122	0.082559	0.029956	0.176332	0.024272	0.088395	-0.034105	0.20268	0.0217	0.138128	0.380792	0.077328	0.025412	-0.038586	0.134931	-0.026376	-0.092863	-0.084809	-0.177869	-0.097395	0.011844	-0.163195	0.066657	0.17318	0.239634	-0.071302	0.032027	-0.096167	-0.020848	-0.148831	-0.018974	-0.053498	-0.091692	-0.025728	-0.026526	-0.046878	-0.08585
225	0.036568	0.035029	0.032787	-0.079942	0.476845	0.014574	-0.031678	0.102991	0.161863	0.239068	0.290501	0.300603	0.331018	0.282075	0.13504	-0.086645	0.115537	0.12129	0.103111	-0.04281	-0.092127	0.32408	-0.192803	-0.184362	0.140155	0.073831	0.307211	-0.11459	0.076275	-0.114339	0.280317	0.481533	0.309036	-0.111245	0.202592	-0.057486	-0.034691	0.08849	-0.064786	0.079703	0.075168	-0.032711	0.278628	-0.053817	-0.052437	-0.018154	-0.175619	0.171852	-0.053583
229	0.001485	0.002985	0.001938	-0.003332	0.316507	-0.03931	0.093266	-0.147479	-0.013275	0.0751	0.046349	0.13894	0.302296	0.121743	0.101009	0.003686	-0.027807	-0.001833	-0.043996	-0.032975	-0.013788	0.046292	-0.191814	-0.136755	-0.017316	0.164754	0.087006	-0.125345	0.155199	0.138171	0.244292	0.296811	0.108523	-0.014085	0.043653	-0.171841	-0.072764	0.103045	-0.033882	-0.090245	-0.078914	0.080003	0.159157	0.203015	-0.066417	0.02179	-0.026738	0.132244	-0.061714
244	0.078099	0.075238	0.074527	0.089461	0.270864	0.026098	0.071691	0.000154	0.032709	0.030972	0.039021	0.273858	0.268114	-0.061216	-0.011786	-0.317414	-0.037346	-0.017377	-0.028612	-0.317849	-0.048797	-0.002474	-0.219383	-0.329887	-0.029064	0.12779	0.178289	0.042461	0.074199	0.162858	0.277121	0.317609	-0.031134	-0.069991	0.058983	-0.169248	-0.228778	0.004371	-0.032896	-0.123251	-0.105372	-0.027527	0.235436	0.088979	-0.106002	-0.087278	-0.23417	0.130764	-0.104238
246	-0.104422	-0.10283	-0.098052	-0.078896	-0.196018	0.139323	0.026549	0.146417	-0.174809	-0.004104	0.227808	-0.094168	-0.125869	-0.043627	-0.134912	0.062268	0.174631	-0.041734	-0.023356	0.179381	-0.095923	0.194995	0.214719	0.044277	0.107208	0.126647	0.125527	0.1876	0.037863	-0.002621	-0.09063	-0.127891	0.047476	-0.037589	0.260017	0.028812	0.022259	0.047268	0.230873	0.123673	0.103804	0.051309	-0.032013	-0.000752	0.118405	0.079423	0.05119	0.083552	0.053416
247	-0.065933	-0.069626	-0.068799	-0.056499	0.060817	-0.121673	0.086568	-0.139304	-0.060929	-0.121774	0.116137	-0.102791	0.014235	-0.126043	-0.210819	-0.122703	-0.002485	-0.111425	-0.28607	-0.117367	0.09555	0.092492	-0.038544	0.159049	0.309288	0.239275	0.379091	-0.022459	0.130777	-0.018833	0.130207	-0.002944	-0.173302	-0.018286	0.397158	0.109145	0.033075	0.1233	-0.015668	-0.078041	-0.067486	0.025079	0.200565	0.062553	-0.064339	0.00886	-0.069713	0.172204	-0.007015
249	0.172238	0.170753	0.167679	0.149757	0.370019	-0.144654	0.050767	-0.063606	0.146756	0.140002	0.037337	0.249226	0.263234	0.134904	0.12131	-0.21961	-0.060469	-0.222077	-0.085031	-0.25007	-0.008277	0.255307	-0.232334	-0.233731	-0.056715	0.039549	0.317156	-0.050672	0.02709	-0.047854	0.22224	0.417482	0.158396	-0.224026	0.038467	-0.004932	0.100014	-0.000539	0.013805	-0.148755	-0.141956	-0.210954	0.271933	-0.217991	-0.254817	-0.180651	-0.274499	0.11311	-0.194612
262	-0.457692	-0.457934	-0.452851	-0.400441	-0.136404	0.266377	0.034217	0.037154	-0.272244	0.16267	0.353605	-0.058116	0.002593	-0.01277	-0.113826	0.138592	0.438611	0.311447	0.585671	0.261799	-0.31905	-0.102515	0.109115	0.174727	0.125344	0.012192	0.106724	0.291316	0.128128	0.002356	-0.093479	-0.059716	0.04972	0.141492	0.015589	0.125641	0.185163	0.173177	0.276848	0.300103	0.264835	0.271437	0.165529	0.294391	0.30864	0.338051	0.490349	0.325363	0.39344
267	-0.106996	-0.105503	-0.108508	0.12135	-0.025328	-0.041533	-0.131369	0.099545	-0.085393	-0.155366	-0.045984	-0.136227	0.034022	0.1236	0.105876	0.181138	-0.024092	-0.413618	-0.14541	0.176334	-0.039448	0.059947	0.107179	-0.121213	-0.095851	0.020155	0.047367	-0.066196	0.099454	-0.029766	-0.140635	-0.063918	-0.083957	0.052472	0.084806	-0.04255	0.04979	-0.027125	-0.215287	-0.271498	-0.217789	0.293565	-0.181568	-0.192338	-0.019845	-0.19152	-0.070398	-0.039029	-0.192851
271	0.07099	0.067256	0.065011	-0.026405	0.286656	0.113725	-0.05979	0.155272	0.194534	0.04208	0.083301	-0.0004	0.291702	0.304345	0.272438	-0.049055	-0.003687	-0.033151	0.028518	-0.06214	-0.205229	-0.065875	-0.025987	0.101239	0.234272	-0.013319	-0.004841	-0.042253	0.13198	0.000135	0.200671	0.288454	-0.053546	-0.268744	-0.11461	-0.08866	-0.048451	0.037574	-0.178135	-0.049699	-0.026436	0.025651	0.073336	-0.013905	0.021247	-0.096855	-0.01201	0.309768	-0.001472
272	0.010582	0.009351	0.009441	0.289572	-0.039612	-0.152124	-0.129342	0.118803	0.010963	-0.061359	0.102588	0.138438	0.290188	0.373196	-0.059938	0.092849	-0.226542	-0.134941	0.073897	0.243133	0.065117	0.247025	0.075072	-0.335732	-0.117684	0.004728	0.172905	-0.28963	-0.200459	-0.291399	-0.108754	-0.014148	-0.051948	0.09924	0.107904	-0.157515	-0.043962	-0.248982	-0.169076	-0.058346	-0.110863	-0.045293	0.010618	-0.309791	-0.163403	-0.29566	-0.000195	-0.322381	-0.265043
273	0.015989	0.01513	0.0125	0.068879	0.154173	-0.41471	0.028592	-0.263615	-0.024173	-0.34184	-0.053856	0.088524	0.106088	-0.043044	-0.18277	-0.063506	-0.220245	-0.052264	-0.132559	-0.062455	0.22569	0.371905	-0.040502	-0.128446	0.064106	0.386181	0.224586	-0.265803	-0.065885	-0.161737	0.136446	0.068068	-0.193029	0.051993	0.559629	-0.279716	-0.273812	-0.172999	-0.279269	-0.203971	-0.218941	-0.266635	-0.056676	-0.097004	-0.386728	-0.263432	-0.231456	-0.065931	-0.250517
275	-0.003254	-0.005888	-0.005838	0.119654	0.022646	-0.176783	-0.112632	-0.079446	0.067862	-0.015405	-0.131967	-0.040407	0.128122	0.290867	-0.036018	0.029245	-0.186801	-0.020139	-0.052971	0.044207	0.092115	0.073454	0.056477	-0.055849	-0.073022	0.093814	0.136989	-0.406182	-0.17995	-0.0466	-0.062791	-0.025797	-0.192609	-0.225906	-0.069272	-0.086236	0.061902	-0.165008	-0.106844	-0.18359	-0.209229	-0.200898	-0.1343	-0.252314	-0.268802	-0.334605	-0.190179	-0.048804	-0.2422
284	-0.006597	-0.006066	-0.009027	0.032061	0.457088	-0.043419	0.052278	0.006188	0.110716	-0.05243	0.356661	0.273368	0.438939	-0.162817	0.0234	-0.178287	-0.038698	-0.141533	-0.217993	-0.175322	0.137829	0.408102	-0.127396	-0.280089	0.230221	0.318669	0.297709	-0.004279	0.152122	-0.090157	0.397068	0.438878	0.150542	-0.118112	0.458257	-0.079213	-0.030886	0.140455	-0.179876	-0.14593	-0.141239	-0.201856	0.208689	-0.058415	-0.239687	-0.108842	-0.383156	0.1028	-0.147203
285	0.023037	0.020326	0.018545	0.179155	0.282089	-0.137875	0.152054	-0.064333	0.118489	-0.138943	0.074377	0.274399	0.306898	-0.034724	-0.140329	-0.008032	-0.194771	-0.231968	-0.234606	-0.007622	0.13309	0.425486	-0.054971	-0.07454	0.103663	0.379663	0.203786	-0.014725	0.09323	-0.04249	0.305172	0.232939	0.021309	0.018745	0.482917	-0.197059	-0.026016	0.051629	-0.115998	-0.123678	-0.151847	-0.166474	-0.047166	-0.05565	-0.20816	-0.180313	-0.198921	0.122963	-0.095594
286	0.172481	0.165563	0.166003	0.20312	0.056857	-0.004124	-0.173552	0.221728	0.145527	0.103902	0.217064	0.159032	0.149942	0.31574	-0.075621	-0.204682	-0.077036	-0.006176	-0.147727	-0.09018	-0.098033	0.205115	0.053653	-0.038195	0.205032	-0.066608	0.247072	-0.096994	0.018385	-0.27972	0.13427	0.036485	0.096647	-0.213695	0.278255	-0.06321	-0.069001	-0.004098	-0.114853	-0.071157	-0.077342	0.064948	-0.020536	-0.233974	-0.100072	-0.044583	-0.114061	-0.078613	-0.144447
287	0.104575	0.101613	0.096594	0.111316	0.564061	-0.276849	0.032931	-0.189211	0.137527	-0.046696	0.242527	0.486238	0.455104	0.237276	0.076931	-0.028658	-0.167929	-0.186697	-0.177584	-0.033002	0.245168	0.555463	-0.245989	-0.268303	0.028677	0.352361	0.391624	-0.216227	-0.122956	-0.191544	0.364768	0.460011	0.256841	-0.067377	0.520574	-0.290182	-0.247976	-0.00038	-0.326605	-0.205088	-0.233823	-0.250101	0.156662	-0.128414	-0.299338	-0.222217	-0.436671	0.03686	-0.288473
288	0.102907	0.099758	0.101676	0.064773	0.063032	-0.074592	-0.033568	-0.069114	0.049992	0.007364	-0.04219	0.100246	-0.015352	0.041962	0.024336	-0.123832	-0.081187	0.192258	-0.151032	-0.205553	0.054336	-0.191244	-0.199508	-0.159352	-0.302177	-0.136646	0.038813	0.014579	0.026494	-0.000808	0.001868	0.027085	0.035444	0.088563	-0.087455	0.015634	0.039765	0.105157	-0.04596	0.1208	0.091687	0.101198	0.012792	0.009829	0.048578	0.0213	-0.052458	-0.24418	0.039367
291	-0.117334	-0.116735	-0.119438	-0.052431	-0.233637	0.043594	-0.078595	0.089714	-0.222585	-0.085723	-0.04235	-0.232014	-0.176978	-0.177679	-0.171474	0.086474	-0.155712	-0.098281	-0.134966	0.081778	0.073004	-0.179324	0.044823	0.103371	-0.049879	-0.126292	-0.346381	0.243562	-0.076495	-0.037338	-0.187666	-0.243743	-0.075965	0.073887	-0.204792	-0.073684	-0.009042	-0.207633	0.046769	-0.015091	-0.000721	0.19077	0.070238	0.046139	0.215163	0.107662	0.15063	-0.305724	-0.092911
307	-0.16331	-0.163496	-0.166776	-0.05386	-0.041757	0.084296	-0.115004	0.173377	-0.020924	0.037771	0.116408	-0.097961	0.025252	-0.349407	-0.097898	-0.428528	-0.08605	-0.105886	-0.186148	-0.359431	-0.154776	-0.055002	-0.243223	-0.188906	0.053776	0.007977	0.155544	0.289743	0.216386	-0.127492	0.041677	0.0384	-0.107383	-0.007708	0.12295	0.30449	0.333489	0.1121	0.104004	0.011064	0.005428	0.174755	0.171861	0.030865	0.002219	0.054544	-0.116551	-0.125525	0.006348
309	0.158503	0.158095	0.151402	0.135823	0.254632	-0.318844	-0.078454	-0.082408	0.165758	-0.278508	-0.082712	0.16344	0.126587	0.069772	0.135977	-0.031978	-0.425446	-0.480359	-0.573574	-0.127704	0.213873	0.367326	0.025739	-0.212804	-0.11388	0.053274	0.126656	-0.303181	-0.080525	-0.104739	0.143466	0.160164	-0.020139	-0.051526	0.363418	-0.07111	-0.105533	-0.220676	-0.427713	-0.329458	-0.311447	-0.202606	-0.131941	-0.286024	-0.365791	-0.35554	-0.446793	-0.11651	-0.456916
310	-0.006732	-0.000593	0.00129	0.043432	-0.264868	-0.041079	0.03115	-0.07583	-0.132472	-0.125548	0.079431	-0.019759	-0.246008	-0.180685	-0.065491	0.11181	0.031145	-0.018704	-0.133881	0.114862	0.134246	-0.000996	0.110655	-0.075437	-0.008257	0.013486	0.046262	0.327386	-0.008664	-0.015476	-0.236314	-0.262664	-0.107726	0.185572	0.120133	0.281348	0.27983	0.101918	0.03108	0.183131	0.202886	0.117506	-0.161567	-0.034946	0.104045	0.083985	0.152816	-0.145681	0.172656
311	0.220542	0.217205	0.214767	0.212916	0.103547	-0.120624	0.068931	0.011559	0.147082	-0.111735	-0.092247	-0.074981	-0.044792	-0.094504	-0.034361	-0.227489	-0.218577	-0.149494	-0.371375	-0.31767	0.091132	-0.089788	0.044769	-0.047478	0.023689	-0.032764	0.089358	-0.056149	-0.026615	0.09668	0.123803	0.020579	-0.13719	-0.125881	0.039757	-0.003701	-0.014424	-0.001749	-0.19896	-0.245186	-0.192992	0.018393	-0.098293	-0.183068	-0.197549	-0.102911	-0.185679	0.012139	-0.174595
316	0.148201	0.147466	0.142477	0.081881	0.565128	-0.326434	0.036435	-0.1952	0.231204	-0.0941	0.16679	0.39421	0.501397	0.252355	0.183667	0.067441	-0.146198	-0.139969	-0.061174	-0.003388	0.239098	0.495184	-0.072206	-0.215052	0.082209	0.235294	0.402626	-0.272638	-0.084725	-0.16241	0.417937	0.470358	0.093519	-0.134606	0.426925	-0.112865	-0.121547	-0.061149	-0.401529	-0.154079	-0.154036	-0.198576	0.044636	-0.058847	-0.356141	-0.246207	-0.320333	0.172004	-0.244802
317	-0.074836	-0.075146	-0.070995	-0.037816	-0.114938	0.183563	0.208653	-0.072835	-0.120655	0.165612	0.17727	0.120006	0.028158	-0.007569	-0.083189	0.064864	0.209775	0.251032	0.259892	0.064955	0.016023	-0.068844	0.037799	-0.011383	-0.080544	-0.050919	-0.119552	0.156349	-0.034977	0.18997	0.003046	-0.105849	0.183256	0.115778	-0.025198	0.08278	0.042283	0.235199	0.168468	0.272384	0.197385	0.021372	0.042592	0.279449	0.219649	0.197583	0.249191	-0.068305	0.253194
320	-0.032805	-0.034674	-0.036421	-0.176748	0.183233	0.170594	0.180966	-0.11565	-0.02738	0.218508	-0.010169	-0.089356	0.071036	-0.116806	-0.048792	-0.318269	0.191508	0.055695	0.22151	-0.270873	-0.306106	-0.205887	-0.346515	-0.079737	-0.035512	-0.014627	-0.050803	0.11238	0.131963	0.229412	0.190031	0.244197	0.061621	-0.007408	-0.093592	-0.045723	-0.020486	0.275814	0.25552	0.057191	0.01891	0.18686	0.311372	0.300899	0.083651	0.278383	-0.064507	0.194854	0.167906
321	-0.24145	-0.244269	-0.242946	-0.106046	0.136347	0.359202	-0.010809	0.24093	-0.097453	0.138594	0.225777	-0.22891	0.220295	-0.086059	-0.065025	-0.19695	0.254758	0.083623	0.106812	-0.127676	-0.32368	-0.079159	-0.024638	0.136475	0.419427	0.10081	0.090109	0.222249	0.423967	0.110708	0.210529	0.202652	-0.046349	-0.15831	0.15309	-0.028993	0.052458	0.307322	0.189888	0.152001	0.163212	0.228657	0.290701	0.134274	0.159388	0.182361	0.033318	0.438796	0.212771
323	0.199777	0.199102	0.199346	0.359568	0.020269	-0.252228	0.04364	-0.115132	0.033098	-0.207923	-0.06891	0.190769	0.067506	0.176054	0.015443	0.108844	-0.241545	-0.181995	-0.284264	0.045685	0.271573	0.248032	0.177833	-0.073211	-0.120404	0.291707	0.034945	-0.18905	-0.083105	0.008938	-0.014904	-0.081464	-0.030114	0.035311	0.229026	-0.187965	-0.18736	-0.127486	-0.248972	-0.241801	-0.227375	-0.282668	-0.334246	-0.124728	-0.209427	-0.279758	-0.19693	-0.223186	-0.169754
324	0.032542	0.036268	0.035763	0.113836	0.018191	-0.14105	-0.00794	-0.05945	-0.04712	-0.262873	0.206468	0.184879	0.060041	-0.055836	0.086946	0.207529	-0.127223	-0.0588	-0.244285	0.160004	0.2295	0.055517	-0.000955	-0.162743	-0.145862	0.074017	-0.059053	-0.028221	-0.060322	-0.146591	-0.080246	-0.014314	0.103636	0.126492	0.194131	-0.125554	-0.064757	-0.036424	-0.179242	-0.048732	-0.064891	-0.185781	-0.012804	0.028844	-0.059277	-0.017463	-0.067357	-0.369863	-0.118506
330	0.056783	0.053155	0.050884	0.027856	0.295673	-0.150888	-0.176132	0.138779	0.226156	0.078593	0.111084	0.14588	0.313538	0.363609	0.055833	-0.115453	-0.081258	0.083098	0.119469	-0.026268	0.038629	0.269581	-0.069541	-0.223662	0.107298	-0.018563	0.417822	-0.150877	-0.017828	-0.318321	0.112377	0.308357	-0.014223	-0.014861	0.140112	0.013694	0.021697	-0.126394	-0.20583	0.133243	0.104024	-0.01111	0.214324	-0.294075	-0.174748	-0.254687	-0.099298	-0.040055	-0.192438
331	0.15677	0.162158	0.161328	0.232252	-0.070033	-0.239102	0.04411	-0.060715	0.033349	-0.224073	-0.118425	0.176088	0.036811	0.033476	0.019372	0.024307	-0.087699	-0.102681	-0.0752	0.085676	0.153456	0.007861	-0.009844	-0.37103	-0.200587	0.025564	0.050631	-0.000964	-0.167056	-0.105811	-0.130114	-0.040435	-0.077067	0.20868	0.081285	-0.167608	-0.162331	-0.125468	-0.14685	-0.049908	-0.052464	0.006435	-0.142712	-0.121857	-0.093941	-0.148788	-0.107156	-0.509191	-0.178214
332	-0.35078	-0.350223	-0.344429	-0.270812	-0.321533	0.292891	-0.033388	0.217	-0.328789	0.095613	0.326717	-0.177776	-0.142132	-0.025946	0.00398	0.233876	0.387785	0.378761	0.5587	0.309253	-0.326661	-0.033837	0.381836	0.33804	0.161625	-0.107693	-0.084948	0.325231	0.21648	0.095473	-0.202647	-0.248813	0.041661	0.169909	-0.133915	0.349835	0.278979	0.19466	0.324149	0.476312	0.484456	0.235784	0.10972	0.274412	0.465435	0.4449	0.664303	0.261158	0.54529
334	-0.109407	-0.109608	-0.113091	0.132173	-0.098886	-0.242615	-0.229786	-0.027208	-0.102215	-0.116233	-0.184955	-0.182992	-0.139284	-0.044006	-0.174094	-0.121533	-0.125309	-0.226163	-0.231595	-0.090177	0.100636	-0.09428	0.006938	-0.074946	0.020104	0.097267	0.245176	-0.057768	0.012407	-0.152346	-0.211395	-0.167514	-0.219372	0.249824	0.007642	0.114928	0.10722	-0.216667	-0.127246	-0.251586	-0.197942	0.112725	-0.01142	-0.100953	-0.085455	-0.106361	-0.063103	-0.277243	-0.209033
351	0.033081	0.031572	0.029636	0.206172	0.230619	0.062861	0.010325	0.051958	-0.139039	0.072113	-0.032367	0.02624	0.13694	0.012586	-0.056042	-0.270211	-0.065245	-0.025434	0.079708	-0.237124	-0.292289	-0.173864	-0.086854	-0.077802	-0.079612	-0.14407	-0.121444	-0.137444	0.017141	0.138618	0.173767	0.215141	0.09169	0.107108	-0.085939	-0.174417	-0.106836	0.061314	0.124226	-0.047562	-0.01872	0.051833	0.307541	-0.011735	0.052565	0.078772	-0.044988	0.075973	-0.019504
355	-0.165842	-0.166113	-0.170853	0.005735	0.252895	0.000699	-0.052638	0.176229	0.024413	-0.028618	0.276209	0.073462	0.282934	-0.109475	-0.08271	-0.215194	0.084566	-0.059185	-0.005063	-0.130743	-0.079355	0.238354	-0.043387	-0.090255	0.319399	0.266278	0.436278	-0.193964	0.164788	-0.148512	0.222697	0.302225	-0.039284	-0.106894	0.450271	-0.062204	0.021393	0.088706	-0.04941	-0.132765	-0.1222	-0.053891	0.306274	-0.0925	-0.207106	-0.088171	-0.21724	0.207061	-0.115896
356	-0.070853	-0.072611	-0.070942	-0.27922	0.244916	0.030652	-0.002214	0.214796	0.174529	0.145034	0.252346	0.043861	0.163297	0.318581	0.129263	0.106585	0.115097	0.119939	0.200381	0.203985	-0.14308	0.326586	-0.001182	-0.014699	0.192538	0.022753	0.29227	-0.022706	0.069451	-0.175806	0.013809	0.30528	0.090608	-0.117118	0.084566	-0.004807	-0.006674	-0.074336	-0.088597	0.230066	0.192601	-0.035677	0.282742	-0.065135	0.001088	-0.057414	0.036427	0.224833	-0.054053
357	-0.122382	-0.118843	-0.117829	-0.043964	-0.161636	-0.136314	0.004869	-0.17486	-0.238196	-0.347305	-0.193148	-0.200356	-0.077482	-0.141449	-0.027941	0.301552	0.07571	-0.147445	-0.012871	0.263246	0.025137	0.028562	0.097267	0.10829	-0.086972	0.096172	-0.185374	-0.114213	0.142208	0.096322	-0.134144	-0.13175	-0.232969	0.168718	0.127952	-0.131458	-0.26888	-0.06717	-0.012741	0.046732	0.04125	0.07512	-0.372159	0.045098	-0.017005	-0.006041	0.085645	-0.042176	0.123174
358	0.167068	0.1634	0.157818	0.046131	0.575986	-0.126356	-0.025391	-0.124165	0.226426	0.07235	0.155239	0.406829	0.467033	0.363872	0.387619	-0.050717	-0.198147	-0.156544	-0.207958	-0.140473	0.053133	0.294746	-0.350419	-0.278721	-0.029598	0.165485	0.098156	-0.071232	-0.04234	-0.052933	0.359778	0.436788	0.307783	-0.13509	0.128916	-0.18333	-0.127821	0.070781	-0.355546	-0.182628	-0.166329	-0.088521	0.098228	-0.036861	-0.143957	-0.178566	-0.387053	0.144358	-0.149124
360	0.146817	0.1462	0.144297	0.074804	0.122571	-0.218868	-0.107255	-0.11032	0.248886	0.033186	-0.153952	0.081232	-0.098882	0.01597	-0.055178	-0.195068	-0.281829	-0.08474	-0.277905	-0.279195	0.231897	-0.069329	-0.162383	-0.126223	-0.202515	-0.068115	0.209181	-0.194728	-0.02883	-0.169406	0.009667	0.036121	0.02021	0.021569	-0.190364	0.044324	0.09435	-0.128187	-0.144885	-0.272554	-0.218439	-0.099383	0.191652	-0.172157	-0.248149	-0.091504	-0.09804	-0.223135	-0.199056
361	0.014108	0.011955	0.011921	-0.002007	0.170343	0.09146	0.099647	0.073836	-0.048885	0.079213	0.070886	0.095766	0.09554	0.061097	-0.073146	-0.131138	0.143532	-0.000526	0.106475	-0.022549	-0.215633	-0.042844	-0.010001	0.062481	-0.015995	0.07951	0.23058	-0.161048	-0.093034	0.108016	0.093828	0.150136	-0.00797	-0.094629	0.095197	-0.058147	-0.019017	0.070684	0.052557	0.043583	0.070115	0.112039	0.217765	-0.148417	0.103186	0.024057	-0.031983	0.228106	0.029324
362	0.160974	0.15851	0.158346	-0.050715	0.026977	0.152768	0.254554	0.035451	0.047715	0.204221	-0.169988	-0.114406	-0.101285	-0.052194	0.005757	-0.186753	0.206854	0.153746	0.099693	-0.250964	-0.170579	-0.413593	-0.06449	0.125628	-0.043722	-0.330755	-0.27436	-0.054171	0.124925	0.467293	0.187726	0.016633	0.139992	0.08022	-0.388494	0.089978	-0.031638	0.20762	0.230285	0.168165	0.162979	0.233105	0.010837	0.217796	0.327226	0.342844	0.125624	0.075678	0.16375
363	0.049416	0.048917	0.048304	-0.118163	-0.141368	0.007298	0.006401	-0.174884	-0.05085	-0.004348	-0.269702	-0.234183	-0.176562	-0.074786	-0.009702	-0.161036	0.036111	0.127254	0.104221	-0.196867	-0.016533	-0.495837	-0.162127	-0.017279	-0.120119	-0.362368	-0.358482	0.074618	0.109614	0.218029	-0.066071	-0.173457	-0.121392	0.077948	-0.421339	0.060264	-0.074963	0.01511	0.050148	0.079975	0.05536	0.251064	-0.053401	0.210956	0.150729	0.158718	0.140504	-0.132132	0.099896
366	-0.243828	-0.242616	-0.240253	-0.201067	-0.112691	0.139184	0.00437	0.215647	-0.083611	-0.021843	0.150594	-0.139079	0.001277	-0.176555	-0.167484	0.076734	0.333575	0.236173	0.301501	0.201144	-0.182692	0.061342	-0.005845	0.150885	0.358372	0.189557	0.106265	0.177862	0.17765	-0.105536	-0.030297	0.001311	-0.10502	-0.04261	0.185894	0.053591	-0.009736	0.151371	0.212328	0.219591	0.177906	0.02871	0.045522	0.141808	0.104335	0.171295	0.17754	0.223848	0.245229
368	0.084577	0.08858	0.085467	0.051718	0.097636	-0.222833	0.106616	-0.095326	0.057942	-0.087837	-0.177688	0.085568	-0.072848	-0.025725	0.053024	0.163986	-0.088811	-0.229587	-0.325256	0.107861	0.185819	0.209455	-0.006833	0.043744	0.00602	0.311624	0.09307	-0.122325	-0.077826	0.062892	0.03003	0.016744	0.006441	0.010995	0.193547	-0.088753	-0.151941	-0.155329	-0.187036	-0.237382	-0.207076	-0.026639	-0.286352	-0.069677	-0.090151	-0.142486	-0.187612	0.025138	-0.229521
372	-0.146443	-0.143985	-0.147308	0.084797	-0.066501	-0.20328	-0.110532	-0.142998	-0.112416	-0.131355	-0.3092	-0.016022	-0.141734	-0.309245	-0.3528	-0.264344	-0.152856	-0.215639	-0.189974	-0.206572	0.065971	-0.016835	-0.184301	-0.042058	-0.124001	0.115977	0.064868	-0.028238	-0.017674	-0.106816	-0.02477	-0.114311	-0.074841	0.451765	0.124149	-0.039458	-0.025331	-0.17424	0.021336	-0.138041	-0.149771	0.0914	0.059502	-0.053762	-0.071929	-0.021741	-0.057843	-0.282787	-0.140144
373	0.099306	0.103191	0.101029	0.171626	-0.06431	-0.128604	0.03914	-0.095315	0.047872	-0.263284	0.115616	0.160249	-0.00621	0.075522	0.129392	0.299567	-0.190021	-0.137021	-0.28733	0.246438	0.22713	0.180478	0.035774	-0.151338	-0.149851	0.222128	-0.119416	-0.079596	-0.23366	-0.090982	-0.212609	-0.138843	-0.008249	0.13143	0.22111	-0.137404	-0.075521	-0.081419	-0.255892	-0.11834	-0.154987	-0.162285	-0.251672	-0.060784	-0.133679	-0.189169	-0.154056	-0.345991	-0.194973
375	-0.076846	-0.075798	-0.077393	0.03554	-0.031514	0.04544	0.146345	-0.061425	-0.172146	-0.019973	-0.063851	-0.071051	-0.064086	-0.232729	-0.050646	0.021099	-0.033253	-0.167608	-0.0308	-0.08846	0.001897	-0.047084	-0.040866	0.102105	-0.078717	-0.159122	-0.236442	-0.00222	0.062707	0.215871	0.041354	-0.054133	0.030962	-0.091477	-0.132426	-0.023338	-0.051799	0.007071	0.171619	-0.039327	-0.047808	0.058251	0.044172	-0.064702	0.061521	0.099301	0.138591	0.046681	0.07247
377	0.056057	0.058434	0.058378	0.077933	0.014821	-0.076425	0.201965	-0.110191	-0.011979	-0.012979	-0.111723	0.094264	0.002992	-0.052952	-0.052826	0.176704	-0.111874	-0.227238	-0.138275	0.127565	0.254354	0.240673	0.074145	-0.049796	-0.071582	0.098828	-0.02818	-0.007193	-0.148377	0.171189	0.112027	0.010807	0.098511	0.016849	0.074466	-0.135493	-0.26202	-0.117633	-0.026777	-0.14614	-0.188812	-0.066106	-0.100325	0.010808	-0.059534	-0.174265	-0.011949	-0.069722	-0.282711
378	-0.172379	-0.1698	-0.174311	0.009853	-0.01073	-0.210232	-0.060479	-0.233763	-0.225431	-0.10342	-0.336884	-0.081858	-0.142759	-0.352268	-0.300487	-0.389904	-0.091227	-0.179003	-0.170919	-0.350647	-0.084709	0.066984	-0.232637	-0.132598	-0.083129	0.180664	-0.046079	-0.003621	0.113196	0.012006	0.092772	0.002305	-0.032076	0.295027	0.262454	-0.055169	-0.025873	-0.033957	0.166834	-0.230174	-0.213244	0.081419	-0.055873	0.067496	-0.181497	-0.031412	-0.163158	-0.117272	-0.08797
379	0.057439	0.050931	0.054667	0.146331	0.061492	-0.060662	0.074112	-0.088937	0.01538	0.003411	0.081769	0.096715	0.03458	0.032175	-0.171443	-0.06087	0.003719	-0.113148	-0.197109	-0.046553	0.177049	0.162746	0.058955	0.046994	0.211288	0.265473	0.411078	-0.132871	-0.000407	0.01086	0.113596	-0.013124	-0.098221	-0.25027	0.338654	-0.043848	0.006802	0.132406	-0.073578	-0.151629	-0.128389	-0.054504	0.046787	-0.068317	-0.155589	-0.142352	-0.207867	0.215049	-0.083367
382	0.004728	0.00105	0.008595	-0.252009	-0.18486	0.102967	0.000639	-0.067233	0.052926	0.073691	-0.044487	0.080568	-0.215951	0.13731	-0.050531	0.149003	0.129265	0.04952	-0.008782	0.085264	0.049371	0.040995	-0.027195	0.150873	0.015491	-0.030039	0.001023	0.046981	0.103107	-0.029771	-0.061293	-0.132631	0.099203	-0.052824	0.046968	0.057386	-0.006956	0.093822	0.103424	-0.013715	-0.021108	0.011604	-0.148749	0.162106	0.023094	0.008559	0.084326	0.14775	0.146571
384	-0.106577	-0.111888	-0.105666	-0.20324	0.059876	-0.004789	0.174018	-0.138834	-0.012729	0.03376	-0.073451	-0.054918	-0.057393	0.068264	-0.136025	0.157461	0.173923	0.151108	0.302411	0.160039	0.000482	-0.038531	0.190903	0.296833	0.100794	-0.04373	0.061351	0.283429	0.046141	0.061186	0.017879	0.049271	0.01955	0.161495	-0.058165	-0.121329	-0.053819	0.045129	0.127035	0.262605	0.246485	0.061119	0.047966	0.220593	0.111872	0.108445	0.352224	0.187875	0.179012
387	-0.146697	-0.147363	-0.148254	-0.008554	-0.147247	-0.059564	-0.027209	-0.058674	-0.19515	0.001617	-0.089409	-0.040271	-0.146814	-0.228656	-0.178445	-0.286807	0.006203	-0.114584	-0.009918	-0.233322	-0.071201	0.116388	0.066077	0.01355	0.077234	0.123247	0.004928	0.017424	-0.088786	0.030972	0.013956	-0.045711	-0.010726	0.137946	0.209396	0.050576	-0.010077	-0.064705	0.229199	-0.129509	-0.14179	-0.129305	-0.099542	0.042534	-0.138966	-0.011351	-0.082215	-0.097066	-0.097173
388	0.247457	0.247614	0.244366	0.159104	0.298477	-0.230219	0.194703	-0.217837	0.111976	-0.099838	-0.133517	0.211326	0.118948	0.001064	0.180316	0.10362	-0.152	-0.27497	-0.393785	-0.082448	0.285253	0.26725	-0.053546	-0.11678	-0.082899	0.092135	0.035995	-0.123624	0.005312	0.167634	0.301764	0.232097	0.138502	-0.021876	0.297735	-0.059579	-0.097723	0.070606	-0.133164	-0.164701	-0.13325	-0.081171	-0.187916	0.023176	-0.16428	-0.214067	-0.328624	0.030791	-0.21652
390	0.084231	0.081596	0.079561	-0.020555	0.463571	-0.037265	0.109222	0.100895	0.242682	0.159087	0.132097	0.25016	0.247529	0.057239	-0.065401	-0.204581	0.081065	0.029606	-0.017974	-0.116911	-0.013304	0.195156	-0.197741	-0.086348	0.198482	0.189983	0.420645	-0.008393	-0.087352	-0.10838	0.325503	0.509768	0.108631	-0.069904	0.298561	-0.134854	-0.017961	0.057679	0.020535	-0.020328	0.002192	-0.153835	0.31717	-0.092872	-0.137821	-0.13663	-0.2706	0.12881	-0.206611
391	-0.005666	-0.004567	-0.009696	0.028705	0.276455	-0.07177	0.058743	0.160863	0.115536	0.016749	0.011223	0.019345	0.176107	-0.118067	-0.115896	-0.222588	-0.074012	-0.192329	-0.196846	-0.168995	-0.066402	0.282307	-0.155549	-0.09359	0.167371	0.095374	0.142888	-0.140649	0.033448	-0.104428	0.221532	0.344043	-0.083528	-0.172698	0.276656	-0.038949	-0.00118	-0.107475	-0.02938	-0.228173	-0.20953	-0.029663	0.138987	-0.313889	-0.241784	-0.189818	-0.259352	0.203716	-0.238511
392	0.210138	0.211432	0.205249	0.269368	0.457499	-0.386437	0.027651	-0.201254	0.131853	-0.299491	-0.265148	0.285428	0.158504	-0.075367	-0.025205	-0.192525	-0.344222	-0.431171	-0.483561	-0.249063	0.184177	0.281426	-0.241633	-0.195665	-0.131243	0.294888	0.104557	-0.441144	-0.088422	-0.069258	0.376312	0.341966	-0.014878	0.035135	0.490454	-0.36181	-0.391675	-0.174181	-0.329638	-0.431122	-0.405576	-0.227315	-0.037376	-0.202891	-0.426557	-0.324479	-0.495649	-0.044537	-0.454014
394	0.035194	0.036469	0.036263	-0.085433	0.145111	-0.027299	0.260834	-0.080851	0.017291	-0.074068	0.176875	0.203679	0.185815	-0.099523	-0.135504	0.039837	0.025614	0.016411	-0.009859	0.063344	0.196425	0.1738	-0.068446	-0.119673	-0.017815	0.334531	0.142454	0.066444	-0.191123	-0.012804	0.150545	0.183584	0.021985	-0.011816	0.261131	-0.189075	-0.176884	0.003665	-0.043859	-0.080314	-0.120202	-0.129483	0.054709	0.20944	-0.058409	-0.044374	-0.159383	0.07644	-0.067554
395	0.101054	0.102197	0.096655	0.140905	0.35183	-0.313531	-0.052077	-0.305785	0.093082	-0.11873	0.002174	0.367687	0.20133	0.166449	0.170582	-0.148885	-0.280145	-0.162212	-0.360416	-0.226929	0.272788	0.365926	-0.225474	-0.284814	-0.214646	0.270045	0.124478	-0.339149	-0.11319	-0.029531	0.245542	0.212591	0.208391	-0.030563	0.302284	-0.210303	-0.163183	-0.008701	-0.319273	-0.37219	-0.364697	-0.446939	0.039698	-0.152275	-0.379787	-0.296608	-0.440525	-0.145387	-0.29176
396	0.130037	0.130081	0.129588	0.100729	0.047815	-0.048805	-0.079407	0.012229	-0.034433	-0.074704	0.002474	-0.1448	-0.035463	0.038449	0.008504	-0.032366	-0.113635	-0.042437	-0.204528	-0.090991	0.091992	0.002621	0.123258	0.097071	0.041066	-0.176277	0.006959	-0.079428	0.09537	0.021031	0.041697	0.000649	-0.058644	-0.172614	-0.079451	0.091378	-0.013023	0.005628	-0.093815	-0.115225	-0.039828	-0.011763	0.065992	-0.159737	-0.064937	0.023331	-0.046699	0.148919	0.029954
397	0.123307	0.123624	0.122928	0.188602	0.101645	-0.020612	-0.026943	0.056221	0.193222	0.129412	-0.122262	0.226674	0.069055	0.189156	-0.139637	0.004944	-0.098311	-0.26195	-0.17928	0.012864	0.169254	0.174213	0.094878	-0.143815	-0.10386	-0.020491	0.174602	-0.340812	-0.014585	-0.031036	0.106597	0.022919	0.154367	0.065246	0.069738	-0.034687	-0.058502	-0.147172	-0.110101	-0.21401	-0.211766	0.012417	-0.047419	-0.226117	-0.167154	-0.224369	-0.145977	-0.064262	-0.265974
399	0.040527	0.037295	0.040305	-0.026724	-0.056128	-0.238041	-0.04161	0.004486	0.138541	-0.147709	-0.203662	0.123053	-0.085821	0.126399	-0.109178	0.159574	-0.175016	-0.132221	-0.158969	0.168198	0.334246	0.179332	0.133911	0.064168	-0.149309	-0.141286	0.128958	-0.313601	-0.207228	-0.141473	-0.00194	-0.073514	0.009853	-0.118976	0.076895	-0.120388	-0.156093	-0.202871	-0.195883	0.008415	-0.040952	-0.1591	-0.26819	-0.330568	-0.158933	-0.191763	-0.072213	-0.204902	-0.254046
400	0.028841	0.035167	0.028666	0.055946	-0.043486	-0.122025	-0.000856	-0.194396	-0.093732	0.028339	-0.247831	-0.050689	-0.123931	-0.220895	-0.051203	-0.122346	-0.101695	-0.179321	-0.271338	-0.216222	0.011445	0.024762	-0.178668	-0.203691	-0.245271	-0.039164	-0.233302	-0.041849	0.058333	0.167042	0.012444	-0.051355	0.121132	0.203033	-0.049447	0.110148	0.129823	-0.045131	0.020356	-0.327544	-0.312127	0.132622	-0.04505	0.068175	-0.073269	-0.045459	-0.133475	-0.222915	-0.142997
403	0.209065	0.208989	0.211626	0.217664	-0.182576	-0.267938	0.063977	-0.166308	0.076119	-0.192106	-0.318226	-0.070338	-0.23291	0.157413	0.015419	0.299233	-0.137391	-0.027314	-0.069316	0.206157	0.174874	-0.030265	0.256587	0.158177	-0.192856	0.008139	-0.242378	-0.185002	-0.136618	-0.047042	-0.176981	-0.280271	-0.146066	-0.003133	-0.050235	-0.137095	-0.072773	-0.126298	-0.197966	-0.116265	-0.074987	-0.067747	-0.566711	-0.087061	-0.147184	-0.18258	0.0753	-0.057623	-0.01531
405	0.370071	0.372013	0.364773	0.364559	0.1225	-0.003749	0.133722	0.142653	0.371668	0.109768	-0.038764	0.240544	0.006265	-0.049987	0.025349	-0.210561	-0.104078	-0.026937	-0.172743	-0.237355	0.058059	0.034837	-0.048888	-0.09335	-0.111384	0.017021	-0.113988	-0.001322	-0.05929	-0.094388	0.098053	0.155532	0.011977	-0.331955	0.054103	-0.08694	0.097319	0.003701	0.033126	-0.097803	-0.095945	-0.200515	-0.20061	-0.189563	-0.16547	-0.141835	-0.259597	-0.03188	-0.148588
406	0.129796	0.133449	0.128725	0.094379	0.099847	-0.126889	0.211563	-0.087763	0.054724	-0.073912	0.061648	0.363923	0.140741	-0.030765	0.031592	0.035359	-0.056709	-0.198934	-0.116829	0.078182	0.104745	0.189891	-0.090677	-0.25738	-0.021087	0.248263	0.239901	-0.295451	-0.290716	0.030385	0.051184	0.080636	0.090558	0.043211	0.264807	-0.259042	-0.370508	-0.136403	-0.167705	-0.180094	-0.190075	-0.247113	0.046989	-0.085908	-0.235673	-0.116033	-0.270086	-0.103836	-0.27401
408	0.116795	0.119169	0.115268	0.062486	0.178272	-0.295727	0.032978	0.050157	0.041845	-0.268484	0.112538	0.16958	0.179886	-0.048585	0.073349	0.152491	-0.151609	-0.273114	-0.341574	0.127586	0.273671	0.270178	0.082	-0.253815	-0.025243	0.078551	0.181591	-0.255831	-0.114146	-0.116029	0.140522	0.162117	0.023609	-0.033623	0.298266	-0.172457	-0.177303	-0.233988	-0.224374	-0.232284	-0.220426	-0.301064	0.062132	-0.152582	-0.238501	-0.211761	-0.356141	-0.330372	-0.433155
411	-0.24458	-0.24436	-0.247688	-0.065812	0.233541	-0.063005	-0.181714	-0.038251	-0.152882	-0.24256	0.118592	0.02447	0.264713	-0.137681	-0.127882	-0.263948	-0.146825	-0.088397	-0.119564	-0.170147	-0.053442	0.151997	-0.238658	-0.175996	0.151249	0.199047	0.032938	-0.062346	0.194731	-0.196307	0.190987	0.249024	-0.069985	0.073673	0.38821	-0.224401	-0.19723	0.006699	-0.143882	-0.119813	-0.149476	-0.005653	0.302597	-0.040049	-0.185386	-0.067273	-0.117052	-0.047353	-0.076807
412	-0.108864	-0.104059	-0.110416	-0.019453	0.228641	-0.125428	-0.127386	-0.100808	-0.05811	-0.152675	-0.082353	0.105707	0.097299	-0.166634	0.038322	-0.218852	-0.085984	-0.054654	-0.046285	-0.214631	-0.010685	0.162493	-0.248758	-0.206586	-0.159421	0.088783	-0.152709	-0.061756	-0.065847	-0.078302	0.185347	0.267328	0.118816	0.302542	0.237045	-0.172723	-0.217187	-0.040754	0.02443	0.020423	-0.018928	-0.045919	0.030904	-0.044565	-0.104036	-0.014006	-0.158994	-0.306303	-0.122339
414	0.040259	0.040732	0.038931	0.145812	-0.018882	-0.210324	-0.147844	-0.117707	-0.079836	-0.257824	-0.420389	-0.107927	-0.116947	-0.115981	-0.175544	-0.175509	-0.172044	-0.242667	-0.356533	-0.20834	0.047862	-0.0861	-0.080219	-0.121332	-0.256369	-0.102378	-0.033014	-0.20571	0.023686	-0.016434	0.017269	-0.075235	-0.130775	0.133127	0.214453	-0.077647	-0.228923	-0.099741	-0.134817	-0.217468	-0.204334	0.274907	-0.231227	-0.17469	-0.126957	-0.103145	-0.282373	-0.309777	-0.177218
421	0.159214	0.15409	0.158474	0.096154	0.070666	-0.019518	-0.003208	-0.071179	-0.038397	-0.026399	-0.106198	-0.117982	0.024174	0.13321	0.021681	-0.092461	-0.02975	0.141033	-0.068081	-0.145855	0.050397	-0.239906	0.048499	0.050538	0.044127	-0.151463	0.007204	-0.164968	-0.034198	0.139786	0.091386	-0.055954	0.007024	0.005524	-0.12204	-0.022657	-0.160503	0.081714	-0.000201	0.068355	0.097618	-0.008381	0.097999	0.071288	0.049832	0.079954	-0.107071	0.041733	0.122454
427	0.283457	0.286134	0.283214	0.281441	-0.010264	-0.239101	-0.140753	-0.052826	0.164751	-0.10069	-0.212933	0.100995	-0.026267	0.083136	0.024751	0.034085	-0.233172	-0.129858	-0.26755	-0.006753	0.16367	0.038314	-0.139078	-0.212019	-0.039643	0.041773	-0.065059	-0.251362	0.0305	-0.141143	-0.011928	-0.086371	-0.007711	0.182559	0.053359	-0.056292	-0.0612	-0.163281	-0.129026	-0.195664	-0.203832	-0.088028	-0.199063	-0.121287	-0.192358	-0.171112	-0.218501	-0.474627	-0.280227
430	-0.087577	-0.086732	-0.087593	0.066162	0.032449	0.165423	0.047461	0.174751	-0.097863	0.019125	0.28205	0.061737	0.053697	-0.193704	-0.024121	-0.06824	0.056076	0.160782	-0.187932	-0.135636	0.082514	0.059601	-0.075288	0.051312	0.160756	0.094958	0.066303	-0.012525	0.161952	0.048375	0.075796	0.011782	0.169172	-0.051299	0.151086	-0.034672	0.036505	0.186441	0.201592	0.015508	0.010274	-0.031076	0.314393	0.015318	0.083355	0.119235	0.015764	0.037332	0.098306
444	0.082083	0.082788	0.081149	0.086796	-0.151869	-0.243919	-0.034296	-0.151471	-0.062452	-0.088754	-0.281451	-0.085761	-0.088109	-0.035271	-0.120941	-0.140521	0.005012	-0.007471	0.03923	-0.039021	-0.039919	-0.075742	-0.117372	-0.067444	-0.064602	0.182055	0.07976	-0.068851	-0.202621	-0.172935	-0.18981	-0.173881	-0.198772	0.20689	0.048242	-0.004293	-0.034918	-0.153051	-0.000808	-0.084997	-0.049407	-0.128155	-0.100093	0.003491	-0.105536	-0.049333	-0.178226	-0.163323	0.008223
460	0.166854	0.16701	0.164419	0.075449	0.518985	-0.265806	0.034085	-0.120688	0.172336	-0.094148	0.141568	0.287245	0.311405	0.300767	0.175276	0.01622	-0.143759	-0.069894	0.140362	0.014566	0.08669	0.221803	-0.057338	-0.207614	-0.073415	0.188718	0.245884	-0.160323	-0.239613	-0.251771	0.238406	0.453088	0.002081	-0.085754	0.22182	-0.22058	-0.210569	-0.16441	-0.373718	-0.050255	-0.037299	-0.193168	0.123906	-0.099695	-0.206754	-0.195942	-0.208895	0.065073	-0.200559
463	-0.111721	-0.114676	-0.11322	0.127769	0.091765	0.040155	0.07113	0.051824	-0.032069	-0.263573	0.10359	0.071048	0.231433	-0.062742	-0.140037	0.127486	-0.079427	-0.206681	-0.230918	0.128569	0.183128	0.117149	0.050354	-0.027866	0.068025	0.314842	0.049628	0.054462	0.135523	-0.019032	0.114942	0.069861	-0.047154	0.142122	0.393666	-0.308798	-0.196286	0.0324	-0.151546	0.010175	-0.043895	0.04599	-0.114437	0.045738	0.033734	-0.121932	0.007051	-0.14931	-0.056259
466	0.110522	0.113053	0.115911	0.100355	-0.117078	-0.07376	0.116183	-0.176402	0.067499	-0.018057	0.097262	0.187533	-0.010913	-0.042294	0.097424	0.104188	0.104404	0.158209	0.050921	0.029007	0.219861	0.079957	0.13963	-0.001944	-0.031749	0.103802	0.054696	0.310927	-0.053734	0.036585	-0.061811	-0.10884	0.006599	0.13239	0.085844	0.158915	0.142839	0.091395	-0.082312	0.07285	0.030321	-0.119488	-0.253804	0.160069	0.016417	0.00354	0.085398	-0.015143	0.105339
467	0.09786	0.094329	0.095866	0.11084	0.38156	0.080578	0.098481	0.074835	0.142311	0.228501	0.217205	0.240862	0.272359	0.114013	0.04899	-0.057053	0.14056	0.05897	0.161956	-0.060003	-0.045171	0.109032	-0.129256	-0.017767	0.248454	0.250115	0.273618	-0.109882	0.021084	-0.065962	0.304987	0.350462	0.131204	-0.10569	0.28807	-0.0672	0.007684	0.163949	0.053554	-0.061349	-0.083222	-0.095701	0.120345	0.081111	-0.150632	-0.046342	-0.190687	0.313096	-0.041938
472	0.051241	0.049673	0.04784	0.194573	0.116383	-0.27869	-0.117098	-0.066753	0.10813	-0.085802	-0.013738	0.198418	0.173988	0.197519	-0.16523	-0.112775	-0.099318	-0.083894	-0.087555	-0.007292	0.160394	0.153569	-0.126788	-0.225065	-0.11508	0.181671	0.384586	-0.241528	-0.118703	-0.279327	0.013534	0.061137	-0.043223	0.27975	0.282161	-0.090129	-0.020735	-0.108854	-0.208846	-0.071672	-0.111096	-0.014116	-0.001634	-0.153883	-0.177192	-0.15289	-0.189529	-0.324349	-0.229636
473	0.293491	0.290864	0.292585	0.401392	0.137214	-0.191954	-0.120787	-0.011113	0.115418	-0.10906	-0.251167	0.220224	0.112936	0.192123	0.040519	-0.100608	-0.241968	-0.088563	-0.217378	-0.141324	0.34087	-0.073006	-0.069631	-0.142734	-0.087372	-0.010916	-0.025292	-0.192106	-0.148611	-0.092762	0.118839	-0.002047	0.03988	0.023928	-0.072759	-0.271401	-0.259212	-0.145686	-0.248332	-0.031198	-0.024683	-0.100365	-0.15513	-0.152075	-0.08029	-0.166307	-0.191304	-0.238555	-0.104307
477	0.270481	0.269252	0.265502	0.383228	0.28836	-0.316039	-0.02181	-0.232559	0.098664	-0.113297	-0.007297	0.407606	0.106938	0.269173	0.15205	-0.077157	-0.347678	-0.257039	-0.332552	-0.111508	0.179028	0.298954	-0.106181	-0.327516	-0.204334	0.144875	0.223604	-0.203103	-0.345861	-0.06633	0.030969	0.144792	0.135694	0.003455	0.244411	-0.165767	-0.107825	-0.115087	-0.315945	-0.216577	-0.191979	-0.191255	-0.094155	-0.331332	-0.281948	-0.26049	-0.331584	-0.241257	-0.296885
481	0.323402	0.321903	0.319863	0.304215	0.135908	-0.06894	0.079262	-0.016342	0.205082	0.008367	-0.184834	0.149673	0.057185	0.034871	0.053572	-0.117769	-0.137892	-0.024937	0.045956	-0.136162	0.043772	-0.188939	-0.045473	-0.189083	-0.091061	-0.228239	0.00592	-0.241261	-0.251665	0.091495	0.083422	0.140657	-0.029146	0.021336	-0.193507	-0.112872	-0.138312	-0.050707	0.000213	0.058849	0.055067	-0.261951	0.050917	-0.237001	-0.182192	-0.129462	-0.175345	-0.163858	-0.109203
482	0.199104	0.197704	0.191527	0.155301	0.607574	-0.088523	0.104404	-0.103349	0.275786	0.024178	-0.011985	0.346603	0.43221	0.218983	0.172058	-0.087654	-0.232846	-0.241064	-0.230657	-0.161077	0.122188	0.137284	-0.275419	-0.27885	-0.151802	0.198422	0.083565	-0.130888	-0.090439	0.050445	0.386149	0.46752	0.173924	-0.043351	0.109484	-0.301884	-0.177079	0.053548	-0.328016	-0.250032	-0.247909	0.011589	0.054891	-0.098476	-0.181931	-0.204741	-0.353249	0.029714	-0.269534
483	-0.327191	-0.326772	-0.32598	-0.257763	-0.061585	0.194912	-0.107622	0.094865	-0.054818	0.071239	0.235297	0.082566	0.061091	-0.095763	0.07203	0.007542	0.174286	-0.047294	0.224894	0.118315	-0.31948	0.010957	-0.150252	0.019971	0.213042	0.111644	0.133571	0.289475	0.161263	-0.139303	-0.085342	0.046236	-0.020819	-0.030272	0.000737	0.076298	0.17848	0.086117	0.078915	0.054583	0.071033	0.088534	0.255277	0.004139	0.072248	0.09262	0.217413	0.217035	0.157877
488	-0.255282	-0.251514	-0.251951	-0.258833	-0.166522	0.282451	0.045641	0.196849	-0.266924	-0.016834	0.220935	-0.097944	0.03757	-0.169068	-0.056724	0.173397	0.351047	0.209815	0.443468	0.264063	-0.221925	-0.112711	0.171124	0.200619	0.211354	0.043471	-0.195864	0.235633	0.068266	0.115108	-0.014925	-0.08058	0.004741	0.228064	-0.06465	0.124278	-0.044419	0.08216	0.221052	0.285053	0.265739	0.215383	0.177127	0.282875	0.421835	0.380094	0.432829	0.055569	0.364836
489	0.085584	0.0875	0.085201	-0.097492	0.162101	0.112073	0.087942	0.176883	0.145056	0.04749	0.037085	0.093442	0.014342	0.115471	0.25217	0.213481	0.037474	-0.103657	-0.093442	0.154254	0.003979	0.053584	0.119897	-0.053667	-0.03424	-0.151935	-0.14797	0.019392	-0.080621	0.202929	0.129711	0.160583	0.302041	0.102799	-0.118509	-0.021345	-0.123051	0.062723	0.051357	0.079144	0.084759	-0.012044	-0.004504	-0.055721	0.172807	0.054834	-0.096161	-0.10928	-0.137177
490	-0.056339	-0.054529	-0.056118	-0.028743	0.046516	-0.107596	0.220332	-0.143778	-0.118523	-0.127273	0.136748	0.20567	0.184064	-0.16687	-0.191221	0.045056	0.061468	-0.015682	-0.150681	0.060003	0.296271	0.106028	-0.036495	-0.076003	0.021023	0.202804	0.185331	-0.098822	-0.12945	0.088652	0.154595	0.061741	0.029652	0.158869	0.378	-0.123356	-0.134725	0.005132	0.045811	-0.073655	-0.091756	-0.020791	0.070004	0.155458	0.022558	0.030038	-0.065507	-0.164022	-0.084369
491	-0.016987	-0.01787	-0.017635	0.067682	0.14027	0.095172	-0.05294	0.050976	-0.034418	-0.042401	0.363642	0.14051	0.188053	0.218238	0.189459	0.067346	0.016911	0.149963	0.137539	0.057272	-0.03787	0.081852	-0.025498	-0.135101	-0.163247	-0.055205	0.034991	0.134584	0.04411	-0.102877	0.032332	0.1224	0.101565	-0.182604	0.149887	-0.035477	0.127004	0.26882	-0.078256	0.223694	0.185793	0.107337	0.015915	-0.013809	0.107513	0.048609	0.074163	0.136178	0.197326
493	-0.048931	-0.050381	-0.04896	0.109289	0.173609	0.094298	0.016835	0.238165	0.010308	-0.109729	0.259676	0.209346	0.215813	-0.107428	-0.068294	-0.000454	0.136936	0.026684	0.110976	0.095095	-0.06877	0.195131	0.066525	0.039273	0.239498	0.134334	0.065729	-0.015565	0.147163	-0.092162	0.256876	0.211806	0.028347	-0.099513	0.424437	-0.23124	-0.138923	0.193655	0.018707	0.199741	0.161862	-0.036371	-0.114838	-0.085949	-0.000302	0.063296	0.014339	0.074421	0.104151
501	-0.245798	-0.24731	-0.246987	-0.113148	-0.078805	0.018615	0.005106	0.088545	-0.173396	0.020695	-0.095292	-0.276118	-0.162576	-0.119433	-0.214449	-0.058084	0.045335	-0.068895	-0.128284	-0.053088	-0.083153	-0.090746	0.196224	0.164603	-0.031199	-0.031736	0.07894	-0.048796	0.148304	0.127858	-0.112313	-0.110085	-0.042344	0.119366	-0.096781	0.084635	0.123445	-0.057972	0.146363	-0.079859	-0.049224	0.047167	0.238208	-0.02909	0.065708	0.049897	0.100846	-0.032845	-0.047172
515	-0.101423	-0.103533	-0.103465	-0.105518	-0.114642	-0.110176	-0.138367	-0.139234	-0.090231	-0.078668	-0.058035	0.08848	-0.051001	-0.017135	0.086745	-0.066001	-0.07671	-0.135225	-0.127335	-0.095314	-0.012167	0.009848	-0.170936	-0.088353	0.115948	0.160606	0.080367	0.175967	0.047924	-0.058619	-0.128756	-0.119991	-0.063898	0.184723	-0.030292	0.130198	0.081659	-0.129092	-0.094401	-0.191915	-0.18369	-0.011012	-0.004432	-0.002562	-0.036816	-0.162705	0.026399	-0.053886	-0.062339
518	-0.395722	-0.398549	-0.393531	-0.425611	-0.05419	0.109	-0.171072	0.002786	-0.210044	0.091486	-0.055773	-0.276433	-0.178969	-0.125606	-0.195275	0.071234	0.157575	0.088697	0.213171	0.079969	-0.032911	-0.036658	0.10298	0.243724	0.129316	-0.182661	-0.024972	0.193251	0.25132	-0.051123	-0.002133	0.00759	0.111837	0.038239	-0.083682	0.07231	0.109297	0.017201	0.224437	0.19646	0.214211	0.194771	0.186495	0.158793	0.130439	0.169017	0.338989	0.107383	0.119094
523	-0.261669	-0.260063	-0.259146	-0.054342	-0.257171	-0.09992	-0.006324	-0.072226	-0.228516	-0.174226	-0.076696	-0.11251	-0.104659	-0.203399	-0.234913	-0.004008	-0.006623	0.024257	0.026762	0.065779	0.071557	-0.043841	-0.098618	-0.110591	-0.046067	0.087424	-0.106708	0.100364	-0.097304	-0.02309	-0.326522	-0.180719	-0.198906	0.344728	-0.002129	-0.047635	-0.011674	-0.194811	-0.011477	0.008426	-0.088471	0.117588	-0.108306	-0.099709	0.00406	-0.071986	0.200353	-0.289631	-0.051602
526	-0.020902	-0.021917	-0.021773	0.122507	-0.01726	-0.180401	-0.210286	-0.029512	0.038459	-0.153156	-0.054187	-0.025054	0.095355	0.013998	-0.185674	-0.142565	-0.232938	-0.110878	-0.099333	-0.06295	0.140873	0.09394	-0.174728	-0.223152	0.017049	0.00218	0.015891	-0.087878	0.006166	-0.29477	-0.088832	0.013407	-0.184161	0.114223	0.081794	-0.125299	-0.071879	-0.244392	-0.16817	-0.186751	-0.261499	-0.05886	0.083364	-0.270543	-0.287022	-0.249729	-0.077458	-0.339091	-0.296559
528	0.028997	0.03197	0.033701	-0.111803	-0.286978	-0.199802	0.042978	-0.211383	0.026044	-0.161146	-0.053129	0.025042	-0.087155	0.117508	0.06485	0.373017	-0.097253	-0.108414	0.091348	0.414017	0.166353	0.085791	0.023541	-0.118118	-0.235773	0.049989	-0.003868	0.067569	-0.199242	-0.159405	-0.441415	-0.253957	-0.212301	0.162257	-0.118708	-0.084819	-0.093783	-0.364782	-0.170004	-0.099452	-0.143333	-0.142017	-0.204434	-0.02505	-0.160094	-0.165157	0.101564	-0.285093	-0.149149
529	-0.035402	-0.029918	-0.035071	0.049235	-0.121406	-0.24942	-0.018704	-0.292885	-0.260685	-0.308628	-0.168016	9e-05	-0.048394	-0.176899	-0.101687	-0.105563	-0.204494	-0.255759	-0.149256	-0.083165	-0.044035	-0.026006	-0.119813	-0.325718	-0.236426	0.022771	-0.179463	-0.021113	-0.086269	0.007269	-0.181905	-0.123671	-0.20342	0.369033	0.082121	-0.105315	-0.146732	-0.223377	-0.027027	-0.168431	-0.161473	0.096762	-0.116822	-0.136463	-0.128603	-0.038509	-0.020271	-0.389414	-0.062031
534	0.085149	0.086121	0.08693	-0.028596	0.022858	-0.158264	0.288828	-0.273339	0.069998	-0.077418	0.033263	0.137418	-0.010172	0.150461	0.16788	0.422471	-0.060637	-0.089635	-0.158904	0.294023	0.131166	0.246104	0.104398	0.104682	-0.08283	0.311825	-0.057879	-0.059523	-0.091302	0.262728	-0.08686	-0.086609	-0.046312	0.093372	0.077571	0.03232	0.056386	-0.069414	-0.155975	-0.136769	-0.147403	-0.160238	-0.329743	0.083361	-0.021613	-0.176354	0.039827	0.138768	-0.062329
535	0.346226	0.349421	0.350111	0.215905	-0.035435	-0.003586	0.130122	0.037592	0.112217	0.050293	0.085929	0.336047	-0.04092	0.188825	0.140598	0.256732	0.012888	-0.123327	-0.238904	0.265531	0.137316	0.089242	0.00583	-0.086646	-0.025307	0.13041	0.031461	-0.067646	-0.218006	0.004202	-0.127672	-0.11247	0.170503	-0.165302	0.054855	-0.034608	0.018146	0.033378	-0.116393	-0.181292	-0.093219	-0.085415	-0.10319	-0.060598	-0.028089	-0.040553	-0.203473	-0.069072	-0.036347
537	0.068736	0.074534	0.07554	0.019862	-0.026643	-0.18261	-0.006487	-0.161575	-0.099941	-0.089371	-0.288789	0.016398	-0.11111	-0.058087	0.000312	0.133826	-0.152605	-0.172593	-0.193939	0.111868	0.157563	-0.045187	-0.053608	-0.130615	-0.151996	-0.094473	-0.210613	-0.001497	-0.07335	0.051681	-0.058763	-0.070015	0.032931	0.013049	-0.178182	-0.147161	-0.176645	-0.177395	-0.07576	-0.242661	-0.167892	-0.054332	-0.017548	-0.093937	-0.060492	-0.046755	-0.082017	-0.286666	-0.176326
538	0.01523	0.015165	0.017862	0.180162	0.124175	-0.131906	0.010011	-0.054548	0.005714	-0.105872	-0.032922	0.136453	0.112669	-0.02758	-0.20677	-0.083377	-0.155565	0.015412	-0.193929	-0.065867	0.251034	-0.006569	-0.091325	-0.212426	-0.150265	0.132985	0.157605	0.034914	-0.043664	-0.133534	0.078853	0.094648	0.075693	0.159413	0.199365	-0.168964	-0.090778	0.045992	-0.074766	-0.013698	-0.022992	0.078745	0.056973	0.036767	-0.094308	-0.063532	-0.064178	-0.375154	-0.109861
540	0.217865	0.217832	0.214422	0.181596	0.134885	-0.243858	0.092076	-0.163248	0.121985	-0.197892	0.023152	0.311853	0.131701	0.091709	0.173515	0.205762	-0.243677	-0.090979	-0.286874	0.095591	0.370371	0.314349	0.033923	-0.124832	-0.190572	0.180631	0.001917	-0.168245	-0.183646	-0.011531	0.107825	-0.020229	0.034347	0.088977	0.284141	0.034953	-0.104239	-0.080647	-0.342362	-0.024731	-0.041886	-0.197157	-0.203432	-0.137602	-0.087414	-0.229426	-0.222231	-0.16032	-0.186985
546	0.049664	0.047613	0.051359	0.105638	0.056826	-0.094515	0.056721	-0.093633	0.060783	-0.059363	0.120534	0.185168	0.104614	0.146355	-0.104864	0.081898	-0.030575	0.094776	0.042839	0.082703	0.269834	0.054578	0.133531	-0.091635	-0.153825	0.036955	0.130189	-0.041853	-0.073268	-0.09561	0.051459	0.036115	0.082227	0.065082	0.195138	-0.122417	-0.02797	0.049327	-0.113399	0.058959	0.029482	-0.071196	-0.077025	0.113681	-0.061933	-0.093655	0.029158	-0.231639	-0.129753
549	0.056482	0.054823	0.055304	-0.050387	-0.146126	-0.028025	-0.178103	0.028883	0.092546	-0.0118	-0.091287	0.116214	-0.02607	0.305878	0.192557	0.215062	-0.113112	-0.09799	-0.053234	0.184462	-0.092284	0.049911	0.039013	-0.076892	-0.183209	-0.051305	0.021804	-0.19654	-0.102576	-0.117744	-0.226959	-0.148111	0.103023	-0.001414	-0.162567	-0.029691	0.110774	-0.149831	0.031483	-0.106635	-0.069816	-0.14489	-0.123004	-0.183889	-0.092959	-0.184405	-0.108212	-0.259586	-0.053311
552	-0.020264	-0.021757	-0.02636	0.04968	0.494283	-0.188242	0.070487	-0.132554	0.090887	-0.141341	0.177837	0.266127	0.409917	-0.011528	-0.028181	-0.062148	-0.155776	-0.174685	-0.190933	-0.07526	0.147565	0.494726	-0.076858	-0.172516	0.111583	0.337717	0.283809	-0.112334	0.128937	-0.088583	0.40902	0.438567	0.174637	0.013642	0.5524	-0.25084	-0.150383	0.084315	-0.215357	-0.110966	-0.1215	-0.156808	0.122173	-0.069714	-0.260474	-0.133659	-0.293457	0.060835	-0.151917
554	0.204162	0.200328	0.195407	0.061461	0.614522	-0.244925	-0.014069	-0.085111	0.269931	0.072354	0.195448	0.355299	0.39102	0.297101	0.30993	-0.131816	-0.250315	-0.174878	-0.263717	-0.208452	0.15832	0.416662	-0.276407	-0.343681	-0.0305	0.175547	0.354458	-0.114704	-0.141844	-0.14236	0.307017	0.528636	0.256512	-0.271229	0.184186	-0.156443	-0.117096	-0.079423	-0.348915	-0.218672	-0.205361	-0.2893	0.223652	-0.180205	-0.29445	-0.294391	-0.520104	0.014478	-0.354379
558	0.002004	0.000807	-0.002709	0.093494	0.356838	-0.151124	0.038789	0.018084	0.052746	-0.257237	0.142274	0.192942	0.298078	-0.084338	-0.059129	-0.124425	-0.138098	-0.252749	-0.344345	-0.101023	0.076507	0.443228	-0.060471	-0.092924	0.219544	0.43384	0.265944	-0.274174	0.135274	-0.099488	0.347519	0.347424	-0.026298	-0.132094	0.657382	-0.293092	-0.273126	0.016173	-0.226888	-0.248671	-0.246911	-0.20907	0.019533	-0.149638	-0.33622	-0.190267	-0.384896	0.153943	-0.214427
567	-0.065164	-0.064079	-0.063316	-0.078191	0.204499	0.002973	-0.038178	0.229702	0.074786	0.05889	0.203276	0.056148	0.193364	0.152845	0.105213	0.096	0.121639	-0.045908	0.110344	0.179653	-0.110728	0.286519	0.032285	-0.089744	0.28936	-0.044634	0.171014	0.081184	0.110811	-0.0565	0.060466	0.275539	0.002862	-0.010931	0.114979	0.125638	0.194624	0.003591	-0.068108	0.177089	0.163938	0.049099	0.15674	-0.20817	0.023229	-0.065714	0.041782	0.159888	0.007692
571	-0.0525	-0.053956	-0.056651	-0.068763	0.319088	-0.026977	0.023783	-0.040019	0.090016	-0.040191	0.229685	0.135019	0.318256	-0.062162	-0.118966	-0.289043	-0.036642	0.126504	-0.009348	-0.211482	0.040499	0.099058	-0.34537	-0.168575	0.085859	0.13616	0.254541	0.044484	0.038249	-0.180638	0.264975	0.357925	0.005911	0.010873	0.339103	-0.139833	-0.121858	0.162152	-0.07035	0.053462	0.008001	0.028483	0.347795	0.086715	-0.122025	0.017009	-0.150909	0.006117	-0.054646
573	0.266183	0.261382	0.262207	-0.057054	0.003416	-0.099405	0.005477	-0.05524	0.221287	0.038339	-0.240487	0.008993	-0.14166	0.295557	0.238807	0.091786	-0.154355	-0.198197	-0.070381	0.012147	-0.001363	0.010659	-0.019072	-0.032884	-0.158307	-0.258211	-0.235602	-0.213316	-0.099404	0.028653	0.008766	-0.033624	0.116153	-0.058309	-0.179987	-0.020925	-0.140265	-0.133678	-0.140675	-0.210949	-0.224591	-0.048353	-0.31162	-0.023739	-0.099299	-0.157975	-0.154779	-0.034056	-0.198155
575	0.091793	0.088697	0.088258	0.180286	0.252201	-0.052644	-0.177047	0.071754	0.141981	-0.091648	-0.066644	-0.152338	0.122692	0.186273	0.193151	-0.079561	-0.202383	0.006827	-0.107185	-0.171163	-0.044346	0.088289	-0.231783	-0.163328	-0.10538	0.143144	0.05061	-0.055102	-0.022325	-0.14614	0.050965	0.213206	-0.087042	-0.079718	0.100397	-0.117852	-0.157971	-0.006518	-0.273728	0.025098	-0.018539	0.068877	-0.074891	-0.204812	-0.176187	-0.280194	-0.188031	0.136468	-0.080585
577	0.157874	0.152836	0.148738	0.131624	0.377272	0.041855	-0.048479	-0.0085	0.241319	0.074136	0.176646	0.285379	0.388621	0.38381	0.283182	-0.070957	-0.170173	-0.174929	-0.128242	-0.133834	-0.149688	0.388058	-0.134263	-0.175153	-0.058943	0.226135	0.136347	-0.064664	0.028537	-0.041977	0.316523	0.289892	0.298747	-0.076597	0.248406	-0.175223	-0.047867	0.153343	-0.234878	-0.145192	-0.158767	-0.158525	0.069633	0.066208	-0.119074	-0.190714	-0.353207	0.084807	-0.149947
578	-0.126782	-0.128904	-0.130213	-0.271985	0.185299	0.095488	0.002563	0.167488	0.08232	0.051407	0.118401	-0.095717	0.06403	-0.18609	0.058576	-0.124039	0.060649	0.152039	0.079221	-0.152082	-0.193182	0.061669	0.019793	0.092813	0.218089	-0.222794	0.077903	0.085782	0.218273	0.065261	0.17737	0.271976	-0.04443	-0.076015	-0.016238	0.175548	0.096433	-0.013812	0.011825	0.123569	0.110209	0.125562	0.268229	0.038164	0.015684	0.074904	0.116204	0.29111	0.021831
579	-0.239067	-0.23973	-0.23991	-0.073679	0.029401	0.075284	0.03638	-0.057288	-0.256386	-0.142067	-0.018441	-0.225233	0.046812	-0.313688	-0.183773	-0.259483	0.055276	-0.071063	-0.090182	-0.24973	-0.204216	0.003167	-0.031725	0.117262	0.12911	0.2247	-0.068914	-0.188615	0.435161	0.197252	0.204502	0.04041	-0.167968	0.017026	0.313632	-0.087869	-0.096359	0.102825	0.110242	-0.156195	-0.152782	0.061899	0.077097	0.221788	-0.052535	0.136195	-0.07201	0.250695	0.069975
582	0.341093	0.341084	0.34112	0.377535	0.049266	-0.245049	0.104946	-0.215667	0.124807	-0.139018	-0.176382	0.091772	0.067496	0.233969	0.163789	0.215328	-0.275698	-0.223555	-0.374019	0.076461	0.323685	0.061346	-0.072645	-0.009865	-0.166687	0.21552	-0.041183	-0.364938	-0.2503	0.049665	-0.096151	-0.12103	-0.092914	0.056443	-0.031005	-0.100386	-0.117878	-0.159921	-0.310212	-0.285706	-0.299381	-0.132493	-0.361895	-0.182394	-0.170164	-0.286711	-0.225328	-0.165744	-0.209578
585	0.132492	0.135762	0.131201	0.407374	-0.003751	-0.372402	-0.269792	-0.103662	-0.167271	-0.334077	-0.253454	0.042918	0.027848	-0.023778	-0.117307	-0.119355	-0.316016	-0.319323	-0.452956	-0.106873	0.265271	0.077013	-0.121071	-0.273327	-0.163574	0.080507	-0.030086	-0.390212	-0.081574	-0.17273	-0.003513	-0.046624	-0.044141	0.221545	0.204129	-0.22194	-0.259171	-0.240448	-0.232832	-0.414372	-0.391044	0.078602	-0.093864	-0.274122	-0.204104	-0.200961	-0.318709	-0.585941	-0.378934
586	-0.244635	-0.245368	-0.245843	-0.019076	-0.024423	-0.102714	-0.086132	-0.065693	-0.119504	-0.310475	0.101558	-0.071443	0.094295	-0.252597	-0.301101	-0.169171	-0.07736	-0.068046	-0.14776	-0.079079	0.057694	0.171546	-0.039853	-0.029593	0.1944	0.348612	0.134842	-0.020482	0.167473	-0.203407	0.047886	0.012987	-0.247014	0.059676	0.483744	-0.102654	-0.048774	0.020977	-0.100282	-0.144456	-0.172461	-0.090446	-0.021152	-0.043452	-0.221309	-0.116607	-0.04749	0.006554	-0.060741
594	0.051742	0.051389	0.050845	0.001097	0.010737	-0.130052	0.069389	-0.271395	-0.05379	0.031491	-0.152952	0.036892	-0.091576	-0.024055	-0.006903	-0.158928	-0.004748	0.035601	-0.01466	-0.179014	0.014296	-0.046001	-0.144364	-0.157666	-0.116069	0.094767	0.194119	0.05279	-0.14257	0.080203	-0.007504	-0.034777	0.029733	0.208778	0.142344	0.065254	-0.057306	0.015881	-0.048149	-0.049487	-0.070222	0.049722	-0.042888	0.047642	-0.086907	-0.029075	-0.172803	0.030736	-0.041846
595	0.104319	0.106979	0.102295	0.259269	0.002797	-0.180223	-0.11234	0.046082	-0.01288	-0.135921	-0.009783	0.017599	0.093759	-0.099676	0.071251	-0.04319	-0.280514	-0.353793	-0.316235	-0.071203	0.22005	0.284251	0.097523	-0.110653	-0.124018	-0.113499	-0.09484	-0.212519	-0.143934	-0.215346	0.038534	0.077654	0.073296	-0.099938	0.105009	-0.023127	-0.095002	-0.246984	-0.162506	-0.251254	-0.245316	-0.154469	-0.060701	-0.185388	-0.244627	-0.204194	-0.227883	-0.302324	-0.319061
596	0.334676	0.332106	0.33205	0.360198	0.102876	-0.106724	-0.027899	-0.055214	0.155187	0.048456	-0.011932	0.221075	0.142052	0.457993	0.324531	0.188017	-0.182881	-0.077033	-0.042495	0.073872	0.109337	0.116424	0.010852	-0.203194	-0.231763	-0.025204	-0.131936	-0.220432	-0.197507	-0.038233	-0.065185	0.007016	0.126263	-0.101787	-0.137644	-0.135296	-0.016867	-0.125885	-0.299093	-0.176851	-0.193064	-0.223409	-0.284104	-0.156496	-0.149322	-0.270403	-0.226708	-0.083835	-0.132361
598	0.029543	0.033272	0.03045	-0.015657	0.007397	-0.073279	0.106805	0.03085	-0.039726	-0.126904	-0.161866	0.03227	-0.173766	-0.25535	-0.134513	0.100672	0.00136	-0.193748	-0.400929	0.096991	0.207628	0.025387	-0.117719	0.03991	0.153838	0.063518	-0.202582	-0.258278	0.002777	0.157292	0.10518	-0.025978	0.039774	-0.075944	0.219664	-0.19174	-0.243641	-0.030117	0.112047	-0.253248	-0.21943	-0.076172	-0.067306	-0.085757	-0.03371	-0.039533	-0.282667	-0.083879	-0.214935
599	0.152752	0.152381	0.152898	-0.026109	-0.126123	-0.11467	0.061692	-0.043166	0.151391	-0.103047	-0.018247	0.241548	-0.090584	0.10048	0.072909	0.194765	-0.175753	-0.135967	-0.15538	0.196568	0.107107	0.002228	-0.100563	-0.038788	-0.079948	0.089567	-0.037143	-0.072098	-0.242612	-0.114965	-0.139176	-0.127174	-0.019032	-0.122343	-0.046812	-0.235027	-0.254348	-0.3071	-0.055568	-0.175647	-0.209345	-0.256592	-0.180267	-0.116335	-0.086753	-0.153106	-0.138954	-0.255031	-0.237411
604	0.132283	0.131825	0.127572	0.277614	0.172821	-0.250959	-0.105855	-0.083354	0.007357	-0.093649	-0.317401	-0.122401	0.097679	0.002504	-0.166373	-0.36193	-0.045309	-0.090708	-0.012541	-0.283343	-0.05152	-0.112393	-0.141172	-0.186805	0.115184	0.095618	0.225893	-0.089238	-0.047876	-0.03532	0.132256	0.23044	-0.282301	-0.005338	0.089457	-0.195344	-0.172279	-0.135252	0.023484	-0.101698	-0.057546	0.046873	0.058302	-0.155498	-0.24787	-0.124863	-0.239386	0.009923	-0.184719
605	-0.106745	-0.109159	-0.106062	-0.10425	-0.243611	0.319533	0.021836	0.186907	-0.113758	0.204264	0.111864	-0.208018	-0.191103	0.107461	-0.055243	0.161501	0.076751	0.131171	0.179417	0.142154	-0.036226	-0.156565	0.189094	0.335697	-0.044238	-0.105682	-0.260538	-0.116552	-0.116469	0.152126	-0.154864	-0.264238	0.050271	0.001359	-0.230639	0.188921	0.059096	-0.04905	0.186961	0.01006	-0.003918	0.144655	0.061379	0.210868	0.290241	0.179357	0.266614	0.081641	0.067042
607	0.313726	0.313792	0.313855	0.25514	0.09541	0.048381	0.26541	0.054345	0.274539	0.041056	-0.158721	0.045818	-0.096471	-0.054768	-0.208879	0.021501	-0.107048	0.001411	-0.084791	-0.005452	0.223798	-0.056393	0.120179	0.063939	-0.221324	-0.130487	-0.110725	-0.158083	-0.160123	0.139111	0.146414	0.043889	-0.013144	-0.154183	-0.008355	-0.137547	-0.152821	0.040536	0.020094	0.095702	0.053064	-0.143027	-0.190247	-0.107981	-0.026386	-0.008909	-0.114674	-0.093221	-0.148655
610	-0.024684	-0.020512	-0.019502	-0.108491	-0.079966	0.025817	-0.117606	0.022806	-0.174376	-0.154166	0.102751	-0.174611	-0.034748	0.035131	0.143577	0.219421	-0.013704	0.017121	0.170498	0.250094	-0.228514	0.031769	0.088968	0.065149	0.031838	-0.087223	-0.245679	0.184611	0.020002	-0.110902	-0.082764	-0.065688	-0.011189	0.098152	-0.049596	-0.139425	-0.214056	-0.028635	0.020872	0.197333	0.193375	-0.0116	-0.023027	0.126713	0.128439	0.206179	0.140074	-0.112523	0.139697
613	-0.014295	-0.018121	-0.017296	-0.241711	0.026107	0.142089	-0.035926	0.179869	0.105643	0.097	0.073152	0.006129	-0.022314	0.085159	0.075628	0.07303	0.048644	0.046967	0.176008	0.115805	-0.249451	-0.165663	-0.014266	0.051909	-0.012068	-0.231448	0.056414	-0.013328	-0.031414	-0.093678	-0.025018	-0.005352	0.060497	0.029883	-0.223629	-0.00332	-0.087362	-0.04546	0.041669	0.337908	0.353448	0.08155	0.159605	0.031812	0.211476	0.26495	0.157337	-0.058532	0.194151
622	-0.108018	-0.109936	-0.11055	-0.062296	0.082157	-0.257997	-0.090807	-0.139434	-0.01383	-0.110725	-0.186811	-0.275563	-0.116123	-0.081905	-0.12461	-0.125333	-0.084599	-0.059385	-0.018928	-0.130575	0.147091	-0.024925	0.147364	0.034546	0.058737	-0.010802	0.251743	0.088657	0.009534	-0.049662	-0.073111	0.11482	-0.266137	0.10358	-0.073635	0.021133	0.029299	-0.250305	-0.040675	0.01135	0.024356	-0.107511	0.059931	-0.192604	-0.129569	-0.163312	0.030948	-0.014825	-0.170134
624	-0.00325	-0.003436	-0.00278	-0.079712	0.106493	-0.058518	0.035566	0.022377	-0.017245	-0.142388	0.074518	0.174382	0.025512	-0.05224	-0.020354	0.149657	0.020891	-0.168521	-0.111387	0.184315	0.115928	0.279203	0.148072	0.0936	0.091829	-0.024043	0.075624	-0.132019	0.017802	0.036991	0.193849	0.098912	0.205849	0.030342	0.298433	-0.080049	-0.072699	0.062897	0.05928	0.063741	0.071766	-0.213888	-0.041644	-0.158686	-0.006572	0.057584	-0.122029	-0.124015	-0.053397
627	0.287714	0.289707	0.289421	0.137718	0.288015	-0.169876	0.16648	-0.063868	0.205005	-0.071525	-0.022177	0.128106	0.16733	0.077426	0.069078	0.03099	0.047295	0.092606	0.08853	0.075081	-0.139152	0.15085	-0.171089	-0.246632	0.064945	0.292432	0.185817	0.013263	0.034292	-0.092548	0.14032	0.26572	-0.155207	-0.145972	0.250287	-0.294299	-0.176367	-0.01801	-0.147234	-0.118777	-0.124849	-0.164557	-0.062233	0.119046	-0.251458	-0.106213	-0.288709	0.136595	-0.120138
633	-0.001809	-0.002018	-0.005798	0.194939	0.264476	-0.214594	0.026208	-0.205504	-0.0878	-0.361207	-0.009936	0.095374	0.217714	-0.206601	-0.162258	-0.263302	-0.311814	-0.309771	-0.425628	-0.273982	0.104854	0.347093	-0.182158	-0.170507	0.024773	0.441389	0.144781	-0.213258	0.073377	-0.056511	0.280818	0.20391	-0.143269	-0.066035	0.645515	-0.342808	-0.306864	0.009218	-0.179383	-0.298943	-0.304786	-0.205572	0.026852	-0.11842	-0.412487	-0.216404	-0.409774	0.031213	-0.203645
634	0.02621	0.025598	0.023151	-0.048718	0.176647	0.015955	0.023795	0.023949	0.0012	0.05594	-0.153516	0.15572	-0.019516	0.035282	-0.04613	-0.090647	0.135451	-0.058342	0.094224	-0.061729	-0.04745	-0.129813	-0.218351	-0.014449	-0.044886	-0.188019	-0.129029	-0.156968	-0.099144	0.050141	0.127926	0.14499	0.185853	0.008971	-0.102274	-0.177374	-0.246281	0.109231	0.02692	0.036802	0.033188	0.136061	0.04991	-2.2e-05	0.166593	0.150974	-0.10134	-0.01216	0.09225
636	-0.155423	-0.159499	-0.158485	-0.030903	0.257718	0.179384	0.026049	-0.014729	-0.077008	0.050021	0.399818	0.201389	0.341809	0.134868	0.052102	-0.096398	0.105732	0.099127	0.183814	-0.046442	-0.189511	0.169325	-0.035165	-0.142731	0.111832	0.128508	0.081531	0.081887	0.123046	0.114844	0.265327	0.210752	0.133965	0.086784	0.343711	-0.086354	-0.056169	0.28403	-0.026454	0.216884	0.156955	-0.020652	0.136481	0.155844	0.085817	0.082041	0.016458	0.195394	0.184791
637	-0.169119	-0.169112	-0.169632	-0.167417	0.087683	0.030223	0.018968	-0.095793	-0.173344	0.014859	0.027474	-0.146924	0.089	-0.062709	-0.018608	-0.121315	0.077397	0.213467	0.353737	-0.083864	-0.407973	-0.055076	-0.174928	-0.114099	0.02015	0.042384	-0.010869	0.209811	0.192504	0.034122	0.031499	0.149057	-0.118228	0.154339	0.010064	-0.089667	-0.039342	0.012288	0.141623	0.2327	0.216611	0.161877	0.201855	0.184447	0.031716	0.143524	0.200134	0.269054	0.298015
639	-0.072216	-0.075208	-0.07509	0.006524	0.299448	0.009799	-0.095487	0.154724	0.125708	-0.011953	0.262118	0.199024	0.305459	0.210783	-0.06208	-0.122368	-0.057834	-0.004182	0.013143	-0.006752	-0.027073	0.367173	-0.038956	-0.114938	0.198147	0.125297	0.309684	-0.13017	0.036934	-0.235564	0.21173	0.351488	0.024438	-0.137809	0.40315	-0.140374	-0.0539	0.046628	-0.092681	0.05308	0.027682	-0.079901	0.246685	-0.204265	-0.19056	-0.157694	-0.132961	0.156198	-0.099583
642	0.11965	0.119918	0.122224	0.098859	0.11752	0.074144	0.150498	0.136054	0.095175	0.136115	0.196823	0.053372	0.127894	0.067397	-0.158751	0.095367	0.030281	0.033891	-0.024349	0.151848	0.143844	0.074269	0.258946	0.081622	0.090386	-0.012704	0.272636	0.055229	-0.047951	-0.020111	0.158917	0.037822	0.02944	0.071383	0.210415	0.22998	0.229266	0.121362	-0.026382	0.161374	0.193054	0.160579	0.223215	0.129934	0.082188	0.096142	0.146728	0.016083	0.060943
643	0.022129	0.017348	0.018506	-0.089522	0.336871	0.023313	-0.054331	0.220599	0.284734	0.231587	0.179403	0.09098	0.223813	0.294268	-0.048186	-0.056297	0.173007	0.154802	0.151026	0.028572	-0.032008	0.250048	-0.06766	-0.015069	0.219967	0.028603	0.469789	-0.082477	0.102431	-0.192508	0.233013	0.358261	0.147343	-0.067208	0.180219	0.003523	-0.014908	0.037418	-0.007302	0.164014	0.127732	-0.007123	0.25161	-0.118356	-0.001616	-0.050986	-0.062278	0.18222	-0.085094
646	0.078892	0.075768	0.075124	0.108643	0.450877	-0.068947	-0.037931	0.015917	0.125294	0.055617	0.103219	0.36208	0.399741	0.182355	0.034877	-0.279603	-0.040896	-0.071078	-0.036453	-0.220329	-0.153559	0.239722	-0.349837	-0.217644	0.062468	0.165895	0.374174	-0.291403	0.07283	-0.139765	0.375514	0.492024	0.120156	-0.300806	0.289727	-0.412695	-0.299416	0.054385	-0.097257	-0.212528	-0.200413	-0.079815	0.341797	-0.110575	-0.331268	-0.174442	-0.294841	0.19378	-0.180524
648	0.052945	0.052195	0.049929	0.185019	-0.100391	-0.04427	-0.03109	-0.223844	0.055166	0.025311	-0.193813	0.173036	-0.136076	-0.003981	-0.018376	-0.002155	-0.121231	-0.066801	-0.171724	-0.137532	0.307664	-0.011042	-0.054525	-0.072615	-0.350394	-0.053672	-0.159731	-0.14209	-0.124437	0.083214	-0.058897	-0.169869	0.112602	0.147761	-0.022598	0.115464	0.106151	-0.005348	-0.087284	-0.105196	-0.140472	-0.131031	-0.294909	-0.080185	-0.108705	-0.197129	-0.071496	-0.190947	-0.098936
649	-0.095278	-0.099117	-0.100866	0.09184	0.306232	-0.077929	0.024785	-0.040749	-0.076092	-0.233359	0.07451	-0.043641	0.211922	-0.211795	-0.214977	-0.268668	-0.147952	-0.151232	-0.254018	-0.250665	-0.027161	0.215322	-0.089716	-0.013804	0.212656	0.359973	0.159621	-0.219492	0.236638	0.008042	0.345037	0.249887	-0.15009	-0.151985	0.552725	-0.284699	-0.208688	0.074059	-0.118851	-0.207498	-0.210703	-0.15039	0.128583	-0.043018	-0.279927	-0.090916	-0.281968	0.17877	-0.117199
650	-0.120658	-0.12084	-0.125402	0.080745	0.404591	-0.017287	-0.038965	0.070626	-0.054809	0.02476	0.366389	0.296658	0.537971	0.077275	0.083212	-0.172916	0.024719	-0.110886	-0.038593	-0.13626	-0.105131	0.358252	-0.158306	-0.275644	0.12207	0.270887	0.388905	-0.187139	0.123573	-0.058552	0.328007	0.450193	0.184694	-0.135973	0.398142	-0.182047	-0.034594	0.158235	-0.079596	-0.22654	-0.220476	-0.055936	0.327468	-0.078639	-0.223505	-0.113444	-0.296984	0.175067	-0.083059
654	0.002512	0.000967	-0.00376	-0.192895	0.550452	0.038803	-0.073844	0.140988	0.352633	0.215461	0.237375	0.26324	0.387096	0.314076	0.326728	-0.021661	-0.030962	-0.050761	-0.001639	-0.026741	-0.185833	0.342346	-0.215883	-0.155177	0.096997	0.136681	0.286732	0.026114	0.176556	-0.186279	0.282715	0.539098	0.234085	-0.213853	0.124055	-0.019906	0.119053	0.098977	-0.202663	-0.003833	0.030137	-0.025303	0.308802	-0.065089	-0.126016	-0.134332	-0.202549	0.237806	-0.091745
655	-0.124175	-0.122654	-0.123575	-0.047049	0.337614	-0.048272	-0.046356	0.154915	-0.016992	-0.248171	0.099741	0.101902	0.193589	-0.150634	-0.07543	-0.049526	0.03571	-0.049019	-0.139261	0.006707	-0.112049	0.309376	-0.02826	-0.071784	0.285507	0.307433	0.273684	-0.148582	0.226018	-0.092492	0.312857	0.359321	-0.070508	-0.034168	0.595432	-0.183868	-0.182887	0.079528	-0.00084	0.081555	0.09953	-0.012852	0.083567	-0.001686	-0.124135	-0.039955	-0.191376	0.161275	-0.062393
656	-0.138188	-0.13992	-0.134908	0.006556	-0.225654	0.24337	0.013783	0.055354	-0.188703	-0.015946	0.147788	-0.223641	0.030359	-9e-05	-0.054256	0.147241	0.260868	0.229312	0.150719	0.150342	-0.07215	-0.122145	0.125547	0.31397	0.109101	0.130931	-0.13746	0.077706	0.242388	0.054715	-0.03168	-0.223884	-0.052712	0.009516	0.090242	0.073369	0.046696	0.319188	0.176844	0.160023	0.133176	0.097099	-0.167983	0.231812	0.204995	0.23402	0.266365	0.243263	0.426908
657	-0.074907	-0.073923	-0.075615	-0.135951	0.294892	0.054397	0.214306	0.006998	0.105753	0.019449	0.144216	0.127708	0.204653	0.066994	0.073457	0.202306	0.038482	0.041736	0.18282	0.163078	0.031934	0.044755	0.038571	0.098896	0.010969	0.187226	0.054121	0.073939	-0.111091	-0.051615	0.135484	0.317645	-0.013342	-0.101771	0.04705	-0.220983	-0.138043	-0.061305	-0.079768	0.029287	0.030731	0.044796	0.012513	0.261144	0.035665	-0.007883	0.1018	0.276663	-0.012741
658	0.147237	0.149772	0.148621	0.088889	-0.121818	-0.0876	0.113959	-0.046305	0.055519	-0.106989	-0.021387	0.137893	-0.02636	0.110366	0.161342	0.376595	-0.167445	-0.175413	-0.229751	0.258133	0.146119	0.091875	0.100679	-0.011695	-0.15882	0.116554	-0.238349	-0.106818	-0.153713	0.126439	-0.167542	-0.216931	0.015006	0.074935	-0.097346	0.153162	0.142848	-0.11864	-0.143151	-0.246192	-0.222159	-0.133482	-0.244271	-0.110217	0.019539	-0.161013	-0.071261	-0.171681	-0.065441
659	0.157348	0.15663	0.15424	0.261693	0.411956	-0.157293	0.032079	-0.12863	0.141318	-0.180368	0.106258	0.387902	0.319238	-0.080484	0.066733	-0.199389	-0.177201	-0.118714	-0.227118	-0.24801	0.199257	0.256868	-0.27961	-0.404805	-0.143089	0.13234	0.144288	0.039375	0.025321	-0.126625	0.339213	0.401486	0.178227	0.046667	0.458648	-0.232755	-0.176917	0.173009	-0.242609	-0.011583	-0.052832	-0.068857	-0.004481	-0.015673	-0.228315	-0.173978	-0.331493	-0.146014	-0.145583
661	0.039809	0.033455	0.035012	0.008218	0.138843	0.131816	-0.13493	0.100174	0.092377	0.004032	0.068226	-0.137652	0.106941	-0.015046	0.021399	-0.142516	-0.079877	0.11228	0.153708	-0.184113	-0.018883	-0.2393	0.123932	0.164812	0.190229	-0.246358	-0.106701	-0.038527	0.122154	-0.07637	0.163809	0.097436	-0.063279	-0.09966	-0.16146	-0.087156	-0.090667	0.007131	-0.155856	0.063847	0.049051	0.051347	0.231574	0.128416	-0.002098	0.097155	0.090241	0.052996	-0.031611
663	-0.198521	-0.19709	-0.201886	0.063102	0.309142	-0.051697	-0.095671	0.024989	0.011217	-0.024866	0.197749	0.052391	0.345249	0.030995	-0.065921	-0.201836	0.007217	-0.174068	0.090183	-0.079138	-0.12891	0.301494	-0.192351	-0.295479	0.121524	0.269987	0.304596	-0.041405	0.138257	-0.181503	0.191158	0.393527	-0.065892	0.111405	0.421944	-0.178583	-0.039197	-0.029421	-0.096828	-0.108578	-0.17337	0.030295	0.170371	-0.055361	-0.23262	-0.232465	-0.150447	0.10914	-0.24031
664	-0.109835	-0.106972	-0.10371	-0.012994	-0.253919	0.154863	0.165135	-0.008977	0.014407	0.037606	-0.002995	-0.111283	-0.170836	-0.303679	-0.111689	0.133325	0.098487	0.086639	-0.003038	0.039937	0.113295	-0.143586	0.12627	0.226501	0.080242	0.053147	-0.03227	0.149546	0.098983	0.159208	-0.095604	-0.224234	-0.01837	0.129912	-0.070361	0.11353	0.186603	0.116031	0.235839	0.013326	0.017566	0.101011	-0.169833	0.166802	0.044301	0.130245	0.249035	0.05454	0.152094
665	0.174381	0.173583	0.171739	0.273257	0.099115	-0.241899	0.094834	-0.133566	0.139745	-0.171453	-0.237491	0.000114	-0.015789	-0.29271	-0.182412	-0.217369	-0.128042	-0.10989	-0.265787	-0.275628	0.192365	0.027962	-0.097394	-0.161373	0.066796	0.234636	0.225985	-0.099613	0.116942	0.043893	0.175363	0.070907	-0.20879	0.125935	0.308242	-0.069216	-0.023251	0.039324	-0.099599	-0.168068	-0.174421	-0.003294	-0.187169	-0.061708	-0.286146	-0.178792	-0.281542	-0.078693	-0.181311
666	0.03073	0.023436	0.023099	-0.010663	0.202315	0.073601	-0.109785	0.180357	0.119152	0.179517	-0.019464	-0.073373	0.044088	0.010637	0.021932	-0.241556	0.032357	0.11027	-0.072095	-0.282372	-0.038631	0.008738	-0.111906	0.056836	0.218621	0.127669	0.277181	-0.148025	0.226686	-0.062162	0.212487	0.13852	0.086043	-0.178563	0.045712	0.163927	0.112333	0.182189	0.04662	0.040496	0.099705	-7e-05	0.145244	0.022437	-0.007549	0.052682	-0.177716	0.188943	0.135375
667	0.149946	0.147648	0.14037	0.163479	0.421017	-0.109594	-0.035613	-0.138714	0.052069	-0.001276	0.129841	0.270859	0.301201	0.071319	0.080701	-0.353485	-0.148036	-0.067976	-0.222557	-0.416708	0.05956	0.044146	-0.330748	-0.32284	-0.187115	-0.014905	0.040375	-0.19789	0.016294	-0.030488	0.387417	0.320159	0.254214	-0.007455	0.242091	-0.168287	-0.184809	0.153195	-0.19835	-0.211293	-0.212954	0.115253	0.151137	0.0447	-0.115153	-0.024802	-0.334015	-0.102637	-0.194457
669	-0.06652	-0.063314	-0.063766	-0.105592	0.023661	0.048785	-0.088097	-0.050582	0.004128	0.012802	-0.153915	0.052426	-0.074474	-0.131142	0.011756	-0.138687	-0.013169	-0.181304	-0.024806	-0.109477	-0.126866	0.111349	-0.297151	-0.121056	-0.084525	-0.010405	-0.211392	-0.064281	0.158716	-0.111022	0.074015	0.139253	0.076293	-0.162609	0.139834	-0.105108	-0.087902	0.048414	0.125948	-0.103584	-0.102215	-0.006815	-0.095793	0.036535	-0.165773	-0.04463	-0.179893	0.029916	0.016525
670	0.09757	0.099085	0.098406	-0.250253	-0.056326	0.058025	0.213408	0.020986	0.194112	0.2805	-0.124179	0.012757	-0.258002	-0.095906	-0.106231	0.004673	0.153677	0.108124	-0.059808	-0.045194	0.062297	0.058422	0.121719	0.264136	-0.17952	-0.109586	0.002519	-0.170345	0.00698	0.156921	0.043636	-0.057746	0.15147	-0.120957	-0.1851	0.300905	0.243588	-0.023424	0.214643	-0.102665	-0.066614	-0.014607	-0.112058	0.035519	0.008797	0.075567	0.061163	0.089971	-0.053533
672	0.05865	0.061459	0.066584	0.083327	-0.335826	0.063222	0.069026	0.121825	-0.036469	0.056878	0.178616	0.063852	-0.146484	0.034826	-0.036805	0.288303	0.195746	0.26159	0.276938	0.349423	0.1082	-0.019923	0.380304	0.113289	-0.015293	-0.144057	-0.016536	0.037701	-0.086566	0.010184	-0.251251	-0.297723	-0.004497	0.171891	-0.096208	0.281395	0.239514	0.013034	0.128069	0.297875	0.299603	0.071871	-0.08699	0.130029	0.17167	0.20487	0.370506	-0.134177	0.185126
673	-0.071467	-0.074136	-0.069747	-0.15547	-0.000765	0.146395	0.187786	-0.049657	0.063158	0.129632	0.163446	0.186991	0.166957	0.053061	-0.038748	0.227641	0.069258	-0.021732	0.125597	0.226405	0.14334	0.145814	0.025862	-0.03816	-0.062427	0.123948	0.038596	0.132907	-0.085694	0.032656	0.054138	0.076594	0.117066	-0.199975	0.079299	-0.109671	-0.021508	0.028417	0.039381	0.016784	-0.044634	-0.161799	0.019702	0.240775	-0.038343	-0.1358	-0.026654	0.073679	-0.082679
675	-0.295913	-0.297603	-0.289022	-0.252829	-0.346606	0.203325	-0.052711	0.131314	-0.188502	0.033502	0.235029	-0.008061	-0.054717	0.006346	-0.104885	0.231393	0.384995	0.345566	0.476877	0.358285	-0.053545	-0.070259	0.280526	0.275082	0.148309	-0.009234	0.051126	0.254911	0.074172	-0.037093	-0.189184	-0.284077	0.025723	0.274967	-0.021307	0.1739	0.103183	0.083057	0.227206	0.459867	0.406563	0.086004	0.003394	0.269636	0.361148	0.303238	0.505124	-0.046707	0.396125
677	0.100686	0.098635	0.096496	0.146673	0.435625	-0.137613	0.146919	-0.163793	0.217106	-0.078203	0.00151	0.166459	0.255438	0.045964	0.036323	-0.170282	-0.094981	-0.155081	-0.161414	-0.230152	0.033186	0.301907	-0.15116	-0.165835	0.001614	0.368884	0.314747	-0.104238	0.039898	-0.045264	0.254758	0.444589	-0.115451	-0.169068	0.462546	-0.196087	-0.128294	0.07999	-0.135824	-0.120503	-0.129162	-0.235597	0.000812	-0.074783	-0.389679	-0.366859	-0.377444	0.375224	-0.158264
678	0.190464	0.187187	0.183649	0.096052	0.452987	-0.25522	0.011748	-0.120516	0.267672	-0.016918	-0.02811	0.284894	0.311844	0.116965	0.098162	-0.280871	-0.088789	-0.075796	-0.174587	-0.304875	0.190742	0.271494	-0.221079	-0.213846	0.124874	0.129364	0.378175	-0.148992	-0.03638	-0.10866	0.354964	0.467148	-0.011818	-0.177467	0.332743	-0.078852	-0.074397	0.04214	-0.201952	-0.100789	-0.098107	-0.193432	0.109037	-0.145328	-0.300406	-0.272314	-0.45557	0.099824	-0.256133
682	0.003411	0.004172	0.005637	0.07317	0.080859	0.003023	-0.037616	-0.052165	-0.150002	0.004607	-0.214008	-0.267616	0.005761	-0.108381	0.017476	-0.163582	-0.070761	-0.046414	0.080894	-0.177592	-0.166525	-0.216733	-0.005079	-0.042969	0.010565	-0.123588	-0.075653	0.117998	0.119472	0.172214	0.096399	0.037964	-0.110069	0.020597	-0.237705	0.010297	-0.019784	-0.003201	0.127251	0.027091	0.069728	0.096184	0.196805	0.096187	0.052909	0.128893	-0.046967	0.080469	0.05328
687	0.189738	0.191217	0.185726	0.294246	0.467975	-0.253363	0.09143	-0.068625	0.185259	-0.103852	0.010751	0.391196	0.363451	0.015886	-0.001432	-0.205513	-0.252701	-0.33057	-0.36027	-0.21953	0.360521	0.370489	-0.15526	-0.40079	-0.049074	0.271049	0.317141	-0.323657	-0.148397	-0.0256	0.379014	0.420845	0.096853	0.134242	0.453284	-0.152541	-0.196424	-0.091499	-0.219396	-0.165702	-0.194341	-0.258405	0.04691	-0.26388	-0.358285	-0.302251	-0.462962	-0.288544	-0.332695
688	0.001414	0.000502	0.00233	-0.171974	0.307394	0.246961	0.141989	0.093078	0.028974	0.194937	0.235753	0.133777	0.166813	-0.0225	0.024427	-0.164242	0.218922	0.281978	0.233085	-0.133717	-0.230623	-0.169819	-0.337902	-0.032157	0.195346	-0.004708	0.013403	0.205033	0.032938	0.056466	0.2658	0.378958	0.113643	-0.21184	0.021482	-0.218823	-0.261951	0.249232	0.18401	0.167669	0.162569	0.090095	0.373604	0.200033	0.099772	0.209462	0.020467	0.331666	0.21618
694	-0.073238	-0.075772	-0.078349	-0.091559	0.087759	0.009154	-0.054878	0.007861	0.005575	0.131303	0.102761	0.078519	0.138679	-0.048932	-0.03279	-0.234629	0.099281	-0.089141	0.084676	-0.143873	-0.050286	0.052951	-0.309029	-0.139645	0.106035	-0.123287	0.151193	0.053018	0.004327	-0.150113	0.100355	0.183552	0.042511	-0.244961	0.114612	-0.064133	0.029671	0.116237	0.162411	-0.046721	-0.077531	0.082691	0.227357	-0.111813	-0.051982	-0.027772	-0.217794	0.011825	-0.129691
726	0.038927	0.037463	0.032746	-0.000331	0.50589	-0.0604	0.046732	-0.095068	0.083827	-0.153568	0.172472	0.269862	0.410991	-0.006766	0.217275	-0.120366	-0.139763	-0.135599	-0.236115	-0.225012	-0.105005	0.268082	-0.276194	-0.168405	-0.020738	0.223623	0.070137	-0.044675	0.015216	0.009591	0.464471	0.468001	0.192581	-0.133423	0.426592	-0.288188	-0.270825	0.176088	-0.217228	-0.202302	-0.205678	-0.093542	0.141397	0.036748	-0.204689	-0.066494	-0.368454	0.157592	-0.131912
728	-0.079691	-0.07768	-0.079229	-0.055716	0.053203	-0.027759	-0.027224	0.143892	0.030904	-0.153228	0.078762	0.081235	0.158279	-0.088496	-0.010473	0.067282	0.093701	-0.092064	0.005543	0.171687	-0.064356	0.159609	-0.063272	0.014893	0.364228	0.188947	0.089777	-0.019195	0.08017	-0.144532	0.077807	0.147774	-0.078879	-0.147443	0.269949	-0.104963	-0.134893	0.011462	0.005053	-0.050921	-0.04622	-0.127123	-0.014041	-0.103666	-0.09653	-0.035388	-0.106051	0.044811	-0.02551
730	0.223657	0.220756	0.217113	0.06556	0.549253	-0.296421	0.009467	-0.114118	0.276858	0.08936	0.119699	0.508835	0.313041	0.396409	0.201005	0.044133	-0.130991	-0.100273	-0.151623	-0.002763	0.210254	0.441278	-0.238541	-0.32578	-0.163064	0.066661	0.350835	-0.31654	-0.134156	-0.125161	0.279492	0.455118	0.330057	-0.07202	0.234128	-0.238583	-0.225031	-0.094768	-0.306223	-0.135818	-0.136652	-0.206318	0.101838	-0.173762	-0.233026	-0.235727	-0.367514	-0.059516	-0.318748
734	-0.012097	-0.008026	-0.007292	-0.068171	-0.200244	0.07886	0.139926	0.044373	0.051449	0.114517	0.014672	0.00649	-0.027149	0.004159	0.11806	0.292966	0.129488	0.051138	0.284725	0.326271	-0.036647	-0.083433	0.097462	-0.034308	-0.158842	0.022694	-0.039123	0.320148	-0.015344	0.014802	-0.303538	-0.130668	-0.052267	0.170835	-0.308781	0.035591	0.115183	-0.144528	0.114895	0.169873	0.154557	-0.004988	-0.097989	0.194328	0.14108	0.06885	0.191886	-0.142926	0.081971
740	0.020254	0.021841	0.022024	0.060039	-0.24319	-0.133053	-0.171105	0.108115	-0.059934	-0.184597	-0.086401	-0.035586	-0.077228	0.130446	-0.003299	0.271626	-0.001748	-0.10519	-0.089746	0.316169	0.063857	0.133406	0.184861	0.126863	0.019293	0.191936	0.116855	-0.153143	-0.025684	-0.1993	-0.239638	-0.292818	-0.162735	0.108449	0.04941	0.026355	-0.032089	-0.237908	-0.069269	-0.112689	-0.053711	-0.003186	-0.177272	-0.116496	0.002625	-0.098508	0.017582	-0.082151	-0.053968
744	0.236317	0.237593	0.23357	0.293599	0.27146	-0.300508	0.067518	-0.230557	0.100184	-0.087818	0.017691	0.377943	0.303901	0.113138	-0.065019	-0.182513	-0.255862	-0.207123	-0.279276	-0.144388	0.28032	0.31184	-0.164533	-0.403025	-0.162553	0.218445	0.233076	-0.427172	-0.159466	-0.043621	0.247964	0.161885	0.071593	0.008349	0.316757	-0.232246	-0.320987	-0.171778	-0.359126	-0.471984	-0.472082	-0.157073	0.013889	-0.120949	-0.438162	-0.28072	-0.407657	-0.17876	-0.423433
745	-0.016431	-0.020452	-0.016836	0.038196	0.176807	0.001374	-0.034877	-0.171264	-0.024785	0.04535	0.063552	-0.095722	0.142642	0.132791	-0.138248	-0.194996	-0.000782	0.190301	0.157308	-0.201344	-0.034989	0.071617	-0.090658	0.093104	-0.126529	-0.014345	0.058416	-0.01815	0.012262	-0.051268	0.138673	0.121994	-0.01419	-0.10527	0.102159	-0.029796	0.010677	0.169935	-0.046632	0.019835	-0.048568	0.128765	0.067953	0.002703	-0.097218	-0.053159	0.068225	0.355247	0.145207
747	0.087465	0.087743	0.084928	0.24612	0.122142	-0.311997	-0.061884	0.018549	-0.062695	-0.208473	0.041627	0.071905	0.229022	0.233751	0.081464	0.213771	-0.206687	-0.198884	-0.145289	0.230114	0.208251	0.299138	-0.037491	-0.139755	-0.069307	0.242566	0.114194	-0.367824	-0.195839	-0.221894	-0.040361	0.02326	-0.068431	-0.049886	0.200621	-0.176332	-0.176473	-0.275195	-0.303449	-0.270645	-0.301989	-0.159405	-0.094579	-0.211465	-0.220874	-0.352148	-0.277245	-0.143362	-0.339815
753	0.078881	0.079133	0.079867	0.205402	0.119182	0.017999	0.026055	-0.07764	-0.077139	-0.132925	0.162332	0.163531	0.171408	0.085342	0.051306	0.113348	-0.076115	-0.164693	-0.142618	0.052128	0.136508	0.061253	0.041335	-0.015332	-0.054054	0.072133	0.022901	-0.375875	-0.030819	0.008337	0.106022	0.042476	0.047487	-0.166692	0.267074	-0.161524	-0.143044	0.046361	-0.094005	-0.181218	-0.184183	-0.142047	-0.082227	-0.106709	-0.140003	-0.100686	-0.144304	0.016032	-0.00274
754	-0.064907	-0.064912	-0.065841	-0.066355	0.21845	-0.063751	0.12734	-0.193447	-0.102678	0.031677	-0.161798	-0.07016	-0.027323	-0.312037	-0.197641	-0.300283	-0.007964	-0.117085	-0.082054	-0.328103	-0.088103	-0.044042	-0.211565	-0.006717	0.021587	0.040707	-0.009401	0.015184	0.190674	0.148228	0.302315	0.232652	-0.038743	0.07112	0.21292	0.023692	0.007499	0.153412	0.175189	-0.159649	-0.112253	0.037605	0.140427	0.182291	-0.114351	0.085096	-0.170803	0.244604	-8.3e-05
755	0.097797	0.089635	0.092275	0.066163	0.186493	-0.155591	-0.049118	-0.071707	0.066486	0.018816	-0.004685	-0.017515	0.12033	0.337853	0.008071	-0.039671	-0.172319	-0.10779	-0.171539	-0.080876	0.143228	0.114035	0.092482	-0.029859	0.055818	-0.014162	0.28522	-0.280933	0.037932	-0.024381	0.17344	0.074162	0.016845	-0.255771	0.158974	-0.157715	-0.161639	-0.085428	-0.179183	-0.182941	-0.159648	-0.084737	0.012124	-0.100083	-0.160546	-0.245732	-0.216987	0.050751	-0.263408
757	0.078057	0.084119	0.078915	0.048454	0.045703	-0.346465	0.068333	-0.324791	0.019836	-0.117984	-0.310378	0.14806	-0.104246	-0.009068	0.038651	-0.003472	-0.209215	-0.304304	-0.418939	-0.095624	0.199881	0.259897	-0.16515	-0.26068	-0.41174	0.113592	-0.067403	-0.155575	-0.151116	0.02978	-0.061738	0.027935	0.026281	0.131629	0.117941	-0.021679	-0.021732	-0.15849	-0.155619	-0.327615	-0.328859	-0.10289	-0.352116	-0.125544	-0.265789	-0.295513	-0.298495	-0.248058	-0.306046
760	0.073806	0.073852	0.073362	0.259997	-0.052404	-0.213142	-0.191547	-0.217671	0.020733	-0.133129	-0.212416	0.040691	-0.004286	0.045584	-0.080365	-0.237924	-0.147126	0.051896	-0.100175	-0.23527	0.053411	-0.046873	-0.245279	-0.201015	-0.054135	0.035188	-0.008767	-0.144428	-0.157836	-0.16222	-0.089483	-0.084434	-0.173434	-0.042947	0.053338	-0.172342	-0.146616	-0.035257	-0.148222	-0.083147	-0.134301	-0.141445	-0.249947	-0.358862	-0.30979	-0.221509	-0.142275	-0.162656	-0.039372
761	0.197145	0.195748	0.192861	0.167466	0.355242	0.0774	0.083818	-0.07284	0.201748	0.252444	0.168841	0.418816	0.203303	0.301779	0.286039	-0.040671	0.02582	0.170832	0.066957	-0.12937	-0.079726	0.038537	-0.205386	-0.171096	-0.063492	0.057967	0.034459	0.069524	-0.104327	0.143252	0.128404	0.269213	0.280322	-0.189302	-0.093918	-0.081699	0.057044	0.213697	-0.121168	0.019328	0.041473	-0.056448	0.089361	-0.099001	0.018526	-0.027128	-0.103028	0.211895	0.088331
767	0.128091	0.13089	0.132743	-0.079357	0.013469	-0.079326	0.080174	-0.050732	0.120642	0.067584	-0.031416	0.154073	-0.064269	0.091377	0.03322	0.248608	0.018581	-0.021485	-0.004838	0.177649	0.288639	0.104595	0.128362	0.065005	-0.124308	-0.048553	0.053293	-0.166002	-0.188685	-0.04193	-0.032287	0.000938	0.21989	0.047205	-0.136659	-0.00676	-0.168931	-0.203415	-0.031399	-0.100557	-0.067827	-0.193279	0.065263	-0.007631	-0.047477	-0.011757	-0.014667	-0.058346	-0.081967
771	0.222527	0.224339	0.224374	0.319998	-0.108308	-0.45792	0.004309	-0.2218	0.06301	-0.350822	-0.195369	0.083298	-0.027027	0.121294	-0.003063	0.290223	-0.308447	-0.294131	-0.313439	0.233088	0.440021	0.382651	0.217158	-0.119655	-0.16216	0.242395	0.159734	-0.298417	-0.226626	-0.183739	-0.174101	-0.186546	-0.207081	0.02314	0.282498	-0.154764	-0.191623	-0.350638	-0.35418	-0.266728	-0.281245	-0.245064	-0.427172	-0.31	-0.392091	-0.43438	-0.221132	-0.265754	-0.386384
773	-0.043614	-0.046936	-0.049995	-0.017593	0.270064	0.031065	-0.130717	0.050284	0.057774	0.090496	-0.00563	-0.021095	0.214388	0.058051	0.069002	-0.282639	-0.034976	-0.033798	0.076981	-0.338034	-0.190978	0.03482	-0.100013	-0.031061	0.081829	-0.109433	-0.028784	-0.10476	0.203417	-0.065883	0.247532	0.326935	-0.007333	-0.302317	0.01412	-0.074065	0.073301	0.031981	-0.010459	-0.097044	-0.098511	-0.080232	0.06654	0.023586	-0.176232	-0.10274	-0.178728	0.316731	0.012262
774	-0.209593	-0.210392	-0.209321	-0.116172	-0.180483	0.117975	-0.122256	-0.023461	-0.255012	-0.000264	0.193293	-0.146731	-0.060476	-0.099269	0.020639	-0.171475	0.0653	0.079344	-0.00946	-0.15145	-0.209849	-0.19153	0.020084	0.063644	0.132087	-0.098904	-0.063074	0.342337	0.199538	-0.079017	-0.124572	-0.164617	0.022404	-0.190985	0.037593	0.11126	0.173597	0.211238	0.226178	0.190151	0.200774	0.152134	0.054713	0.116073	0.176955	0.252636	0.094995	-0.03614	0.276613
775	0.177626	0.172361	0.167724	0.2305	0.366358	-0.429036	-0.125786	-0.422945	0.090644	-0.210563	-0.180807	0.254716	0.302128	0.087905	-0.047159	-0.302765	-0.397925	-0.478213	-0.363754	-0.352334	0.241583	0.355536	-0.319353	-0.299876	-0.154797	0.204294	0.338201	-0.383109	-0.055226	-0.237038	0.308268	0.254052	-0.020032	-0.148843	0.36738	-0.328676	-0.294493	-0.135853	-0.355845	-0.417955	-0.412952	-0.378618	0.033926	-0.25129	-0.553615	-0.400037	-0.54532	-0.09906	-0.390008
776	0.355102	0.35544	0.351228	0.285937	0.075761	-0.370894	-0.022178	-0.273753	0.022892	-0.135418	-0.280441	0.047082	0.041098	0.272399	0.125828	0.02839	-0.305137	-0.171716	-0.198945	-0.011883	0.256751	-0.014587	-0.038816	-0.169544	-0.215193	-0.070906	-0.110056	-0.186703	-0.254172	-0.009324	-0.050932	-0.052043	-0.099043	0.102018	-0.076707	-0.042097	-0.161664	-0.203983	-0.23293	-0.111849	-0.093747	-0.037856	-0.144554	-0.067141	-0.095906	-0.201942	-0.227975	-0.34903	-0.267346
777	-0.104302	-0.109463	-0.110013	-0.167194	0.448365	-0.004542	-0.00491	-0.07718	0.058954	0.062674	0.278478	0.182569	0.388043	0.171477	-0.028703	-0.151618	-0.047981	-0.017363	-0.057081	-0.147408	0.122255	0.405561	-0.246858	-0.154593	-0.002087	0.28118	0.501646	-0.103984	0.048328	-0.106504	0.385407	0.405809	0.189217	-0.205774	0.450464	-0.141932	-0.084205	0.171718	-0.127337	-0.032454	-0.092656	-0.082586	0.431817	0.02848	-0.17816	-0.104884	-0.221083	0.221736	-0.088703
780	0.131588	0.135648	0.134443	-0.005121	0.056435	0.046415	0.231841	0.044022	-0.044556	0.002068	-0.143185	-0.072678	-0.091384	-0.12743	0.023481	0.084413	0.053449	0.108024	-0.048156	-0.00063	-0.007751	-0.280162	0.162329	0.164588	-0.097723	-0.22522	-0.228161	-0.042066	-0.017715	0.303167	0.062984	0.057685	-0.050301	-0.055165	-0.23596	-0.043421	-0.176686	-0.017354	0.096882	0.010334	0.071798	0.204407	0.135489	0.187764	0.188739	0.170424	0.115664	0.080975	0.02052
782	0.00866	0.010927	0.009099	0.052837	0.084664	-0.002411	0.086063	-0.097291	-0.131117	-0.090469	0.269503	0.068023	0.391284	0.187642	0.292838	0.135045	0.120309	0.028174	0.128823	0.073098	-0.059053	0.029684	0.123814	-0.082931	0.046275	0.062368	0.103871	0.081393	0.114317	0.163274	0.097609	0.08198	-0.069803	0.0401	0.047025	0.097625	0.126059	0.153407	-0.043408	0.089882	0.127512	0.227394	0.04898	0.219515	0.094392	0.122549	0.201883	0.151439	0.286625
783	0.142381	0.139224	0.136101	0.156004	0.158755	-0.114814	-0.003693	-0.165241	0.062132	0.048565	-0.214233	0.193462	0.116631	0.151494	0.069556	-0.191062	-0.12476	-0.284639	-0.178756	-0.225742	0.104538	0.080625	-0.186336	-0.155047	-0.142368	-0.044863	0.032752	-0.290989	-0.064502	0.031792	0.11422	0.1376	0.161848	-0.094053	-0.057989	-0.041071	0.002811	-0.014152	-0.109634	-0.243293	-0.240099	-0.127638	0.055992	-0.132779	-0.151477	-0.155637	-0.305722	-0.01521	-0.200677
784	0.131359	0.127816	0.133263	-0.037007	0.093213	0.122632	0.133385	0.002171	0.125961	0.061659	-0.062586	-0.006318	-0.024592	0.02912	0.050051	0.082418	0.080019	0.061015	0.087717	-0.017106	0.056852	-0.024786	0.163814	0.294205	-0.007314	-0.20495	-0.237355	-0.003896	0.081521	0.164608	0.240829	0.026761	0.046404	-0.208264	-0.106278	-0.112224	-0.183601	0.113094	-0.011714	0.086163	0.068415	-0.055596	-0.214181	0.154769	0.086404	0.076773	0.086433	0.300412	0.117089
785	0.004887	0.003783	-0.000495	-0.224259	0.269319	-0.205779	0.075301	-0.186807	0.120037	-0.04705	0.16172	0.229472	0.164835	0.039556	0.178267	0.003013	-0.019955	-0.033244	-0.133218	-0.05735	0.087133	0.12735	-0.176795	-0.143396	0.15328	0.151121	0.270845	-0.009103	-0.041325	-0.050957	0.13251	0.220774	0.083842	-0.038216	0.221445	-0.061589	-0.057683	-0.006464	-0.143992	-0.093963	-0.078261	-0.090969	0.066058	0.095571	-0.126341	-0.03183	-0.230742	-0.0399	-0.158965
788	-0.002724	0.000521	-0.005334	-0.026345	-0.044879	-0.356841	-0.030126	-0.22467	-0.040828	-0.027676	-0.128434	0.037252	-0.055002	0.168008	0.01841	0.146265	-0.176834	-0.274769	-0.115223	0.170737	0.069493	0.272174	-0.040375	-0.089649	-0.212608	0.065035	0.061395	-0.341108	-0.238225	-0.133635	-0.163946	-0.046522	0.01	0.090137	0.058487	0.055054	0.022289	-0.318778	-0.083035	-0.350587	-0.34666	-0.136262	-0.168744	-0.210628	-0.234839	-0.23123	-0.075842	-0.216109	-0.313409
794	-0.085351	-0.08674	-0.084093	-0.027617	0.334235	0.215501	0.158826	0.118	0.036952	0.187598	0.347563	0.125704	0.296015	0.013666	0.025421	-0.022442	0.330359	0.274859	0.27003	-0.001356	-0.219979	0.104474	-0.1041	0.025546	0.23948	0.322258	0.26437	0.099217	0.233624	0.134401	0.297072	0.421357	0.112931	-0.106679	0.213114	-0.070775	0.07716	0.303738	0.208334	0.162918	0.170434	-0.030569	0.186609	0.198379	0.046214	0.154881	0.043797	0.484778	0.249417
799	-0.084676	-0.08293	-0.08737	-0.127122	0.175156	-0.192818	0.091002	-0.210952	-0.054149	-0.113664	0.211194	0.168842	0.363033	0.099576	-0.033676	-0.031788	-0.160341	-0.077805	-0.265979	-0.054507	0.211664	0.473662	-0.164181	-0.267069	-0.04256	0.144385	0.078582	-0.163585	0.044121	-0.045833	0.132516	0.171089	0.004705	-0.136122	0.282518	-0.18222	-0.155266	-0.163852	-0.150503	-0.282425	-0.342591	-0.063135	0.076784	-0.090539	-0.241245	-0.237141	-0.184037	-0.035793	-0.229826
800	-0.122492	-0.124037	-0.127806	0.036685	0.482635	-0.036526	0.031265	-0.176537	-0.086571	-0.115614	0.160765	0.180309	0.432254	-0.092313	-0.065516	-0.326055	-0.129241	-0.137137	-0.14371	-0.313001	-0.076873	0.274542	-0.32761	-0.187356	0.102518	0.372667	0.077179	-0.077185	0.232738	0.021387	0.473393	0.430457	0.054816	0.020034	0.519391	-0.323744	-0.228657	0.141501	-0.137513	-0.217611	-0.239712	0.001444	0.244666	0.140419	-0.232433	-0.091919	-0.251326	0.255496	-0.075875
801	-0.325359	-0.32903	-0.323552	-0.364379	-0.135365	0.129046	-0.064058	0.00877	-0.083105	-0.035711	0.034389	-0.057045	-0.107843	-0.079482	-0.315029	0.062604	0.064859	0.036176	0.10266	0.177012	-0.083988	0.069836	-0.052769	0.222956	0.22954	0.185224	0.05179	0.102268	0.071189	-0.1111	-0.018015	-0.089801	-0.007557	0.003302	0.098406	-0.178558	-0.11957	0.017839	0.146517	0.007063	-0.036944	0.018972	0.073179	0.031529	0.038694	0.05279	0.249043	0.100598	0.089184
805	-0.235615	-0.232735	-0.23333	-0.319102	-0.05743	0.256199	0.054992	0.087009	-0.078836	0.175213	-0.01713	-0.11896	-0.143789	-0.302136	-0.02788	-0.049596	0.346894	0.138725	0.20086	-0.091273	-0.121567	-0.168581	-0.070485	0.161631	0.258095	-0.103511	-0.203469	0.34594	0.258786	0.244379	0.085607	0.000858	0.085302	0.189267	-0.144681	0.320225	0.23471	0.249184	0.35978	0.264696	0.265761	0.184925	0.011449	0.257626	0.376487	0.297056	0.237856	0.205153	0.361544
808	0.053038	0.051537	0.056785	0.100067	-0.037539	-0.041018	0.042287	0.060028	-0.107394	-0.056101	0.069544	0.135179	0.064451	0.272065	-0.038609	0.188693	0.041423	0.012278	0.009012	0.257701	0.08473	0.076259	0.323387	0.136834	0.137978	0.030466	0.086613	-0.211716	-0.129307	0.114011	-0.012478	-0.181369	0.024396	0.049429	0.029485	-0.089868	-0.2064	-0.053437	-0.173365	-0.000917	0.020691	-0.065364	-0.076501	-0.085201	0.03727	0.023398	0.125853	0.015972	0.060714
810	0.246302	0.242991	0.244256	0.2062	0.347459	-0.227638	0.045032	-0.144689	0.189541	-0.091396	0.003331	0.299209	0.216526	0.175873	0.023644	-0.128204	-0.212088	-0.212979	-0.229032	-0.163191	0.150457	0.200735	-0.164592	-0.304877	-0.135259	0.125067	0.374471	-0.098057	-0.059878	-0.103804	0.217927	0.296616	-0.139772	-0.335595	0.205012	-0.33545	-0.261171	-0.148181	-0.265569	-0.173039	-0.167136	-0.205348	0.082895	-0.16176	-0.362949	-0.315126	-0.340023	0.077955	-0.324248
811	-0.215391	-0.218682	-0.218007	-0.148612	-0.03004	0.110477	-0.146716	0.085843	-0.154103	0.111996	0.044579	-0.236789	0.051817	-0.10902	-0.144584	-0.19897	0.02462	0.0708	0.108625	-0.142737	-0.151468	-0.04065	-0.024219	0.083352	0.243295	-0.110394	-0.001619	0.25683	0.161286	-0.091709	9.5e-05	-0.064042	-0.073221	-0.133607	-0.149715	0.12858	0.145537	0.054023	0.009718	0.086572	0.117642	0.223885	0.224126	-0.012689	0.113388	0.091668	0.123857	0.189715	0.207114
813	-0.262977	-0.262018	-0.265053	-0.111378	0.09071	0.138763	-0.008629	-0.053025	-0.131879	-0.10112	0.056652	-0.111771	0.159681	-0.329239	-0.076661	-0.288763	0.056883	-0.038537	0.118387	-0.262714	-0.229335	-0.07002	-0.186006	-0.02406	0.11608	0.214884	-0.159306	0.222004	0.211906	0.004619	0.208576	0.165751	-0.116335	0.086449	0.263286	-0.037113	-0.009504	0.174281	0.064	-0.065164	-0.077433	0.154899	0.036805	0.291288	-0.017668	0.086591	-0.013858	0.179545	0.121525
814	0.060228	0.054662	0.055213	-0.05255	0.388975	-0.075718	0.008364	0.122499	0.214113	0.022228	0.2698	0.244233	0.281823	0.305046	-0.016043	-0.009384	-0.017273	0.021181	-0.084479	0.053645	0.116551	0.493577	0.023691	-0.066626	0.148389	0.226456	0.430973	-0.221655	0.044355	-0.172872	0.305765	0.33792	0.164318	-0.124102	0.487541	-0.122658	-0.182519	0.037615	-0.260631	0.022107	0.000888	-0.120784	0.143954	-0.115264	-0.142392	-0.13226	-0.20275	0.170062	-0.13693
815	-0.175187	-0.17476	-0.176231	0.01134	0.16505	-0.24787	-0.072493	-0.15736	-0.117659	-0.343155	-0.051906	0.009454	0.021195	-0.207214	-0.297111	-0.18818	-0.189559	-0.214763	-0.342477	-0.136924	0.124961	0.252178	-0.143256	-0.024721	0.072725	0.41521	0.179875	-0.360357	0.144453	-0.177193	0.156191	0.13298	-0.217202	-0.037599	0.634053	-0.343302	-0.345261	-0.160888	-0.156401	-0.297201	-0.321757	-0.161819	-0.125064	-0.153235	-0.370017	-0.223467	-0.239559	0.044727	-0.235986
816	0.067061	0.063387	0.067291	0.147402	0.115857	0.015945	-0.079627	-0.067589	-0.080539	-0.050871	0.135537	-0.014598	0.152078	0.36125	0.150138	0.175638	-0.056689	-0.029933	-0.035963	0.125429	0.054776	0.072168	0.086711	0.035235	0.107503	0.148185	0.041253	-0.150156	0.054911	0.043919	0.120645	-0.03086	0.114076	-0.007913	0.125207	-0.148145	-0.136011	0.144431	-0.177716	-0.041741	-0.036905	0.023171	-0.046033	0.026827	0.055637	-0.057252	0.044688	0.139756	0.009176
817	-0.186691	-0.186081	-0.190932	-0.025376	0.291914	0.223175	0.053687	0.249585	0.004122	0.073428	0.229388	0.040665	0.223167	-0.085959	-0.116339	-0.156555	0.098822	0.075765	0.163988	-0.086234	-0.126841	0.099387	0.010976	0.044651	0.230048	0.19925	0.141472	0.101546	0.003162	-0.007928	0.204528	0.329193	0.061067	0.012102	0.118496	-0.006928	0.051689	0.188129	0.092463	0.133379	0.108301	0.111653	0.32911	-0.072177	0.167287	0.074402	0.050937	0.175626	0.052779
818	-0.19765	-0.196019	-0.194446	-0.13115	-0.095238	0.164177	-0.071963	0.074925	-0.206681	-0.046119	0.416403	-0.117632	0.003673	-0.114646	0.043804	-0.026308	0.135343	0.214188	0.162396	0.005204	-0.083265	-0.091539	0.053625	-0.058174	0.138173	0.035375	0.127137	0.409798	0.048192	-0.119636	-0.06847	-0.068729	-0.06474	-0.076818	0.117173	0.204741	0.241761	0.302916	0.088201	0.325601	0.332205	0.175892	0.153622	0.159773	0.194968	0.228392	0.195357	0.095018	0.277906
819	0.169283	0.171212	0.174658	0.030828	-0.073668	-0.168248	0.039763	-0.204243	0.118992	-0.079164	0.045123	0.133958	-0.164954	0.14596	0.102069	0.388624	-0.192461	-0.002894	-0.23087	0.262245	0.302659	0.16847	0.030882	0.098342	-0.079958	-0.062532	-0.20613	0.047221	-0.064523	-0.110162	-0.196981	-0.17861	0.040712	-0.237465	-0.066486	-0.054609	0.132422	-0.056318	-0.16075	-0.078714	-0.08896	-0.292244	-0.264647	-0.085323	-0.130816	-0.112425	-0.014341	-0.071502	-0.053898
821	-0.276549	-0.273368	-0.275877	-0.115648	-0.048633	-0.104951	-0.156428	-0.048579	-0.244833	-0.207392	0.229868	0.056076	0.108254	0.01715	-0.02164	0.239578	-0.030259	-0.150697	-0.06427	0.247686	0.132047	0.053893	-0.012351	-0.099805	-0.018776	0.045583	0.141676	-0.004577	-0.006203	-0.190318	-0.117126	-0.05761	0.093329	0.172356	0.101273	-0.141584	0.016125	-0.122448	0.003809	-0.139734	-0.108182	0.017186	0.106589	0.045027	0.013973	-0.003048	0.1357	-0.271903	-0.079816
823	0.090773	0.090643	0.087821	0.129139	0.089087	0.012968	-0.121695	0.263294	0.094689	-0.09639	-0.068975	-0.018128	0.087078	-0.064996	0.015505	-0.291669	-0.101141	-0.135717	-0.211698	-0.260825	-0.031512	0.013216	-0.000857	-0.099688	0.066123	-0.002615	0.101935	-0.094344	0.112253	-0.089138	0.151429	0.14229	-0.116441	-0.231655	0.056261	-0.109556	-0.212126	-0.064633	-0.068401	-0.178515	-0.136072	-0.056458	-0.008793	-0.178622	-0.161535	-0.152327	-0.238169	0.054893	-0.178167
824	-0.013032	-0.013031	-0.017423	0.125468	0.122429	-0.182368	-0.081551	-0.047883	-0.008146	-0.142735	-0.154448	0.076713	-0.010961	-0.235123	-0.206781	-0.235265	-0.206092	-0.050587	-0.216843	-0.27888	0.208814	-0.04866	-0.152289	-0.063486	0.022642	0.056781	-0.055489	-0.155832	0.005529	-0.082635	0.15775	0.077396	0.007802	-0.001206	-0.019773	-0.162604	-0.147747	-0.087984	-0.016895	-0.209789	-0.198346	-0.142411	0.031234	-0.14814	-0.141293	-0.068451	-0.131239	-0.162079	-0.175756
825	-0.121033	-0.122888	-0.124433	0.080845	0.174954	-0.006349	-0.2684	0.113096	0.023058	0.081205	-0.04153	-0.010536	0.228253	0.267699	0.054626	-0.181413	-0.041409	-0.085521	-0.017223	-0.093196	-0.105253	0.039487	-0.198228	-0.15364	0.107686	0.098706	0.125635	-0.220282	0.029931	-0.178672	0.037311	0.176036	-0.003747	-0.092288	-0.020227	-0.106497	0.010007	-0.090728	-0.12009	-0.107764	-0.151839	0.058213	0.173163	-0.243068	-0.12786	-0.206576	-0.159031	0.011042	-0.175982
826	0.011811	0.013969	0.01335	-0.019859	0.131022	-0.053101	0.15865	-0.032193	0.013393	0.026434	-0.217292	-0.028126	-0.171142	-0.349054	-0.138621	-0.246313	-0.029369	-0.100464	-0.213753	-0.290619	-0.049067	0.004121	-0.073872	0.032004	0.051181	-0.007321	-0.029129	0.130347	0.09147	0.236153	0.165997	0.170088	-0.065801	-0.046881	0.053831	0.04841	0.047725	0.030264	0.150606	-0.136003	-0.110197	-0.086749	0.036983	0.005778	-0.114906	-0.030397	-0.172172	0.119786	-0.124773
827	0.008549	0.008377	0.004308	0.035434	0.533638	-0.19325	-0.012547	-0.022304	0.182636	-0.031108	0.194251	0.363586	0.35618	0.166871	0.127323	0.007586	-0.07833	-0.207117	-0.125829	0.010681	0.136857	0.367414	-0.237036	-0.297742	-0.053269	0.212246	0.492396	-0.186573	-0.089266	-0.16625	0.216589	0.495727	0.147218	0.047128	0.351069	-0.165482	-0.107809	-0.099004	-0.297568	-0.085434	-0.093545	-0.153255	0.253313	-0.287	-0.221676	-0.264939	-0.301294	-0.023533	-0.251603
828	0.050211	0.054855	0.054559	-0.09621	0.019338	0.123663	0.134524	0.104327	-0.031473	-0.059793	-0.04094	-0.136342	-0.047032	-0.20599	0.169608	0.132705	0.131833	0.168506	0.011258	0.083159	-0.000222	-0.207995	-0.049409	0.023314	0.049466	-0.134857	-0.286601	0.09329	0.132209	0.322981	0.096115	0.032243	0.020518	-0.016555	-0.148481	0.034446	-0.154869	0.145706	0.151598	0.231856	0.228244	0.124913	-0.082763	0.114702	0.256846	0.261337	-0.00345	0.033358	0.187293
829	-0.156169	-0.157333	-0.156077	-0.102145	-0.078951	0.171053	-0.04619	0.155333	0.039414	0.074666	0.146285	0.116422	0.05612	-0.202314	-0.093813	-0.214829	0.07459	0.021853	-0.081595	-0.167741	-0.036679	0.070462	-0.172936	-0.025944	0.229877	0.174477	0.191765	0.268682	0.197108	-0.084848	0.041081	-0.024724	0.003536	0.108382	0.133205	0.261765	0.194679	0.087978	0.044249	0.007048	-0.028545	0.158368	0.084499	0.002549	0.062182	-0.017712	0.10178	0.075222	0.064691
830	-0.019931	-0.01599	-0.019269	0.060013	0.026666	-0.097824	0.005064	-0.017307	0.062645	-0.108746	0.048653	0.246	0.166551	-0.059832	0.086644	0.000423	-0.086979	-0.091092	0.104184	0.038088	0.051205	0.257884	-0.053193	-0.275841	-0.119821	0.072665	-0.021906	0.12954	-0.165118	-0.178612	-0.003859	0.14153	-0.014397	0.142752	0.20695	-0.036063	-0.027586	-0.107396	-0.091381	-0.008668	-0.079708	-0.074231	-0.162446	-0.044635	-0.174791	-0.232958	-0.122558	-0.190303	-0.159302
831	0.135785	0.137722	0.134387	0.14511	0.131449	-0.175465	-0.143164	-0.06784	0.169343	-0.150475	-0.133979	0.099945	0.022262	-0.02738	0.014785	-0.134483	-0.258103	-0.118506	-0.272104	-0.155434	0.200555	0.002976	-0.318032	-0.306047	-0.157427	-0.041016	-0.22732	-0.218757	-0.024643	-0.204663	0.062458	0.157359	-0.024784	-0.21696	0.015994	-0.324775	-0.197494	-0.052553	-0.119713	-0.21381	-0.253474	-0.263029	-0.150792	-0.175129	-0.352531	-0.245882	-0.346712	-0.253628	-0.26424
832	-0.110341	-0.114203	-0.114986	0.103772	0.149234	-0.060214	-0.140182	-0.006118	-0.098311	-0.090626	-0.131481	-0.062491	0.077398	-0.075674	-0.224963	-0.330581	-0.191083	-0.268383	-0.15824	-0.248627	-0.059297	0.077511	-0.194543	-0.04955	0.183581	0.09126	0.129499	-0.088079	0.118515	-0.162983	0.130194	0.129026	-0.082026	0.00036	0.188929	-0.180057	-0.139115	-0.048125	-0.095285	-0.102796	-0.096904	0.008758	0.321925	-0.143676	-0.145376	-0.133061	-0.133389	0.09349	-0.122881
835	-0.093059	-0.094551	-0.093367	-0.224507	-0.024628	0.204513	0.053617	-0.071573	-0.001642	0.202389	-0.020328	0.027863	0.103944	0.120144	0.185679	0.03738	0.114519	0.051516	0.506763	0.068099	-0.235428	-0.003245	-0.104966	-0.048455	-0.110927	-0.145445	-0.178276	0.199657	-0.096645	0.037801	0.006941	0.052827	0.099637	-0.014017	-0.181908	0.051357	0.042596	0.071453	0.169773	0.217679	0.160357	-0.01636	0.102376	0.260826	0.075579	0.029012	0.102293	0.114824	0.151751
836	-0.337748	-0.337251	-0.335594	-0.233168	-0.163419	0.340484	-0.059487	0.247522	-0.105472	0.242492	0.316398	-0.101108	0.001376	-0.213333	-0.159583	-0.104603	0.225696	0.237962	0.243318	3.3e-05	-0.153926	-0.019335	0.059875	0.103062	0.072672	0.027215	0.057947	0.435495	0.221337	-0.051681	0.006593	-0.065391	0.103855	0.171591	0.031434	0.34475	0.331917	0.208141	0.305652	0.269224	0.243489	0.365205	0.212774	0.262138	0.336434	0.264834	0.270357	0.001218	0.173507
839	0.065185	0.062031	0.063726	0.256206	-0.030979	0.115833	-0.05286	0.293596	0.10039	0.22861	-0.066946	0.057842	-0.075881	-0.02399	-0.191196	-0.165086	0.009471	0.174856	-0.052526	-0.177223	0.026514	-0.097011	0.138645	0.118644	-0.120282	-0.283171	0.04516	-0.015402	0.135192	-0.030408	0.054284	-0.003097	0.148555	0.082712	-0.092458	0.186264	0.242647	0.078521	0.132129	0.060675	0.066917	0.2465	0.125579	-0.067977	0.124646	0.048868	0.129472	-0.092153	-0.041598
840	-0.048918	-0.048113	-0.048961	0.004189	-0.065717	-0.350876	-0.089595	-0.056295	0.052431	-0.204462	-0.126625	-0.064847	-0.032303	0.023161	-0.06042	0.255	-0.170855	-0.175529	-0.222556	0.231751	0.164269	0.190057	0.049232	0.050084	-0.100511	0.225459	0.356464	-0.252112	-0.036244	-0.277528	-0.240357	-0.095271	-0.262117	0.082411	0.14994	0.034136	0.081963	-0.373046	-0.250728	-0.3139	-0.27167	-0.064263	-0.046613	-0.244898	-0.331103	-0.248101	-0.049299	-0.121612	-0.219201
841	-0.256033	-0.256248	-0.257997	-0.16461	-0.098135	0.092744	-0.195082	0.292575	-0.077566	0.07373	-0.028951	-0.214912	-0.040118	-0.121192	-0.093346	-0.140367	0.118113	-0.046121	0.045143	-0.042033	-0.136986	0.058695	-0.120492	-0.063246	0.165537	-0.015204	0.129224	0.032435	0.114764	-0.149149	-0.039591	0.035906	0.023976	0.178764	0.096022	0.288601	0.157414	0.018356	0.244878	0.244998	0.183224	0.292233	0.088462	-0.120353	0.171512	0.073073	0.051291	-0.202301	0.021325
842	0.107298	0.104352	0.102832	0.209591	0.114553	-0.297006	-0.207714	-0.048776	0.053505	-0.063819	-0.399601	0.04276	-0.00788	-0.004885	-0.112217	-0.352511	-0.339984	-0.144789	-0.373363	-0.341401	0.165649	-0.027399	-0.151172	-0.088629	-0.094184	-0.082747	0.146849	-0.208476	-0.031523	-0.189408	0.117438	0.069716	-0.016839	-0.19386	0.006004	-0.20054	-0.171942	-0.150753	-0.123076	-0.232834	-0.193954	-0.079421	0.071951	-0.331311	-0.277907	-0.241111	-0.332004	-0.182633	-0.31155
843	-0.208158	-0.209516	-0.212398	-0.16453	0.189049	0.143683	-0.200874	0.340589	0.055274	0.083164	0.390455	0.171611	0.298226	0.043851	0.063964	-0.212739	-0.03422	-0.016952	-0.053335	-0.069843	-0.206454	0.293988	-0.162394	-0.193344	0.20169	0.142992	0.368995	0.135128	0.090725	-0.344073	0.105639	0.270689	0.160789	-0.079833	0.288652	0.050477	0.084868	0.108515	-0.008334	0.125733	0.125832	0.09805	0.411357	-0.124807	0.020934	0.012338	-0.117976	-0.048084	-0.02339
844	0.235704	0.232256	0.233071	0.350045	0.022612	-0.110531	0.024827	-0.0093	0.205417	-0.040752	-0.236196	0.091344	0.071044	0.248661	-0.016341	-0.013239	-0.255264	-0.147181	-0.1338	-0.00552	0.158659	0.055419	0.081309	-0.176447	-0.007695	-0.029898	-0.029863	-0.19563	-0.162754	0.011097	-0.039241	-0.059544	-0.117549	0.065954	-0.009313	-0.108243	-0.045712	-0.213759	-0.177099	-0.01234	-0.129056	-0.08306	-0.250726	-0.339633	-0.184801	-0.390125	-0.121716	-0.220006	-0.264459
845	0.370059	0.371941	0.365474	0.247839	0.525301	-0.352533	0.058434	-0.19139	0.29602	-0.070394	-0.001867	0.644672	0.326842	0.242952	0.330818	-0.0841	-0.325769	-0.222138	-0.387044	-0.150032	0.235462	0.356587	-0.30048	-0.457518	-0.185201	0.200781	0.164588	-0.079522	-0.133417	-0.112064	0.271486	0.38217	0.247619	-0.038381	0.209071	-0.282074	-0.224394	-0.098805	-0.3569	-0.223877	-0.180798	-0.196073	0.031711	-0.133822	-0.272451	-0.270471	-0.500073	-0.196606	-0.354217
847	-0.045421	-0.04491	-0.051065	0.179841	0.211413	-0.299218	-0.045969	-0.213721	-0.078652	-0.165563	0.003273	0.332794	0.269261	0.068674	0.122737	-0.057772	-0.167352	-0.450699	-0.258932	-0.083638	0.239498	0.352385	-0.074022	-0.277653	-0.078051	0.274494	0.311867	-0.31618	-0.053539	-0.013358	0.138198	0.157928	0.117783	0.189072	0.378413	-0.092671	-0.107219	-0.120275	-0.227472	-0.310819	-0.299697	-0.12093	-0.017336	-0.301622	-0.238102	-0.310753	-0.322291	-0.222852	-0.335515
857	0.076323	0.075699	0.070382	0.1473	0.592301	-0.151726	0.089086	-0.102262	0.127964	0.084222	0.254796	0.437184	0.505324	0.009828	0.104684	-0.265065	-0.145643	-0.209228	-0.210712	-0.283599	0.047487	0.500771	-0.288782	-0.338469	0.073912	0.360232	0.342719	-0.094377	0.072486	-0.058188	0.498421	0.585281	0.282337	-0.226025	0.464388	-0.222774	-0.064172	0.121237	-0.136868	-0.329042	-0.317217	-0.232542	0.242138	-0.059488	-0.374914	-0.201908	-0.500118	0.155344	-0.273
858	-0.035534	-0.035188	-0.038834	0.094379	0.47666	0.022805	0.009907	-0.012515	0.029865	0.10948	0.27266	0.317368	0.458638	-0.143012	0.058157	-0.404897	-0.017713	-0.065794	-0.056868	-0.377918	-0.161895	0.260182	-0.289212	-0.295466	0.162808	0.239617	0.274626	0.05772	0.231375	-0.032626	0.466645	0.549237	0.213569	-0.236415	0.36032	-0.222534	-0.026097	0.218186	0.051849	-0.228436	-0.194876	-0.104157	0.381962	0.060915	-0.269172	-0.071505	-0.36975	0.187548	-0.130533
860	-0.045553	-0.045579	-0.048542	0.087138	0.262753	-0.248017	-0.072997	-0.137062	0.028542	-0.355285	0.033971	0.078618	0.231062	-0.101545	-0.160341	-0.124016	-0.243329	-0.234586	-0.339801	-0.122545	0.171039	0.428677	-0.067246	-0.142761	0.052692	0.420504	0.281602	-0.310195	0.119027	-0.224281	0.272646	0.235919	-0.162625	-0.072533	0.702306	-0.235429	-0.182477	-0.017815	-0.26817	-0.237914	-0.249721	-0.18305	-0.072224	-0.12938	-0.446173	-0.268456	-0.360269	0.070099	-0.224307
861	0.143076	0.139575	0.136383	0.247873	0.330119	-0.298368	0.016873	-0.416759	-0.015927	-0.176876	-0.146315	-0.001302	0.26086	0.150287	-0.006169	-0.29207	-0.208747	-0.112582	-0.105432	-0.366808	0.046146	0.183859	-0.200997	-0.305703	-0.154005	0.297411	0.206458	-0.130634	0.057629	0.029238	0.235707	0.267848	-0.18807	-0.015507	0.335919	-0.291891	-0.198164	0.074836	-0.192395	-0.309663	-0.294145	-0.098031	0.054794	0.041228	-0.415663	-0.266574	-0.344189	0.15746	-0.106869
862	0.020882	0.017725	0.01308	0.079159	0.519767	-0.339764	-0.053432	-0.211766	0.045585	-0.260681	0.220597	0.303216	0.443133	0.205358	0.059473	-0.092095	-0.292885	-0.275276	-0.366046	-0.123695	0.216081	0.590767	-0.214066	-0.302446	0.009957	0.462458	0.383403	-0.27431	-0.046054	-0.236218	0.342222	0.412116	0.095638	-0.052745	0.68088	-0.308028	-0.248249	-0.058634	-0.430751	-0.283939	-0.308797	-0.216297	0.142324	-0.090062	-0.399594	-0.315614	-0.45239	-0.00809	-0.339059
863	-0.008407	-0.008696	-0.012174	0.248664	-0.042263	-0.038901	-0.27117	0.104492	0.063115	-0.070865	0.121639	0.126068	0.102713	0.15234	0.099822	-0.0664	-0.30381	-0.296416	-0.273877	-0.09606	0.232997	0.289681	-0.039051	-0.210886	-0.077372	0.099842	0.13727	-0.011529	-0.119163	-0.321611	-0.078276	-0.015236	0.082243	-0.06455	0.144263	-0.062051	-0.118154	-0.182462	-0.242206	-0.252282	-0.279515	-0.050537	0.010657	-0.277821	-0.213987	-0.313399	-0.164586	-0.290794	-0.366162
864	-0.077094	-0.081359	-0.080625	-0.190494	0.294741	0.133409	-0.113042	0.26677	0.24782	0.118887	0.202369	0.03793	0.289909	0.332597	0.088865	0.020638	0.088767	0.18648	0.251944	0.101277	-0.181119	0.090924	-0.048387	-0.003383	0.293221	0.044335	0.274243	0.17602	0.110215	-0.234664	0.109145	0.345302	-0.057257	-0.140924	0.030474	-0.067755	-0.02387	0.016718	-0.084752	0.313209	0.299586	0.099576	0.255972	-0.052211	0.068504	-0.049949	0.06543	0.282681	0.06287
865	-0.274127	-0.274137	-0.274543	-0.056219	0.05529	0.168857	-0.077517	0.028466	-0.197952	-0.014966	0.151036	-0.008331	0.237481	-0.042111	0.025051	-0.202023	0.125752	0.095942	0.333986	-0.106175	-0.279339	0.032598	-0.205559	-0.160241	0.074398	0.073633	-0.014649	0.263657	0.181597	-0.025685	-0.00884	0.136737	-0.028969	0.204734	0.004638	-0.084034	-0.057878	0.132079	0.044011	0.225115	0.153893	0.212901	0.281513	0.098738	0.099865	0.113218	0.175636	0.099993	0.248497
867	-0.059302	-0.061896	-0.061067	-0.00779	0.065691	-0.064826	0.056224	0.004083	0.11757	-0.073988	0.12242	0.152648	0.121406	0.153747	-0.144148	0.16039	0.060415	0.092467	0.27819	0.257516	0.062254	0.08841	0.043757	0.001722	0.015622	0.268273	0.273194	-0.05494	-0.183314	-0.178451	-0.039202	0.037371	-0.166453	0.116178	0.230903	-0.087982	-0.058843	-0.083376	-0.104546	0.207696	0.141389	-0.088538	-0.127652	-0.009563	-0.028785	-0.075471	0.033829	0.094732	-0.005962
868	-0.158525	-0.161085	-0.162383	0.121691	0.034715	-0.228046	-0.099541	-0.22258	-0.179715	-0.148889	0.016666	0.115365	0.261615	-0.062054	-0.239202	-0.362492	-0.146554	-0.055035	0.020605	-0.250877	0.072383	0.097904	-0.1252	-0.333593	-0.152217	0.016139	0.223248	0.038863	-0.072147	-0.141317	0.057382	0.069638	-0.104257	0.184377	0.245769	-0.136738	-0.104	-0.068458	-0.069996	-0.056389	-0.108583	0.019289	0.173019	-0.141405	-0.209796	-0.13124	-0.08739	-0.246674	-0.156254
869	-0.10147	-0.10601	-0.104499	-0.075789	0.104348	0.108018	0.01061	-0.070922	-0.159566	0.087288	0.221947	0.009525	0.190762	0.166779	-0.018674	-0.205301	0.188876	0.190656	0.161892	-0.13986	-0.107243	0.159031	0.036901	-0.004955	0.166358	0.198202	0.172471	0.112583	0.264593	0.075365	0.207123	0.08565	0.180366	0.082663	0.275507	-0.04671	-0.089873	0.415402	0.096048	0.159443	0.149996	0.071826	0.139222	0.223657	0.124552	0.155065	0.011906	0.176699	0.296453
871	-0.159746	-0.16242	-0.16385	0.035577	0.305247	0.039739	0.07224	-0.036108	-0.117452	-0.131705	0.086106	-0.100886	0.259415	-0.230069	-0.179412	-0.27312	-0.049671	-0.099652	-0.107843	-0.26694	-0.143559	0.138398	-0.067766	0.055325	0.204838	0.291566	0.083155	-0.063985	0.290028	0.09297	0.362051	0.274137	-0.143997	-0.120547	0.423891	-0.20409	-0.133031	0.129654	-0.0323	-0.13439	-0.126239	-0.02091	0.179007	0.063067	-0.156497	-0.019903	-0.13008	0.367545	0.0186
875	-0.109076	-0.10893	-0.104398	-0.122259	-0.267027	0.199447	-0.078162	0.137611	-0.11839	-0.025308	0.252565	-0.155887	-0.126209	0.004823	0.152931	0.084167	0.119453	0.217036	0.220315	0.097153	-0.112449	-0.29824	0.158456	0.093535	0.188388	-0.119118	0.049548	0.237268	0.058968	-0.045673	-0.250405	-0.256863	-0.124401	0.05196	-0.110217	0.19907	0.090674	0.103621	0.122588	0.259083	0.275675	0.161368	0.085735	0.050607	0.208937	0.188247	0.263076	0.024234	0.253852
889	-0.07859	-0.077044	-0.07797	-0.005075	-0.072789	0.025358	-0.00852	-0.150788	-0.011249	0.035986	-0.053646	0.032954	0.08355	0.097399	0.052161	0.113927	0.025896	0.00335	0.262522	0.118631	0.026202	0.072459	-0.026226	-0.098303	-0.186753	0.023533	-0.110921	0.026697	-0.155005	-0.020027	-0.134295	-0.01192	-0.017357	0.123878	-0.063227	0.015914	0.045486	-0.039598	-0.052918	-0.032819	-0.114222	0.036182	-0.089349	0.125774	-0.020034	-0.164247	0.010975	-0.032396	-0.060163
890	-0.372699	-0.372929	-0.365328	-0.316792	-0.421951	0.376131	-0.058851	0.244602	-0.300331	0.135155	0.332112	-0.175335	-0.215539	-0.083523	-0.064428	0.205107	0.430748	0.504517	0.616884	0.302277	-0.306836	-0.175598	0.352601	0.3665	0.174665	-0.173243	-0.093748	0.365194	0.180742	0.046868	-0.275249	-0.309483	0.036908	0.161471	-0.200134	0.289595	0.274202	0.203579	0.407415	0.531979	0.516177	0.209543	0.149023	0.310595	0.478122	0.474256	0.689832	0.162425	0.555134
891	-0.376654	-0.375412	-0.36763	-0.321549	-0.466549	0.268131	-0.012915	0.069263	-0.320006	0.064144	0.242979	-0.207393	-0.292344	-0.091844	-0.018082	0.348819	0.357716	0.403002	0.552207	0.368646	-0.164099	-0.072259	0.38454	0.394706	0.11253	-0.166724	-0.200854	0.236842	0.118376	0.12386	-0.348814	-0.406852	0.007029	0.111058	-0.240611	0.27674	0.225905	0.118218	0.339084	0.477023	0.429353	0.023464	0.02064	0.259559	0.371457	0.373916	0.656486	0.173675	0.478537
892	-0.251381	-0.253006	-0.248221	-0.215708	-0.159801	0.097798	0.071808	-0.124647	-0.29485	0.137084	0.053504	0.046299	-0.102282	-0.12743	-0.238099	-0.103149	0.215814	0.104139	0.143439	-0.058812	-0.176741	-0.034251	-0.096543	-0.015324	-0.03338	0.010722	0.160604	0.240725	0.108056	0.076014	-0.011992	-0.117674	0.174257	0.068595	0.100485	-0.016221	-0.007219	0.166469	0.263152	0.038442	0.020959	0.181731	0.123554	0.18076	0.080632	0.222664	0.146042	0.132908	0.266497
894	0.012272	0.010711	0.007416	0.034954	0.443524	-0.070465	0.051869	0.10707	0.163672	-0.038305	0.259048	0.295518	0.337702	0.05591	-0.105152	-0.195968	-0.072321	-0.180046	-0.208682	-0.116119	0.025938	0.561585	-0.129424	-0.169401	0.175274	0.392486	0.399426	-0.200489	0.067699	-0.182885	0.409077	0.453792	0.089484	-0.145996	0.663472	-0.22442	-0.17325	0.034263	-0.171144	-0.116059	-0.138519	-0.175257	0.176542	-0.139106	-0.28737	-0.176338	-0.343578	0.215652	-0.190594
896	-0.068335	-0.067616	-0.07223	-0.068438	0.350624	0.035902	0.077905	0.023147	-0.096725	0.141959	0.178323	0.033665	0.265118	0.083076	0.132672	-0.154333	0.063316	-0.040964	0.017011	-0.171735	-0.219656	0.098104	-0.127979	-0.216398	0.130798	-0.00755	0.126959	0.001137	0.09164	0.179663	0.287943	0.308066	0.188325	0.107458	0.082494	0.003295	-0.020593	0.102403	0.041543	-0.058441	-0.005764	0.259424	0.389838	0.082383	0.022441	0.090384	-0.082772	0.204143	-0.03463
898	-0.530222	-0.530427	-0.526896	-0.433681	-0.225761	0.335063	-0.096427	0.188526	-0.354075	0.05438	0.322484	-0.288851	-0.109744	-0.073835	-0.015296	0.114698	0.385246	0.445604	0.632101	0.19411	-0.409327	-0.160476	0.263924	0.309075	0.305617	-0.076086	-0.12257	0.349697	0.286478	0.056197	-0.164109	-0.130421	-0.06253	0.155368	-0.097808	0.13193	0.131869	0.165279	0.314991	0.471071	0.458135	0.286527	0.205122	0.33746	0.444591	0.377013	0.64844	0.281849	0.477499
899	-0.286942	-0.285881	-0.280582	-0.255128	-0.318201	0.10414	0.006197	0.140118	-0.139378	-0.020934	0.259508	-0.237925	-0.12639	-0.033494	0.005162	0.328594	0.225261	0.32754	0.324322	0.373707	-0.011407	-0.047828	0.404438	0.340636	0.251669	0.187018	0.185504	0.077281	-0.020634	-0.023037	-0.286159	-0.333664	-0.146015	0.126787	-0.10867	0.212473	0.120837	-0.080416	0.08071	0.221097	0.238756	-0.041745	0.064692	0.19925	0.235223	0.195745	0.448278	0.07193	0.182934
900	0.05771	0.06056	0.057826	0.052535	0.116269	-0.234019	0.001791	-0.223824	0.085406	-0.004692	-0.049898	0.151553	-0.034715	0.118609	0.053119	0.096237	-0.173314	0.045772	-0.195654	-0.028875	0.278104	0.141678	-0.064299	-0.104319	-0.184299	-0.06227	0.022922	-0.179697	-0.083357	-0.002514	0.034852	0.00797	0.186235	-0.024507	0.023717	-0.019181	0.137723	0.011512	-0.165759	-0.249621	-0.249791	-0.154986	0.03041	-0.014178	-0.250257	-0.180731	-0.068385	-0.092386	-0.199522
901	0.217096	0.215052	0.210975	0.473145	0.011629	-0.231034	0.010988	-0.066065	0.155104	-0.10649	-0.14251	0.175102	0.141268	0.081068	0.015055	-0.139818	-0.34983	-0.153567	-0.270281	-0.218142	0.268033	0.042983	-0.118639	-0.308718	-0.308734	-0.06483	0.046065	-0.125378	-0.241154	-0.0909	-0.085242	0.026523	-0.122025	0.096748	0.113861	-0.07096	0.012874	-0.159693	-0.151397	-0.193374	-0.254014	-0.040897	-0.19553	-0.355056	-0.274224	-0.409855	-0.277426	-0.39775	-0.301785
905	-0.042827	-0.043112	-0.041027	0.024448	-0.062832	-0.00319	-0.084204	-0.081263	-0.07308	-0.042891	-0.100305	-0.05143	-0.036304	0.034777	-0.001531	-0.04952	0.022984	0.111109	0.0816	-0.034281	-0.106635	-0.050335	-0.227784	-0.197537	-0.117926	0.093766	0.060929	0.067587	-0.003469	-0.112891	-0.099105	0.012118	0.017838	0.150168	0.108739	-0.105306	-0.065314	0.09289	0.1103	0.199714	0.151041	0.051914	-0.048175	0.0584	-0.002219	-0.046179	0.003643	-0.170375	0.117397
908	-0.21343	-0.214221	-0.208392	-0.271856	-0.310465	0.210711	-0.135002	0.110508	-0.107359	0.08084	0.096944	-0.168807	-0.218689	-0.112363	-0.06773	0.14395	0.169419	0.265441	0.430998	0.22953	-0.256474	-0.156155	-0.022579	0.181	0.073835	-0.127435	-0.081554	0.227035	0.059555	-0.213402	-0.292019	-0.180222	-0.043365	-0.040428	-0.26788	-0.013297	0.095538	0.009667	0.272393	0.370891	0.349253	0.028039	0.168312	0.115449	0.159526	0.225756	0.391793	0.047382	0.280583
911	0.107235	0.10161	0.100355	-0.03903	0.463356	-0.221808	-0.015152	-0.038677	0.25914	0.145378	0.110471	0.307704	0.337095	0.335894	0.106927	-0.074182	-0.058112	-0.042301	-0.020704	-0.056931	0.143822	0.392573	-0.178765	-0.229199	0.047646	0.089939	0.464198	-0.182499	0.000915	-0.19312	0.291816	0.435816	0.137893	-0.120659	0.187681	-0.141221	-0.135659	-0.131068	-0.242808	0.033564	0.018004	-0.205052	0.180755	-0.09992	-0.1896	-0.19542	-0.26329	0.104278	-0.247731
912	0.121156	0.118696	0.116106	0.004502	0.484253	-0.161893	-0.023998	0.021427	0.33193	0.124533	0.074002	0.332308	0.361086	0.370393	0.121849	-0.03602	-0.058813	-0.067921	0.064827	0.015962	0.022635	0.391543	-0.177908	-0.293452	-0.001902	0.031346	0.422386	-0.277781	-0.011866	-0.207602	0.28739	0.496625	0.225687	-0.133793	0.188118	-0.227278	-0.182089	-0.048184	-0.186442	-0.005501	-0.012336	-0.203148	0.22872	-0.164329	-0.282349	-0.233802	-0.264799	0.16582	-0.24488
913	0.033271	0.027122	0.028619	-0.074035	0.297628	-0.109814	-0.040675	0.047456	0.206971	0.181821	0.098787	0.155621	0.199515	0.356877	0.013715	-0.046555	-0.017282	0.058403	0.155519	0.024551	0.051403	0.328444	-0.044539	-0.130707	0.046062	0.003927	0.354021	-0.127121	-0.017882	-0.20003	0.166832	0.318288	0.125706	-0.08917	0.087528	-0.157859	-0.123542	-0.146163	-0.113221	0.167176	0.102496	-0.18188	0.130947	-0.101974	-0.115484	-0.150197	-0.118687	0.088148	-0.222174
916	-0.052922	-0.056675	-0.056268	-0.197252	0.379174	-0.00045	-0.076828	0.165909	0.155333	0.151804	0.248837	0.113124	0.309894	0.382095	0.177965	0.036397	0.055893	0.042857	0.18625	0.10713	-0.09372	0.38006	-0.067239	-0.07506	0.1926	-0.009047	0.330941	-0.078367	0.014244	-0.201424	0.162003	0.408643	0.14749	-0.154032	0.152914	-0.032107	-0.060212	-0.022376	-0.162503	0.174612	0.148814	-0.04648	0.330654	-0.103076	-0.044806	-0.102166	-0.07713	0.260896	-0.062293
917	-0.047168	-0.050543	-0.048908	-0.175144	0.36099	-0.023261	-0.100523	0.164411	0.144928	0.104937	0.253859	0.062444	0.2782	0.365042	0.120175	0.061608	0.082846	0.086216	0.210233	0.155959	-0.059147	0.333976	-0.023666	-0.075993	0.17667	0.011878	0.363896	-0.051849	0.005854	-0.233886	0.132015	0.385001	0.129982	-0.025372	0.17377	-0.059019	-0.083376	-0.048347	-0.17638	0.224564	0.193305	-0.022488	0.314789	-0.069608	-0.020169	-0.059746	-0.04043	0.171474	-0.077543
919	-0.051021	-0.054928	-0.054932	-0.184677	0.376526	0.043598	-0.060848	0.181778	0.159946	0.172699	0.279869	0.087131	0.340374	0.392197	0.190523	0.045631	0.058972	0.075004	0.227217	0.107355	-0.113295	0.341564	-0.053827	-0.063636	0.195672	-0.055408	0.306584	-0.039304	0.048732	-0.167559	0.1719	0.407986	0.155095	-0.1413	0.09741	-0.025918	-0.048975	-0.005835	-0.145916	0.223541	0.185914	-0.011126	0.369337	-0.092343	0.001897	-0.083861	-0.022465	0.275853	-0.043992
920	0.012085	0.007812	0.006692	-0.07977	0.231511	-0.123162	-0.144395	0.154585	0.217946	0.002197	0.119754	0.078519	0.246036	0.270067	0.001468	-0.033292	-0.059934	-0.029767	-0.017712	0.06584	0.049833	0.268649	-0.08051	-0.132657	0.250022	0.01395	0.334101	-0.170415	0.051131	-0.280588	0.108634	0.266044	-0.031835	-0.12067	0.184196	-0.078006	-0.087453	-0.136384	-0.198089	0.015823	-0.012511	-0.133456	0.178054	-0.251973	-0.18573	-0.208187	-0.17208	0.012654	-0.236106
921	-0.014024	-0.018501	-0.018493	-0.143829	0.362325	0.00596	-0.103347	0.233771	0.187448	0.146692	0.249926	0.069234	0.297096	0.384256	0.182404	0.026135	0.043152	0.061946	0.174274	0.106268	-0.089578	0.333786	-0.027308	-0.075269	0.203802	-0.058759	0.306701	-0.079595	0.022228	-0.232251	0.159155	0.38383	0.157398	-0.126127	0.128918	-0.036161	-0.075341	-0.026861	-0.164208	0.210524	0.192571	-0.047919	0.333204	-0.104244	-0.006125	-0.085414	-0.07368	0.180287	-0.07814
923	0.054735	0.049671	0.050595	-0.131768	0.332059	0.027468	-0.109249	0.271888	0.239695	0.209424	0.200311	0.137831	0.237714	0.408833	0.091178	0.003397	0.060865	0.071031	0.105485	0.114329	-0.031778	0.273336	0.011195	-0.028275	0.22264	-0.120782	0.313547	-0.176844	0.018726	-0.231543	0.19604	0.317548	0.217443	-0.185492	0.095962	-0.052938	-0.113882	-0.013807	-0.136477	0.180852	0.18195	-0.025225	0.293998	-0.136382	0.019481	-0.03448	-0.093924	0.134964	-0.106525
925	-0.008971	-0.012464	-0.010431	-0.224126	0.280954	0.031842	-0.10578	0.125617	0.171213	0.211875	0.208117	0.156435	0.211688	0.480257	0.214859	0.064163	0.076515	0.038224	0.202673	0.143533	-0.119233	0.342019	-0.047986	-0.07224	0.110512	-0.087309	0.26649	-0.067502	-0.045912	-0.192898	0.090535	0.289832	0.22746	-0.138325	0.059817	0.008394	-0.082454	-0.009345	-0.152914	0.155962	0.123354	-0.001736	0.237526	-0.09729	-0.001628	-0.078482	-0.067179	0.190654	-0.04416
926	0.009886	0.005693	0.008618	-0.195556	0.338093	-0.012349	0.004627	0.123483	0.162443	0.181015	0.18056	0.120271	0.180642	0.347805	0.121794	-0.004079	0.126	0.069653	0.169318	0.06572	-0.074861	0.283008	-0.040746	-0.046951	0.186659	-0.025923	0.338534	-0.058855	-0.008927	-0.124024	0.140268	0.349095	0.15223	-0.155154	0.099506	-0.038852	-0.116214	-0.01591	-0.110016	0.156189	0.135139	-0.032582	0.275773	-0.098625	-0.024845	-0.04678	-0.087516	0.265909	-0.051086
931	0.018604	0.013413	0.01489	-0.074212	0.370801	0.004039	-0.042288	0.125904	0.245454	0.243936	0.271532	0.197686	0.321356	0.460675	0.129839	0.048609	0.065857	0.144348	0.19223	0.078807	-0.03299	0.371482	-0.11099	-0.079426	0.08139	-0.029963	0.36307	-0.049755	0.001398	-0.198392	0.163343	0.398338	0.207925	-0.114848	0.138154	0.010295	0.009867	-0.000522	-0.124622	0.172536	0.102046	-0.074625	0.261372	-0.120649	-0.034972	-0.170348	-0.031355	0.231738	-0.080492
933	0.103485	0.10156	0.100008	0.173562	0.191017	-0.263853	-0.127241	0.100642	0.219952	-0.032716	0.037796	0.111598	0.151412	0.466295	-0.01255	0.176184	-0.152794	-0.071367	-0.145505	0.189426	0.180179	0.429335	0.092701	-0.038983	0.039603	0.135106	0.267642	-0.484778	-0.150253	-0.234288	0.050903	0.109758	0.026249	-0.021538	0.245276	-0.095342	-0.019868	-0.194744	-0.284573	-0.207442	-0.210536	-0.145428	-0.128478	-0.356214	-0.243044	-0.338406	-0.121396	-0.155295	-0.331874
940	-0.058974	-0.062964	-0.064641	-0.184101	0.33204	0.02857	-0.087424	0.138289	0.16677	0.135176	0.337598	0.177668	0.373612	0.427527	0.182147	0.08788	0.076017	0.039437	0.202108	0.162525	-0.084905	0.371393	-0.07393	-0.062861	0.263951	0.059829	0.390552	-0.022417	0.020891	-0.212884	0.169654	0.37296	0.192718	-0.043068	0.253703	-0.049741	-0.050764	0.089035	-0.159451	0.053583	0.043401	0.033266	0.365965	-0.001411	-0.023774	-0.070348	-0.03613	0.216353	-0.064701
941	-0.148532	-0.148515	-0.144586	-0.162288	-0.14142	0.096245	-0.093786	0.402489	0.046733	-0.004013	0.144495	-0.035927	-0.003951	0.106557	-0.078898	0.186668	0.245573	0.168701	0.195689	0.371949	-0.138267	0.143318	0.134647	0.145139	0.382729	0.031016	0.08114	0.05137	0.118298	-0.197058	-0.106145	-0.044417	-0.092857	0.02037	0.113724	0.064999	0.043245	-0.063084	0.062833	0.254781	0.237047	0.122835	-0.0655	-0.101485	0.149414	0.046828	0.210222	0.046799	0.08558
942	-0.090089	-0.091913	-0.09178	-0.12104	0.120576	0.030426	-0.052289	0.307639	0.141876	0.022665	0.173842	0.07203	0.206047	0.124533	-0.008306	0.063192	0.107522	-0.006441	0.078375	0.198816	-0.098224	0.280006	-0.003291	-0.030643	0.371333	0.091694	0.257669	-0.057016	0.141471	-0.194195	0.079073	0.222196	-0.026484	-0.141855	0.21048	-0.037235	-0.012797	-0.020755	-0.028127	0.113843	0.096361	-0.054349	0.099623	-0.15743	-0.059435	-0.099374	-0.067838	0.149792	-0.061846
943	-0.025322	-0.028801	-0.03077	-0.19421	0.418326	0.007047	-0.05573	0.196301	0.177455	0.118694	0.317563	0.141188	0.335326	0.294488	0.190533	0.035387	0.040653	0.105813	0.136003	0.083927	-0.173614	0.355064	-0.176303	-0.104358	0.212723	0.041658	0.357611	-0.08686	0.079038	-0.193477	0.219306	0.428512	0.165924	-0.229135	0.228553	-0.080119	-0.061133	0.065895	-0.152622	0.138505	0.127181	-0.047152	0.349557	-0.102809	-0.094545	-0.07452	-0.129108	0.320053	-0.010649
944	0.047427	0.046497	0.04444	-0.078802	0.253966	-0.109745	-0.121639	0.201072	0.219637	-0.05807	0.18686	0.220387	0.254041	0.375294	0.136485	0.162519	-0.027332	-0.084256	0.016835	0.272439	0.051466	0.377559	0.028129	-0.078258	0.226968	0.018798	0.230748	-0.150779	-0.040117	-0.314282	0.125648	0.280767	0.081374	-0.091376	0.293517	-0.104582	-0.115995	-0.058983	-0.233117	0.078117	0.071481	-0.070423	0.054238	-0.230773	-0.076694	-0.151637	-0.139406	0.001876	-0.187653
946	0.071423	0.068393	0.06383	-0.022897	0.398777	-0.271806	-0.097407	-0.077965	0.238251	-0.035417	0.10473	0.201983	0.386046	0.412038	0.323354	0.027376	-0.192232	-0.08464	-0.079551	0.020845	-0.021365	0.453718	-0.321195	-0.201292	0.02707	0.401002	0.31404	-0.059757	-0.122896	-0.2931	0.120746	0.429204	-0.001192	-0.060924	0.329836	-0.14272	-0.060766	-0.172691	-0.295897	-0.155457	-0.175398	-0.245858	0.109423	-0.083193	-0.32354	-0.384662	-0.38298	0.043435	-0.349756
947	0.159077	0.158437	0.151958	0.177878	0.524451	-0.229025	0.013447	-0.130578	0.190558	-0.039919	0.086456	0.489004	0.393032	0.207991	0.183229	-0.098941	-0.276186	-0.317951	-0.309004	-0.139986	0.126265	0.522587	-0.203627	-0.292662	-0.068967	0.200759	0.206814	-0.318105	-0.053533	-0.085525	0.382683	0.439592	0.321032	-0.158179	0.387692	-0.254187	-0.169362	-0.001906	-0.283932	-0.316654	-0.304383	-0.296037	0.069566	-0.247886	-0.381808	-0.292741	-0.465161	0.03703	-0.306161
948	0.009042	0.010418	0.008204	-0.109552	0.279696	-0.195561	0.029156	-0.168798	0.238649	0.003796	0.098579	0.253522	0.177461	0.026113	0.082029	0.12795	-0.017361	-0.099885	-0.013673	0.127933	0.170734	0.315388	-0.23661	-0.146987	0.083213	0.274734	0.369936	-0.114323	-0.070248	-0.155354	0.096371	0.219258	0.088614	-0.058585	0.197894	-0.1361	-0.140434	-0.150345	-0.185875	-0.083217	-0.084616	-0.211048	0.064602	-0.168051	-0.234511	-0.129728	-0.20945	-0.006894	-0.19831
949	-0.075519	-0.069751	-0.074588	-0.023279	-0.025634	0.160728	0.048683	0.199316	-0.044074	0.144132	0.066075	-0.116914	0.07062	-0.007946	0.189303	0.112876	0.201695	0.055397	0.199591	0.122266	-0.296674	-0.035819	0.026786	-0.000606	-0.033405	0.050014	-0.259466	0.14682	0.117711	0.140973	-0.056147	0.078693	-0.061709	-0.123257	-0.155871	0.069922	0.213969	0.009423	0.17058	0.069214	0.074213	0.144947	-0.198511	0.038845	0.142528	0.038486	0.094241	0.221091	0.08829
950	-0.050045	-0.046905	-0.048337	-0.042719	0.14423	0.086931	0.033449	0.107049	0.061856	0.067187	-0.06988	0.015972	0.075625	-0.227646	-0.120115	-0.066584	0.055957	-0.058587	-0.074191	-0.067696	-0.0128	-0.106611	-0.143929	0.033677	-0.028863	-0.102491	-0.034218	0.137154	0.139892	-0.076455	0.206563	0.246575	0.154221	0.071049	0.086881	-0.023333	0.012023	0.112504	0.19022	0.055685	0.061348	0.206857	0.101219	0.166407	0.056367	0.116131	0.010744	-0.090555	0.034547
953	0.011973	0.007939	0.005924	-0.06938	0.341659	-0.048202	-0.034779	-0.082315	0.247231	0.042019	0.192674	0.256189	0.23402	0.349521	0.126823	0.01807	-0.256017	-0.227213	-0.16229	0.004324	0.167962	0.402539	-0.142085	-0.047546	-0.079916	0.197977	0.122811	-0.181677	-0.096238	-0.267159	0.105729	0.231852	0.13106	-0.203129	0.216262	-0.071888	0.007719	-0.04863	-0.408619	-0.134223	-0.177563	-0.203928	0.103626	-0.142825	-0.220177	-0.245407	-0.198627	0.145091	-0.184131
954	0.108931	0.109827	0.107777	0.210216	0.160656	0.04818	-0.00753	-0.138912	-0.144263	-0.024891	-0.198069	-0.040685	0.133655	-0.288939	0.10966	-0.358178	-0.046964	-0.036076	0.005599	-0.465999	-0.108292	-0.24221	-0.218445	-0.14855	-0.096593	-0.027995	-0.182975	0.099922	0.137103	0.232193	0.288926	0.134778	0.051529	0.14905	-0.145601	0.002366	-0.135639	0.14525	0.116905	-0.013566	-0.008729	0.125906	0.162985	0.229123	0.034247	0.144012	-0.12884	0.090777	0.092262
955	0.001667	0.004066	0.00152	-0.002176	0.093342	0.00697	0.016937	0.137005	0.027918	0.1014	-0.21653	-0.084461	-0.060488	-0.020385	-0.10375	0.043706	0.055748	0.00728	-0.047839	0.068031	-0.0207	-0.14453	0.030521	-0.039022	-0.016065	-0.162116	-0.162838	-0.26503	0.033669	0.137234	0.108324	-0.000241	0.03251	-0.085641	-0.193738	-0.016558	-0.028573	-0.068722	0.051332	-0.061145	0.001512	0.150989	-0.062923	-0.141796	0.07918	0.044403	0.010377	-0.022036	-0.021488
956	0.01251	0.011163	0.006294	0.011971	0.195838	-0.175584	0.02255	-0.241154	0.067076	0.054529	-0.296611	0.006857	-0.156929	-0.139261	-0.16892	-0.266145	-0.043319	-0.0938	-0.262714	-0.358571	0.161121	-0.034731	-0.260506	-0.062607	-0.058382	0.028974	0.089589	-0.18285	0.081079	0.087781	0.197661	0.10478	0.046044	-0.013946	0.107969	0.050961	0.038982	0.104584	-0.002595	-0.160924	-0.154518	-0.018022	-0.118249	-0.107545	-0.179121	-0.091146	-0.197761	0.060659	-0.069608
958	0.012992	0.008456	0.006708	-0.018051	0.31237	0.108573	-0.123057	0.223102	0.193879	0.143795	0.225267	0.120223	0.263521	0.281494	0.096387	-0.10211	-0.034097	0.071226	-0.038956	-0.047187	-0.227753	0.197941	-0.129083	-0.080681	0.264921	0.121956	0.265659	-0.092721	0.159417	-0.136705	0.185498	0.280516	0.111885	-0.221867	0.130037	-0.091982	0.005431	0.070456	-0.071774	0.077856	0.087632	-0.121257	0.304241	-0.142511	-0.08255	-0.06906	-0.179113	0.234244	0.004519
959	-0.013743	-0.018628	-0.017951	-0.121316	0.364415	0.017773	-0.058984	0.168223	0.129346	0.158388	0.314701	0.15887	0.32991	0.444045	0.093498	0.039829	0.090805	0.066308	0.210979	0.141077	-0.066927	0.38842	0.034152	-0.059354	0.199882	0.020289	0.454516	-0.146211	-0.037452	-0.199242	0.163311	0.367438	0.186653	-0.106457	0.252991	-0.096122	-0.137892	0.021591	-0.152443	0.113772	0.100281	0.046596	0.377415	-0.095129	-0.032526	-0.051716	-0.040293	0.200369	-0.090287
960	0.041402	0.041349	0.040494	-0.040016	0.063695	-0.147538	-0.110319	-0.119956	0.007313	-0.062159	-0.022922	0.054881	0.078679	0.079794	0.177768	-0.004178	-0.127577	-0.317279	-0.030219	-0.000149	-0.083484	0.037626	-0.216041	-0.335754	-0.235142	-0.122555	0.117505	-0.095376	0.014514	-0.145379	-0.028112	0.136569	0.021357	-0.021408	0.019521	-0.038796	0.045812	-0.036185	-0.070047	-0.12471	-0.11469	-0.084362	-0.051739	-0.120194	-0.255268	-0.140585	-0.25237	-0.109763	-0.139506
961	-0.286741	-0.284958	-0.285734	-0.019436	-0.18066	0.121383	-0.085495	0.143561	-0.214909	0.027894	0.316228	-0.140292	0.11997	-0.027832	0.057682	0.003663	0.234693	0.103701	0.283211	0.119601	-0.267784	-0.014086	-0.028851	-0.112073	0.159352	0.248359	0.171595	0.158163	0.139964	-0.05795	-0.196763	-0.075066	-0.199263	0.009053	0.124569	0.11045	0.26049	0.105262	0.140894	0.012635	-0.000534	0.179785	0.059938	0.063236	0.019871	0.01957	0.110472	0.133122	0.122813
963	-0.057986	-0.061794	-0.061412	-0.146651	0.184538	0.003498	-0.140006	0.236737	0.195774	0.085804	0.202205	0.100774	0.241039	0.329994	0.043031	0.046402	0.04617	0.029238	0.138101	0.175159	-0.084949	0.305175	-0.04709	-0.06422	0.295298	0.024162	0.320604	-0.051055	0.05892	-0.309755	0.060251	0.253721	0.015113	-0.12503	0.177408	-0.020506	-0.017498	-0.054792	-0.114854	0.131521	0.102454	-0.036841	0.171696	-0.186361	-0.07932	-0.137172	-0.051271	0.133322	-0.094505
965	-0.132029	-0.134396	-0.135654	-0.021506	0.177584	0.068595	-0.109174	-0.026674	-0.067329	0.219158	-0.124424	-0.037662	0.171075	-0.111615	-0.125934	-0.476786	0.020232	0.060739	0.169849	-0.399116	-0.245981	-0.074536	-0.452686	-0.222516	0.019073	-0.081561	-0.053377	0.052006	0.177662	-0.000916	0.206277	0.277822	0.0742	-0.031294	-0.119933	-0.107519	0.039471	0.09974	0.218735	-0.082347	-0.134222	0.105777	0.281243	0.022519	-0.10835	-0.02638	-0.11155	0.042702	-0.019542
966	0.016272	0.016642	0.011339	0.018245	0.300397	-0.193514	0.008474	-0.098632	0.029078	-0.066919	-0.20226	0.029883	0.139866	-0.139935	-0.024141	-0.253642	-0.172841	-0.349208	-0.114946	-0.221058	0.002201	-0.07022	-0.35081	-0.217547	-0.020905	-0.085957	-0.05132	-0.194097	-0.058667	-0.071737	0.197137	0.357657	-0.02948	0.010283	0.030263	-0.243873	-0.181733	-0.159056	-0.01925	-0.282067	-0.275602	0.039395	0.147546	-0.172037	-0.236908	-0.169813	-0.331987	-0.150488	-0.366611
968	-0.114483	-0.116508	-0.116765	-0.063441	-0.009118	-0.136355	-0.166149	0.162499	0.019662	-0.198929	0.10728	-0.066174	0.106621	0.06539	-0.12285	0.042211	-0.043094	-0.026518	-0.033213	0.166865	0.030421	0.207758	0.033357	-0.075418	0.323863	0.123383	0.245248	-0.038921	0.048132	-0.283324	-0.067412	0.059216	-0.209394	-0.046932	0.27245	-0.039087	-0.048295	-0.125748	-0.116797	-0.003215	-0.023377	-0.082698	0.091227	-0.23857	-0.155602	-0.147105	-0.071263	-0.081328	-0.149178
969	0.150744	0.14775	0.148517	0.046724	0.389553	-0.076292	-0.048405	0.157342	0.275122	0.133954	0.189497	0.367587	0.326837	0.522415	0.202085	0.11738	0.035126	0.019974	0.08835	0.18925	0.028912	0.424073	-0.005273	-0.144982	0.15161	0.082012	0.366774	-0.191393	-0.084266	-0.216554	0.164286	0.375651	0.192274	-0.094235	0.231725	-0.099528	-0.111412	-0.054543	-0.219352	0.107218	0.09541	-0.083833	0.076859	-0.217598	-0.097465	-0.20516	-0.152935	0.116505	-0.131807
972	0.065265	0.062011	0.061388	-0.028777	0.279932	0.006371	-0.000871	0.220415	0.189974	0.053528	0.181427	0.064221	0.263275	0.247637	0.053016	0.067469	-0.007373	-0.070925	0.022504	0.132102	-0.090007	0.244215	0.019927	-0.023364	0.285744	0.038082	0.312913	-0.234451	0.112315	-0.107194	0.160604	0.290483	-0.026606	-0.22221	0.194092	-0.091154	-0.092757	-0.028958	-0.11302	0.032966	0.034672	-0.077919	0.215177	-0.181582	-0.109882	-0.124341	-0.196018	0.25401	-0.133513
975	0.030108	0.033034	0.026698	0.158018	0.419009	-0.008139	0.043678	0.063248	-0.021692	0.101068	-0.156635	0.07804	0.212898	-0.022585	0.083513	-0.213743	-0.025838	-0.227337	-0.012926	-0.196505	-0.197669	0.097637	-0.227161	-0.129992	0.02581	0.046194	-0.158275	-0.095854	-0.040794	0.075301	0.3148	0.399897	0.151814	-0.013106	0.046178	-0.222724	-0.151675	-0.001068	0.017101	-0.124984	-0.092802	0.039419	0.145848	-0.109274	-0.042614	-0.04042	-0.205523	0.183541	-0.092627
976	-0.00869	-0.012594	-0.013414	-0.086939	0.351531	0.021206	-0.201083	0.197712	0.152327	0.161931	0.213252	0.084618	0.30222	0.234051	0.160775	-0.141742	-0.06754	0.042377	0.068416	-0.080021	-0.123766	0.160783	-0.205221	-0.148509	0.155894	-0.121969	0.119844	-0.017312	0.046817	-0.249139	0.219387	0.410793	0.127059	-0.250168	-0.008306	0.011164	0.042888	0.059673	-0.123249	0.07042	0.053167	-0.039051	0.223401	-0.149535	-0.084437	-0.059074	-0.157348	0.180206	-0.053536
977	0.143642	0.144106	0.138985	0.265074	0.274173	-0.150868	0.024984	-0.054856	-0.030924	0.007539	-0.372003	0.038173	0.059316	-0.167663	-0.121083	-0.308661	-0.147262	-0.13959	-0.166863	-0.368969	0.055125	-0.038227	-0.183885	-0.054553	-0.057977	-0.119538	-0.166997	-0.304895	-0.094844	0.113378	0.311456	0.239946	0.045483	-0.010554	-0.028062	-0.143018	-0.220907	-0.133142	0.020567	-0.265017	-0.236101	0.023154	0.022119	-0.195735	-0.16866	-0.165583	-0.226931	0.12559	-0.171591
983	-0.314588	-0.312644	-0.305624	-0.273796	-0.428014	0.216574	-0.040087	0.051586	-0.303866	0.060679	0.258793	-0.186675	-0.213395	-0.06805	-0.004046	0.232489	0.330818	0.462172	0.565854	0.26743	-0.137567	-0.135368	0.328923	0.253926	0.068165	-0.153643	-0.085058	0.336915	0.130966	0.079342	-0.308224	-0.365901	-0.027069	0.259265	-0.21268	0.388699	0.283093	0.159309	0.309943	0.544259	0.508825	0.179335	0.03229	0.313957	0.40192	0.41935	0.670416	0.079658	0.549129
987	0.166698	0.166508	0.16589	0.235574	-0.060716	-0.142259	0.062347	-0.048376	0.100002	-0.059659	-0.063275	0.135222	-0.058915	0.126003	-0.041133	0.122133	-0.233439	0.006588	-0.187251	0.078417	0.246393	0.033039	0.020486	-0.115228	-0.352677	0.015465	0.005256	-0.087519	-0.324774	-0.09193	-0.130933	-0.095594	0.037866	0.146602	0.034893	-0.061756	-0.082559	-0.142081	-0.132813	-0.057621	-0.090192	-0.0516	-0.188971	-0.116571	-0.071854	-0.21264	-0.074543	-0.389401	-0.257584
989	0.038509	0.038786	0.038292	0.017913	0.219186	0.100562	0.173552	0.013343	0.212312	-0.00152	0.223957	0.222828	0.148103	-0.058103	-0.131177	-0.030155	-0.001609	0.041386	-0.019351	-0.03685	0.106815	0.235962	-0.091349	-0.016228	0.068334	0.266296	0.081723	0.126044	0.014515	-0.083824	0.214302	0.153736	0.054837	0.034325	0.350603	-0.064577	0.031827	0.195481	-0.149862	0.070978	0.018044	0.004983	-0.103448	0.066355	-0.030288	0.005762	0.028672	0.146255	0.101771
990	-0.223286	-0.220926	-0.213452	-0.207333	-0.25108	0.156283	0.0226	0.119276	-0.261181	-0.019029	0.253489	-0.133345	-0.042459	-0.010895	-0.039083	0.336589	0.361284	0.303942	0.48645	0.408174	-0.086928	-0.044665	0.512158	0.314726	0.17358	-0.135982	-0.004291	0.252234	0.112749	0.063454	-0.154896	-0.213964	-0.050577	0.270018	-0.111999	0.259402	0.186375	0.062784	0.183014	0.444952	0.467647	0.250117	0.109823	0.326516	0.37541	0.396883	0.646529	0.117205	0.448715
993	-0.402713	-0.405019	-0.39589	-0.48664	-0.391507	0.296354	-0.121105	0.123644	-0.273163	0.200232	0.150179	-0.265179	-0.263178	0.114095	-0.061601	0.27274	0.454414	0.506857	0.743578	0.393898	-0.262992	-0.178581	0.37985	0.511949	0.225317	-0.205283	-0.128056	0.222861	0.14476	0.032329	-0.263018	-0.331971	0.061819	0.239143	-0.347165	0.28039	0.173145	0.088166	0.365121	0.551517	0.533454	0.192132	0.131211	0.39336	0.512334	0.462729	0.765318	0.197359	0.520667
994	-0.389233	-0.384222	-0.380286	-0.271248	-0.155191	0.329381	-0.085492	0.277394	-0.285532	0.087179	0.474666	-0.040427	0.049332	0.100417	0.060478	0.292721	0.370492	0.223342	0.518512	0.453307	-0.315887	0.046923	0.208196	0.181328	0.211345	0.013489	-0.048522	0.162809	0.002683	-0.031616	-0.128646	-0.074767	0.099461	0.024433	-0.011127	0.090304	0.11093	0.165391	0.283891	0.385378	0.367988	0.086083	0.200693	0.146668	0.346047	0.345815	0.449358	0.167831	0.383493
996	0.028764	0.033732	0.034114	0.097137	-0.209851	0.05548	0.027641	0.015462	-0.045536	-0.024201	0.114276	0.134576	-0.125355	-0.121158	-0.007271	0.105287	-0.013916	0.011412	-0.092921	0.126461	0.094536	0.168514	0.071735	-0.038752	-0.150179	0.167343	-0.106804	0.169482	-0.036099	-0.04245	-0.20519	-0.185465	0.081861	0.192239	0.086826	0.178213	0.18126	0.030623	-0.042638	0.017582	0.00383	-0.080671	-0.150131	0.020577	0.035125	0.022862	0.016491	-0.123549	0.097705
997	-0.068439	-0.071162	-0.068328	-0.169497	0.028665	0.070817	-0.065545	0.067365	-0.05487	0.100652	0.047434	-0.291659	-0.041075	0.024592	0.058478	-0.022435	0.047084	0.157564	0.092335	-0.042738	-0.070429	-0.149852	0.133581	0.218815	0.194317	-0.199229	0.055147	0.027788	0.14686	0.063787	0.046824	-0.003019	-0.03169	-0.235565	-0.224552	0.12046	0.0523	0.05304	0.12347	0.084479	0.140883	-0.000557	0.230342	0.085824	0.121575	0.164636	0.044267	0.195038	0.089191
998	-0.010203	-0.010173	-0.011858	0.173991	0.060039	-0.098195	-0.177461	0.057197	0.095928	0.01907	-0.11308	0.187765	0.089523	-0.048246	-0.046567	-0.212852	-0.132966	-0.1101	-0.108614	-0.180006	0.065653	0.162856	-0.21394	-0.174878	0.10991	0.145166	0.191012	-0.01491	-0.023942	-0.318075	0.054696	0.084219	0.033113	-0.041834	0.150755	-0.027273	0.012642	-0.09299	-0.077871	-0.143543	-0.136151	-0.171677	0.004467	-0.173942	-0.248055	-0.300944	-0.179865	-0.047491	-0.151353
999	-0.090811	-0.085999	-0.087384	0.127713	-0.036532	-0.05356	0.056267	0.041089	-0.190837	-0.187046	-0.111098	-0.095766	-0.024591	-0.313651	-0.067186	-0.100328	-0.004122	-0.021884	-0.206666	-0.112638	0.033653	-0.2336	0.002573	-0.033054	-0.070095	0.129329	-0.076594	-0.017287	0.146043	0.112732	0.016357	-0.038368	-0.132095	0.157896	0.01528	-0.093072	-0.085673	0.039781	0.047752	-0.167061	-0.129063	0.159322	0.005559	0.12227	0.051459	0.11246	-0.024994	-0.242381	-0.059742
1000	-0.223517	-0.224191	-0.223481	-0.0602	0.073103	-0.043468	-0.025495	-0.107298	-0.278428	-0.269014	0.09685	-0.024169	0.052987	-0.158645	-0.186113	-0.123868	-0.013823	-0.056934	-0.043841	-0.089415	-0.093812	0.09777	-0.000771	0.111093	0.164279	0.250342	0.064871	-0.156913	0.227106	0.043384	0.180354	0.023897	-0.148437	0.137383	0.468588	-0.066614	-0.139008	0.084758	-0.009619	-0.088337	-0.084495	-0.021261	0.045922	0.144462	-0.018077	0.098584	0.025039	0.178018	0.116714
1001	-0.033092	-0.034036	-0.032361	0.082876	0.221482	0.196693	0.110296	0.207353	-0.008137	0.047388	0.18487	-0.000877	0.247694	-0.124946	0.027777	-0.272631	0.225405	0.181475	0.204918	-0.220504	-0.32704	-0.205599	-0.13433	-0.083195	0.159789	0.062818	0.073741	0.084408	0.248986	0.168556	0.265616	0.342609	-0.126803	-0.110683	0.097151	-0.167553	-0.063918	0.24609	0.220184	0.125705	0.127849	0.102891	0.142643	0.168494	0.037875	0.108605	0.018432	0.285124	0.144195
1003	0.192231	0.191293	0.185481	0.188048	0.57871	-0.271358	0.069016	-0.175898	0.173339	-0.036435	0.092038	0.463763	0.440427	0.167563	0.168591	-0.147761	-0.300616	-0.319104	-0.346279	-0.192631	0.144276	0.509099	-0.242588	-0.305083	-0.079272	0.221682	0.231921	-0.294159	-0.042881	-0.076614	0.421288	0.480769	0.311301	-0.172502	0.373882	-0.307758	-0.221791	-0.007534	-0.294257	-0.365508	-0.340062	-0.294946	0.167767	-0.187151	-0.421101	-0.270438	-0.507218	0.050968	-0.333062
1004	0.147758	0.146212	0.139432	0.239161	0.427339	-0.34173	-0.00814	-0.239551	0.123364	-0.20782	-0.028977	0.345212	0.319816	0.085835	0.024271	-0.155062	-0.446398	-0.355433	-0.451336	-0.221522	0.257018	0.449234	-0.200206	-0.326009	-0.17277	0.268516	0.12066	-0.340531	-0.077222	-0.122732	0.305133	0.290026	0.15446	-0.034104	0.405868	-0.300068	-0.193833	-0.081871	-0.364615	-0.368668	-0.363225	-0.327685	-0.020442	-0.172871	-0.425087	-0.335504	-0.492078	-0.167501	-0.34711
1009	-0.037893	-0.038735	-0.043612	0.076297	0.326513	-0.239684	-0.011783	-0.219447	-0.07005	-0.358495	0.078487	0.07462	0.245321	-0.157481	-0.114314	-0.25537	-0.271331	-0.280908	-0.4032	-0.277023	0.112449	0.389379	-0.176028	-0.161855	0.04523	0.42228	0.197578	-0.298328	0.125205	-0.130743	0.32401	0.251916	-0.092932	0.005461	0.733533	-0.268728	-0.296498	-0.008688	-0.28533	-0.302104	-0.314375	-0.148809	0.033628	-0.040066	-0.396387	-0.183542	-0.394606	0.037327	-0.214331
1010	0.033947	0.037989	0.038016	0.24652	0.108	0.048079	-0.012053	0.09859	-0.112755	-0.096775	0.11444	0.02347	0.130262	0.162678	0.122888	0.273828	0.041799	-0.08488	-0.044702	0.228797	-0.050772	0.043918	0.090576	-0.043713	0.067915	0.142049	-0.073676	-0.286186	-0.011717	0.094639	0.006626	0.053352	0.09412	0.01057	0.114648	-0.341164	-0.245759	-0.043351	-0.001694	-0.106257	-0.09285	-0.075647	-0.017891	0.001713	0.008433	-0.053259	-0.085933	-0.014142	-0.058427
1012	0.095937	0.093927	0.091695	0.267588	0.29884	-0.114213	0.178029	-0.196162	0.024195	-0.085258	0.062234	0.334382	0.249055	-0.198817	-0.090326	-0.228207	-0.250511	-0.255718	-0.35017	-0.269468	0.147898	0.232132	-0.129154	-0.185882	0.003114	0.272248	0.130198	-0.085278	0.115065	0.124547	0.361922	0.208424	0.104776	0.028488	0.383879	-0.175485	-0.060327	0.081869	-0.094177	-0.289396	-0.275357	-0.176898	0.020471	-0.021135	-0.275769	-0.095998	-0.292575	0.030491	-0.178743
1015	0.154675	0.151626	0.150326	0.299797	0.427416	-0.250332	0.011266	-0.169273	0.147096	-0.166349	-0.030283	0.143966	0.224916	0.040152	-0.042841	-0.262784	-0.187403	-0.19101	-0.204964	-0.300243	0.116636	0.267799	-0.153257	-0.273163	-0.114387	0.232164	0.198259	-0.111278	-0.005726	-0.127616	0.265379	0.41508	-0.018148	-0.007285	0.409656	-0.348447	-0.266387	-0.078405	-0.290759	-0.095087	-0.14264	-0.280529	0.09923	-0.171914	-0.335755	-0.309649	-0.309153	-0.046214	-0.25846
1017	-0.261773	-0.25879	-0.252782	-0.110164	-0.454366	0.099158	-0.030228	-0.007973	-0.318077	-0.058027	0.155052	-0.236635	-0.253341	-0.090167	0.003615	0.219162	0.385812	0.301113	0.494685	0.273501	-0.164956	-0.089706	0.431381	0.274122	0.139767	0.108179	-0.04807	0.231501	0.138565	0.103396	-0.311129	-0.402661	-0.221288	0.278855	0.001543	0.31565	0.171745	0.074889	0.179483	0.292257	0.280362	0.082033	-0.254018	0.248588	0.276133	0.259936	0.479086	0.19916	0.404022
1018	-0.1066	-0.112043	-0.108875	-0.071671	-0.09237	0.177043	-0.052034	0.046711	-0.099458	-0.015972	0.060594	-0.18265	0.055441	0.101645	-0.026686	-0.05888	0.141621	0.141497	0.17076	-0.014535	-0.20232	-0.150756	0.053856	0.160481	0.245958	-0.021523	0.075234	0.007324	0.181592	0.113136	-0.012694	-0.084803	-0.169927	-0.234872	-0.044668	-0.130031	-0.186478	0.092638	0.072279	0.185426	0.148062	0.078705	0.067363	-0.035046	0.108804	0.057517	0.126345	0.26025	0.177462
1021	-0.023925	-0.023626	-0.027723	-0.212418	0.35056	-0.021069	0.068819	0.086859	0.127333	0.000151	0.201163	0.183577	0.187753	-0.036584	0.001314	-0.203429	0.076687	0.045465	-0.020671	-0.123874	-0.115806	0.17134	-0.228187	-0.086844	0.227158	0.122739	0.188162	-0.196825	0.132479	-0.093624	0.269103	0.409725	0.064417	-0.215554	0.316691	-0.2284	-0.261907	0.015747	0.01168	-0.135476	-0.122557	-0.068948	0.257102	-0.040489	-0.186581	-0.041075	-0.254946	0.185764	-0.186965
1025	0.138652	0.138541	0.136901	0.038003	0.097689	-0.019663	0.091562	0.083866	0.190826	-0.000864	-0.185719	-0.085963	0.066563	0.009086	0.038465	-0.000531	-0.134577	-0.138071	-0.105956	-0.039215	-0.068329	0.053688	0.161693	0.05713	0.066904	0.078964	0.144726	-0.267086	0.085972	0.102075	0.116848	0.060382	-0.115342	-0.017927	-0.029223	-0.003175	-0.120064	-0.177117	-0.01115	-0.057047	0.012855	-0.187551	0.104149	-0.108369	-0.063804	-0.121292	-0.114256	0.023184	-0.139167
1026	-0.081196	-0.076978	-0.082843	0.047167	0.093931	-0.135414	-0.045516	0.04041	-0.168411	-0.318258	0.077371	0.157943	0.134233	-0.190058	-0.040505	-0.011549	-0.029493	-0.187865	-0.266604	0.025832	0.101769	0.168975	0.052709	-0.083008	0.208	0.11891	0.062624	-0.219871	0.113506	-0.013941	0.206988	0.087108	0.029632	0.031723	0.436716	-0.216362	-0.28588	0.032745	-0.053313	-0.256609	-0.214974	-0.000492	0.091393	-0.082037	-0.138175	-0.031011	-0.168675	-0.064208	-0.138232
1027	0.155569	0.155865	0.155141	0.148279	0.141189	0.028922	0.049131	-0.098285	0.061069	0.118535	0.233176	0.152704	0.175684	0.272792	0.328943	0.257929	3.2e-05	-0.045288	0.038772	0.12099	0.156094	0.162279	0.075858	-0.073733	0.094943	0.138803	0.072937	0.008793	-0.066423	0.062403	0.004395	0.100566	0.075212	-0.077162	-0.038237	0.13349	0.109827	-0.027996	-0.125308	0.000702	0.009952	-0.190294	-0.029119	-0.002755	-0.002	-0.181269	-0.046652	0.169797	0.035593
1028	0.028764	0.027949	0.022911	0.246023	0.48696	-0.238398	0.009513	-0.097834	-0.05611	-0.041817	0.053217	0.226162	0.306648	-0.088573	-0.089956	-0.426939	-0.136253	-0.20256	-0.258281	-0.422577	0.008035	0.256588	-0.203537	-0.164438	0.122681	0.272703	0.357081	-0.246428	0.092409	-0.038	0.428289	0.465136	0.120173	-0.119183	0.459453	-0.295627	-0.163093	0.051311	-0.044944	-0.374382	-0.325678	-0.115651	0.311695	-0.14985	-0.341179	-0.134867	-0.389313	0.05667	-0.244333
1029	-0.044754	-0.043515	-0.041928	-0.190435	-0.050401	0.271882	0.110244	0.012109	-0.077727	0.105704	0.114394	-0.13231	-0.081593	0.035775	0.116587	0.011195	0.271622	0.168069	0.355513	0.044983	-0.302888	-0.252825	0.165605	0.138262	0.248761	0.042141	-0.196404	0.25146	0.129416	0.215122	-0.003488	-0.091415	-0.092714	0.002026	-0.123179	0.059993	0.007938	0.21849	0.085279	0.196877	0.231675	0.122059	-0.17611	0.257673	0.271261	0.271847	0.211717	0.398316	0.368607
1030	0.060812	0.060348	0.056678	-0.078541	0.275271	-0.027351	0.134041	-0.19318	0.02648	-0.08519	0.11239	0.060225	0.120754	-0.125033	0.083721	-0.222245	-0.065467	-0.055131	-0.196634	-0.310893	0.027941	0.185071	-0.102584	-0.138389	0.025707	0.241582	-0.10855	-0.024245	0.185782	0.118532	0.329197	0.188098	0.035446	-0.019753	0.368951	-0.019627	-0.066447	0.19393	-0.091657	-0.05287	-0.05092	-0.147824	-0.172459	0.255509	-0.120164	0.023932	-0.264499	0.191265	0.063201
1032	-0.107372	-0.110602	-0.104656	-0.252852	-0.276129	0.263882	-0.203685	0.261136	-0.029789	0.143648	0.195628	-0.144431	-0.157631	0.16673	0.088893	0.272923	0.183625	0.247918	0.355904	0.333817	-0.086435	-0.107281	0.274971	0.333234	0.247844	-0.228857	-0.143182	0.027429	-0.018103	-0.178349	-0.232114	-0.282328	0.065843	-0.296258	-0.31879	0.165702	0.121144	0.027051	0.069287	0.287905	0.320152	-0.109995	-0.000442	0.008831	0.240597	0.218199	0.263732	0.167332	0.342229
1036	0.041355	0.040838	0.037042	0.113973	0.383002	-0.251076	0.052708	-0.272809	0.063522	-0.07127	0.27037	0.369483	0.253186	0.229472	0.097575	-0.029803	-0.158622	-0.073438	-0.184002	-0.063867	0.144085	0.484048	-0.063858	-0.28129	-0.070375	0.345373	0.364404	-0.264195	-0.065658	-0.029304	0.201755	0.291974	0.156379	-0.105901	0.463243	-0.283123	-0.203333	-0.028787	-0.257989	-0.259098	-0.265031	-0.323685	0.044405	-0.113301	-0.360252	-0.262838	-0.356887	0.155515	-0.277831
1039	0.084335	0.087055	0.081362	0.18817	0.230809	0.046875	0.028273	0.027606	0.06217	0.115285	0.10319	0.053425	0.162736	-0.092455	0.044575	-0.255209	-0.093045	-0.140728	-0.117106	-0.267694	-0.0364	0.039642	-0.104961	-0.075643	0.07752	0.19523	0.001527	0.126845	-0.057344	-0.00889	0.248427	0.205205	0.128733	0.06032	0.128604	0.073758	0.078079	0.023909	0.00999	-0.178403	-0.136231	-0.025586	0.093	0.123996	0.014059	0.011147	-0.2003	0.023704	-0.13837
1040	0.062549	0.06365	0.062069	0.095845	-0.091702	0.070325	0.148345	0.113921	-0.023153	0.142819	-0.062368	0.110658	-0.14235	-0.054804	-0.08955	0.054677	0.047829	0.052386	-0.029498	0.029463	-0.004361	-0.078789	-0.037774	0.057816	-0.159144	-0.117273	-0.097221	-0.061118	-0.14467	0.106904	-0.006939	-0.070636	0.206122	0.140308	-0.016348	0.034359	0.021942	-0.008701	0.178454	-0.111469	-0.108431	0.172212	-0.007179	0.079333	0.128431	0.076834	0.058583	-0.217501	-0.099815
1041	-0.109924	-0.112655	-0.112777	0.048491	-0.062622	-0.178384	0.055838	-0.040019	-0.116432	-0.311942	-0.059791	-0.126383	-0.020314	-0.199916	-0.07598	0.040917	0.000105	-0.025182	-0.101828	0.009048	0.035838	0.087208	0.01502	-0.02708	0.026335	0.167708	0.03042	-0.082608	0.144935	-0.001504	-0.022954	-0.03845	-0.25815	0.131172	0.306286	-0.122944	-0.058844	0.022751	-0.042958	0.118585	0.083623	-0.052248	-0.183384	-0.005515	-0.063277	-0.065035	-0.081675	-0.033234	0.007316
1044	-0.073364	-0.081384	-0.078347	-0.027012	0.173122	-0.00627	-0.07506	0.069049	0.003383	-0.086201	0.178819	-0.043442	0.22304	0.098628	-0.025204	-0.124845	-0.100536	-0.057655	0.0576	-0.073153	-0.011493	0.215579	-0.038378	-0.00711	0.146963	0.089869	0.240862	-0.090367	0.084076	-0.159545	0.198711	0.189525	-0.043427	-0.093871	0.307384	-0.117052	-0.164466	0.030959	-0.175257	0.093165	0.03448	-0.028398	0.225453	-0.018022	-0.109516	-0.022087	-0.086335	0.153245	-0.031868
1047	0.233696	0.238818	0.233186	0.196115	0.014535	-0.351928	-0.027294	-0.18146	0.025247	-0.247901	-0.252978	0.124982	-0.102068	-0.048033	-0.098093	-0.029311	-0.34589	-0.160082	-0.374907	-0.083261	0.395215	0.159187	0.097746	-0.138594	-0.318705	-0.043517	-0.102324	-0.331227	-0.332008	-0.096768	-0.010878	-0.043564	-0.0361	0.072694	0.048207	-0.104225	-0.242465	-0.263439	-0.226214	-0.19009	-0.166468	-0.14783	-0.146788	-0.32863	-0.22302	-0.186522	-0.203016	-0.414185	-0.238404
1050	-0.081024	-0.085917	-0.087003	-0.326901	0.143071	0.017046	-0.094287	0.034164	0.132492	0.066674	0.112653	0.00963	0.005688	0.05978	0.093536	-0.039457	-0.016964	0.029725	-0.109693	-0.04484	-0.007371	0.062339	-0.12161	0.059282	0.249198	0.096046	0.094595	0.078144	0.152648	-0.120845	0.038734	0.06479	0.03076	-0.23437	-0.067588	-0.009493	-0.083528	-0.048596	-0.09187	0.04324	0.062723	-0.039996	0.13598	0.069981	0.092364	0.03675	-0.098298	0.103932	-0.046301
1051	-0.227563	-0.225604	-0.226044	-0.236192	0.150896	0.212578	0.056781	0.06681	-0.147059	0.190559	0.164837	-0.023857	0.188067	-0.083359	0.049535	-0.075235	0.258405	0.091675	0.351751	-0.000627	-0.360293	-0.070329	-0.240838	-0.002072	0.256999	0.06434	0.095994	0.251426	0.24541	0.073272	0.119372	0.287881	0.028636	-0.126043	-0.076428	-0.064734	-0.011986	0.192831	0.363963	0.097164	0.122287	0.162345	0.382499	0.168543	0.120401	0.174419	0.106395	0.4004	0.231096
1054	-0.341126	-0.340597	-0.336094	-0.458493	-0.28314	0.394402	-0.022317	0.233621	-0.09797	0.297525	0.167977	-0.24324	-0.240323	0.028402	-0.017401	0.174875	0.409742	0.353052	0.49532	0.271503	-0.427162	-0.230883	0.140954	0.307982	0.201586	-0.130184	-0.189231	0.363243	0.183144	0.00048	-0.281128	-0.190246	0.016899	-0.071112	-0.350221	0.184813	0.302154	0.088529	0.373787	0.356685	0.351279	0.153949	0.032045	0.334561	0.399585	0.322635	0.435077	0.233075	0.393866
1058	-0.433344	-0.433435	-0.425881	-0.372655	-0.396946	0.400754	-0.104668	0.252118	-0.337833	0.172689	0.292125	-0.281449	-0.217934	-0.079955	-0.041313	0.1401	0.471183	0.470974	0.655458	0.253413	-0.414337	-0.167669	0.2766	0.332312	0.213362	-0.156226	-0.146675	0.435418	0.260285	0.055546	-0.229446	-0.265395	0.024719	0.089916	-0.197421	0.330854	0.323116	0.277256	0.469542	0.573145	0.564703	0.257877	0.131443	0.368577	0.498775	0.495554	0.662389	0.23397	0.60909
1059	-0.179687	-0.176403	-0.178488	-0.021539	0.049694	0.027288	-0.121452	0.137459	-0.266217	-0.080194	0.017718	-0.229753	0.008038	-0.141942	-0.110333	-0.055159	0.085932	0.024732	-0.106483	0.002257	-0.058129	-0.027631	-0.102237	0.034029	0.19915	0.051998	-0.112141	-0.179622	0.083956	0.059105	0.129513	0.028643	0.024504	-0.228299	0.050784	-0.235037	-0.220544	0.032234	0.075019	-0.126299	-0.094654	0.058385	0.149716	-0.100082	0.057109	0.083608	-0.090874	0.104023	0.016157
1063	-0.266402	-0.267323	-0.259663	-0.17668	-0.323911	0.29632	-0.011779	0.169615	-0.287247	0.108867	0.302893	-0.090901	-0.143851	-0.03246	-0.012915	0.233796	0.370892	0.460569	0.612809	0.282364	-0.208435	-0.12728	0.329434	0.322175	0.10996	-0.202075	-0.158689	0.203075	0.125718	0.094112	-0.200962	-0.264011	0.065859	0.092871	-0.199751	0.225893	0.191239	0.196168	0.369862	0.553429	0.515609	0.08212	0.093728	0.281348	0.426223	0.430819	0.618159	0.14339	0.518519
1069	-0.053365	-0.048233	-0.047421	-0.039421	-0.039815	-0.03778	0.2362	-0.127864	-0.148695	0.018072	-0.288923	0.007404	-0.199177	-0.370912	-0.258743	-0.064219	0.100606	-0.096392	-0.1585	-0.09258	0.110554	-0.068064	-0.057732	0.035165	0.049917	0.124376	-0.186047	-0.007606	0.086454	0.279949	0.125855	-0.035129	-0.024232	-0.018196	0.053662	-0.136487	-0.163233	0.026831	0.21288	-0.272441	-0.237438	0.050243	-0.105925	0.139282	-0.00395	0.018524	-0.092508	-0.004328	-0.096819
1072	-0.225525	-0.227479	-0.226125	-0.17247	-0.087324	0.03464	-0.095708	0.044127	-0.18486	-0.092759	-0.058205	-0.179916	-0.074025	-0.147901	-0.091104	-0.142797	-0.01094	-0.03034	-0.020657	-0.097633	-0.161278	0.059807	-0.087435	0.217062	0.123927	0.129837	-0.080762	-0.091118	0.122074	-0.082039	-0.012741	-0.071626	-0.101329	-0.02695	0.084118	-0.030046	-0.126197	-0.01752	0.139709	0.035079	0.024471	-0.026072	-0.026198	-0.029998	-0.009578	0.037275	0.070515	0.206385	0.148354
1073	0.005054	0.003797	0.00227	-0.030012	0.089229	0.132032	0.072122	-0.109596	0.091177	0.213249	0.283729	0.303833	0.177124	0.124334	0.053993	-0.078214	0.01996	-0.069762	0.003579	-0.089093	-0.051082	0.222763	-0.063303	-0.133445	-0.060246	0.156787	0.022504	0.061646	0.032482	0.06468	0.106023	0.087376	0.231428	-0.096792	0.142896	0.0649	0.175161	0.115381	-0.000687	-0.227388	-0.269912	-0.214313	0.024897	0.151192	-0.135464	-0.061346	-0.151784	0.136359	-0.043041
1075	-0.127926	-0.126957	-0.126914	-0.180217	0.205739	0.037139	-0.153661	0.194922	0.118805	0.039284	0.137538	0.156073	0.276059	0.205196	0.087309	0.061847	0.127972	0.03415	0.286462	0.208614	-0.127146	0.184142	-0.078842	-0.056248	0.219051	0.002105	0.220323	-0.00189	0.080576	-0.213597	0.063567	0.295395	-0.010786	-0.042896	-0.012386	-0.089215	-0.031135	-0.041204	-0.057373	0.226851	0.220327	-0.010341	0.267927	-0.189433	0.004987	-0.03319	0.081429	0.056708	0.022977
1080	-0.072249	-0.076021	-0.074389	-0.117531	0.323274	0.118328	-0.090347	0.161241	0.190954	0.281902	0.101782	0.109824	0.155147	0.10568	-0.101489	-0.202025	0.166466	0.039365	0.207016	-0.087956	-0.210044	0.00651	-0.319845	-0.061567	0.144047	0.07678	0.378333	-0.093257	-0.017314	-0.195649	0.325352	0.352282	0.148821	-0.067699	0.202205	-0.022957	-0.013434	0.108777	0.096726	0.037666	0.043041	0.088503	0.307378	-0.004157	-0.023681	0.069139	-0.097987	0.226439	-0.057666
1087	-0.120553	-0.120723	-0.118286	-0.159567	-0.013893	0.113276	-0.124166	0.120143	0.007466	-0.048027	-0.039263	0.056657	-0.086809	-0.046817	-0.104257	-0.032426	0.010727	-0.094386	-0.10709	0.039808	-0.033655	0.015189	-0.034226	0.085891	0.092858	-0.003049	0.010986	0.104716	-0.035211	-0.212995	0.06042	-0.019526	0.127084	0.024824	0.165405	-0.186707	-0.214118	0.03553	0.079361	0.194214	0.214568	0.110949	0.034898	-0.028451	0.108919	0.107132	-0.007273	-0.131278	0.016654
1101	0.18804	0.186412	0.18286	0.375018	0.031127	-0.378265	-0.266801	-0.300767	-0.021396	-0.209546	-0.181321	0.15919	0.067105	0.304954	0.10641	-0.097554	-0.419622	-0.21999	-0.391875	-0.182819	0.2474	0.252919	-0.153814	-0.2651	-0.403256	0.049445	-0.093481	-0.238347	-0.187726	-0.230721	-0.060172	-0.107168	0.076043	-0.017405	0.040861	-0.203672	-0.129769	-0.158558	-0.434916	-0.39765	-0.39053	-0.13401	-0.249835	-0.377646	-0.300881	-0.349981	-0.285314	-0.280742	-0.240628
1102	-0.021532	-0.023892	-0.028364	0.138838	0.427305	-0.100782	-0.125301	-0.05298	0.034153	-0.100041	0.109888	0.314397	0.42262	0.046908	0.018767	-0.337396	-0.219729	-0.270624	-0.262347	-0.309887	-0.025596	0.310816	-0.278762	-0.336067	-0.028897	0.216688	0.221706	-0.322365	0.119085	-0.1286	0.360365	0.411122	0.186177	-0.083065	0.402938	-0.333335	-0.211426	0.042839	-0.239026	-0.323332	-0.329749	-0.159514	0.251053	-0.179588	-0.338411	-0.240775	-0.445251	-0.025089	-0.277274
1104	-0.326083	-0.325472	-0.32305	-0.212208	-0.306856	0.290658	-0.122947	0.249508	-0.237568	-0.028766	0.33198	-0.191227	-0.018193	-0.040536	0.083039	0.245937	0.191511	0.153021	0.396486	0.312409	-0.186172	-0.043839	0.308708	0.258111	0.227417	-0.079849	-0.017833	0.216611	0.1699	-0.030662	-0.284479	-0.241625	-0.172494	0.061987	-0.157832	0.22143	0.209837	-0.046039	0.172481	0.272413	0.282138	0.124346	0.161233	0.066654	0.258463	0.169361	0.456189	0.192927	0.293468
1105	0.090212	0.092311	0.094272	0.137457	-0.173305	-0.073401	0.046505	0.055038	0.056815	-0.111654	0.044122	0.074485	-0.040229	0.177523	0.110689	0.348417	-0.064489	-0.033647	-0.022963	0.314652	0.065004	0.135541	0.129478	-0.088086	-0.10341	0.138405	-0.069744	-0.017793	-0.035689	-0.054552	-0.219167	-0.155668	-0.007256	0.131456	0.064969	-0.147303	-0.117088	-0.186867	-0.108096	-0.021897	-0.069499	-0.101683	-0.275701	0.032866	-0.06318	-0.162684	0.056689	-0.237079	-0.150028
1106	0.16646	0.161469	0.161335	0.183786	0.126807	-0.048515	-0.073372	0.073962	0.119568	-0.00347	-0.039603	0.130068	0.280291	0.247624	0.093089	-0.044714	-0.07151	-0.019415	-0.008796	-0.021219	0.085058	-0.087246	-0.118916	-0.244867	0.015389	0.053382	0.1971	-0.134783	-0.142529	-0.06178	0.103311	0.080166	0.055271	0.015402	-0.065875	-0.205525	-0.247021	-0.091248	-0.169094	0.056926	0.040578	-0.028778	0.089486	-0.099903	0.004097	-0.109423	-0.16606	-0.217673	-0.12271
1107	0.070247	0.065231	0.067388	0.043486	0.153702	-0.117109	0.124682	-0.032827	0.045799	-0.100886	0.044698	0.157797	0.072133	0.205279	-0.158048	0.166515	-0.155013	-0.075873	-0.111295	0.194058	0.170458	0.192528	0.155148	0.101078	-0.031714	0.088748	0.184418	-0.23795	-0.257948	0.019449	0.151987	0.036541	0.051583	-0.084132	0.230211	-0.378146	-0.384209	-0.154643	-0.132494	-0.058295	-0.104889	-0.169642	-0.013899	-0.176365	-0.109405	-0.15432	-0.06878	-0.034809	-0.274196
1108	0.048176	0.045424	0.047428	0.0582	-0.001488	-0.028816	-0.006785	0.076754	0.027183	-0.170333	0.034323	-0.020042	0.137383	0.057039	0.048992	0.169813	0.011941	0.066942	0.135586	0.126661	0.236626	-0.096893	0.282318	0.096298	0.028145	-0.142756	0.026813	-0.055323	-0.058194	0.007534	0.050389	-0.008942	-0.152231	0.010158	-0.086935	-0.040474	-0.24148	-0.112858	-0.200491	0.220176	0.17555	-0.019942	-0.116385	-0.010432	0.113895	-0.003262	0.149215	-0.072293	-0.021352
1112	-0.109154	-0.112825	-0.114128	0.027355	0.35932	-0.038811	-0.005034	-0.120376	0.087305	-0.103327	0.336195	0.173468	0.392771	0.23775	0.119285	-0.10152	-0.063138	-0.010924	0.129341	-0.04937	-0.121244	0.354514	-0.082608	-0.234309	0.038739	0.355002	0.355521	0.126271	-0.045051	-0.179691	0.122047	0.367039	-0.073197	-0.074706	0.453468	-0.216659	-0.031605	0.104127	-0.248036	0.050375	0.011836	-0.100614	0.199674	-0.060814	-0.247618	-0.225985	-0.123038	0.268139	-0.051179
1116	-0.019411	-0.022015	-0.022186	0.054127	0.302313	0.117508	0.083016	0.068909	0.024056	0.169964	0.147776	0.065061	0.404042	0.076837	0.016108	-0.140959	0.172106	-0.010446	0.332546	-0.084851	-0.18485	0.029329	-0.155807	-0.143355	0.13298	0.065047	0.313958	0.004676	0.101229	0.054984	0.223261	0.382142	-0.070281	-0.082146	0.026479	-0.061651	-0.034878	0.081411	0.073764	0.059007	0.057515	0.073389	0.334724	0.013222	-0.052941	-0.027831	-0.068119	0.35205	0.029458
1118	0.121373	0.115242	0.116533	-0.005168	0.254811	-0.021283	-0.003146	0.024241	0.159797	0.162911	0.108121	0.182691	0.176969	0.178298	-0.000508	0.017246	0.074392	-0.046893	-0.076535	-0.002046	0.132494	0.144063	-0.101916	-0.003754	0.224736	0.015075	0.360804	-0.131871	0.111774	-0.040926	0.225888	0.213166	0.128939	-0.324691	0.079975	0.109283	0.008491	0.150442	-0.053475	0.048681	0.052868	-0.095884	0.101345	-0.131395	-0.036343	0.00645	-0.151513	0.19396	0.012622
1119	-0.142474	-0.146204	-0.143972	-0.272616	-0.141973	0.109402	0.022422	-0.045514	-0.007264	0.244501	-0.11382	-0.191216	-0.154844	0.161292	-0.055034	-0.021464	0.183298	0.043205	0.290977	0.028397	-0.212982	-0.143015	-0.09123	0.307402	0.050242	-0.002195	-0.055966	-0.148279	-0.108231	-0.026132	-0.172975	-0.102546	0.026594	-0.039032	-0.288407	-0.077664	-0.08625	-0.128023	0.201913	-0.026896	-0.054267	-0.095694	-0.027891	0.145928	0.022754	0.082827	0.196166	0.167339	0.116412
1121	0.0657	0.069624	0.06716	0.228981	-0.182997	-0.104076	-0.113609	-0.039528	-0.008522	-0.219387	-0.031981	0.111284	-0.040926	-0.097952	0.044496	-0.030255	-0.162882	-0.075516	-0.106055	-0.010798	0.056486	-0.056938	-0.127082	-0.302069	-0.202769	0.093631	-0.131704	0.018665	-0.165956	-0.132189	-0.209658	-0.125246	-0.058666	0.269871	0.051991	0.01181	0.05719	-0.049389	-0.06262	-0.000542	-0.039662	-0.077394	-0.2067	-0.107514	-0.044251	-0.097898	-0.123371	-0.524816	-0.084217
1122	-0.308016	-0.306283	-0.301914	-0.211309	-0.352282	0.214488	0.040577	0.083117	-0.328144	0.011681	0.054555	-0.200065	-0.272415	-0.217281	-0.111982	0.156006	0.389717	0.159458	0.495581	0.202518	-0.270641	-0.234549	0.33306	0.222846	0.057469	-0.169919	-0.016732	0.244576	0.05602	0.173065	-0.269426	-0.189352	-0.036289	0.287404	-0.103424	0.205496	0.125294	0.147083	0.429449	0.340483	0.348594	0.08635	0.06808	0.263847	0.309566	0.345865	0.418748	0.079462	0.366708
1123	-0.259386	-0.264714	-0.258267	-0.081539	0.026247	0.128162	-0.065008	0.106327	-0.183609	-0.104376	0.298078	-0.008123	0.187714	-0.007431	-0.20018	0.03105	0.076014	-0.017053	0.135929	0.111933	0.024235	0.255626	0.256746	0.19165	0.300432	0.147957	0.145166	0.099402	0.253906	-0.149238	0.15272	0.082976	0.013273	-0.052502	0.398636	-0.18021	-0.081898	0.145278	0.042942	0.188178	0.148535	0.00192	0.055696	0.112915	0.015465	0.085393	0.161942	0.152521	0.158864
1124	0.161148	0.161568	0.159219	0.230544	0.122721	-0.310548	0.005209	-0.170925	0.19591	-0.272245	-0.164099	0.199207	0.095155	0.168581	0.059326	0.056792	-0.269292	-0.216992	-0.217449	-0.019414	0.33837	0.241934	0.023388	-0.125059	-0.192798	0.010221	0.107203	-0.380373	-0.20828	-0.117424	-0.008523	0.030907	-0.096767	0.0871	0.219796	-0.116834	-0.166061	-0.178529	-0.369264	-0.073802	-0.123999	-0.200933	-0.191222	-0.311481	-0.308074	-0.342593	-0.146833	-0.251196	-0.189463
1128	-0.08553	-0.084983	-0.087293	-0.266952	0.299452	0.161381	0.105341	0.004138	0.017907	0.202838	-0.003473	-0.012525	0.099363	0.019799	-0.013946	-0.16916	0.153517	0.070473	0.102829	-0.15694	-0.375088	-0.064267	-0.173815	0.031174	0.004692	-0.093701	-0.004884	-0.128406	0.126392	0.235561	0.337763	0.280652	0.273308	0.103987	0.03807	-0.080045	-0.147117	0.196052	0.195926	0.054009	0.061551	0.221289	0.191097	0.234054	0.126926	0.227759	-0.019489	0.243189	0.07797
1130	0.14956	0.148313	0.148999	0.147459	0.121301	-0.158832	0.116115	-0.075812	0.137739	-0.070352	0.026966	0.248666	0.134593	0.224206	0.031433	0.178977	0.007788	0.021739	0.081502	0.20367	0.137123	0.165023	-0.04363	-0.210568	-0.150256	0.067818	0.206358	0.013286	-0.082959	-0.049866	-0.006956	0.04155	0.031544	0.203478	0.106547	-0.113181	-0.074185	0.077981	-0.17608	0.243631	0.181002	-0.013865	-0.114237	-0.066963	-0.010547	-0.059501	0.023799	-0.199268	0.012258
1133	0.139315	0.134611	0.133489	0.251581	0.338306	-0.283383	-0.128591	-0.094371	0.095446	-0.197616	-0.090611	-0.078022	0.207122	0.131301	0.08268	-0.207497	-0.350274	-0.346659	-0.345341	-0.255889	0.105391	0.070228	-0.221184	-0.306914	-0.046516	0.01706	0.137539	-0.21228	0.02384	-0.091661	0.141712	0.305786	-0.135091	-0.084834	0.154287	-0.172744	-0.160021	-0.153169	-0.377273	-0.241632	-0.256881	-0.09591	0.120292	-0.21876	-0.306154	-0.28695	-0.360343	-0.126151	-0.378844
1134	-0.099311	-0.101077	-0.099505	-0.028764	-0.139488	0.171388	-0.041396	0.226855	-0.105434	-0.023909	0.205734	-0.050046	-0.059128	-0.097414	-0.145328	0.023214	0.092714	-0.067401	-0.159958	0.075851	0.043301	0.093433	0.159917	0.197623	0.312743	0.0322	-0.007314	-0.058379	0.278474	-0.055569	0.0878	-0.153882	0.139273	-0.03592	0.325567	0.198951	0.109222	0.212507	0.083729	0.010868	0.020398	0.088773	-0.004156	0.029738	0.137041	0.189746	0.037842	0.084551	0.159697
1136	-0.199592	-0.201539	-0.198754	-0.09449	0.116546	0.12962	-0.167707	-0.068589	-0.177572	-0.096819	0.290692	0.016986	0.198772	0.038166	0.011489	-0.065305	0.013307	0.030742	0.087462	-0.039358	-0.126849	-0.0583	-0.235242	-0.072954	0.185669	0.202153	0.090787	0.153324	0.187274	-0.148732	0.102137	0.129592	-0.060391	-0.147173	0.242335	-0.251218	-0.219222	0.203059	0.001969	0.041442	0.040237	0.110361	0.238317	0.180671	0.011362	0.108123	-0.019783	0.235543	0.154341
1138	-0.349603	-0.350797	-0.345095	-0.338023	-0.160673	0.260024	-0.192272	-0.008146	-0.292107	0.124309	0.330766	-0.098318	-0.090314	0.086358	0.114934	0.12805	0.264329	0.242868	0.517929	0.185187	-0.24675	-0.118878	0.056068	0.274442	0.138578	-0.071991	0.006763	0.411356	0.121484	-0.088649	-0.188007	-0.127232	0.134188	0.106927	-0.171255	0.151298	0.097112	0.173695	0.248547	0.372026	0.3594	0.188979	0.288779	0.289747	0.407772	0.393074	0.462373	0.21434	0.390576
1139	0.003241	0.006472	-0.000167	-0.164621	0.268989	0.115521	-0.101574	0.084901	0.005825	-0.024202	0.056822	-0.005579	0.268508	0.0476	0.171075	-0.134614	0.006332	-0.077609	-0.049636	-0.122679	-0.279559	-0.007899	-0.213391	-0.105497	0.0756	0.149819	-0.102153	-0.126488	0.182851	0.004191	0.249006	0.334038	0.066194	0.093115	0.151962	-0.040752	-0.070374	0.097534	0.003437	-0.103831	-0.086179	0.122449	0.075274	0.172196	-0.005509	0.041189	-0.103076	0.082094	0.095996
1140	0.012189	0.006295	0.005336	-0.125295	0.311652	-0.107512	0.12785	-0.06415	0.263643	0.128897	-0.069527	0.247777	0.158303	0.189765	-0.097642	-0.018278	-0.090723	-0.230824	-0.206789	-0.015154	0.081475	0.33298	-0.105845	0.078807	0.015187	0.056981	0.218636	-0.310173	0.025759	0.030005	0.285342	0.244125	0.087167	-0.196609	0.181266	-0.182583	-0.112886	-0.08554	-0.166811	-0.201109	-0.211525	-0.069754	-0.078914	-0.190852	-0.200429	-0.274414	-0.138946	0.26614	-0.255858
1141	0.199931	0.200443	0.204013	0.000676	-0.003589	-0.053798	0.069959	-0.124475	-0.094472	0.040185	-0.015404	0.049623	-0.032268	0.330695	0.141373	0.298764	0.057093	0.076572	0.226182	0.280867	-0.050419	-0.024892	0.101675	0.115685	-0.099169	-0.142863	-0.214541	0.098562	-0.209188	0.174811	-0.08221	-0.078312	0.07783	0.06745	-0.271348	-0.094107	-0.133203	-0.05271	-0.063005	0.173384	0.178029	0.080918	-0.030258	0.118731	0.242839	0.176961	0.197737	-0.011203	0.155702
1145	0.044974	0.042038	0.038991	0.131113	0.234971	0.114838	-0.035423	0.02665	0.067582	0.084537	-0.079397	0.060008	0.08878	0.037141	-0.067494	-0.246916	0.021222	-0.021754	-0.140356	-0.235663	-0.097341	-0.061627	-0.195319	0.022087	0.148253	0.25211	-0.038707	0.030143	0.128504	0.041044	0.234149	0.155586	0.066532	-0.04835	0.205015	-0.224824	-0.168367	0.138551	-0.020928	-0.150004	-0.127302	0.178553	0.032822	0.011903	0.007281	-0.02786	-0.224041	0.265451	-0.023021
1147	-0.002779	0.000392	-0.000416	-0.051257	-0.146305	-0.039448	0.05425	0.054852	0.228817	-0.095561	0.094204	0.07496	-0.024343	0.136892	0.140699	0.424573	-0.032127	0.044758	0.061686	0.361571	0.212463	0.011098	0.255424	0.097071	-0.146439	-0.110605	-0.0826	0.08728	-0.206192	-0.197224	-0.267922	-0.114608	-0.088165	0.143097	-0.117461	0.142096	0.167029	-0.20465	-0.139845	0.147006	0.13542	0.033652	-0.264631	0.012635	0.02288	-0.073977	0.317335	-0.227399	-0.02338
1153	0.267552	0.264927	0.262204	0.321213	0.003571	-0.395055	-0.110653	-0.165939	0.155624	-0.258	-0.218668	0.05569	-0.015284	0.17621	0.043021	-0.02107	-0.433666	-0.215238	-0.504878	-0.132197	0.376249	0.133249	-0.066813	-0.163724	-0.163834	0.068761	0.097898	-0.305183	-0.207015	-0.141747	-0.084318	-0.109519	-0.170477	-0.188294	0.098212	-0.18072	-0.122954	-0.317362	-0.323187	-0.350937	-0.372014	-0.205349	-0.243284	-0.379862	-0.35763	-0.428814	-0.428583	-0.259591	-0.442876
1154	0.24008	0.23959	0.238151	0.227167	0.048177	-0.197521	0.129404	-0.104435	0.188634	-0.081691	-0.134457	0.163229	-0.037977	0.155167	-0.10242	0.16101	-0.203551	-0.141462	-0.345137	0.095094	0.422655	0.31379	0.081362	0.003619	-0.032813	0.25593	0.061593	-0.434603	-0.179856	0.007824	0.037788	-0.076032	-0.036735	0.009905	0.275352	-0.040926	-0.124938	-0.150837	-0.1946	-0.212452	-0.217928	-0.142521	-0.339872	-0.242309	-0.205622	-0.316868	-0.237922	-0.001222	-0.271913
1161	0.028961	0.029991	0.031592	-0.036649	-0.10607	0.05941	0.146035	-0.077037	0.101938	-0.014308	0.194626	0.077944	-0.175186	0.002281	0.025535	0.293117	-0.027903	0.114858	-0.030061	0.216008	0.108064	0.062807	0.061997	0.056794	-0.075846	-0.088302	-0.102672	0.095411	-0.15178	-0.046397	-0.20212	-0.145095	0.125649	-0.136041	0.015362	-0.004034	0.06466	0.146706	-0.008463	0.089647	0.035578	-0.141497	-0.086513	-0.002857	-0.056506	-0.026413	0.071158	-0.018165	0.044483
1174	-0.174636	-0.173193	-0.173327	-0.156737	-0.105266	0.20026	-0.099322	0.183873	-0.136726	0.109747	-0.065895	-0.333283	-0.175886	-0.172997	-0.055599	-0.134999	0.037122	0.057482	0.227748	-0.081265	-0.227564	-0.074881	0.041953	0.12813	0.075315	-0.217598	-0.212625	0.021363	-0.041302	0.02867	0.006584	-0.018591	0.085769	0.024375	-0.131757	0.117927	-0.026035	0.037733	0.290811	0.105573	0.09137	0.046484	0.078425	0.003358	0.123477	0.09246	0.047494	0.023729	0.070362
1176	-0.256364	-0.253031	-0.252302	-0.207022	-0.066064	-0.176434	0.056553	-0.177131	-0.191926	-0.185046	-0.114114	-0.07839	-0.018891	-0.04952	-0.212484	0.228715	0.04327	-0.051757	0.252192	0.324118	0.139105	0.188714	0.163694	0.179331	0.164108	0.301246	0.055325	0.020096	0.027567	-0.104183	-0.092183	-0.042242	-0.234104	0.108467	0.112515	-0.231968	-0.210189	-0.169845	0.044106	0.076617	0.064314	-0.109083	-0.032658	0.11697	-0.031774	-0.004085	0.170011	0.13843	0.043814
1182	-0.012482	-0.011838	-0.013334	0.172668	-0.106148	0.036861	-0.130575	0.065036	-0.182799	-0.067863	-0.014949	-0.042935	-0.037314	-0.161162	-0.119895	-0.180394	-0.08219	-0.006108	-0.034721	-0.124096	-0.086184	-0.286729	-0.10072	-0.117089	-0.194407	-0.208422	-0.129529	0.113013	-0.150006	-0.158551	-0.061998	-0.031784	0.112776	0.161236	-0.023328	-0.135512	-0.074252	0.049015	0.164186	0.02844	0.040641	0.230743	0.183035	0.022686	0.101589	0.146269	-0.024853	-0.445942	-0.073368
1183	-0.17661	-0.173517	-0.178238	-0.229069	0.414506	0.124931	0.031503	0.23215	0.01637	0.112144	0.239664	0.105845	0.260803	-0.244803	-0.005271	-0.350853	0.190517	-0.002108	-0.0512	-0.255482	-0.208021	0.095607	-0.25584	-0.106176	0.215591	0.155189	0.236104	0.027305	0.198852	-0.005171	0.355088	0.537337	0.157321	-0.091964	0.278853	-0.046305	-0.035578	0.142078	0.161942	0.009022	0.014883	0.01835	0.452607	0.071884	-0.000248	0.125898	-0.228705	0.147542	-0.032398
1184	-0.27011	-0.271782	-0.272393	-0.431685	0.156726	0.201105	0.029983	0.280009	0.068828	0.170311	0.184933	-0.017735	0.1232	-0.053475	-0.093449	-0.025307	0.265334	0.109114	0.321859	0.099308	-0.223086	-0.014696	-0.067508	0.109037	0.202181	-0.018898	0.055945	0.162299	0.149842	-0.141254	0.176853	0.247791	0.118152	0.044673	0.021216	0.000651	0.050173	0.015546	0.16749	0.316114	0.292826	0.168855	0.23538	0.20412	0.231676	0.298239	0.244951	0.049492	0.152109
1185	0.136174	0.133829	0.130792	0.299985	0.313484	-0.204024	-0.188978	-0.058014	0.118889	-0.15364	0.031988	0.137381	0.358588	0.342074	0.084299	-0.170481	-0.320943	-0.206239	-0.197827	-0.114412	0.099462	0.286575	-0.143184	-0.313399	-0.103389	0.259256	0.21368	-0.367508	-0.105873	-0.306327	0.139341	0.298034	0.001847	-0.165811	0.31957	-0.419942	-0.2483	-0.090694	-0.310195	-0.198243	-0.214342	-0.312749	0.096631	-0.265979	-0.402207	-0.414273	-0.414259	-0.099681	-0.339806
1186	0.141131	0.142356	0.13872	0.257144	0.083543	-0.236723	-0.040313	0.062645	-0.001601	-0.156907	0.033454	-0.110762	0.126567	0.06903	0.034956	-0.064565	-0.24321	-0.155913	-0.345667	-0.02819	0.176802	0.079474	0.026817	-0.142005	0.095509	0.24587	0.168669	-0.183523	-0.228959	-0.12916	-0.026491	0.049084	-0.185291	-0.145436	0.141579	-0.088687	-0.134195	-0.248237	-0.184742	-0.353331	-0.286772	-0.104218	-0.005158	-0.25555	-0.20253	-0.261809	-0.350419	-0.194143	-0.37247
1191	0.133459	0.135654	0.129779	0.217976	0.100275	-0.253699	-0.130864	0.045255	-0.043046	-0.195904	-0.089647	0.006543	0.087869	-0.096953	0.037595	-0.058198	-0.175871	-0.444162	-0.278031	-0.014772	0.157174	0.086164	0.071713	-0.149399	0.149765	0.087788	0.177444	-0.212957	-0.090149	-0.131515	0.059511	0.06538	-0.050658	0.200064	0.213379	-0.052466	-0.080113	-0.238033	-0.116701	-0.193937	-0.131781	-0.077738	0.077488	-0.208667	-0.106871	-0.120202	-0.337716	-0.348633	-0.379955
1193	0.018428	0.016343	0.013891	-0.1258	0.500219	-0.021322	-0.057996	0.091292	0.254178	0.144341	0.241252	0.343668	0.406561	0.323648	0.17008	-0.0792	0.00035	-0.013647	0.045144	-0.005867	-0.136526	0.378324	-0.272745	-0.26197	0.10689	0.104065	0.349083	-0.067783	0.133434	-0.202537	0.283423	0.512192	0.223211	-0.168188	0.246187	-0.160285	-0.067543	0.068068	-0.204678	0.046162	0.024243	-0.035335	0.313274	-0.108453	-0.152335	-0.142046	-0.198105	0.180105	-0.106695
1200	0.144666	0.145628	0.140762	0.283302	0.237963	-0.346597	0.091145	-0.206641	0.064012	-0.111871	-0.21777	0.195721	0.220236	-0.033055	-0.207637	-0.251322	-0.207774	-0.364071	-0.31237	-0.210498	0.270424	0.374332	-0.225406	-0.265133	-0.058753	0.26347	0.104091	-0.219326	-0.142445	-0.078957	0.230687	0.215556	-0.081257	0.054033	0.387838	-0.146984	-0.132744	-0.125781	-0.204797	-0.420917	-0.456147	-0.111311	-0.095206	-0.260097	-0.390999	-0.362344	-0.400398	-0.075849	-0.40468
1203	0.168349	0.171199	0.165379	0.331037	0.084161	-0.266191	-0.011518	-0.056627	0.0159	-0.198391	-0.201841	0.202533	0.063842	-0.182654	-0.135395	-0.260889	-0.237423	-0.297843	-0.440736	-0.204397	0.131062	-0.02995	-0.374143	-0.405747	-0.140027	0.137788	0.143096	-0.115005	-0.104424	-0.151838	0.033192	0.07487	-0.04331	0.13913	0.335731	-0.269277	-0.287159	-0.157508	-0.175991	-0.349038	-0.335442	0.124341	-0.098437	-0.303532	-0.291775	-0.233429	-0.376767	-0.324661	-0.31905
1207	-0.124671	-0.120529	-0.120457	-0.271831	-0.033673	0.018686	0.072023	-0.104174	-0.064058	0.059462	-0.136491	-0.217135	-0.165998	-0.243913	-0.017819	0.027839	0.157052	0.035454	0.282012	0.003124	-0.230478	-0.180969	-0.014193	0.102556	-0.183019	-0.32716	-0.261682	0.126442	0.060985	0.138034	0.03637	0.066083	-0.037438	0.187635	-0.191811	0.124584	0.076743	-0.031638	0.146287	0.088469	0.052966	0.132958	-0.004003	0.212211	0.083478	0.212157	0.227652	0.079634	0.019868
1213	-0.253126	-0.249479	-0.253209	-0.121756	-0.125787	-0.061371	-0.05326	0.05491	-0.230847	-0.345548	0.049407	-0.00386	0.0084	-0.332309	0.018379	0.080542	-0.001537	-0.203934	-0.176604	0.061055	0.040677	0.087263	0.088809	0.074439	0.056715	0.143787	-0.082154	0.022698	0.030803	-0.039989	-0.056357	-0.035797	-0.082596	0.202064	0.22811	-0.10067	-0.153857	-0.169769	-0.031241	-0.073833	-0.091707	-0.011105	-0.109519	-0.044195	0.042791	0.022742	0.068939	-0.276469	-0.04934
1230	-0.154662	-0.154877	-0.155292	-0.099233	0.07705	-0.072325	-0.092567	0.248064	0.024507	-0.124068	0.195582	-0.0001	0.231694	0.085739	-0.025152	0.11672	0.106867	0.031355	0.119924	0.252735	-0.044089	0.265918	0.015797	-0.073634	0.365022	0.145821	0.250403	0.078346	0.079158	-0.236494	-0.024498	0.180378	-0.148571	-0.003516	0.241533	-0.026452	0.005872	-0.096321	-0.103445	0.077878	0.050871	0.033983	0.100221	-0.186808	-0.045443	-0.147566	0.00267	0.044073	-0.087482
1234	-0.056922	-0.0613	-0.060035	-0.1407	0.232431	-0.009122	-0.078274	0.282149	0.161908	0.081852	0.260723	0.036405	0.284241	0.321976	0.073106	0.077693	0.074651	0.039828	0.179182	0.207721	-0.041593	0.344128	0.064679	-0.076073	0.296735	0.041014	0.411731	-0.063757	0.018493	-0.250569	0.072695	0.287972	0.01824	-0.126377	0.181542	0.000443	-0.031297	-0.082759	-0.150334	0.200979	0.165821	-0.024337	0.221883	-0.177046	-0.031343	-0.138888	-0.058025	0.147055	-0.117886
1235	0.098057	0.094496	0.095107	0.035971	0.222219	-0.097397	0.079716	0.07824	0.271812	0.180007	0.092126	0.213038	0.229024	0.404954	-0.062737	0.064308	-0.076891	0.083591	0.007599	0.114275	0.072421	0.384516	0.02939	-0.142859	-0.084207	-0.007782	0.34055	-0.286295	-0.088344	-0.131493	0.131605	0.189223	0.173268	-0.051476	0.127394	-0.133015	-0.087665	-0.118115	-0.133311	0.055339	0.000972	-0.094803	0.079307	-0.173787	-0.146616	-0.207357	-0.093432	0.05394	-0.214054
1236	0.066288	0.062112	0.064186	-0.138505	0.376274	0.035792	-0.005689	0.2317	0.27883	0.254948	0.207006	0.174318	0.288651	0.414635	0.093287	0.107236	0.160457	0.100054	0.21424	0.184924	-0.010467	0.290004	0.005459	-0.032415	0.170054	-0.104293	0.403936	-0.096347	0.017837	-0.141455	0.226089	0.360055	0.211273	-0.075125	0.086674	0.000359	-0.045036	0.00924	-0.087948	0.230305	0.207112	0.080525	0.274782	-0.072038	0.080218	-0.006112	-0.010118	0.197334	-0.060278
1238	-0.085549	-0.085794	-0.088722	-0.092333	0.284569	-0.130142	0.051116	-0.049474	-0.014979	0.01045	0.060486	0.204482	0.264448	-0.07059	-0.119422	-0.220214	0.106075	-0.083999	-0.157571	-0.211264	0.085589	0.179281	-0.158203	-0.204515	0.03019	0.30284	0.369128	-0.07046	0.162579	0.062584	0.339716	0.311858	0.093157	0.071712	0.233961	-0.006501	0.047531	0.09205	0.130354	-0.164793	-0.115566	0.018561	0.158688	0.109779	-0.047543	0.007952	-0.179271	-0.009487	-0.051047
1240	-0.038726	-0.040317	-0.043565	-0.143655	0.244951	0.058576	-0.141	0.159567	0.084151	0.088809	0.330847	0.300269	0.330949	0.207435	0.17998	-0.031672	-0.001225	-0.078639	-0.055359	0.045304	-0.048894	0.336257	-0.236071	-0.140079	0.207545	0.023662	0.148021	-0.171279	0.108682	-0.213425	0.222932	0.269846	0.332758	-0.205773	0.230995	-0.081973	-0.150584	0.10797	-0.153302	-0.07508	-0.092268	-0.020907	0.202831	-0.126099	-0.073051	0.004359	-0.204076	0.055872	-0.067765
1241	0.089813	0.088773	0.092682	0.048474	-0.132937	0.173911	0.050881	0.088242	0.062704	0.103284	-0.054717	0.017487	-0.105987	0.206783	0.048281	0.04392	0.164816	0.048728	0.046041	0.051929	-0.141393	-0.075035	0.050708	0.043872	0.07651	0.010527	-0.029159	-0.127376	-0.026776	0.208087	-0.02491	-0.072937	0.008815	-0.265014	-0.080586	-0.090848	-0.114391	0.094	0.12234	0.020764	-0.001101	0.018693	-0.270518	-0.091148	0.064338	-0.050758	0.036459	0.15244	0.062694
1261	-0.158006	-0.16224	-0.160012	0.069241	-0.103534	0.087581	-0.061582	0.154272	-0.007887	-0.060264	-0.011661	0.04963	0.001594	-0.001898	-0.082595	-0.060972	-0.020008	-0.153278	-0.105438	-0.013839	0.108603	0.200415	-0.027065	0.03866	-0.027296	0.183902	-0.025664	-0.197922	0.049195	-0.00592	-0.004388	-0.065992	-0.027224	0.055765	0.283067	-0.06176	-0.084561	-0.047095	-0.056247	-0.053111	-0.162344	-0.1293	-0.225136	-0.203296	-0.08943	-0.169394	-0.008349	-0.006926	-0.067225
1264	0.185508	0.184787	0.180025	0.221939	0.443011	-0.291573	0.084594	-0.241899	0.093744	-0.223919	0.007369	0.283696	0.268274	0.023969	-0.008797	-0.164664	-0.269641	-0.211388	-0.386957	-0.228279	0.195348	0.204838	-0.17098	-0.177884	-0.001412	0.26996	0.192877	-0.31942	-0.044161	0.029043	0.33287	0.266594	-0.098695	-0.068588	0.402381	-0.294919	-0.294255	-0.114299	-0.333413	-0.372339	-0.342826	-0.216952	0.036045	-0.137169	-0.374861	-0.245242	-0.411887	0.143942	-0.251925
1265	-0.013831	-0.01604	-0.02127	0.176892	0.458866	-0.200459	-0.027455	-0.133106	-0.059531	-0.150609	-0.054082	0.017152	0.381862	-0.124782	-0.058213	-0.474052	-0.254696	-0.231982	-0.182218	-0.450975	-0.056456	0.147563	-0.306317	-0.235229	0.015939	0.268831	0.238656	-0.139165	0.098516	-0.062864	0.357082	0.41881	-0.176099	-0.03643	0.286387	-0.274049	-0.219254	-0.027316	-0.134379	-0.186558	-0.185483	-0.0581	0.333492	-0.088573	-0.335295	-0.140056	-0.385079	0.16362	-0.178703
1266	-0.041044	-0.044274	-0.047254	0.118602	0.002822	-0.035306	-0.05563	-0.05732	0.097731	-0.147537	-0.073398	-0.033079	0.02697	-0.12053	-0.175436	-0.228734	-0.16499	-0.110808	-0.166055	-0.23139	0.007693	0.029355	0.032771	-0.05037	-0.01037	0.301883	0.20705	0.02936	0.152728	-0.09375	-0.001368	-0.068748	-0.271331	0.107979	0.211184	0.087	0.147829	0.039973	-0.160219	-0.041102	-0.042615	0.038204	-0.163046	-0.08364	-0.155794	-0.16433	-0.09699	0.079939	-0.026021
1267	0.102699	0.103458	0.101142	0.045109	0.227296	0.012975	-0.022917	0.25282	0.103274	0.080182	0.145148	0.13186	0.049468	-0.089208	-0.05394	-0.169509	-0.081483	-0.038226	-0.288537	-0.12057	-0.01298	0.138794	-0.065106	-0.083156	0.148673	-0.053774	0.28123	-0.109931	0.092191	-0.072317	0.191078	0.207432	0.10893	-0.24538	0.099008	0.047827	0.000605	0.063786	-0.017699	-0.09386	-0.009491	0.018432	0.376945	-0.165645	-0.071302	0.036998	-0.177064	0.037063	-0.093174
1268	0.050049	0.048502	0.049203	-0.042331	0.261455	-0.013519	0.007075	0.057125	0.16101	0.175293	0.235514	0.434766	0.235352	0.457113	0.115823	0.216186	0.085515	0.072876	0.162972	0.259294	-0.098384	0.288419	-0.01522	-0.003896	-0.01698	-0.003408	0.258768	-0.165495	-0.021363	-0.12084	0.139546	0.224955	0.338862	-0.077391	0.176721	-0.133578	-0.049164	0.111893	-0.073528	0.040184	0.034139	-0.030379	0.076279	-0.053099	0.002396	-0.049374	0.013834	0.155668	0.002435
1270	0.025865	0.026582	0.031309	-0.096889	-0.072234	-0.127362	-0.040451	-0.05997	0.142075	-0.072659	0.080985	0.089622	0.017756	0.230467	0.038746	0.40539	0.018545	0.152264	0.310502	0.448499	0.112458	0.074983	0.133661	0.099723	-0.034604	0.08578	0.203465	-0.117886	-0.132779	-0.347229	-0.215381	-0.131286	-0.115489	0.001775	-0.064651	-0.07407	-0.041784	-0.228333	-0.179077	0.06322	0.053273	-0.179233	-0.002269	-0.027898	-0.142489	-0.058357	0.15659	-0.019028	-0.056343
1271	0.237769	0.233277	0.238674	0.087077	0.126828	0.163071	0.207231	-0.106278	-0.01112	0.303871	0.293254	0.24144	0.14116	0.308235	0.184436	0.018498	0.29039	0.268781	0.216791	-0.024433	-0.15322	0.072111	0.170138	0.06308	0.095492	-0.022891	0.153122	0.158715	0.12011	0.317662	0.182046	0.036241	0.327176	-0.211169	-0.037257	0.06516	0.059325	0.431467	0.10621	0.134018	0.178438	-0.004359	0.019595	0.322104	0.165141	0.27796	0.028317	0.48512	0.317087
1277	-0.032806	-0.033523	-0.037832	0.139549	0.29558	-0.255003	-0.023747	-0.113812	-0.018806	-0.409871	-0.004112	-0.004323	0.177944	-0.197244	-0.146527	-0.209829	-0.292873	-0.296853	-0.435523	-0.222294	0.092755	0.340496	-0.101238	-0.111841	0.115629	0.47387	0.180539	-0.262715	0.110821	-0.133744	0.26419	0.24036	-0.216316	-0.08107	0.702744	-0.303471	-0.259932	-0.075688	-0.263132	-0.294986	-0.298912	-0.223059	-0.021231	-0.160038	-0.415663	-0.259462	-0.411011	0.015806	-0.278091
1278	-0.048247	-0.048697	-0.053123	0.137399	0.291605	-0.241053	-0.017727	-0.117307	-0.022384	-0.40647	0.029509	0.030077	0.198058	-0.21491	-0.153289	-0.19843	-0.276372	-0.2992	-0.42975	-0.206995	0.108851	0.365139	-0.105024	-0.124846	0.11871	0.485608	0.169284	-0.228952	0.135902	-0.138044	0.273272	0.234786	-0.191139	-0.040236	0.729128	-0.284074	-0.238157	-0.051891	-0.278625	-0.288477	-0.297379	-0.196772	-0.028694	-0.127627	-0.390912	-0.247454	-0.387299	0.004674	-0.264853
1281	-0.054885	-0.05565	-0.059974	0.117535	0.327808	-0.272201	-0.03213	-0.150177	0.008714	-0.393908	0.052921	0.058309	0.212748	-0.169817	-0.139062	-0.190537	-0.28461	-0.274225	-0.36898	-0.190633	0.125515	0.42166	-0.118125	-0.155277	0.108838	0.531612	0.235083	-0.217549	0.073859	-0.201337	0.270286	0.268015	-0.188153	-0.038809	0.757059	-0.296078	-0.249766	-0.086723	-0.306996	-0.26192	-0.281406	-0.241303	-0.019106	-0.132294	-0.427011	-0.283021	-0.392438	0.012663	-0.290442
1282	-0.004424	-0.006346	-0.008636	0.167045	0.229368	-0.038731	0.07727	-0.132585	-0.059228	-0.104441	0.073298	0.222538	0.276543	-0.119919	-0.111621	-0.164738	-0.211484	-0.183012	-0.25018	-0.176351	0.130919	0.26238	-0.05948	-0.061758	0.046393	0.121455	0.00057	-0.158158	0.120917	0.102639	0.320068	0.146912	0.165692	-0.014981	0.284956	-0.175708	-0.165381	0.116731	-0.092413	-0.190153	-0.194573	-0.128859	0.052598	-0.078471	-0.188303	-0.050891	-0.174086	0.093294	-0.035028
1284	0.045338	0.042641	0.039211	0.174254	0.301102	-0.020015	0.054185	-0.074636	-0.015666	-0.082741	0.135585	0.191138	0.350538	-0.008945	0.005733	-0.152365	-0.199543	-0.129927	-0.24635	-0.187335	0.121926	0.183883	-0.062991	-0.067665	0.101898	0.097255	0.032108	-0.185059	0.098701	0.117369	0.330035	0.185452	0.134017	-0.109699	0.190471	-0.171459	-0.185424	0.114723	-0.16703	-0.181207	-0.169696	-0.101084	0.091861	-0.090679	-0.148612	-0.048342	-0.208636	0.159932	-0.034327
1285	-0.215187	-0.219436	-0.219907	-0.206341	0.311325	0.12658	-0.164957	0.169678	-0.071456	0.206088	0.303081	-0.074641	0.303716	0.227675	-0.026312	-0.164957	0.21368	0.27787	0.272397	-0.072792	-0.266285	0.074182	-0.098064	0.07489	0.311425	0.024428	0.343801	0.011003	0.191663	-0.126071	0.275575	0.31914	0.198807	-0.027089	0.171685	0.056458	0.072801	0.208849	0.031322	0.1333	0.133259	0.278191	0.533998	0.135849	0.153367	0.177277	0.107089	0.362387	0.161196
1286	-0.180508	-0.186309	-0.187114	-0.197276	0.312654	0.094679	-0.183005	0.173274	-0.009632	0.205656	0.320076	0.073961	0.362576	0.17184	-0.033796	-0.199626	0.154721	0.176222	0.182442	-0.098082	-0.17963	0.112409	-0.214674	0.001906	0.362344	-0.005731	0.427943	-0.007652	0.21426	-0.227443	0.31479	0.331236	0.22303	-0.103607	0.224037	0.038016	0.044988	0.202018	0.051783	0.129075	0.134201	0.16506	0.528046	0.080862	0.064074	0.166428	-0.000543	0.245234	0.103389
1287	-0.062168	-0.061284	-0.06241	0.290695	0.124718	-0.170128	0.039086	0.010365	-0.106338	-0.226994	0.054049	0.089345	0.233006	-0.193337	-0.161521	-0.139363	-0.090658	-0.063179	-0.176408	-0.12582	0.272749	0.147428	0.004042	-0.141143	0.138094	0.338094	0.196618	-0.225411	-0.020807	-0.091749	0.10268	0.106938	-0.215485	-0.079647	0.364212	-0.232354	-0.12725	-0.057746	-0.097682	-0.114648	-0.146497	-0.119907	-0.021035	-0.228057	-0.183257	-0.222969	-0.225647	-0.131781	-0.142515
1288	0.009782	0.009104	0.006383	0.313359	0.24309	-0.245149	-0.091657	0.012665	-0.068189	-0.281668	0.049316	0.004553	0.265404	-0.027462	-0.001197	-0.242229	-0.116339	-0.046972	-0.098061	-0.23666	0.192679	0.173357	0.095909	-0.209551	0.164357	0.30533	0.252694	-0.220984	-0.0139	-0.147331	0.20155	0.224713	-0.23531	-0.104917	0.396326	-0.159239	-0.106648	-0.021273	-0.182163	-0.050643	-0.052437	-0.091106	-0.019877	-0.185664	-0.254256	-0.2317	-0.261599	-0.031219	-0.161058
1289	-0.073198	-0.075056	-0.078251	0.140088	0.248554	-0.20176	-0.004215	-0.133182	-0.082853	-0.394296	0.047368	0.015259	0.200694	-0.245814	-0.188484	-0.247557	-0.269958	-0.254507	-0.404853	-0.256171	0.098739	0.322907	-0.101386	-0.086905	0.12217	0.454763	0.182641	-0.207176	0.155432	-0.09	0.286136	0.198274	-0.182096	-0.04047	0.703886	-0.303789	-0.285853	-0.011856	-0.213788	-0.264834	-0.284864	-0.180469	0.014599	-0.088844	-0.362936	-0.197487	-0.343151	0.028283	-0.219873
1290	-0.076499	-0.077259	-0.080787	0.136394	0.26782	-0.213877	-0.023025	-0.144577	-0.061439	-0.392853	0.048653	0.039519	0.207179	-0.228442	-0.179026	-0.219149	-0.266905	-0.254	-0.380983	-0.221438	0.108866	0.368508	-0.108131	-0.126073	0.090308	0.457196	0.147793	-0.206537	0.152248	-0.136473	0.285107	0.211829	-0.158153	-0.01974	0.729647	-0.288989	-0.239853	-0.010592	-0.249597	-0.258776	-0.279517	-0.173129	-0.015352	-0.083202	-0.379084	-0.221963	-0.338624	0.018267	-0.220283
1291	0.006999	0.003822	0.000761	0.162643	0.372269	-0.19839	0.032746	-0.087807	0.036805	-0.289	0.10023	0.019671	0.260496	-0.084633	-0.101965	-0.203683	-0.26446	-0.207861	-0.360656	-0.232729	0.055485	0.357367	-0.114629	-0.119766	0.123876	0.445281	0.255358	-0.198134	0.151431	-0.075336	0.315167	0.312161	-0.179243	-0.149903	0.662676	-0.26058	-0.188456	0.01086	-0.277729	-0.283299	-0.301637	-0.154329	0.01908	-0.148208	-0.390385	-0.25461	-0.397721	0.157807	-0.252093
1292	0.003038	-7.3e-05	-0.00316	0.174212	0.353632	-0.204125	0.004113	-0.079206	-0.009599	-0.313581	0.131206	0.028126	0.286573	-0.105625	-0.127472	-0.22538	-0.262996	-0.21303	-0.37631	-0.235788	0.110822	0.319	-0.074424	-0.114259	0.165607	0.376436	0.253534	-0.246467	0.133879	-0.085207	0.327252	0.278164	-0.164025	-0.146981	0.62689	-0.272171	-0.232309	0.004454	-0.275341	-0.271986	-0.280471	-0.17168	0.078629	-0.158971	-0.368126	-0.212595	-0.376843	0.108966	-0.240906
1293	-0.034451	-0.036451	-0.040238	0.115644	0.386879	-0.247807	0.058263	-0.160401	-0.011295	-0.3285	0.136824	0.141584	0.311474	-0.125935	-0.113484	-0.186348	-0.238185	-0.236094	-0.345897	-0.199067	0.148851	0.4906	-0.119517	-0.171097	0.08217	0.511127	0.278481	-0.242818	0.101172	-0.095861	0.369513	0.333287	-0.066531	-0.02061	0.783697	-0.294451	-0.283313	0.007291	-0.274607	-0.248788	-0.281384	-0.207948	0.045571	-0.057071	-0.401414	-0.225298	-0.38847	0.071004	-0.245406
1296	0.008139	0.007392	0.005107	0.121835	0.205892	-0.0437	0.076626	-0.037289	-0.037296	-0.233097	0.049496	-0.036967	0.149428	-0.258578	-0.154176	-0.280258	-0.117059	-0.17519	-0.367556	-0.297948	0.027529	0.150296	-0.052698	-0.007658	0.18788	0.29592	0.098498	-0.195282	0.237497	0.033066	0.316674	0.162326	-0.134291	-0.130264	0.573536	-0.166248	-0.191501	0.095598	-0.112043	-0.250992	-0.236497	-0.04517	-0.027645	-0.003635	-0.25551	-0.078418	-0.346679	0.201372	-0.123986
1298	0.222284	0.221744	0.219843	0.160044	0.186539	0.126292	0.122875	0.043637	0.105423	0.119489	-0.01631	0.169795	0.163519	0.047944	-0.095235	-0.075837	0.000485	0.08096	-0.243092	-0.120475	0.155247	-0.153093	-0.192725	0.037871	0.032814	-0.099981	-0.023034	-0.18022	-0.064888	0.13811	0.179393	0.068415	0.117701	-0.079005	-0.091234	-0.058305	-0.124636	0.051032	-0.005195	-0.036818	-0.043239	0.225822	0.174228	-0.051152	0.138273	0.068805	-0.059407	0.047211	0.022629
1300	-0.045714	-0.044945	-0.047617	0.123007	0.0758	-0.182186	0.028531	-0.191523	-0.143657	-0.413193	-0.070009	-0.056532	0.080934	-0.290772	-0.169715	-0.14718	-0.204833	-0.238382	-0.372755	-0.192133	0.144915	0.234898	0.002746	-0.033894	0.035637	0.321043	-0.014076	-0.234126	0.222752	0.018336	0.204789	0.023898	-0.190632	0.057471	0.584527	-0.193422	-0.235407	0.00599	-0.161186	-0.218547	-0.225206	-0.09909	-0.167688	0.029748	-0.269703	-0.116347	-0.241533	0.002891	-0.113768
1301	-0.20018	-0.200571	-0.200061	-0.042856	-0.170148	-0.027867	0.025845	-0.12698	-0.202945	-0.308327	-0.074343	-0.190873	-0.112438	-0.477854	-0.269794	-0.175091	-0.090966	-0.169717	-0.257878	-0.183472	0.003562	-0.008474	-0.00272	0.114191	0.057802	0.216747	-0.091153	-0.103943	0.312195	0.073625	0.037822	-0.185138	-0.243348	0.117372	0.350929	0.026269	-0.022836	0.04918	-0.027249	-0.173785	-0.191484	-0.029573	-0.148071	0.089253	-0.114383	0.060865	-0.025652	0.003908	0.038115
1302	-0.071615	-0.074166	-0.072732	-0.069951	0.1283	0.138038	0.127099	0.045587	-0.133515	0.078683	0.078695	0.027913	0.093698	-0.0391	-0.127559	-0.179766	0.185062	0.244139	0.212563	-0.099314	-0.196855	-0.21127	-0.009148	0.194404	0.201928	-0.076119	0.015711	0.012731	0.119421	0.201063	0.136963	0.103038	-0.004991	-0.041179	-0.031275	-0.11782	-0.149505	0.133817	0.099541	0.201759	0.189318	0.228787	0.250431	0.101301	0.229259	0.2388	0.131621	0.329765	0.218953
1303	-0.047797	-0.047643	-0.050265	0.136455	0.100309	-0.199209	0.018521	-0.166791	-0.06268	-0.382271	-0.016815	-0.030925	0.053944	-0.358443	-0.191067	-0.155733	-0.280802	-0.239021	-0.426617	-0.184706	0.176493	0.207916	-0.057259	-0.104915	-0.027092	0.352107	0.005519	-0.206062	0.138386	-0.051475	0.170606	0.017147	-0.19351	0.080951	0.535843	-0.096262	-0.062482	-0.004137	-0.221705	-0.210483	-0.230037	-0.223861	-0.182083	-0.052946	-0.303975	-0.149709	-0.261796	-0.092016	-0.154887
1306	0.116172	0.113793	0.109013	0.148083	0.496006	-0.178087	0.010641	-0.15139	0.156	-0.097355	0.123155	0.318004	0.392888	0.090325	0.02668	-0.238905	-0.278041	-0.241484	-0.309101	-0.243895	0.107195	0.424282	-0.244115	-0.25472	0.007843	0.223349	0.235835	-0.263235	0.022799	-0.111913	0.436744	0.421318	0.206756	-0.115085	0.497385	-0.301914	-0.283319	0.024723	-0.259736	-0.287006	-0.290602	-0.20851	0.143245	-0.142373	-0.382438	-0.224236	-0.425233	0.044461	-0.287723
1308	0.234593	0.231678	0.228933	0.18524	0.581253	-0.308016	0.033134	-0.127891	0.173489	-0.09522	-0.076333	0.383456	0.340666	0.204858	0.08391	-0.190708	-0.226966	-0.135528	-0.21897	-0.2397	0.114618	0.287333	-0.264286	-0.347234	-0.131333	0.126534	0.256425	-0.314284	-0.061863	-0.005636	0.441955	0.504693	0.05557	-0.10101	0.278672	-0.383202	-0.425025	-0.140999	-0.315381	-0.196895	-0.189815	-0.145476	0.120694	-0.169866	-0.345834	-0.285638	-0.373065	0.09477	-0.304568
1312	-0.097042	-0.098289	-0.100317	-0.076555	0.067681	0.024708	-0.071547	-0.002789	-0.218399	-0.029148	-0.130905	-0.161103	-0.04356	-0.262438	-0.034698	-0.293758	-0.071775	-0.112224	-0.200434	-0.296169	-0.200286	-0.292557	-0.132146	0.064933	0.037368	-0.205524	-0.097979	0.013156	0.033848	0.152812	0.116826	0.045456	0.031016	0.201413	-0.134731	0.076152	-0.031289	0.006357	0.106095	-0.067255	-0.023759	0.215097	0.309805	0.046724	0.15314	0.228793	-0.029629	-0.097622	0.020596
1314	0.124021	0.126248	0.125133	0.103945	-0.005719	0.118533	0.175027	0.018305	0.112574	0.11417	-0.16697	0.06503	-0.077967	-0.295931	-0.176038	-0.173159	0.064106	-0.022493	-0.034026	-0.213163	-0.013238	-0.273852	-0.064383	0.080163	-0.060435	-0.272206	-0.159274	0.183304	0.164932	0.216029	0.134379	-0.004349	0.031077	0.017649	-0.212082	0.055875	0.001804	0.106938	0.183722	0.154209	0.142169	0.19199	-0.068918	0.044418	0.171399	0.244678	0.175565	-0.057344	0.117188
1316	0.019058	0.018767	0.018786	-0.005731	0.25725	0.136752	0.050137	0.114403	0.137915	0.16491	0.27412	0.299271	0.196558	0.138624	0.169983	-0.095469	0.195394	0.037484	0.080572	-0.094584	-0.088768	0.161411	-0.025291	0.015203	0.184213	0.076598	0.145795	-0.134165	-0.005772	-0.018807	0.260699	0.309906	0.257323	-0.105536	0.303228	-0.039434	-0.043112	0.183178	0.037735	-0.043747	-0.042897	-0.206465	0.021628	0.0324	-0.097984	0.014698	-0.148669	0.2084	0.027787
1317	-0.213574	-0.213662	-0.212167	-0.197847	0.00695	-0.010469	-0.242677	0.003109	-0.065544	0.005672	-0.067395	-0.020791	0.050093	-0.077795	-0.156566	-0.131427	-0.006223	-0.046043	0.12849	-0.029557	-0.101765	-0.066807	-0.122824	-0.07701	0.045378	-0.062707	0.288917	0.147381	0.093167	-0.34316	0.005031	0.120845	0.018569	0.023828	0.02071	-0.092723	-0.100298	-0.049037	0.201876	0.089408	0.135005	0.177182	0.333667	0.101261	-0.063962	0.048604	0.077834	-0.144902	-0.020615
1318	0.105132	0.104724	0.100474	-0.026673	0.353458	-0.040891	-0.014957	-0.020106	0.150037	0.110412	0.009065	0.168283	0.349615	-0.013442	-0.010345	-0.173476	-0.138593	-0.192279	-0.228803	-0.167469	0.074259	0.184227	-0.360257	-0.233721	0.078166	0.061974	0.302138	-0.129732	0.090722	-0.171153	0.288387	0.342778	0.093182	-0.256354	0.126965	-0.143526	-0.105967	-0.042268	0.044536	-0.199842	-0.1583	-0.030816	0.386939	-0.126666	-0.264912	-0.164268	-0.397308	0.042502	-0.212356
1326	-0.052122	-0.052502	-0.054789	-0.005018	0.253503	-0.126206	-0.173954	0.094351	0.042387	-0.003468	0.131173	0.117195	0.214184	0.070997	0.182592	-0.173036	0.043502	-0.058448	0.077096	-0.116769	-0.08181	0.207354	-0.111388	-0.205627	0.206737	0.115404	0.367559	0.008538	0.083989	-0.211237	0.139145	0.398631	-0.010778	-0.065212	0.240818	-0.032055	0.043746	-0.075569	0.054663	0.061327	0.066124	-0.121926	0.197105	-0.170806	-0.20108	-0.173879	-0.175042	0.044908	-0.139625
1352	-0.101725	-0.10115	-0.10114	-0.257308	0.027482	-0.026432	0.032076	-0.037214	0.114003	0.110854	-0.063726	0.012965	-0.173708	0.107182	-0.173019	0.093144	0.016135	0.077265	0.070598	0.13211	-0.028033	0.104056	0.166225	0.299992	-0.083983	-0.113145	0.09229	-0.159321	-0.071905	-0.060677	0.006825	-0.010685	0.034087	0.084797	0.033123	0.015226	-0.024697	-0.171667	0.076867	-0.015729	-0.001515	0.013568	0.033088	-0.122229	-0.052849	-0.036874	0.26036	0.113698	-0.15314
1353	-0.08912	-0.085141	-0.087569	-0.10207	-0.169746	-0.036122	0.029185	-0.067756	-0.137044	-0.154107	0.010604	-0.010847	-0.135822	-0.120256	0.018362	0.108591	0.070676	-0.023973	-0.123625	0.053207	-0.077649	0.112206	0.043801	-0.031343	-0.257702	0.07423	-0.174947	-0.043309	-0.018127	0.111983	-0.080718	-0.100139	0.011035	0.095406	0.19097	-0.012847	-0.063693	-0.038702	-0.022375	-0.15019	-0.158019	-0.046641	-0.235434	-0.008044	-0.033125	-0.011944	-0.006899	-0.047325	-0.017519
1355	0.060704	0.05948	0.058762	-0.039056	-0.091094	-0.155259	0.051104	-0.092935	0.186409	-0.064969	-0.072947	-0.110007	-0.05034	0.026794	0.065606	0.187111	-0.185201	-0.059782	-0.071526	0.077956	0.201419	0.046945	0.207375	0.122469	-0.070229	0.068759	0.056519	0.047179	-0.080105	-0.011577	-0.142773	-0.113221	-0.227135	0.255669	-0.108851	0.238372	0.239635	-0.258741	-0.151022	-0.046905	-0.05059	0.061544	-0.123247	0.091919	-0.036933	-0.138714	0.148628	-0.211177	-0.238042
1356	-0.13373	-0.131993	-0.135034	-0.050043	0.147824	-0.180178	0.057707	-0.170318	-0.073441	-0.063559	0.074681	-0.061617	0.229343	0.037551	-0.076302	0.058352	0.095363	-0.068436	0.183089	0.09182	0.1369	0.041032	0.01538	-0.012231	0.101028	0.117269	0.413591	-0.038605	0.03121	-0.017273	-0.023219	0.167906	-0.213682	0.145694	0.075481	0.080178	0.074373	-0.03423	-0.025301	-0.072517	-0.03312	0.06277	0.251851	-0.102286	-0.099917	-0.09886	0.094207	0.114695	-0.001869
1362	0.131463	0.134031	0.13183	0.273784	0.189503	-0.198133	0.074483	0.034132	-0.00291	-0.117947	0.126789	0.253389	0.267492	0.006765	-0.116929	0.040526	-0.180726	-0.079347	-0.199614	0.07245	0.36862	0.22992	0.046916	-0.256957	-0.092472	0.102514	0.136335	0.020685	-0.22271	-0.180558	0.116868	0.160738	0.039391	0.093864	0.280739	-0.055371	-0.055397	-0.08481	-0.159408	-0.030987	-0.036022	0.0864	0.014945	-0.050567	-0.070799	-0.137476	-0.125413	-0.337279	-0.184169
1363	0.033506	0.033344	0.027283	0.130481	0.398798	-0.316403	0.071547	-0.316681	0.029285	-0.271905	0.092218	0.294018	0.286763	-0.035609	0.081016	-0.151771	-0.266642	-0.398284	-0.421537	-0.231532	0.226814	0.456887	-0.221555	-0.297974	-0.055662	0.315707	0.24679	-0.159089	-0.063162	-0.051378	0.317872	0.35222	0.049462	-0.11215	0.575603	-0.321824	-0.224572	0.064751	-0.34024	-0.40829	-0.410506	-0.1859	-0.039163	-0.140536	-0.443391	-0.32462	-0.432728	0.026392	-0.359543
1364	0.104453	0.102932	0.10598	-0.099138	0.110228	0.292028	0.227557	0.242075	0.145921	0.296031	0.053446	0.029916	-0.044611	-0.217864	-0.072712	-0.019145	0.290859	0.161929	0.029441	-0.039015	-0.08427	-0.287878	-0.05508	0.162311	0.16426	-0.156714	0.069085	0.060678	0.279278	0.246299	0.276178	0.187129	0.180688	-0.235669	-0.122023	-0.039636	-0.094336	0.202936	0.364253	0.017224	0.074545	0.006031	0.130517	0.217962	0.11827	0.21416	-0.086424	0.243765	0.087558
1366	0.041307	0.044132	0.043841	-0.01838	-0.049564	-0.221296	0.059367	0.040036	-0.042334	-0.135676	-0.019631	0.108234	-0.185217	-0.164648	-0.201919	0.07971	-0.001014	-0.066229	-0.122327	0.111952	0.167657	0.174061	0.295192	0.124654	-0.004743	-0.198256	0.186634	-0.313768	-0.079785	-0.006217	0.059544	-0.034608	0.043817	-0.026733	0.171052	0.001242	-0.117934	-0.189261	0.125527	-0.129221	-0.071838	-0.229698	-0.001414	-0.184088	-0.119883	0.014245	-0.046211	-0.075446	-0.191063
1368	0.07036	0.069986	0.070051	-0.063644	0.027748	-0.024311	-0.063063	-0.016952	0.152873	0.171762	0.088203	0.344958	-0.032803	0.15276	-0.037845	-0.014037	0.048824	0.035313	-0.094113	0.074096	0.120827	0.123672	-0.05583	-0.026467	0.043282	-0.055768	-0.002351	-0.232001	-0.05003	-0.153876	0.061898	0.002895	0.310443	-0.325038	0.037909	-0.088214	-0.057477	0.06207	-0.03364	-0.209592	-0.191694	-0.265327	-0.118005	-0.068968	-0.098319	-0.000683	-0.221641	-0.025581	-0.064899
1371	-0.226674	-0.226717	-0.226049	-0.037821	-0.078421	0.048905	-0.054057	-0.061609	-0.080047	-0.05762	0.12826	-0.059138	0.080018	-0.067566	-0.010377	-0.064334	0.114074	0.160169	0.117418	-0.053062	-0.099312	-0.092197	0.115457	-0.064997	0.184338	0.025129	0.136545	0.236587	0.277354	0.076018	-0.056108	-0.029325	-0.194728	0.01283	0.036405	0.099282	0.138277	0.113386	-0.018361	0.085417	0.059397	0.234972	0.062076	0.103502	0.068895	-0.024157	0.250817	0.131484	0.058209
1373	0.099709	0.09763	0.09282	0.162419	0.324666	-0.09442	0.226578	-0.247224	0.064308	0.019258	0.054468	0.065359	0.251253	0.091886	0.093374	-0.075471	-0.017301	-0.180623	0.092571	-0.167156	0.136612	0.18704	-0.013193	-0.184066	-0.080999	0.133179	-0.019814	-0.040998	-0.14463	0.183954	0.205287	0.285231	-0.019354	0.078307	0.104893	-0.001263	-0.027571	-0.053149	-0.248871	-0.123269	-0.179631	-0.057274	0.008815	0.092715	-0.097886	-0.19948	-0.102586	0.207833	-0.187164
1374	-0.148704	-0.147144	-0.146141	-0.162464	-0.038322	-0.19481	-0.189562	-0.188047	-0.152986	-0.160647	0.138739	0.007358	-0.022001	0.127853	0.111885	0.20811	0.040198	-0.001577	0.098274	0.216216	0.150199	0.237501	0.069539	0.11165	0.064048	0.053379	-0.00284	-0.056992	-0.027529	-0.272966	-0.121263	-0.017629	0.108903	-0.024942	0.156066	-0.116954	-0.127242	-0.068277	-0.008947	0.068942	0.066176	-0.257697	-0.116578	0.059206	-0.070839	0.001825	0.088306	-0.115948	0.064708
1376	0.076851	0.077983	0.075804	0.157395	-0.171361	-0.322684	-0.13253	-0.080747	0.051723	-0.223601	-0.210788	-0.081185	-0.14187	0.151758	0.049217	0.16194	-0.259184	-0.008263	-0.087574	0.137543	0.185313	0.100676	0.232278	-0.008518	-0.338269	0.044472	0.14089	-0.286697	-0.215893	-0.179538	-0.289015	-0.23614	-0.179373	0.210608	-0.079307	0.075134	0.017154	-0.331552	-0.321227	-0.152407	-0.135795	-0.009424	-0.121073	-0.35128	-0.184715	-0.258329	0.085642	-0.230408	-0.217073
1378	-0.061541	-0.065062	-0.065674	-0.131857	0.308714	0.02325	-0.057853	0.060995	0.118284	0.121697	0.358469	0.241739	0.423312	0.283215	0.095318	0.067295	0.197382	0.110479	0.2143	0.111774	0.014346	0.302251	-0.146788	-0.098532	0.216944	0.050973	0.403453	0.028306	0.049188	-0.205902	0.254473	0.331923	0.218831	-0.079466	0.254286	-0.04336	-0.101175	0.172862	-0.118506	0.063882	0.033991	0.011186	0.279174	0.026059	-0.038658	-0.031157	-0.06015	0.237346	0.014748
1384	0.198858	0.200845	0.19765	0.304157	0.035581	-0.279454	-0.031646	0.026284	0.151767	-0.198276	-0.226569	-0.010257	-0.116125	-0.062513	-0.088379	-0.093693	-0.256282	-0.06422	-0.290059	-0.075231	0.16158	0.133226	0.219414	0.026576	-0.045671	0.157449	0.171825	-0.31601	-0.198487	-0.092687	-0.023933	-0.026914	-0.158064	0.228935	0.198549	0.065301	-0.021358	-0.206215	-0.17755	-0.073357	-0.020392	-0.16627	-0.061612	-0.35529	-0.179208	-0.193208	-0.160367	-0.244935	-0.224329
1385	0.122311	0.121646	0.123891	0.075688	0.17929	0.074776	0.10821	0.029609	0.092016	0.07713	0.219834	0.33249	0.180277	-0.00916	0.030754	-0.072322	0.150185	0.139951	0.074099	-0.039084	0.047313	0.167943	-0.080041	-0.221121	-0.071971	0.065273	0.186847	0.07631	-0.047038	-0.019901	0.199121	0.221278	0.278196	0.091753	0.286685	0.016537	0.016598	0.282223	0.025293	0.164929	0.1225	-0.072898	0.070311	0.14732	0.014708	0.052495	-0.146723	-0.07988	0.059387
1387	0.228427	0.227433	0.225256	0.279729	0.182263	-0.052081	0.144531	-0.000219	0.191362	-0.066667	0.109935	0.100899	0.236445	0.119985	0.127043	0.021153	-0.085796	-0.004592	-0.065871	-0.01869	0.172679	0.01382	0.160406	-0.119589	-0.092875	0.297205	0.215105	-0.158964	-0.162124	0.040584	0.125796	0.123528	-0.083121	-0.101337	0.173517	-0.123034	-0.104264	-0.012389	-0.251289	-0.149665	-0.128614	-0.115026	-0.166306	-0.02609	-0.130386	-0.191115	-0.270068	0.082243	-0.234232
1389	0.188614	0.18882	0.183568	0.226432	0.152179	-0.277331	-0.112602	-0.203846	0.12126	0.024895	-0.054917	0.297901	0.134483	0.252441	0.092312	-0.04604	-0.26785	-0.313928	-0.344124	-0.084304	0.291371	0.288283	-0.188905	-0.388657	-0.261699	-0.011376	0.073783	-0.233679	-0.123952	-0.137025	0.07117	0.108837	0.230198	-0.01512	0.145695	-0.074925	0.028217	-0.119251	-0.289601	-0.45722	-0.468077	-0.141908	-0.071833	-0.234283	-0.346517	-0.398071	-0.36696	-0.30811	-0.428283
1390	-0.032294	-0.028782	-0.030325	-0.136684	0.170255	-0.038052	0.135939	0.042802	0.099476	0.062337	0.149689	0.181094	0.094045	-0.003361	0.039337	0.175924	0.10602	0.004264	0.131687	0.213536	-0.005632	0.208069	0.059729	-0.011455	0.137189	0.105912	0.045365	0.274644	0.163617	-0.069055	0.102738	0.237775	0.027135	-0.056592	0.168839	-0.061249	0.045245	-0.023754	0.002919	0.019735	0.046928	-0.019044	0.069386	0.072319	-0.033303	-0.070015	0.023909	0.243602	-0.012217
1393	0.223094	0.223604	0.217493	0.027088	0.57081	-0.270899	-0.053209	-0.031838	0.393227	0.033849	0.115392	0.37047	0.409289	0.349911	0.354597	0.041435	-0.193164	-0.128161	-0.201731	-0.028234	0.130352	0.412078	-0.298958	-0.300283	0.098934	0.16205	0.214482	-0.084144	-0.067089	-0.281783	0.261225	0.506894	0.189801	-0.122381	0.185285	-0.15207	-0.06187	-0.1609	-0.406555	-0.182625	-0.166566	-0.208384	0.113007	-0.146723	-0.312705	-0.300192	-0.364627	-0.070968	-0.331214
1394	0.066211	0.064534	0.068704	0.015425	0.235995	0.266214	0.240533	0.111207	0.034619	0.249513	0.240353	-0.047703	0.185618	-0.050347	0.011321	-0.075467	0.263525	0.095338	0.128053	-0.116509	-0.170104	-0.082379	0.147676	0.089362	0.264772	0.11421	0.232921	0.302281	0.241818	0.239035	0.262334	0.252316	0.051817	-0.218843	0.079075	0.060364	0.186503	0.332904	0.248189	0.130721	0.173977	-0.056762	0.189626	0.294845	0.054833	0.151671	-0.104511	0.456726	0.196066
1397	0.112307	0.11176	0.108671	0.016752	0.160126	-0.172911	0.048797	-0.091675	-0.017342	-0.183304	-0.292032	-0.069937	-0.05786	-0.294936	-0.159031	-0.253465	-0.16901	-0.159567	-0.414713	-0.343612	0.086138	-0.140954	-0.199919	-0.052638	0.026927	0.102117	-0.008391	-0.22692	0.071728	0.097805	0.284702	0.111193	-0.09384	-0.081473	0.162365	-0.204642	-0.325436	-0.110083	0.032457	-0.253646	-0.217282	-0.083064	-0.097817	-0.069142	-0.17276	-0.049532	-0.346039	-0.022651	-0.122207
1398	-0.072497	-0.071089	-0.073825	-0.072081	0.144346	-0.099796	0.01392	0.006489	0.100729	-0.093661	0.142062	0.147259	0.047689	-0.004166	-0.10846	0.11453	-0.056689	-0.063981	-0.109648	0.158471	0.111879	0.167281	0.126547	-0.017352	-0.112542	0.090819	0.189447	-0.167471	-0.141767	-0.159128	0.110261	0.057077	0.070846	0.145039	0.289928	-0.041173	-0.049381	-0.090669	-0.138048	-0.042949	-0.034798	-0.095156	-0.10969	-0.166271	-0.108471	-0.08884	-0.033593	-0.10974	-0.201908
1399	0.050953	0.050915	0.052576	0.037428	-0.085486	0.065062	0.147742	-0.068233	-0.120142	-0.018229	0.007828	0.002031	0.021563	0.034112	-0.042293	0.070999	0.056974	0.101009	0.269301	0.108297	-0.190754	-0.170834	0.066884	-0.016456	-0.115521	-0.00854	-0.063725	0.114539	-0.057481	0.1128	-0.136594	-0.13484	-0.0659	0.476924	-0.145439	-0.012731	-0.017043	0.029687	0.099337	0.362167	0.336944	0.146599	0.144572	0.225428	0.257917	0.324781	0.273758	-0.164275	0.330777
1400	0.058613	0.053844	0.052632	0.127312	0.280253	-0.131733	-0.056531	-0.137723	0.019281	-0.2198	-0.027168	0.191596	0.213184	0.061949	-0.139615	-0.147852	-0.197701	-0.291524	-0.283018	-0.157266	0.119457	0.211467	0.040261	-0.105903	-0.024474	0.184992	0.30819	-0.285611	0.08315	-0.043879	0.29479	0.16338	-0.016643	-0.092107	0.44648	-0.171128	-0.133081	0.104128	-0.282386	-0.190939	-0.151303	-0.119511	0.065839	-0.17914	-0.219308	-0.168845	-0.30048	0.091383	-0.066364
1407	-0.070779	-0.071921	-0.068488	-0.117362	-0.224087	0.137265	-0.036807	0.074109	0.037478	0.072415	0.144991	-0.033127	-0.130454	0.112247	0.049766	0.11487	0.170664	0.084721	0.162701	0.197656	-0.053907	0.019581	0.068962	0.052896	0.012961	0.229483	0.056203	0.381462	-0.029184	-0.123503	-0.23901	-0.202055	-0.07473	0.006174	0.116699	0.251304	0.275918	0.075561	0.085576	0.230234	0.200157	-0.089451	-0.188687	0.033032	0.174668	0.003739	0.005074	0.005509	0.189519
1408	0.337659	0.337895	0.329644	0.375503	0.445797	-0.340971	-0.04101	-0.168186	0.208022	-0.130949	-0.221262	0.263933	0.202086	0.149892	0.030465	-0.178186	-0.337632	-0.342385	-0.492182	-0.239943	0.2499	0.188522	-0.211866	-0.262521	-0.070611	0.187962	0.192314	-0.471888	-0.182728	-0.103798	0.310632	0.276763	0.13517	-0.025003	0.338285	-0.285454	-0.315353	-0.118692	-0.367066	-0.455629	-0.399457	-0.139132	0.023427	-0.290973	-0.370858	-0.374521	-0.545186	-0.096757	-0.474812
1429	0.024309	0.02293	0.022764	0.192151	-0.102363	-0.114981	-0.012352	-0.144073	-0.063322	0.046963	-0.021275	0.098836	-0.070467	0.150222	-0.060677	-0.088063	-0.025712	0.08943	-0.077454	-0.107726	-0.007631	0.213361	-0.168541	-0.16182	-0.183986	0.233856	0.10241	-0.246901	-0.040091	-0.016522	-0.114587	-0.126226	0.043523	0.049991	0.209107	0.12494	0.222276	0.080473	-0.021313	-0.20584	-0.234705	-0.017621	-0.274171	-0.170453	-0.18005	-0.205555	-0.030896	0.087419	0.038035
1431	-0.149761	-0.14588	-0.145424	-0.211067	-0.142433	-0.123619	-0.047894	-0.093174	-0.046396	-0.056601	0.098281	0.000962	-0.106059	0.041108	0.057601	0.322683	0.113245	0.132107	0.253984	0.288817	0.156312	0.172956	0.311465	0.159549	-0.020595	-0.108985	-0.045636	-0.014109	-0.091374	-0.104728	-0.096964	-0.123475	0.023287	0.174482	0.013092	0.180429	0.021288	-0.216419	-0.025398	0.126008	0.087353	-0.058859	-0.226983	0.031721	0.052631	0.027657	0.357108	0.008661	0.021309
1432	-0.078322	-0.074281	-0.077134	-0.257803	0.087575	0.091957	0.135196	0.028163	0.057745	0.124905	0.206832	0.210513	0.037135	-0.094893	0.049681	0.051619	0.221424	0.177796	0.040481	0.051659	-0.097192	0.081017	-0.050574	-0.008997	-0.030872	0.096933	0.0657	0.0331	0.018819	0.02743	0.069581	0.123752	0.202605	0.173437	0.165556	0.238926	0.216918	0.139614	0.085359	0.083608	0.114054	0.082815	0.038745	0.286743	0.095311	0.177046	0.076471	0.076908	0.134364
1434	-0.304774	-0.30004	-0.295378	-0.291707	-0.248813	0.134646	0.132873	-0.057551	-0.165476	0.082318	0.109693	-0.055228	-0.145062	-0.156261	-0.031708	0.367143	0.310187	0.232426	0.426987	0.367408	0.010367	0.054128	0.149994	0.220445	0.040543	0.045041	-0.138356	0.222693	0.139628	0.135285	-0.194444	-0.215521	-0.004596	0.285586	-0.132466	0.264697	0.220917	0.050275	0.237229	0.338585	0.28039	0.003472	-0.036407	0.345613	0.240534	0.221586	0.481265	0.173836	0.296265
1435	0.123403	0.123492	0.119843	0.108881	0.232044	-0.237346	-0.07155	0.09863	0.227268	-0.197721	0.058969	0.127362	0.230658	0.121936	0.018985	0.014887	-0.252737	-0.238684	-0.299929	0.056142	0.227131	0.273539	0.069258	-0.165602	0.097594	0.20728	0.309752	-0.36809	-0.028039	-0.244142	0.073154	0.195087	-0.173743	-0.164803	0.225639	-0.088761	-0.058679	-0.246822	-0.373216	-0.241391	-0.204882	-0.260573	-0.064657	-0.38626	-0.354893	-0.346261	-0.335838	-0.071454	-0.362568
1436	0.07305	0.070559	0.067617	0.078102	0.213929	-0.255214	-0.138298	0.047188	0.199216	-0.164406	0.059825	0.095408	0.31329	0.210099	0.031917	-0.045064	-0.198549	-0.158849	-0.167928	0.016255	0.147863	0.280766	-0.083695	-0.255488	0.106396	0.107856	0.290101	-0.24051	-0.017262	-0.289193	0.067782	0.246247	-0.152314	-0.109706	0.200949	-0.126977	-0.102835	-0.224807	-0.348715	-0.186067	-0.20437	-0.203023	0.019013	-0.335081	-0.35901	-0.354869	-0.280008	-0.083541	-0.352098
1438	0.073966	0.070195	0.069743	-0.05412	0.260176	-0.020755	-0.175598	0.10728	0.249554	0.162993	0.084185	0.172652	0.259676	0.315292	0.263722	-0.097614	0.015552	-0.127608	-0.029805	-0.080552	-0.107952	0.156805	-0.220881	-0.175174	0.082745	-0.095078	0.209037	-0.027772	0.17029	-0.162277	0.16418	0.325276	0.155507	-0.086059	0.013449	0.067494	0.080623	-0.003802	-0.157987	-0.04239	-0.031169	-0.091364	0.186276	-0.096012	-0.124344	-0.167755	-0.204279	0.098189	-0.141266
1439	0.028642	0.024644	0.02325	-0.087726	0.420396	-0.090157	-0.102042	0.180615	0.237824	0.044512	0.27874	0.274008	0.404974	0.38367	0.164486	0.052271	-0.008434	0.011979	0.058554	0.131356	-0.019403	0.403776	-0.102734	-0.144263	0.179434	0.069013	0.43505	-0.084589	0.03135	-0.27716	0.216748	0.441499	0.145142	-0.111528	0.27479	-0.112345	-0.093799	-0.031937	-0.226948	0.100088	0.088709	-0.061038	0.286012	-0.176642	-0.108009	-0.169822	-0.163962	0.128952	-0.152231
1445	-0.096966	-0.099249	-0.100179	-0.154574	0.173926	0.039351	-0.283134	0.231755	-0.019424	0.046055	0.159112	-0.095256	0.200988	0.231167	0.201249	-0.122675	-0.01858	-0.017099	0.143427	-0.033555	-0.251355	0.024171	-0.020805	-0.047855	0.181851	-0.289186	0.136913	-0.105854	0.114902	-0.184052	0.10698	0.231077	0.073326	-0.111023	-0.130136	0.011682	-0.046	-0.039316	-0.045255	0.176145	0.196537	0.071697	0.353109	-0.131186	0.073102	0.082214	0.014011	0.061869	0.004375
1452	-0.002233	0.001653	0.00412	0.052077	-0.087668	-0.147552	0.112013	-0.151628	0.019128	-0.241	-0.142148	0.173813	-0.115003	-0.195766	-0.080348	0.190323	-0.12246	-0.224184	-0.313819	0.16523	0.266279	0.121521	-0.111533	-0.11054	-0.110747	0.210126	0.000392	0.000444	-0.085771	-0.040828	-0.096281	-0.084771	-0.022389	0.165994	0.223645	-0.189123	-0.213872	-0.09427	-0.005168	-0.10324	-0.14917	-0.202528	-0.158091	-0.084346	-0.165012	-0.187202	-0.139066	-0.301448	-0.19229
1453	0.214067	0.21551	0.215525	0.181735	-0.000653	-0.063452	-0.043199	0.062671	0.05225	-0.080223	0.06729	-0.086404	0.024987	0.239863	0.10383	0.145556	-0.131756	-0.068661	-0.133002	0.128926	0.106435	-0.029515	0.21027	-0.007799	-0.036819	-0.081783	0.162242	-0.049457	-0.076886	-0.041369	-0.11075	-0.044244	-0.128001	-0.090947	-0.072833	0.099753	-0.065408	-0.062866	-0.127717	0.014988	0.08643	0.01284	-0.005433	-0.173293	0.029479	-0.028529	-0.023519	-0.074993	-0.01964
1454	0.074796	0.069732	0.07349	-0.02182	0.019762	0.090999	0.007112	-0.141317	-0.0799	0.043894	-0.239496	-0.201478	-0.040215	-0.051298	-0.00614	-0.303612	0.034855	0.062867	0.167077	-0.32124	-0.258081	-0.36675	-0.153908	0.007663	-0.059052	-0.248529	-0.23374	0.109819	0.083103	0.177561	0.136258	0.037326	-0.02618	-0.010874	-0.192008	-0.106111	-0.154038	0.162524	0.201731	0.167442	0.159899	0.063009	0.019765	0.21255	0.082803	0.243121	-0.025875	0.045969	0.261743
1455	0.064979	0.062741	0.062579	0.041969	0.140593	-0.088627	-0.173274	0.083855	-0.02149	-0.154389	0.058126	-0.165737	0.140175	0.19501	0.125602	-0.092648	-0.125259	0.14476	-0.024395	-0.082414	-0.000601	-0.102357	0.023886	-0.035644	0.080709	-0.121233	0.12272	-0.241443	0.023385	-0.116571	0.057881	0.10021	-0.10762	-0.183143	-0.039325	-0.147054	-0.214471	-0.023541	-0.131282	0.064989	0.105771	0.048022	0.162966	-0.166318	-0.048685	0.016206	-0.087365	-0.015977	0.021625
1456	0.146473	0.15075	0.149625	0.297066	-0.18609	-0.176697	0.043229	-0.223203	-0.075298	-0.246177	0.067976	0.132464	-0.041624	0.110695	0.16841	0.283994	-0.181247	-0.158342	-0.113245	0.201894	0.155109	0.104538	0.040426	-0.26072	-0.344429	0.129173	-0.173535	-0.038768	-0.174914	-0.023951	-0.29957	-0.222255	-0.057036	0.217395	0.103034	-0.088932	0.01843	-0.085939	-0.177868	-0.133319	-0.176736	-0.220851	-0.315577	-0.041012	-0.165824	-0.200133	-0.031804	-0.305336	-0.070482
1457	-0.314633	-0.313898	-0.31056	-0.224594	-0.236147	0.17503	-0.00707	0.027462	-0.18141	0.007052	-0.016258	-0.107196	-0.101681	-0.138035	-0.299482	0.237026	0.304397	0.091987	0.234333	0.304977	0.052071	-0.134245	0.112842	0.187434	0.05424	-0.024452	-0.135301	0.072563	0.170918	0.016116	-0.109292	-0.179002	-0.026341	-0.011104	0.002563	-0.207644	-0.13871	0.018432	0.19028	0.190265	0.188308	0.199439	-0.049613	0.227886	0.164888	0.186062	0.299581	0.033714	0.174536
1462	-0.070622	-0.071889	-0.075874	0.086949	0.37634	-0.190338	-0.007215	-0.207426	-0.024677	-0.340617	0.082697	0.12551	0.312608	-0.085577	-0.10394	-0.183593	-0.25531	-0.276452	-0.348138	-0.191475	0.099363	0.381892	-0.220576	-0.173637	0.044175	0.466182	0.162994	-0.193154	0.109731	-0.133631	0.315478	0.286121	-0.088548	0.039356	0.709464	-0.31516	-0.300876	0.008291	-0.323178	-0.248031	-0.274612	-0.108114	0.055004	-0.02689	-0.340499	-0.224905	-0.333421	0.071882	-0.196055
1464	0.170734	0.168725	0.165992	0.346038	0.305332	-0.20806	0.042197	-0.125486	0.078375	-0.204872	-0.023436	0.228202	0.319422	-0.069339	-0.118047	-0.22116	-0.318136	-0.178114	-0.394632	-0.25281	0.338303	0.164217	-0.086803	-0.243502	-0.043544	0.138475	0.139961	-0.310519	0.034027	0.054611	0.317214	0.210929	-0.044106	-0.096902	0.252632	-0.220904	-0.201903	-0.033448	-0.239766	-0.316102	-0.297244	-0.190796	-0.006084	-0.225279	-0.335666	-0.228586	-0.337719	-0.069077	-0.237066
1465	0.108668	0.108325	0.103644	0.169057	0.384625	-0.07191	0.069259	-0.189774	-0.135575	-0.035372	-0.064127	0.150496	0.245011	-0.121369	0.115751	-0.238028	-0.123104	-0.275725	-0.174316	-0.318776	-0.019835	-0.061988	-0.336561	-0.218557	-0.058663	-0.124485	-0.097862	-0.073299	0.003819	0.211096	0.335492	0.295699	0.163844	0.058747	0.014515	-0.184272	-0.22482	0.097241	-0.02281	-0.122247	-0.114302	0.0457	0.267639	0.01626	-0.069756	0.04461	-0.300551	0.096839	-0.058128
1468	-0.00743	-0.00336	-0.002014	-0.092213	-0.009679	0.049171	0.09007	0.059656	0.045211	0.079687	0.215724	-0.060977	-0.031591	0.030854	0.228931	0.237694	0.11241	0.152913	0.136323	0.145104	0.044611	0.065879	0.382658	0.177415	-0.000473	-0.055183	0.133297	0.053833	0.136446	0.138007	-0.073702	-0.0206	-0.029495	0.054471	-0.174797	0.38456	0.284621	-0.039031	0.029005	0.066653	0.143083	-0.007023	0.012848	0.085087	0.096111	0.068159	0.264417	0.240796	0.127306
1477	-0.24431	-0.239634	-0.237747	-0.193119	-0.107287	0.123414	0.115619	-0.005224	-0.211649	-0.007251	0.063438	-0.09246	-0.11685	-0.205771	0.006069	0.259099	0.280074	0.023972	0.109099	0.199566	-0.059779	0.021399	0.050501	0.107052	0.202175	0.097708	-0.00999	0.152472	0.148795	0.271516	-0.058325	-0.054705	0.044599	0.295718	0.052079	0.178616	0.066161	0.085679	0.285742	0.160459	0.149209	0.120554	0.032889	0.187796	0.249276	0.166564	0.295541	0.089807	0.141653
1479	-0.116158	-0.115791	-0.111438	-0.248849	-0.229118	0.081109	0.110328	0.008414	-0.099876	0.086762	-0.050122	0.020141	-0.219903	-0.003862	-0.026035	0.343134	0.255884	0.131788	0.304853	0.34305	-0.110691	-0.13626	0.060132	0.292583	-0.006832	-0.188019	-0.198464	-0.087059	-0.014836	0.133105	-0.179692	-0.224104	0.084184	0.324332	-0.180859	0.149653	0.16371	-0.046849	0.250831	0.259832	0.251927	0.260814	-0.119459	0.121218	0.304502	0.300012	0.437721	-0.092395	0.244801
1486	-0.030255	-0.027647	-0.032257	0.20478	-0.092368	-0.190509	-0.231834	-0.035632	-0.034562	-0.18703	-0.086499	0.047164	0.064893	0.015353	0.060557	-0.039411	-0.269408	-0.206951	-0.389401	-0.074048	0.168899	0.068659	-0.119201	-0.237558	-0.110906	0.172825	0.085668	0.050803	-0.068902	-0.212133	-0.200422	-0.151844	-0.054582	0.214661	0.049406	0.075222	0.171045	-0.156878	-0.288001	-0.346165	-0.301727	0.167665	0.012382	-0.163596	-0.125283	-0.215783	-0.170835	-0.383397	-0.208783
1487	0.03752	0.032977	0.034824	-0.066803	-0.012298	0.313229	-0.008796	0.247416	0.023243	0.168449	0.104649	-0.14942	-0.078135	0.113259	0.056049	-0.087398	0.079456	0.192964	-0.013154	-0.108585	-0.169845	-0.16403	0.073405	0.274364	0.253637	-0.085323	-0.101303	0.064108	0.049961	0.114782	0.087614	-0.043794	0.100287	-0.308966	-0.157423	-0.025611	-0.045492	0.211526	0.100563	-0.004827	0.033412	0.047025	0.126332	0.00189	0.218218	0.10018	0.02914	0.274026	0.146691
1488	0.123831	0.121929	0.122989	0.169579	-0.045226	-0.293673	0.080229	-0.230675	0.114294	-0.162742	-0.180466	-0.091809	-0.062464	0.114762	-0.079014	0.053448	-0.1689	-0.037428	0.040897	-0.022966	0.244088	0.010998	0.22001	0.123528	-0.124854	-0.081984	0.032384	-0.084398	-0.005327	-0.061739	-0.100903	-0.049405	-0.292752	0.057123	0.036201	-0.120166	-0.146812	-0.24197	-0.101139	0.024181	0.0121	-0.091447	-0.288766	-0.068272	-0.194379	-0.185995	0.132018	-0.074293	-0.092105
1489	0.196198	0.199555	0.194621	0.260536	0.156048	-0.067015	0.187437	-0.163339	0.114813	-0.01436	-0.188721	0.007703	-0.017452	-0.071175	-0.025716	-0.113838	-0.064438	-0.054823	-0.239704	-0.248276	0.048453	-0.05482	-0.043989	-0.107864	-0.212634	0.161023	-0.122702	-0.163229	0.022647	0.305413	0.094314	0.109429	-0.128122	0.033878	0.016191	0.006132	0.01759	-0.029643	-0.080554	-0.323091	-0.296961	-0.016027	-0.243768	-0.060994	-0.150169	-0.193529	-0.1982	0.203811	-0.10019
1490	0.081718	0.081295	0.076807	0.171645	0.41859	-0.15116	0.035824	-0.249039	0.032545	-0.106509	0.046136	0.322875	0.349314	-0.021537	0.026068	-0.265305	-0.171632	-0.297253	-0.381786	-0.332259	0.187957	0.267981	-0.301647	-0.154385	0.002049	0.287702	0.136934	-0.412759	0.031664	0.011422	0.416503	0.316007	0.11955	-0.103477	0.480403	-0.262958	-0.277265	0.049667	-0.241137	-0.460601	-0.450993	-0.2255	0.057838	-0.05792	-0.397365	-0.212895	-0.489152	0.127424	-0.248492
1491	0.025898	0.027583	0.023954	0.25992	-0.076619	-0.097202	-0.012224	-0.015441	-0.057106	-0.031361	0.043896	0.010077	-0.085227	-0.143152	-0.072732	-0.228425	-0.038322	0.04323	-0.214779	-0.270937	0.024012	0.117802	0.02684	-0.098785	-0.112104	0.165557	0.191133	0.042428	-0.040967	-0.003944	-0.038864	-0.095395	0.004487	0.188041	0.273425	0.345785	0.272551	0.130416	-0.058736	-0.171414	-0.151356	0.170291	-0.117635	-0.117992	-0.092052	-0.036063	-0.076314	-0.009003	-0.013649
1493	-0.171572	-0.174388	-0.171577	-0.269348	0.124587	0.093535	-0.11269	0.323811	0.097799	0.10667	0.224865	-0.080003	0.159217	0.25543	0.07769	0.097551	0.162436	0.179687	0.325397	0.237641	-0.199272	0.171197	0.030166	0.012482	0.257435	-0.070961	0.208632	0.107304	0.115793	-0.232535	0.006134	0.203212	-0.031837	-0.101305	0.056368	0.048314	0.040087	-0.029079	-0.021418	0.396815	0.356465	0.081723	0.231629	-0.018948	0.12933	0.028501	0.153134	0.206782	0.111651
1495	-0.077949	-0.07832	-0.07654	0.148361	-0.149609	-0.067285	-0.017732	-0.006005	-0.226976	-0.331223	-0.064991	-0.095227	-0.190566	-0.277137	-0.19205	0.124608	-0.100954	-0.127218	-0.272398	0.063474	0.233069	-0.11179	0.126772	0.107561	0.007576	-0.026098	-0.164417	-0.137101	-0.036576	0.052522	-0.075857	-0.191843	-0.156447	0.030299	0.210523	-0.144198	-0.264659	-0.057254	-0.025441	-0.099088	-0.111135	-0.055504	-0.151136	-0.069824	-0.052484	-0.011313	-0.047068	-0.145451	-0.087523
1497	0.021729	0.021554	0.017273	-0.056416	0.062877	-0.24148	-0.125468	0.061201	0.123562	-0.158773	0.015538	0.02244	-0.058615	0.144568	-0.032542	-0.02044	-0.156764	-0.146676	-0.337772	0.05415	0.081625	0.229298	-0.048112	-0.08009	-0.101861	0.081645	0.20449	-0.2443	-0.142046	-0.283594	-0.054645	0.031873	-0.051971	-0.066559	0.237697	-0.017894	-0.033841	-0.206317	-0.235072	-0.228422	-0.200796	-0.084397	-0.03637	-0.338234	-0.230439	-0.213983	-0.212592	-0.093139	-0.308218
1499	0.095722	0.095443	0.094171	0.289367	0.045942	-0.088149	-0.0632	-0.112001	0.040853	0.031029	-0.307253	0.116562	0.039028	-0.073909	-0.171916	-0.246144	-0.101623	-0.130752	0.022196	-0.212368	0.106397	-0.105575	-0.143766	-0.188448	-0.243714	0.093264	-0.02264	-0.308865	-0.171207	-0.077262	0.151041	0.008821	0.026693	0.130523	0.022815	-0.161718	-0.188896	-0.134471	-0.047533	-0.1703	-0.189162	-0.051267	-0.170001	0.009249	-0.227519	-0.097623	-0.200461	-0.08499	-0.202764
1500	-0.062062	-0.061255	-0.062382	0.081141	0.137771	0.102646	0.002388	0.011903	-0.028251	0.145748	-0.160127	0.157391	0.175831	-0.302148	-0.08939	-0.345497	0.003537	-0.157224	0.010747	-0.283281	-0.138988	-0.131336	-0.406758	-0.200364	-0.076503	0.028725	-0.039431	0.027383	0.045706	0.015888	0.220402	0.236147	0.110857	-0.002978	-0.114606	-0.251912	-0.094029	0.018639	0.203146	-0.181821	-0.193777	0.008501	0.313285	0.041154	-0.098629	-0.021091	-0.203435	-0.098981	-0.195278
1501	-0.073206	-0.070866	-0.071974	0.005192	0.014733	-0.132952	-0.005075	-0.172514	-0.211542	-0.131546	0.152264	0.102936	0.008303	0.151192	0.160063	0.211628	-0.054393	-0.019536	0.055067	0.11868	0.054391	0.20174	0.086947	0.025468	-0.093674	-0.02095	0.039304	-0.174022	-0.215972	0.009844	-0.103211	-0.012125	0.12569	0.040865	0.181678	-0.081249	-0.200085	-0.07265	-0.073964	-0.044121	-0.046681	-0.204921	0.094893	-0.017654	-0.089243	-0.01986	0.01857	-0.026123	0.043923
1503	-0.385137	-0.385232	-0.38011	-0.385136	-0.185625	0.280511	-0.010182	0.069907	-0.277125	0.091811	0.30549	-0.103542	0.022798	0.059241	0.098368	0.221048	0.311897	0.367648	0.634604	0.272521	-0.299448	-0.110854	0.160502	0.252761	0.042936	-0.116865	-0.14072	0.293973	0.154305	0.03989	-0.161211	-0.126521	0.003146	0.049653	-0.26396	0.129283	0.161316	0.121891	0.238502	0.475417	0.43422	0.165695	0.182071	0.289363	0.39083	0.340155	0.623653	0.264151	0.493183
1508	-0.074723	-0.07637	-0.07733	-0.034378	0.092076	-0.026483	-0.125945	0.07404	9.1e-05	-0.093078	0.021421	0.000122	0.116367	-0.171826	-0.13764	-0.246475	-0.013468	-0.130862	-0.092601	-0.154789	-0.097172	0.136709	-0.185731	-0.039934	0.321926	0.086088	0.138541	-0.150199	0.275997	-0.149267	0.21945	0.158349	-0.105289	-0.128042	0.297908	-0.097341	-0.152296	0.020886	0.02591	-0.126687	-0.131516	-0.096433	0.132334	-0.008656	-0.205472	0.011353	-0.213023	0.093341	-0.066726
1509	0.07858	0.082864	0.07613	0.122822	0.169565	-0.315549	-0.16542	0.118219	0.044016	-0.189026	-0.257799	-0.014771	0.138893	-0.0529	0.034978	-0.136665	-0.237653	-0.060501	-0.198074	-0.134459	0.049105	0.083044	-0.081124	-0.113664	0.151329	0.061218	0.043289	-0.05395	-0.011984	-0.185351	0.087292	0.194265	-0.188097	-0.070357	-0.07737	-0.083468	-0.108207	-0.306329	-0.083721	-0.177266	-0.094539	-0.064856	0.128545	-0.296647	-0.168264	-0.179536	-0.184918	-0.200676	-0.231141
1513	-0.076257	-0.07779	-0.080945	0.058883	0.227881	-0.363455	-0.115279	-0.247533	-0.018966	-0.365003	0.001363	0.017503	0.204798	-0.047513	-0.193974	-0.198582	-0.313463	-0.207613	-0.349011	-0.190423	0.220177	0.385342	-0.151362	-0.21663	0.034201	0.291536	0.206243	-0.249063	0.071859	-0.241384	0.159235	0.182	-0.227801	-0.004164	0.604745	-0.1919	-0.182948	-0.15856	-0.335647	-0.308982	-0.346643	-0.16827	0.012691	-0.20733	-0.475101	-0.344715	-0.31683	-0.046064	-0.31308
1519	-0.011358	-0.011638	-0.01971	0.16362	0.254826	-0.166916	-0.198255	-0.058798	0.009971	-0.075824	0.100308	0.129666	0.25498	-0.051215	-0.057784	-0.42775	-0.378772	-0.293078	-0.442738	-0.412747	0.100935	0.278171	-0.317385	-0.391688	-0.176812	0.168006	0.233811	-0.166409	-0.069589	-0.279814	0.19255	0.23047	0.066147	-0.005056	0.397916	0.035234	0.097087	-0.01784	-0.298245	-0.382664	-0.393208	0.048528	0.231899	-0.222578	-0.307132	-0.255956	-0.451749	-0.252022	-0.355143
1520	-0.098667	-0.101485	-0.10257	-0.127604	0.224566	0.153501	-0.067283	0.322419	0.117565	0.215654	0.246232	0.112209	0.287624	0.13561	0.0045	-0.070531	0.162602	0.067272	0.145705	0.04587	-0.166941	0.146717	-0.108749	-0.083383	0.30916	-0.056979	0.245269	-0.015728	0.206615	-0.116573	0.169996	0.306153	0.129923	-0.176732	0.059097	0.026286	0.068109	0.089023	0.091157	0.134997	0.104702	0.001837	0.345789	-0.091976	0.044012	0.003364	-0.083031	0.140779	-0.010123
1523	0.009371	0.011423	0.00849	-0.019697	0.065778	-0.05015	0.082116	-0.024146	-0.016231	-0.246546	-0.093028	-0.070952	0.058265	0.063249	0.103317	0.192877	-0.135216	-0.140785	-0.116946	0.163412	0.054799	0.114509	0.030078	-0.009262	-0.088389	0.134453	-0.303005	-0.111681	-0.237978	0.062473	-0.019477	0.053611	-0.100472	0.054253	0.102642	-0.206266	-0.291522	-0.101534	-0.173323	-0.088242	-0.117972	-0.081925	-0.205458	0.028109	-0.041101	-0.147529	-0.148241	-0.152516	-0.120254
1524	0.310468	0.309643	0.305091	0.342494	0.323492	-0.240738	-0.002297	-0.071401	0.270289	-0.087126	-0.052905	0.315914	0.318219	0.142534	0.133501	-0.117822	-0.334082	-0.500689	-0.545289	-0.188198	0.302676	0.297022	-0.139533	-0.344986	-0.181968	0.132067	0.134377	-0.424662	-0.134539	-0.125489	0.231649	0.256668	0.130487	-0.124149	0.23814	-0.213409	-0.148284	-0.189606	-0.396396	-0.524957	-0.500113	-0.286302	-0.196188	-0.274452	-0.43384	-0.423381	-0.582143	-0.206909	-0.523139
1525	0.023679	0.022755	0.026973	-0.018627	0.035578	0.076446	-0.022773	0.073145	0.024402	0.037235	-0.12116	-0.000247	-0.091109	0.047843	-0.011686	0.078747	0.162685	0.062101	0.207691	0.079537	-0.135787	-0.36064	-0.012403	0.108304	-0.02288	-0.230613	-0.01535	-0.171246	0.068259	0.028726	-0.009268	0.084224	0.029107	0.214468	-0.204905	-0.015356	-0.049954	0.045498	0.137868	0.139368	0.179304	-0.011935	0.124183	0.118258	0.104934	0.12442	0.200146	0.064709	0.156202
1534	-0.170519	-0.166136	-0.171123	-0.204586	-0.076102	-0.041408	-0.003217	0.043828	-0.164008	-0.218589	-0.123612	-0.134231	-0.103346	-0.36314	-0.073858	0.012623	-0.070152	-0.240349	-0.302779	-0.041796	0.040764	-0.073999	0.004497	0.14837	-0.063974	-0.09048	-0.211639	-0.082013	-0.002826	0.042495	0.027494	-0.015582	-0.029814	0.038433	-0.003149	-0.102485	-0.197563	-0.228048	0.043195	-0.249893	-0.224546	0.092897	-0.009708	-0.076535	0.055626	0.072475	-0.006781	-0.245336	-0.132249
1536	-0.072046	-0.074924	-0.075479	-0.128376	0.133106	-0.028721	-0.178145	0.21099	0.132244	-0.006413	0.217788	0.159046	0.267511	0.257709	0.106011	0.044715	0.037684	-0.027798	0.064861	0.170968	-0.044181	0.287312	-0.039819	-0.117968	0.252627	0.054012	0.27507	-0.103545	0.072136	-0.29868	0.045876	0.208085	0.041005	-0.101602	0.159282	-0.056046	-0.042801	-0.058141	-0.153479	0.083181	0.058913	-0.11238	0.098673	-0.173305	-0.078373	-0.127299	-0.124273	0.010807	-0.119858
1540	-0.001094	-0.002047	-0.002231	-0.075346	0.167446	-0.062536	0.063375	0.08877	0.115894	0.019418	-0.00221	0.072345	0.163036	0.190932	-0.006532	-0.032498	0.128709	-0.000315	0.131772	0.142713	-0.175763	0.15363	-0.163646	-0.209892	0.033886	0.091686	0.26771	0.013503	0.020498	-0.115356	-0.009562	0.204777	-0.045875	-0.023486	0.127895	-0.2206	-0.142161	0.025245	-0.10989	0.088373	0.065735	0.097851	0.100976	-0.052906	-0.05452	-0.063152	-0.149823	-0.04193	-0.15258
1545	-0.158746	-0.15723	-0.161257	0.053405	0.286944	-0.140012	-0.006579	-0.001589	-0.079839	-0.183847	0.286392	0.066415	0.382615	-0.10554	-0.174918	-0.107222	-0.004019	-0.033479	0.018734	1.9e-05	0.019438	0.319761	-0.090165	-0.199068	0.253884	0.382813	0.535419	0.017565	0.099931	-0.201245	0.188997	0.287238	-0.140541	0.151463	0.607074	-0.084004	-0.060766	0.101866	-0.059782	0.074455	0.080664	0.142947	0.289118	-0.003137	-0.128961	-0.015991	-0.10644	0.007252	-0.036528
1580	0.035921	0.032889	0.031818	0.132265	0.108763	-0.319229	-0.022976	-0.207346	-0.087391	-0.335526	-0.02703	0.05808	0.211249	0.064142	0.052898	0.128047	-0.249112	-0.314099	-0.229259	0.048575	0.300535	0.297751	-0.003904	-0.107737	-0.101896	0.231208	0.222654	-0.146546	-0.210163	-0.168595	5.1e-05	0.012664	-0.18204	-0.020627	0.283407	-0.092611	-0.005865	-0.126873	-0.312795	-0.09859	-0.112932	-0.158024	-0.06617	-0.167792	-0.23787	-0.30377	-0.268021	-0.06657	-0.176288
1588	-0.026391	-0.028371	-0.028052	-0.095022	0.35058	-0.087857	-0.093835	0.036339	0.140784	0.111377	0.233306	0.320095	0.200179	0.144929	0.121615	-0.076483	0.119327	-0.013541	-0.000822	-0.03852	-0.091987	0.424957	-0.295962	-0.100484	0.088292	0.221896	0.296537	-0.040482	0.039795	-0.241143	0.234077	0.375288	0.290914	-0.117113	0.326122	-0.051137	-0.015502	0.100585	-0.118673	-0.123046	-0.174649	-0.071992	0.052075	-0.06532	-0.140677	-0.021466	-0.218836	0.125951	-0.036774
1589	0.235019	0.23351	0.231076	0.307272	0.138458	-0.35451	0.067247	-0.10552	0.200844	-0.182851	-0.209304	0.005319	0.075308	0.180928	-0.103304	0.080267	-0.176287	-0.117113	-0.296248	0.007435	0.363672	0.223088	0.047866	-0.019405	0.010101	0.189468	0.273705	-0.358554	-0.103728	-0.050353	0.018715	0.036615	-0.232648	-0.04718	0.25778	-0.038855	-0.057273	-0.198722	-0.224718	-0.152658	-0.155872	-0.093058	-0.203904	-0.388367	-0.256088	-0.38429	-0.209395	-0.07562	-0.270468
1592	0.088027	0.086808	0.084414	0.113637	0.11807	-0.01001	0.071139	0.006727	0.063655	-0.140973	0.111598	-0.059167	0.16414	0.009102	0.169901	-0.024002	-0.08818	-0.132597	-0.377781	-0.115736	0.062625	0.127568	-0.062454	-0.116012	0.086098	0.207085	0.013667	-0.20208	0.167067	0.110695	0.134467	0.03496	-0.023503	-0.091054	0.304554	0.000776	0.024519	0.170647	-0.134149	-0.116017	-0.10799	-0.073736	-0.16009	-0.01339	-0.103703	-0.124938	-0.300916	0.079247	-0.042812
1594	-0.256027	-0.260056	-0.256389	0.035489	-0.268952	0.165374	-0.355746	0.156424	-0.247996	0.095851	0.121752	-0.126555	-0.11494	0.005566	-0.168881	-0.197812	0.048644	0.15765	0.15343	-0.063977	-0.063386	-0.257811	-0.011682	0.149221	0.17492	-0.055548	-0.158201	0.204213	0.120725	-0.272669	-0.201358	-0.278719	-0.036563	-0.012258	-0.181371	0.033887	0.171627	0.010778	0.126519	0.110471	0.094173	0.134849	0.113584	0.053786	0.216089	0.221668	0.252283	-0.112855	0.259292
1595	-0.00254	0.003632	-0.00421	0.105463	0.072701	-0.060621	0.012563	0.1251	0.10854	-0.112559	-0.227719	-0.062399	0.016066	-0.238725	0.131953	-0.015655	-0.087933	-0.209016	-0.053238	-0.079193	-0.083437	0.066846	-0.118686	-0.158653	-0.225144	-0.104652	-0.249803	-0.02999	-0.12315	-0.040818	0.000422	0.206235	-0.030741	0.166276	-0.014552	-0.045816	-0.0057	-0.140397	0.022742	-0.084176	-0.107319	0.053396	-0.155331	-0.049239	-0.130023	-0.137384	-0.132329	-0.212262	-0.23299
1601	-0.00933	-0.010124	-0.015232	0.106918	0.457574	-0.21713	0.019432	-0.128112	0.056708	-0.138747	0.097449	0.3328	0.431281	-0.000637	-0.054785	-0.245123	-0.173434	-0.238198	-0.271649	-0.187824	0.085383	0.487636	-0.275148	-0.278128	0.065865	0.392267	0.279719	-0.285407	0.045224	-0.120377	0.415245	0.45795	0.127992	-0.090129	0.610492	-0.348545	-0.252381	0.037851	-0.187064	-0.299818	-0.325639	-0.193492	0.12569	-0.124118	-0.366172	-0.238348	-0.492219	0.017088	-0.318225
1602	0.192947	0.195092	0.192493	0.283713	0.079148	-0.310272	0.06424	-0.127911	0.089948	-0.234253	-0.12459	0.317338	0.075643	0.104479	0.08919	0.251642	-0.305182	-0.420954	-0.389921	0.16736	0.335232	0.414136	-0.040447	-0.205562	-0.298229	0.172081	-0.026662	-0.35293	-0.179369	-0.118017	-0.02213	0.048253	0.044601	-0.071287	0.241573	-0.320516	-0.291435	-0.298384	-0.299444	-0.261356	-0.299699	-0.321131	-0.385377	-0.322792	-0.330694	-0.431316	-0.293091	-0.239563	-0.387186
1604	-0.205508	-0.205314	-0.207801	-0.025754	0.124939	0.024723	0.053596	-0.099287	-0.210241	-0.174858	-0.124399	-0.123184	0.113957	-0.393369	-0.234345	-0.307118	-0.018859	-0.167107	-0.077301	-0.308979	-0.174967	-0.082874	-0.203589	-0.004855	0.135867	0.082392	-0.102545	-0.023964	0.304754	0.129473	0.267135	0.169012	-0.155121	0.094499	0.272723	-0.144475	-0.146457	0.114174	0.168898	-0.132419	-0.142534	0.180643	0.07298	0.108893	-0.115007	0.081314	-0.050623	0.175201	0.052629
1605	0.028324	0.027805	0.025314	0.060218	-0.121212	-0.012083	0.084738	0.116186	0.049293	0.018797	-0.084935	-0.087896	-0.111621	-0.085381	-0.066533	0.091333	0.053158	-0.071322	-0.060758	0.099503	0.093019	-0.096626	0.15143	0.124963	0.002924	0.205412	0.070758	-0.090744	-0.229752	0.042089	-0.134695	-0.138367	-0.182761	0.125424	-0.00168	0.191695	0.118714	-0.148714	0.035387	-0.068151	-0.042309	-0.028234	-0.248319	0.021689	0.051026	-0.055516	-0.056006	-0.112196	-0.136266
1607	0.180585	0.183053	0.181428	0.172217	0.40348	-0.169398	0.071207	-0.138591	0.281754	-0.039148	0.10365	0.446464	0.254555	0.220804	0.240181	0.082408	-0.08525	-0.003543	-0.027527	0.05076	0.035764	0.084323	-0.195508	-0.19554	-0.125685	0.078098	0.182463	0.049177	-0.170977	-0.092427	0.174148	0.321569	0.116607	-0.057639	0.126115	-0.158287	0.036199	0.095113	-0.278975	-0.090598	-0.059192	-0.077941	-0.12623	-0.214346	-0.152017	-0.178944	-0.064532	0.056086	-0.083948
1608	-0.225333	-0.227026	-0.229491	-0.124509	0.136306	0.201465	-0.206002	0.295745	-0.097655	0.072229	0.154415	-0.108583	0.241947	0.176084	0.087722	-0.077761	0.124463	0.147031	0.237253	0.057442	-0.386846	-0.073436	-0.128103	-0.012	0.358776	0.034146	0.04163	0.120982	0.216018	-0.080993	0.026141	0.171961	0.003853	0.036907	-0.021477	0.012856	0.066741	0.130062	0.094129	0.270296	0.26552	0.276714	0.301992	0.041402	0.251688	0.16429	0.079784	0.167809	0.216716
1609	0.242137	0.240467	0.238106	0.18481	0.23055	-0.031386	0.101388	0.128923	0.227562	-0.000115	0.016575	0.029659	0.155203	0.057164	0.115568	-0.045124	-0.26136	0.014098	-0.338139	-0.151116	0.207834	0.109609	0.044435	-0.04653	-0.066814	-0.022863	0.09603	-0.217645	-0.087586	0.071621	0.208748	0.166668	0.086306	-0.310086	-0.011984	-0.02653	-0.095908	0.031862	-0.144786	-0.095799	-0.089072	-0.13968	0.053273	-0.217476	-0.141867	-0.168896	-0.267158	0.004883	-0.167983
1611	-0.316447	-0.312571	-0.314912	-0.148887	0.045375	-0.086385	-0.127691	-0.015461	-0.319767	-0.271633	-0.02363	-0.210783	-0.011042	-0.224314	-0.070349	-0.112608	-0.056424	-0.153551	-0.008508	-0.065413	-0.184677	-0.090425	0.069922	0.029693	0.156342	0.02316	0.019319	0.290118	0.221395	0.034846	0.060946	0.063359	-0.146857	0.25203	0.130185	-0.011766	-0.105466	0.029206	0.050492	0.10684	0.162598	0.237769	0.263091	0.124322	0.183508	0.187046	0.115963	-0.04123	0.087274
1612	-0.101371	-0.100635	-0.103663	-0.317902	0.21896	0.114578	-0.11319	0.133762	0.173867	0.040069	0.140114	-0.014103	0.123934	0.10204	0.12364	-0.068966	0.101426	0.184645	0.107432	-0.034634	-0.207843	-0.022024	-0.123321	0.003652	0.194525	0.005816	0.00503	0.030917	0.176517	-0.089636	0.123761	0.27774	-0.023195	-0.147842	-0.013899	0.061654	-0.004537	0.083572	-0.031963	0.092536	0.113707	-0.021203	0.113561	0.055696	0.019939	0.033077	-0.009669	0.243684	0.091662
1613	-0.077024	-0.081121	-0.08203	0.096205	0.018253	-0.036841	-0.082121	-0.033648	-0.236118	-0.14968	0.087973	-0.19948	0.073966	-0.205624	-0.050575	-0.227717	-0.1701	-0.073968	-0.28499	-0.275953	-0.005413	-0.037677	-0.045961	0.026522	0.092985	-0.020778	0.029098	-0.170453	0.156036	0.066218	0.097247	-0.073124	-0.078276	-0.143404	0.137659	-0.047379	-0.043403	0.064979	-0.023599	-0.107822	-0.102895	-0.054436	0.189225	-0.050722	-0.093147	0.058978	-0.197627	0.017572	-0.000191
1615	-0.238808	-0.240989	-0.238883	-0.104559	-0.213815	0.227099	0.034332	0.126097	-0.135677	0.072676	0.098831	-0.176587	-0.089933	-0.242838	-0.237524	-0.067526	0.294757	0.156045	0.183575	-0.006324	-0.167285	-0.142225	0.050848	0.08086	0.21802	0.09132	0.202929	0.401071	0.27973	0.074136	-0.095449	-0.101883	-0.158724	0.162964	0.127177	0.187682	0.333744	0.277339	0.311159	0.229726	0.228282	0.342611	0.103673	0.192685	0.216291	0.182413	0.257032	0.159398	0.324244
1627	-0.024275	-0.030265	-0.025119	-0.016036	0.194794	0.089558	0.15503	-0.080184	-0.017425	0.001698	0.086059	0.074422	0.090044	-0.011145	-0.020286	-0.021451	0.096329	0.027845	0.02975	-0.116823	-0.001399	0.017114	0.115104	0.257429	0.219946	0.017646	0.08661	0.006377	0.128771	0.194903	0.283608	0.146441	0.04314	-0.243347	0.18009	-0.139777	-0.150911	0.230874	0.095153	0.072967	0.0821	-0.183794	-0.054077	0.140508	-0.016346	0.054855	-0.035599	0.340314	0.165902
1629	-0.014361	-0.01576	-0.015304	-0.02617	-0.089679	-0.008501	-0.096157	-0.160926	-0.016855	0.026871	0.12532	0.187088	0.135711	0.253065	0.199571	0.06523	-0.005579	0.099894	0.085888	0.041305	0.015918	0.046344	-0.052669	-0.128713	-0.142583	0.170884	0.08297	0.136544	-0.080834	-0.107113	-0.169875	-0.111215	0.032401	0.179754	-0.056797	0.125839	0.117707	-0.030076	-0.156492	-0.063652	-0.069571	0.074518	-0.015677	0.16775	0.0115	-0.136068	0.120327	-0.040619	-0.004993
1633	-0.066614	-0.066374	-0.063527	0.113464	-0.285591	0.185061	-0.045419	0.137895	-0.022349	0.073533	0.192466	0.077504	0.021976	0.219856	0.092172	0.119212	0.146161	0.11721	0.384526	0.167904	-0.147306	-0.032858	0.179369	-0.010583	-0.082435	-0.134417	-0.019289	0.197633	0.007839	-0.069503	-0.269357	-0.171023	0.020293	0.181855	-0.107005	0.164678	0.171812	0.091399	0.100491	0.227462	0.18242	0.113314	-0.099277	-0.036384	0.116781	0.033649	0.371702	-0.124044	0.249417
1634	-0.048661	-0.048495	-0.054442	0.025233	0.409857	-0.207343	-0.013549	-0.094007	0.02726	-0.263543	0.173127	0.182877	0.337198	-0.098589	-0.008239	-0.164234	-0.16635	-0.283294	-0.388736	-0.177521	0.093663	0.467446	-0.159299	-0.182434	0.167158	0.456797	0.261123	-0.239535	0.200562	-0.154628	0.379482	0.354914	-0.005325	-0.103324	0.740032	-0.191423	-0.173789	0.046556	-0.288144	-0.304422	-0.290654	-0.13295	0.04772	-0.052908	-0.353883	-0.192192	-0.448589	0.126463	-0.223223
1635	0.120803	0.121415	0.114199	0.310884	0.09725	-0.035688	-0.121342	0.137809	0.092206	0.073173	-0.036425	-0.073768	0.016489	0.003471	-0.075421	-0.260792	-0.292449	-0.263784	-0.29889	-0.24023	-0.137111	0.063927	-0.106594	-0.236392	-0.26833	-0.087419	-0.054074	0.02675	-0.014035	-0.17429	0.045595	0.140799	0.068409	-0.072714	0.08921	-0.078421	0.124067	-0.063416	-0.028953	-0.305683	-0.280329	0.086623	0.100077	-0.193126	-0.167673	-0.200245	-0.303242	-0.184188	-0.381354
1636	0.063264	0.063293	0.061224	0.102122	0.086715	0.049838	-0.072111	0.232231	0.052136	-0.076318	0.024398	0.095296	0.059525	0.007624	0.03002	0.038417	-0.134182	-0.084729	-0.179467	0.046021	0.028882	-0.073725	0.086875	0.055226	0.065759	0.067775	-0.222281	-0.063211	0.00123	-0.105971	0.032154	0.023403	0.096208	-0.083021	-0.163927	-0.259696	-0.20837	-0.154397	-0.138632	-0.107206	-0.086988	-0.091006	-0.085321	-0.19788	0.127616	-0.009621	-0.083585	-0.120769	-0.086232
1642	-0.104968	-0.108456	-0.108328	-0.138928	-0.123834	-0.083561	-0.159377	0.061419	-0.064703	-0.027137	0.016901	-0.057635	-0.065559	0.077878	-0.032235	0.059413	-0.00205	-0.086239	-0.170126	0.107396	0.063424	0.097732	-0.048742	0.201989	0.164847	0.24701	0.198107	-0.145139	-0.007021	-0.2477	-0.07152	-0.231079	0.072901	0.03695	0.192796	0.130733	0.110969	-0.003477	0.025073	-0.097997	-0.043832	-0.039329	-0.037947	0.005945	0.047272	-0.023535	-0.086519	-0.085285	-0.071532
1647	-0.007377	-0.010452	-0.010402	0.153583	0.076673	0.005154	-0.216226	-0.009389	-0.067303	-0.08765	0.150482	0.038632	0.260163	0.125214	0.081709	-0.091041	0.004726	-0.037642	0.01908	-0.050716	0.133866	0.027813	0.004618	-0.12119	0.276448	0.117986	0.203816	0.064405	0.112573	-0.145926	0.092021	0.024114	-0.071181	-0.052923	0.140948	0.047895	0.148208	0.235814	-0.174109	0.053826	0.084182	0.03453	0.047074	-0.107286	-0.020299	-0.035446	-0.039822	0.018292	0.178679
1650	-0.139256	-0.138015	-0.141558	-0.049557	0.09846	-0.018045	-0.209826	0.043421	-0.132113	-0.014234	-0.171815	-0.15769	0.101611	-0.118927	0.038845	-0.231798	0.017177	-0.078759	0.007862	-0.201492	-0.114108	-0.226337	-0.160466	0.000464	0.26509	-0.071681	-0.059063	0.101199	0.249766	-0.055797	0.099125	0.061054	-0.077656	0.007797	-0.23217	-0.010809	-0.034212	-0.017715	-0.017307	-0.037346	0.037767	0.154027	0.258023	0.018486	0.102704	0.080722	0.045725	0.090061	0.116657
1654	-0.17934	-0.178505	-0.177602	-0.068959	-0.143971	-0.03105	-0.108916	0.0042	-0.03374	-0.07839	0.066428	0.17824	0.03089	-0.03374	-0.141445	0.05508	0.097501	0.075558	0.055235	0.146915	0.078628	0.113301	-0.008841	-0.027824	-0.021163	0.18816	0.166115	0.117186	-0.053975	-0.245166	-0.115912	-0.082238	0.051191	0.253885	0.221106	-0.059711	-0.088172	-0.056802	0.003002	0.043086	0.003181	0.064172	-0.061446	0.023618	0.017907	-0.020398	0.049341	-0.231076	-0.03042
1655	-0.175352	-0.174124	-0.172957	0.03179	-0.326956	0.032668	-0.09727	0.122631	-0.255549	-0.117505	0.010193	0.011146	-0.175008	-0.058881	-0.162661	0.038384	0.039545	-0.067802	-0.205585	0.101247	-0.0042	0.106788	0.067787	0.055744	-0.015493	0.073182	-0.098283	-0.116493	0.066752	-0.031746	-0.201002	-0.301088	0.051123	0.094884	0.195179	0.004746	-0.07567	-0.044922	0.114753	-0.01222	-0.026416	0.009634	-0.070395	-0.155364	0.107573	0.051165	0.07143	-0.257576	0.088173
1656	-0.156831	-0.157067	-0.156928	0.011096	0.06911	-0.061379	-0.084793	-0.094971	-0.032767	0.024881	-0.099698	0.100327	0.063933	-0.058551	-0.261029	-0.179359	-0.015857	-0.118183	0.09946	-0.091275	0.02881	0.007286	-0.218568	-0.155218	-0.120922	0.019815	0.156931	0.029751	-0.014521	-0.157296	0.058094	0.072437	0.042437	0.320608	0.069397	-0.196918	-0.11213	-0.074131	0.059716	0.043103	-0.021654	0.061342	0.125493	0.004021	-0.042965	-0.036311	-0.006664	-0.176569	-0.084239
1657	0.129484	0.132178	0.13309	0.169776	-0.026428	-0.222377	0.054369	-0.159201	0.000676	-0.19443	0.023127	0.243857	0.020617	0.104017	0.027472	0.22757	-0.104833	-0.000436	-0.142722	0.207201	0.270493	0.053226	0.026525	-0.206106	-0.234582	0.057088	0.016165	-0.110416	-0.198701	-0.063123	-0.137434	-0.072937	0.050978	0.194474	0.095934	-0.181181	-0.155752	-0.123966	-0.19309	-0.067897	-0.11504	-0.16256	-0.132469	-0.05579	-0.107083	-0.114659	-0.059715	-0.3909	-0.15737
1660	-0.0824	-0.081163	-0.077253	-0.100879	-0.38222	0.168983	-0.064107	0.063621	-0.086279	0.009801	0.173685	0.037895	-0.184265	0.046353	0.033132	0.354928	0.237487	0.186472	0.355406	0.373408	0.055927	-0.149106	0.311042	0.238269	-0.064755	-0.199388	-0.099491	0.113021	-0.056369	-0.066109	-0.292781	-0.375591	0.031939	0.131681	-0.194674	0.149383	0.049343	-0.018605	0.079895	0.352906	0.321309	0.017006	-0.18795	0.150746	0.316917	0.257807	0.435609	-0.103353	0.218491
1662	-0.162852	-0.164021	-0.161311	-0.103878	-0.186251	-0.097912	-0.046162	-0.095211	-0.013978	0.038754	0.018275	-0.004562	-0.145871	0.118852	-0.111761	0.187504	0.069209	0.047292	0.198242	0.225239	0.056693	0.158313	0.010703	0.196312	-0.026888	0.187597	0.084899	0.104524	0.004351	-0.184502	-0.289777	-0.23198	-0.187082	0.134494	0.008016	0.104412	0.184453	-0.204794	-0.059576	-0.014011	-0.065915	-0.011259	-0.207432	0.11195	-0.021474	-0.07759	0.224344	0.140011	0.067434
1663	-0.059749	-0.063015	-0.056413	-0.085723	-0.244519	0.200825	-0.092333	-0.023934	-0.162736	0.172235	0.078179	-0.152796	-0.08027	0.077089	0.0314	0.010531	0.243787	0.269891	0.301754	-0.008653	0.015989	-0.251696	0.24186	0.200929	0.148026	-0.18147	-0.116515	0.133266	0.147103	0.190358	-0.09385	-0.253783	-0.023045	0.020312	-0.367983	0.250049	0.112572	0.062621	0.055325	0.208772	0.196042	0.119845	0.094774	0.213876	0.261539	0.192943	0.372738	0.195295	0.315094
1674	0.057209	0.058573	0.057852	0.007911	0.396428	0.032071	0.19521	-0.037118	0.153415	0.18403	0.359504	0.564764	0.275671	0.216691	0.226148	0.231005	0.21692	0.059571	0.200666	0.217338	0.003158	0.222806	0.003125	0.027699	0.178481	0.256551	0.36254	0.0617	-0.054504	0.029329	0.224171	0.30131	0.215992	-0.212009	0.289775	-0.072668	0.044019	0.167232	-0.095234	-0.028298	0.007135	-0.198423	0.146644	0.039227	-0.035658	-0.009163	-0.068597	0.428228	0.069621
1676	-0.057654	-0.064407	-0.060566	-0.13538	-0.073879	0.208358	-0.174356	0.20061	0.113024	0.178401	0.150204	-0.109126	0.032766	0.226592	0.163761	0.04312	0.027759	0.218766	0.309234	0.053913	-0.187751	-0.104435	0.135456	0.179562	0.068485	-0.133921	-0.010268	0.173067	0.084014	-0.222665	-0.107077	-0.030891	-0.015329	-0.250989	-0.282134	0.155223	0.217435	0.044603	0.01642	0.266411	0.279795	-0.061856	0.122401	0.12177	0.13336	-0.0079	0.18206	0.217744	0.147578
1677	0.070867	0.065613	0.068141	-0.063905	0.099211	0.015941	-0.066155	0.053595	0.19271	0.195329	-0.037309	0.011013	0.111215	0.406854	0.09994	-0.047364	-0.057553	0.189781	0.332436	-0.009008	-0.112402	0.090305	0.08052	0.114915	-0.092125	-0.179342	-0.010524	-0.208107	-0.002256	-0.162662	0.071146	0.125503	0.068201	-0.251744	-0.159389	-0.121257	-0.051995	-0.121091	-0.041271	0.113455	0.073118	-0.11735	0.05777	0.045867	-0.08764	-0.101067	0.100101	0.175244	-0.065513
1678	-0.357061	-0.35622	-0.350484	-0.491893	-0.326645	0.203908	0.047199	0.029284	-0.150612	0.141766	0.131855	-0.246264	-0.297768	-0.070888	-0.083517	0.207836	0.405706	0.363557	0.591099	0.307177	-0.320537	-0.196973	0.154091	0.360253	0.154543	-0.041092	-0.094923	0.323954	0.112013	-0.031958	-0.285983	-0.203437	-0.088176	0.157352	-0.201347	0.228085	0.291149	0.097287	0.421156	0.437622	0.420877	0.092004	0.065572	0.352934	0.370133	0.362617	0.599535	0.185893	0.427035
1687	-0.080247	-0.084557	-0.088707	0.076672	0.35119	0.025326	-0.028173	-0.056442	0.045459	-0.070196	0.160753	0.0889	0.370776	-0.008072	-0.027783	-0.298494	-0.123542	-0.105874	-0.098666	-0.270945	-0.069355	0.135234	-0.314322	-0.181063	0.160321	0.269716	0.073687	0.088402	0.095765	-0.126763	0.321067	0.338922	-0.052443	-0.203958	0.376008	-0.247733	-0.100051	0.12768	-0.105333	-0.141944	-0.176862	-0.011209	0.117369	0.007436	-0.174921	-0.163389	-0.293797	0.2358	-0.119259
1690	-0.148719	-0.154869	-0.149857	-0.195592	-0.141773	0.244274	-0.017969	0.05457	-0.107954	0.272211	0.16807	-0.062716	-0.085041	0.256523	-0.198977	-0.026663	0.316639	0.276422	0.446861	0.138107	-0.361443	-0.132814	0.042533	0.286866	0.192225	-0.042355	0.047681	0.082649	0.028731	-0.015317	-0.056705	-0.105713	-0.010314	-0.131216	-0.01028	-0.075913	-0.048334	0.136631	0.197318	0.119724	0.090854	0.175085	-0.00742	0.214511	0.195589	0.240363	0.230548	0.35774	0.227386
1717	-0.24254	-0.241352	-0.24054	-0.116301	-0.050406	0.226	-0.104259	0.138158	-0.291879	0.107719	0.016054	-0.21036	-0.002961	-0.12361	0.038679	-0.148223	0.130431	-0.036539	0.251974	-0.04913	-0.361146	-0.208549	-0.146019	0.154179	0.12256	-0.088888	-0.254447	0.178197	0.071707	-0.046572	-0.061754	0.025242	0.061979	0.07431	-0.255866	-0.012838	0.001825	0.062761	0.362939	0.207216	0.23766	0.10713	0.299242	0.146343	0.281341	0.296639	0.155643	-0.000267	0.263265
1718	0.038647	0.04313	0.036936	0.1573	0.01206	-0.444566	-0.097747	-0.119416	-0.06468	-0.392484	-0.224854	-0.068096	-0.098379	-0.024528	0.008111	0.082886	-0.308227	-0.309502	-0.317836	0.107763	0.138863	0.210323	-0.083015	-0.266618	-0.217538	0.226217	0.159482	-0.258696	-0.219285	-0.181114	-0.176854	-0.041868	-0.216516	0.209513	0.248954	-0.096921	-0.083194	-0.270419	-0.219211	-0.198338	-0.164153	-0.100683	-0.094786	-0.381678	-0.268876	-0.338625	-0.234592	-0.34805	-0.324142
1719	-0.22834	-0.225809	-0.220683	-0.2557	-0.470375	0.106704	-0.11495	-0.003874	-0.265256	-0.061254	0.197156	-0.165252	-0.286339	0.103228	0.156904	0.393862	0.242009	0.280309	0.444536	0.441552	-0.176982	-0.118337	0.299846	0.174144	-0.01969	-0.097351	-0.137986	0.116742	-0.026768	-0.043213	-0.466774	-0.48241	-0.041529	0.285084	-0.164943	0.269732	0.130063	0.013698	0.102532	0.382757	0.367697	0.06412	-0.070109	0.207491	0.304614	0.275974	0.464587	-0.034334	0.365622
1723	-0.32411	-0.324261	-0.325835	-0.106028	-0.290998	0.107445	-0.12157	0.199462	-0.334403	-0.042894	0.09869	-0.372554	-0.157345	-0.0513	-0.036078	-0.016274	0.148725	-0.012745	0.068934	0.071764	-0.165496	-0.135615	0.277847	0.164219	0.255551	-0.092571	-0.0473	0.06818	0.128102	0.103106	-0.253109	-0.253811	-0.13281	0.107555	-0.130028	0.140797	0.10877	-0.039934	0.153756	0.073122	0.077036	0.262806	0.056677	-0.039401	0.291619	0.139058	0.273627	-0.015044	0.083101
1727	-0.001961	-0.000555	-0.005288	0.13586	0.306104	-0.162585	-0.013611	-0.114486	-0.179031	-0.214467	-0.061416	0.020921	0.250854	-0.279337	-0.055953	-0.412555	-0.120316	-0.226422	-0.200044	-0.382432	-0.123631	-0.030687	-0.290092	-0.284482	0.083101	0.141206	0.078519	-0.133474	0.205736	0.057355	0.280085	0.30001	-0.123072	-0.009989	0.22053	-0.274909	-0.270652	0.044159	-0.015943	-0.185416	-0.136745	0.01007	0.284588	-0.027767	-0.223269	0.052692	-0.33025	0.008772	-0.030946
1728	-0.173865	-0.171485	-0.174246	0.094065	0.060964	-0.207231	0.021754	-0.16943	-0.260974	-0.413075	0.034435	-0.055059	0.124963	-0.096726	-0.07242	0.093419	-0.080357	-0.265179	-0.143707	0.101408	0.031843	0.274004	-0.082158	-0.09465	-0.045742	0.292299	0.13148	-0.068527	0.056245	-0.04413	-0.057367	0.086687	-0.148714	0.222098	0.466403	-0.327545	-0.323153	-0.066982	-0.075733	0.020406	-0.019183	0.049837	0.030036	-0.138734	-0.087379	-0.118067	0.029999	-0.173529	-0.055632
1729	-0.191707	-0.190034	-0.189885	-0.170855	-0.180136	0.183837	-0.107282	0.328696	-0.052091	-0.014012	0.412979	-0.117304	-0.104587	-0.068073	-0.029802	0.207719	0.13856	0.108721	0.09671	0.279841	-0.072656	-0.009114	0.239877	0.174285	0.313687	-0.012381	0.228571	0.145308	-0.028092	-0.181709	-0.162269	-0.152364	0.046603	0.088095	0.133719	0.260885	0.165594	0.088531	0.112016	0.221775	0.235468	0.067393	0.147329	-0.09686	0.195288	0.21213	0.227208	-0.075875	0.108815
1730	-0.041038	-0.040371	-0.040392	-0.065729	0.164139	0.21331	0.052393	0.097217	0.109321	0.182913	0.365506	0.182863	0.312734	0.103035	0.168493	0.026574	0.196476	0.083402	0.323043	0.102883	-0.314577	0.115849	-0.043075	-0.069161	0.102945	0.180956	0.237915	0.109267	0.176645	-0.052736	0.154271	0.200728	0.122068	-0.114546	0.14118	-0.01386	0.160476	0.250984	0.096508	0.063446	0.09678	-0.097319	0.239765	0.185939	-0.023964	0.085659	-0.0041	0.255564	0.182056
1733	0.052431	0.050425	0.054437	0.08522	-0.200716	-0.150384	-0.017329	-0.13614	-0.075897	-0.067899	-0.120877	-0.125158	-0.216112	0.152549	-0.012455	0.238796	0.00095	-0.029338	-0.014559	0.197271	0.094076	-0.033237	0.167016	0.063587	-0.172383	0.024116	-0.027855	-0.082643	-0.008518	0.041671	-0.223206	-0.279065	-0.02574	0.202261	-0.044855	0.099267	0.179516	-0.081338	-0.013591	-0.014672	-0.015984	-0.001982	-0.376694	0.022607	-0.027597	-0.020779	0.158735	-0.023574	0.092919
1734	-0.104925	-0.108813	-0.108788	-0.0428	0.172752	-0.270933	-0.041568	-0.150144	-0.032175	-0.270107	0.117186	0.082602	0.170545	-0.059533	-0.118242	-0.127768	-0.177281	-0.142932	-0.087572	-0.052145	0.066364	0.333653	-0.127553	-0.077207	0.109997	0.361554	0.415629	-0.089038	0.051254	-0.266121	0.101633	0.113135	-0.203312	0.076673	0.564454	-0.142502	-0.180001	-0.169758	-0.252597	-0.062717	-0.089132	-0.196866	0.196662	-0.047808	-0.273214	-0.149276	-0.15404	0.020998	-0.170313
1735	-0.116947	-0.120711	-0.122182	0.045704	0.227824	-0.117367	-0.051525	-0.023944	-0.067565	-0.033547	0.3627	0.105514	0.251161	0.104978	-0.064842	-0.129545	0.008951	-0.148757	-0.09776	-0.014574	-0.017483	0.258151	-0.108276	-0.066417	0.185443	0.326939	0.632544	-0.021287	0.066021	-0.200813	0.12404	0.175628	0.026774	-0.069294	0.513619	-0.153393	-0.004858	0.13524	-0.067119	-0.105869	-0.080175	0.028306	0.383629	-0.173978	-0.125026	-0.03996	-0.165481	0.019828	-0.103044
1736	-0.365281	-0.366574	-0.356824	-0.495536	-0.343053	0.374477	-0.024065	0.10997	-0.217635	0.235932	0.229751	-0.235875	-0.206605	0.046087	-0.034466	0.244043	0.443623	0.43217	0.689821	0.348159	-0.246622	-0.237671	0.319232	0.39499	0.25023	-0.15138	-0.084185	0.421461	0.135298	0.020227	-0.243428	-0.237508	-0.028903	-0.093952	-0.331369	0.155255	0.123117	0.099644	0.314371	0.400278	0.397104	0.12242	0.159506	0.427844	0.389958	0.347895	0.609294	0.352052	0.384231
1737	-0.254262	-0.25039	-0.250599	-0.184749	-0.075781	-0.1974	-0.130961	-0.116157	-0.109886	-0.151364	-0.0015	0.047472	-0.077869	-0.009013	-0.178964	0.16569	0.031912	0.06803	0.219581	0.247368	0.026547	0.14175	0.074047	0.035418	-0.052818	0.111119	0.244556	-0.019894	-0.043214	-0.185252	-0.178406	-0.080016	-0.131393	0.433546	0.112033	0.037324	0.049117	-0.258276	0.040341	0.11754	0.098787	0.018078	0.022679	-0.007208	-0.03779	-0.018674	0.248654	-0.0962	0.015522
1738	-0.223043	-0.220713	-0.226111	-0.221499	-0.046357	-0.001537	0.02022	-0.030085	0.025995	0.03482	-0.046504	-0.024611	0.032543	-0.10907	-0.088222	-0.043789	-0.048662	-0.068013	0.148707	-0.00229	-0.015911	0.158013	0.037279	-0.085836	-0.127677	-0.008696	-0.002699	0.11483	-0.136588	-0.059129	-0.03502	0.054808	-0.040891	0.20712	0.025845	0.125087	0.100364	-0.189604	0.039995	-0.047187	-0.108237	0.142446	0.010703	0.00392	-0.067529	-0.164572	0.078645	-0.113025	-0.213023
1739	-0.064423	-0.064332	-0.063295	0.040207	-0.192453	-0.129164	0.030456	-0.17732	-0.073899	-0.057057	-0.081122	0.035557	-0.081371	-0.107782	-0.201274	-0.074973	0.065516	0.025646	0.2145	0.018648	0.047146	-0.117417	0.004862	-0.097524	-0.14965	-0.027199	0.188697	0.305677	0.050011	-0.091039	-0.175179	-0.125895	-0.169897	0.213678	0.005029	0.004013	-0.010003	0.000349	0.084468	0.22065	0.171135	0.125601	-0.079619	0.071945	0.012527	0.083107	0.166366	-0.136337	0.144681
1740	-0.045587	-0.047933	-0.050045	-0.07732	0.207261	-0.20681	-0.174376	-0.332887	-0.106089	-0.122901	-0.102894	0.226844	0.232071	0.261439	0.096116	-0.088101	-0.237642	-0.322993	-0.126537	-0.116968	0.008116	0.179637	-0.295668	-0.100064	-0.194442	0.118515	0.009022	-0.040757	-0.030371	-0.20944	0.069653	0.154513	0.085248	0.101706	0.113285	-0.302504	-0.279092	-0.178175	-0.180492	-0.19829	-0.228567	-0.034269	0.117849	0.021195	-0.126531	-0.157709	-0.182529	-0.018405	-0.134541
1741	0.014386	0.019956	0.020599	-0.139083	-0.161086	0.022074	0.071161	-0.000185	-0.044859	-0.071088	-0.21485	-0.181301	-0.288295	-0.099618	-0.096718	0.159625	0.075666	0.113847	0.086428	0.16531	-0.041151	-0.185807	0.059407	0.120406	-0.000385	-0.273476	-0.273825	-0.102056	-0.049233	0.126193	-0.059749	-0.159141	0.038951	0.144369	-0.087741	0.000305	-0.141595	0.012068	0.230734	0.353701	0.339198	0.083946	-0.106437	0.090686	0.230435	0.240826	0.165218	-0.242142	0.11407
1742	0.288772	0.284171	0.282801	0.302556	0.201352	-0.433962	0.152181	-0.296911	0.108461	-0.288479	-0.196427	0.115017	0.176262	0.100575	-0.081779	-0.074643	-0.380539	-0.304601	-0.246593	-0.112165	0.269713	0.27189	0.084184	-0.158608	-0.19402	0.191366	0.230093	-0.342889	-0.208252	0.013396	0.227574	0.132928	-0.131446	-0.029814	0.322439	-0.348741	-0.385523	-0.207214	-0.305046	-0.266566	-0.306147	-0.333207	-0.226241	-0.207879	-0.471613	-0.360173	-0.331429	-0.068213	-0.391049
1743	0.044231	0.038821	0.042127	-0.131017	-0.01611	-0.031878	0.086579	0.045295	0.223268	0.028004	-0.075361	-0.069411	-0.189937	0.033582	-0.203022	0.045116	0.032748	0.043611	-0.09392	0.047109	0.163606	-0.004743	0.234436	0.268011	0.189413	-0.003362	0.163476	-0.147732	-0.125905	-0.026935	0.006653	-0.02857	-0.08856	-0.137271	-0.007543	-0.002929	-0.026822	-0.120249	-0.007917	-0.08077	-0.070077	-0.21666	-0.144144	-0.162593	-0.089839	-0.096853	0.048777	0.05897	-0.129814
1745	0.13761	0.134568	0.135564	0.064941	-0.071735	-0.02983	0.209441	-0.093131	0.009835	-0.037825	0.006526	0.114775	-0.033014	-0.169045	-0.091834	0.1089	0.101165	-0.057016	-0.035656	0.046254	0.314434	-0.173427	0.120429	0.017613	0.201799	-0.000487	0.206787	0.046138	0.001497	0.228577	0.009614	-0.180934	-0.020657	0.296609	0.045718	0.216438	0.031213	0.02679	0.033632	0.146994	0.169731	-0.046228	0.195995	0.131425	0.195836	0.199634	0.038785	-0.249051	0.119937
1747	-0.067712	-0.070218	-0.070048	-0.019915	0.101221	0.049386	0.002248	0.054147	-0.156763	-0.107021	0.129226	-0.111449	0.088517	-0.168371	0.053793	-0.042885	0.038421	0.007977	-0.150949	-0.121487	-0.231097	0.000719	-0.213747	-0.00225	0.064822	0.044914	0.077733	-0.009548	0.225579	0.120759	0.190481	0.166401	-0.009431	-0.112698	0.312495	0.034556	0.083794	0.268287	0.175205	0.003053	0.010337	0.171315	0.184466	0.134756	-0.038385	0.150296	-0.08828	0.145994	0.092746
1748	-0.038059	-0.038024	-0.040306	-0.050036	-0.116485	0.083047	0.125655	0.062936	-0.138174	-0.043245	0.096932	-0.053616	-0.013284	-0.114006	0.094116	-0.057534	0.032668	0.134939	0.019685	-0.05667	-0.307748	-0.029674	-0.144228	0.03737	0.000399	0.115549	-0.065367	-0.029361	-0.018467	0.174973	-0.031936	-0.075236	-0.030657	0.002382	0.125369	0.037636	-0.054628	0.099995	0.204371	-0.069858	-0.078215	0.114536	0.079364	0.06595	0.043872	0.175094	-0.02192	0.042199	0.113176
1756	-0.037396	-0.03941	-0.045018	-0.069128	0.441565	0.178445	-0.042713	0.100735	0.147801	0.264887	0.19791	0.228857	0.422786	0.221632	0.146424	-0.216773	0.065654	0.070151	0.189337	-0.16719	-0.260874	0.076443	-0.272266	-0.160611	0.066641	0.135149	0.139089	0.029773	0.026648	-0.023678	0.329808	0.428116	0.236239	-0.022431	0.038683	-0.138523	-0.048604	0.110363	-0.065508	-0.023772	-0.013518	0.163927	0.314696	0.093643	0.036758	0.007259	-0.092136	0.259501	-0.018858
1759	-0.05674	-0.060459	-0.059773	-0.006562	0.208245	-0.100383	-0.109163	-0.17048	0.013908	-0.226757	0.011139	-0.049931	0.175838	0.159917	-0.013684	-0.147264	-0.176756	0.015122	0.029804	-0.09901	-0.106554	0.175333	-0.18419	-0.068497	0.113683	0.416974	0.132769	-0.004402	0.075563	-0.187653	0.087545	0.165604	-0.265679	-0.108602	0.364636	-0.314134	-0.231431	-0.008271	-0.241061	-0.019091	-0.056668	-0.10178	0.063597	-0.101526	-0.233777	-0.201351	-0.128982	0.203212	-0.024825
1760	0.103304	0.099563	0.099894	0.139281	0.022926	-0.090792	0.076009	0.062543	-0.027007	-0.234777	-0.129301	-0.210898	-0.043273	-0.014652	0.014868	-0.005144	0.003894	0.028117	-0.084497	-0.058055	0.083035	-0.063096	0.260548	0.227793	0.220432	0.044964	-0.03746	-0.057174	0.007494	0.18337	0.043438	0.022608	-0.272009	-0.094502	0.089033	-0.087381	-0.20701	-0.059146	-0.066164	0.065622	0.06551	-0.097498	-0.202046	-0.095716	0.00761	-0.075489	-0.080685	0.148376	0.000831
1762	0.320798	0.320846	0.320665	0.129345	0.251303	-0.045733	0.151488	-0.058503	0.184264	-0.031084	-0.137099	-0.028695	0.020288	0.100576	0.240147	-0.000506	-0.017024	0.057599	-0.109538	-0.137512	0.020537	-0.091282	0.077392	0.123436	0.081749	-0.012155	-0.108986	-0.120451	-0.022926	0.253898	0.1719	0.200513	-0.081275	-0.280996	-0.088409	-0.091461	-0.137672	0.047871	-0.136567	-0.069787	-0.00226	-0.293647	-0.119619	-0.042061	-0.111414	-0.079591	-0.225766	0.336744	0.029604
1763	-0.193505	-0.193899	-0.184844	-0.206058	-0.409994	0.176748	-0.014922	0.049818	-0.14428	0.065886	0.180074	-0.153017	-0.204363	0.11247	0.022302	0.32415	0.352181	0.533764	0.572293	0.339838	-0.038395	-0.207051	0.415344	0.37127	0.113961	-0.098169	-0.04537	0.289497	0.085687	0.057662	-0.327389	-0.391523	-0.10597	0.251321	-0.257574	0.306847	0.221376	0.063909	0.204467	0.546493	0.514911	0.144014	-0.141578	0.327656	0.402203	0.308221	0.663185	0.075154	0.458409
1767	0.246892	0.246868	0.249535	0.134501	-0.094799	-0.367017	0.115283	-0.15174	0.128011	-0.284363	-0.184305	0.057326	-0.112569	0.113499	-0.051415	0.320779	-0.057339	0.016707	-0.187025	0.250468	0.46569	0.02041	0.158014	-0.008589	-0.019576	-0.049932	0.055749	-0.229976	-0.137864	0.032413	-0.087125	-0.212509	-0.115125	0.127209	0.119623	-0.097349	-0.195232	-0.163881	-0.217617	0.014326	0.001783	-0.190839	-0.403314	-0.100016	-0.066247	-0.119357	-0.099135	-0.327497	-0.142382
1774	0.192334	0.192271	0.189564	0.055346	0.084006	-0.101155	0.108593	0.123691	0.184718	-0.108552	-0.226173	-0.079345	-0.043978	-0.17311	-0.292517	-0.159148	-0.133245	-0.12524	-0.299328	-0.094033	0.212011	-0.087668	0.01544	-0.04529	0.074685	-0.056375	0.038882	-0.281555	-0.050749	0.014768	0.090346	0.044195	-0.20263	-0.192053	-0.013524	-0.053516	-0.123353	-0.116451	-0.125731	-0.186563	-0.14698	0.044726	-0.014946	-0.333491	-0.146077	-0.081333	-0.202241	-0.172762	-0.235351
1777	-0.133774	-0.136364	-0.136599	-0.046179	-0.144548	0.008102	-0.321971	0.08174	-0.127606	0.021557	0.039149	-0.162268	-0.015828	0.017453	0.038854	-0.08736	-0.091853	-0.110859	-0.02137	-0.057976	-0.009176	-0.011471	0.059858	0.0796	0.108672	-0.115885	0.011755	0.028949	0.121102	-0.277213	-0.119613	-0.182842	-0.076841	-0.305794	-0.091133	0.145703	0.11832	-0.092793	-0.064532	-0.036525	0.012334	-0.013325	0.003358	-0.148912	0.021575	-0.03573	-0.037536	0.00674	0.01965
1780	-0.115543	-0.11276	-0.117268	0.032715	0.261459	0.203914	-0.092251	0.020988	-0.080986	0.079829	0.12993	0.161674	0.367363	-0.003398	0.15626	-0.30387	-0.039027	-0.057905	0.085114	-0.253877	-0.301838	-0.103026	-0.436906	-0.279336	-0.046628	0.058117	-0.145734	0.058762	0.111241	0.002449	0.252901	0.310083	0.11915	-0.032761	-0.002743	-0.22481	-0.112614	0.162445	0.001863	-0.07258	-0.0889	0.252145	0.274878	0.030175	0.019445	0.014332	-0.052121	0.116754	0.039198
1781	0.2311	0.225881	0.22777	0.231795	-0.104977	-0.098439	-0.0677	-0.155767	0.170764	-0.007671	-0.312275	0.115163	-0.177269	-0.083288	-0.21113	-0.211233	-0.254693	-0.232017	-0.35954	-0.299097	0.415468	-0.10582	-0.097483	-0.121499	-0.241028	-0.285865	-0.045139	-0.191803	-0.068106	-0.111277	-0.022217	-0.123808	0.074541	0.044815	-0.040769	0.058188	0.01487	-0.028089	-0.111114	-0.124842	-0.155984	-0.11801	-0.285429	-0.209286	-0.186906	-0.166926	-0.169519	-0.401871	-0.147429
1783	-0.31052	-0.311035	-0.313851	-0.012199	0.049642	0.205905	-0.076756	0.102058	-0.316881	-0.085369	0.111581	-0.049055	0.196192	-0.307788	-0.150299	-0.406083	0.124197	-0.036455	0.049848	-0.313154	-0.308256	-0.167389	-0.238087	-0.164547	0.043042	0.095525	0.02746	0.060997	0.260791	0.052578	0.132355	0.114096	0.048064	0.21321	0.127831	-0.168116	-0.130855	0.232165	0.147074	-0.027902	-0.056204	0.340426	0.340689	0.123448	0.100258	0.241347	0.034642	-0.095585	0.142343
1785	-0.130937	-0.136977	-0.134249	-0.24891	-0.090344	0.065211	-0.22142	0.068192	0.006523	0.054227	0.171348	-0.22989	-0.044819	0.059721	0.033844	0.031599	-0.060893	0.11641	0.035108	0.021212	0.041089	-0.018583	0.113087	0.187982	0.173718	-0.131231	0.190078	0.096274	-0.02209	-0.21786	-0.135358	-0.159328	-0.068027	-0.237822	-0.125364	0.231252	0.170586	-0.031628	-0.138265	0.18426	0.211364	-0.035272	0.205305	-0.029335	0.045177	0.075824	0.077938	0.121437	0.108448
1787	-0.202586	-0.203981	-0.20255	-0.170387	0.024368	0.199084	0.00614	0.002896	-0.100423	0.175703	0.160953	-0.000112	0.080728	0.158506	-0.071776	-0.038173	0.256806	0.208284	0.353548	0.045086	-0.26589	-0.161493	-0.142167	0.016106	0.04052	-0.144861	-0.062705	0.163059	0.213351	0.031267	-0.007685	0.058419	0.097415	0.099574	-0.043877	-0.0248	0.068133	0.198362	0.112759	0.213281	0.173746	0.313888	0.205962	0.178703	0.214152	0.199524	0.30723	0.242105	0.330891
1788	-0.149426	-0.153087	-0.150743	-0.219395	-0.061662	0.354378	0.044796	0.304398	-0.063865	0.17526	0.159146	-0.124449	0.041906	0.006359	-0.004421	-0.100425	0.310022	0.390918	0.326879	-0.064008	-0.27419	-0.294417	0.151822	0.227467	0.208316	-0.266301	-0.085249	0.182842	0.244729	0.209319	0.133099	-0.006036	0.028259	-0.096995	-0.190387	0.15258	0.065183	0.272476	0.277365	0.402028	0.413801	0.305434	0.194193	0.277802	0.441312	0.378223	0.377314	0.180902	0.396654
1789	-0.381097	-0.383138	-0.374996	-0.339399	-0.189092	0.257813	0.018579	0.078001	-0.218289	0.133713	0.28329	-0.189599	-0.107062	-0.113173	-0.111534	0.100653	0.387808	0.271325	0.423776	0.159941	-0.103827	-0.089193	0.202675	0.285381	0.267297	0.046561	0.209763	0.243345	0.244859	0.056964	-0.138202	-0.124223	-0.055097	0.099742	-0.018746	0.239087	0.184003	0.137573	0.320501	0.420621	0.387646	0.105843	0.185084	0.332282	0.285066	0.336255	0.501621	0.232785	0.393214
1794	-0.007204	-0.011728	-0.012457	-0.095007	0.232311	-0.092712	-0.181066	0.20231	0.213005	0.00363	0.209904	0.123534	0.286994	0.372561	0.057494	0.038719	-0.008716	-0.021202	0.084345	0.163826	0.011838	0.326455	0.02845	-0.08699	0.2354	0.024477	0.376529	-0.189977	0.00696	-0.356499	0.11337	0.268506	0.035693	-0.091503	0.236382	-0.075329	-0.099013	-0.117385	-0.198622	0.089455	0.069085	-0.118508	0.153096	-0.184572	-0.113647	-0.160303	-0.133533	0.01178	-0.207213
1795	-0.14975	-0.151838	-0.149032	-0.354396	-0.135824	0.157925	0.076925	-0.039368	-0.014121	0.216007	-0.026394	-0.098402	-0.18271	0.294561	-0.033851	0.198532	0.238074	0.22177	0.23907	0.300324	-0.259698	-0.138936	0.05983	0.15304	0.135325	0.019301	0.009983	-0.055128	0.051683	0.096093	-0.146368	-0.199245	0.111458	-0.117757	-0.075404	-0.127558	-0.059214	0.09422	0.202012	0.097892	0.149798	0.093481	-0.001677	0.254433	0.164612	0.112164	0.149337	0.215017	0.14893
1801	0.023599	0.025097	0.0237	-0.095337	0.008176	-0.180773	0.099205	-0.240453	0.013582	-0.055273	-0.141222	-0.061502	-0.085763	0.061887	-0.025583	0.110857	-0.130691	-0.12919	-0.292661	0.058145	0.125984	0.031598	0.090607	0.089135	-0.278506	-0.02483	0.082379	-0.341626	-0.165892	0.15428	-0.047361	-0.11034	-0.077431	0.004752	-0.049619	-0.005208	-0.054933	-0.202436	-0.072526	-0.277845	-0.269661	-0.129804	-0.061831	-0.169634	-0.188708	-0.150916	-0.139979	-0.042723	-0.314225
1802	-0.140434	-0.142256	-0.135003	-0.361518	-0.271256	0.137445	-0.121861	0.075175	-0.03163	0.114263	0.048652	-0.224183	-0.274973	0.148268	0.116713	0.260833	0.28813	0.523736	0.434851	0.258517	-0.201712	-0.312539	0.241079	0.47778	0.193995	-0.161058	-0.071655	0.157211	0.117967	-0.085482	-0.268171	-0.278502	-0.109981	-0.092936	-0.392409	0.260373	0.24382	0.005459	0.136757	0.326692	0.384561	0.044389	0.032871	0.235957	0.291855	0.291723	0.504392	0.320042	0.451088
1803	-0.192872	-0.192969	-0.197858	-0.022594	0.340772	-0.324754	-0.057441	-0.074455	-0.034989	-0.325731	0.182037	0.074244	0.349562	-0.081521	-0.138862	-0.084495	-0.146631	-0.159571	-0.178924	-0.03708	0.145311	0.439631	-0.111524	-0.25318	0.165566	0.392133	0.391961	-0.135366	0.136967	-0.249385	0.198477	0.372006	-0.201973	0.000651	0.646038	-0.178879	-0.063472	-0.099459	-0.239807	-0.176785	-0.206833	-0.076739	0.173884	-0.1435	-0.361916	-0.283834	-0.249697	0.015852	-0.28092
1805	-0.068007	-0.070029	-0.074943	-0.039043	0.428884	-0.124127	-0.046303	-0.053534	0.083407	-0.087469	0.248155	0.180198	0.311125	-0.054354	0.066103	-0.158949	-0.141398	-0.205601	-0.240968	-0.174035	0.06273	0.346272	-0.241334	-0.205412	0.25217	0.326724	0.323142	-0.055771	0.03791	-0.24354	0.28736	0.364764	0.048637	-0.231751	0.530925	-0.103844	-0.102002	0.05219	-0.262007	-0.180623	-0.177771	-0.178328	0.230869	-0.09881	-0.280494	-0.174991	-0.415743	0.157114	-0.183585
1806	0.008392	0.006675	0.00441	0.090692	0.170408	-0.184503	-0.141771	0.020212	0.147169	-0.196925	0.160507	0.167463	0.266832	0.218133	0.035249	0.074807	-0.113081	-0.061646	-0.059217	0.135997	0.072027	0.297877	-0.075176	-0.162575	0.136871	0.229842	0.362262	-0.27981	0.029715	-0.301458	-0.004936	0.169593	-0.129032	-0.140671	0.330121	-0.246629	-0.176821	-0.080201	-0.29689	-0.164247	-0.175881	-0.183714	0.099931	-0.222657	-0.315993	-0.300471	-0.238025	0.02428	-0.210239
1808	-0.036866	-0.039448	-0.042667	0.064224	0.441714	0.081427	-0.044501	-0.027698	-0.008862	0.081804	0.171474	0.177804	0.461548	0.086363	0.138797	-0.200702	-0.014617	-0.002038	0.150917	-0.184173	-0.175901	0.056379	-0.318272	-0.187752	0.197992	0.261873	0.038077	0.07047	0.118895	-0.003213	0.376127	0.391683	0.105914	-0.067655	0.143042	-0.244858	-0.131859	0.180353	-0.042903	-7e-06	-0.015328	-0.007252	0.231792	0.106984	-0.0404	-0.023057	-0.205496	0.236884	0.038773
1809	-0.041835	-0.043414	-0.046479	0.077731	0.353796	-0.163157	0.018392	-0.127879	-0.03785	-0.269461	0.088908	0.095265	0.273031	-0.160836	-0.158562	-0.256505	-0.184066	-0.227089	-0.293576	-0.233151	0.03399	0.330224	-0.145954	-0.081307	0.152977	0.392824	0.19985	-0.214674	0.186589	-0.114097	0.373172	0.301012	-0.102542	-0.087126	0.686022	-0.28509	-0.241235	0.065799	-0.195933	-0.237954	-0.241655	-0.133648	0.09712	-0.025521	-0.348671	-0.144912	-0.363312	0.16773	-0.165405
1810	-0.054782	-0.055951	-0.053248	-0.150438	-0.17642	0.314953	-0.124345	0.152001	0.102374	0.159339	0.318327	0.06251	-0.072021	0.108394	0.194391	0.05848	0.236915	0.340256	0.280371	0.087034	-0.258239	-0.003793	0.031157	0.093703	0.116917	0.113771	-0.035202	0.367957	0.05857	-0.1329	-0.184824	-0.126685	0.088455	-0.014401	-0.047563	0.267839	0.36142	0.25121	0.025939	0.228663	0.217179	-0.033066	-0.123554	0.190047	0.189231	0.129543	0.164596	0.232716	0.321741
1813	0.172665	0.172184	0.177206	-0.131886	0.247803	0.194983	0.176862	-0.03861	0.162795	0.18486	0.196841	0.18113	0.102109	0.388911	0.240449	0.352533	0.280879	0.169373	0.271739	0.3141	-0.153721	-0.040268	0.044413	0.09853	0.091191	0.143692	0.090927	0.097267	0.013872	0.189118	0.133939	0.158752	0.121579	-0.161768	-0.015188	-0.134415	-0.11473	0.207332	-0.033702	0.067764	0.11048	-0.072314	-0.009218	0.269855	0.112002	0.095351	-0.015025	0.461491	0.192282
1819	0.163064	0.160186	0.161869	0.110139	-0.032594	-0.133629	0.027343	-0.056312	0.089301	-0.004042	0.016202	0.059245	-0.14831	0.093929	-0.135276	-0.037741	-0.192854	-0.158765	-0.356666	-0.006198	0.090811	0.175702	0.118922	0.094309	-0.057472	0.03489	0.239891	-0.179205	-0.11635	-0.030221	-0.030439	-0.133976	-0.020101	-0.222452	0.140882	-0.013897	0.04361	-0.047508	-0.034953	-0.230113	-0.171216	-0.225206	-0.05973	-0.297541	-0.220132	-0.127687	-0.211596	0.022272	-0.210468
1820	-0.054075	-0.052977	-0.052034	-0.08732	-0.099847	0.005327	0.060712	0.099377	0.020002	-0.140663	0.231348	0.068792	0.058756	0.021899	0.129708	0.264284	-0.016685	0.147165	-0.012825	0.231802	0.14676	0.169765	0.206382	0.073448	0.068232	0.049947	-0.007402	0.106385	0.014802	-0.004707	-0.048082	-0.089448	0.007827	-0.073161	0.048839	-0.006882	-0.026358	-0.030032	-0.020169	0.175993	0.125432	-0.082971	-0.109484	0.00202	0.139604	0.084687	0.118293	-0.092367	0.06446
1821	-0.030893	-0.029155	-0.029986	-0.06456	0.020542	0.136112	0.11289	-0.004461	0.021455	-0.064987	0.090616	-0.001431	0.009841	-0.065903	-0.071969	0.038757	0.080116	0.158996	0.134561	0.102704	-0.07109	0.024163	-0.013185	0.089354	0.01967	0.09411	-0.115875	-0.180385	-0.061048	0.047114	0.093821	0.016437	0.024642	-0.005729	0.220616	-0.140572	-0.247018	0.165924	0.051702	0.229172	0.196736	-0.060923	-0.129487	0.087632	-0.001562	0.152547	0.080286	0.096958	0.205529
1822	0.118281	0.115614	0.117096	0.110373	0.047178	-0.038684	0.071699	-0.184791	0.034299	-0.00934	-0.161996	-0.024836	0.03948	0.133804	0.108079	0.035391	-0.086641	-0.086126	0.112248	-0.054266	0.126749	-0.209888	0.038616	0.015145	-0.193159	-0.057071	-0.071547	-0.031345	-0.06872	0.175192	-0.012628	0.015464	-0.145177	-0.173708	-0.299849	-0.20166	-0.223153	-0.157919	-0.126671	-0.12291	-0.13706	-0.06152	-0.127106	-0.046237	-0.131129	-0.09946	-0.049416	0.17119	-0.066912
1823	-0.150347	-0.15129	-0.151244	-0.156698	0.165826	0.171645	-0.233817	0.188519	0.042877	0.105433	0.120695	-0.051748	0.139809	0.14346	0.104431	-0.020546	0.074019	-0.026998	0.072637	0.008285	-0.175441	-0.006283	-0.124439	0.044243	0.075504	-0.00416	-0.081425	-0.073856	-0.027333	-0.282993	0.075653	0.241465	0.066966	-0.312054	-0.028342	-0.172395	-0.078323	-0.063613	0.011693	-0.029169	-0.047121	0.044147	0.108191	-0.047647	0.009695	-0.074854	-0.101741	0.159	-0.073761
1824	-0.217674	-0.218816	-0.217098	-0.116759	0.084144	0.378533	-0.061911	0.147865	-0.138229	0.258677	0.360616	0.057772	0.146448	0.001605	0.001646	-0.183805	0.307739	0.23934	0.297561	-0.148666	-0.254286	-0.248973	-0.172898	0.048404	0.101917	-0.197674	-0.040008	0.114966	0.059155	-0.029592	0.113524	0.186495	0.198996	-0.150063	-0.085546	-0.042744	0.039752	0.285386	0.237725	0.023629	0.035578	0.074899	0.461579	0.19494	0.171754	0.210897	0.17917	0.259517	0.265291
1825	0.09963	0.098186	0.098974	0.03389	0.442063	0.025706	0.057671	0.049327	0.253101	0.154035	0.143076	0.267752	0.333249	0.17281	0.083372	-0.114016	0.019199	0.064456	0.025315	-0.135203	-0.076648	0.134717	-0.223649	-0.245989	-0.027621	0.134834	0.385547	-0.052479	0.070067	-0.004141	0.273077	0.442653	-0.029241	-0.240479	0.082464	-0.11352	-0.009901	0.013689	-0.159074	-0.020602	-0.000632	-0.061485	0.300369	-0.009134	-0.198674	-0.139733	-0.123858	0.302709	-0.057962
1827	-0.182546	-0.184369	-0.18783	-0.192672	0.264525	-0.025577	0.024725	-0.10365	0.003645	0.093502	-0.058398	-0.0512	0.156029	0.041654	0.017281	-0.20811	-0.00341	-0.009316	0.359413	-0.178731	-0.244705	-0.002789	-0.186235	-0.037874	0.027625	0.129263	0.058974	0.232159	-0.079548	-0.047989	0.102739	0.318401	-0.171759	0.035282	-0.057991	-0.035058	0.037239	-0.092401	0.029337	0.070662	0.030739	0.08279	0.193668	0.085631	-0.031837	-0.076089	0.055708	0.293469	-0.05047
1829	-0.035578	-0.034112	-0.034302	0.156394	0.078522	0.216282	0.054034	0.15494	-0.153315	0.124312	0.193505	0.072921	0.082156	-0.051219	0.099195	0.008731	0.265881	0.247773	0.19387	-0.035396	-0.085356	-0.178445	-0.013295	0.091023	0.023249	0.047387	-0.231332	0.080815	-0.012119	0.152501	0.128999	0.102184	0.115285	-0.085922	-0.026148	-0.013804	0.092853	0.238479	0.159903	0.035295	0.035989	0.0748	-0.051471	0.176163	0.244141	0.144115	0.049756	0.201983	0.221332
1831	0.114207	0.112307	0.110935	0.142586	0.270496	-0.300054	0.086458	-0.149513	0.010246	-0.243769	-0.107661	0.205185	0.119331	0.078278	-0.137577	-0.067393	-0.193352	-0.403904	-0.297012	-0.01147	0.145789	0.374738	-0.002792	-0.088756	0.026365	0.205673	0.307067	-0.214077	-0.237212	-0.051806	0.234993	0.226668	-0.043361	0.029106	0.560572	-0.245964	-0.304778	-0.046447	-0.103414	-0.061866	-0.060205	-0.12417	-0.007745	-0.280962	-0.224884	-0.195061	-0.338073	-0.089529	-0.244144
1832	0.100388	0.099476	0.101491	0.042384	-0.089924	0.179891	0.127141	0.088022	0.10999	0.092638	0.026245	0.009585	-0.002533	-0.107734	-0.096225	-0.024519	0.094694	-0.035578	0.064038	-0.044171	0.065628	-0.214155	0.080373	0.022978	-0.050494	-0.24599	-0.074434	0.0383	-0.031148	0.062775	0.017355	0.006725	-0.035768	-0.167975	-0.160892	0.02987	0.017054	0.098561	0.179929	0.112796	0.077064	-0.110264	-0.044681	0.043383	0.045588	0.067149	0.03944	-0.016573	0.086147
1836	-0.001377	0.000353	-0.003698	-0.073283	0.289088	-0.02355	0.009582	-0.098582	-0.031175	0.030046	-0.002137	-0.006578	0.150673	0.005909	0.13636	-0.177471	0.021641	0.136636	0.030967	-0.239698	-0.153347	-0.23247	-0.351022	-0.195969	-0.056643	-0.121725	-0.229294	0.01772	0.073133	0.125173	0.216091	0.259842	0.139466	0.025143	-0.155919	-0.136253	-0.11014	0.146057	0.011767	-0.089713	-0.087921	0.163429	0.168205	0.164267	0.03031	0.102262	-0.104017	0.01569	0.020528
1837	-0.123069	-0.122145	-0.124243	-0.048238	0.107083	0.209236	0.146118	0.10325	-0.092307	0.251851	0.259962	0.067601	0.087216	0.011715	0.014013	-0.123337	0.201847	0.0275	0.169603	-0.082103	-0.25458	0.0263	-0.055514	0.050377	0.114915	0.013595	0.009177	-0.06225	0.099549	0.083112	0.224758	0.07584	0.31747	0.178785	0.166939	-0.08827	-0.135313	0.15252	0.145513	-0.055769	-0.07962	0.10537	0.162577	0.279865	0.131961	0.252109	0.114793	0.115224	0.06829
1839	0.104626	0.101848	0.100687	0.163963	0.407941	-0.107455	-0.016815	-0.028562	0.114713	-0.074606	0.060765	0.423916	0.396353	0.181484	0.032552	-0.087209	-0.107441	-0.243748	-0.077811	-0.044821	0.051058	0.269776	-0.161974	-0.204054	0.126937	0.195513	0.254793	-0.290652	-0.020456	-0.122731	0.32295	0.41322	0.145054	-0.106573	0.313725	-0.356942	-0.275987	0.015734	-0.07787	-0.154369	-0.137728	-0.162744	0.080156	-0.204922	-0.277609	-0.224797	-0.279213	0.01652	-0.191838
1840	0.113472	0.107354	0.105342	0.103844	0.416494	-0.075078	-0.039938	-0.03182	0.223365	0.069385	0.074792	0.23175	0.245352	0.254902	0.141343	-0.269469	-0.111187	0.023361	-0.105673	-0.321574	-0.013931	0.168441	-0.124218	-0.103876	-0.034533	0.076237	0.299121	-0.028651	0.064269	-0.0613	0.278935	0.366851	0.206335	-0.176748	0.127996	-0.251319	-0.17434	0.092641	-0.145206	-0.064821	-0.062171	-0.111562	0.201943	-0.141407	-0.1896	-0.141016	-0.248906	0.139302	-0.163523
1842	0.020673	0.021655	0.016154	0.093494	0.420395	-0.231761	0.008046	-0.194324	0.068625	-0.228931	0.169844	0.243767	0.319836	-0.008037	0.041698	-0.104828	-0.263104	-0.282254	-0.434134	-0.146009	0.180528	0.478954	-0.201731	-0.223731	0.062291	0.467097	0.168751	-0.172362	0.100887	-0.138982	0.301037	0.303287	0.06531	-0.044559	0.628238	-0.206536	-0.158213	0.026458	-0.358013	-0.336353	-0.331403	-0.192269	0.003564	-0.060864	-0.348057	-0.243722	-0.434613	0.037418	-0.24931
1843	0.197935	0.196482	0.193553	0.177037	0.509449	-0.241364	0.027074	-0.129459	0.203848	-0.118061	0.067291	0.366389	0.341283	0.241276	0.234137	0.02154	-0.147526	-0.242059	-0.249868	-0.057679	0.178875	0.311079	-0.136687	-0.219854	0.144603	0.227731	0.261488	-0.315722	-0.062982	-0.085671	0.3129	0.443121	0.158822	0.00154	0.387834	-0.218207	-0.225342	0.025012	-0.31642	-0.22912	-0.198215	-0.221725	0.015114	-0.120603	-0.319815	-0.266551	-0.376486	0.013087	-0.249935
1844	0.009182	0.00532	0.00711	-0.034332	0.239279	0.129614	-0.147654	0.105823	0.108581	0.276221	0.212558	0.097112	0.306871	0.545191	0.17504	0.045076	0.104369	0.121375	0.399378	0.114488	-0.243566	0.129956	-0.042571	-0.063293	0.116258	0.008259	0.229112	-0.000139	0.005407	-0.21326	0.076882	0.219094	0.137886	-0.066213	-0.040153	-0.014286	0.02954	0.062095	0.007793	0.198849	0.177586	0.118817	0.255526	0.033925	0.061352	-0.022765	0.111019	0.285076	0.119474
1845	0.208028	0.209118	0.205764	0.224031	0.129717	-0.222865	0.044334	0.062099	0.079857	-0.199924	0.007159	0.20376	0.06543	0.001645	-0.057404	0.062706	-0.213273	-0.267338	-0.307571	0.106736	0.222358	0.331602	0.083659	-0.201029	-0.032375	0.119881	0.083307	-0.167042	-0.243682	-0.179909	0.060612	0.130762	-0.009859	0.00499	0.39711	-0.09745	-0.103545	-0.190482	-0.153759	-0.20007	-0.184186	-0.044588	-0.125984	-0.258982	-0.248427	-0.250754	-0.324895	-0.254263	-0.359103
1846	0.310103	0.307626	0.307116	0.220783	0.19735	-0.318866	-0.042669	-0.146678	0.216072	-0.219635	-0.44565	0.061195	0.060377	0.052496	0.000391	-0.065541	-0.295379	-0.228454	-0.242177	-0.1516	0.261116	-0.02285	-0.065705	-0.092044	-0.072515	-0.061321	0.070338	-0.289506	-0.143415	-0.049387	0.10915	0.147863	-0.115991	0.137126	-0.02718	-0.165828	-0.277071	-0.23073	-0.201886	-0.083075	-0.079898	-0.181797	-0.049066	-0.245801	-0.254986	-0.257909	-0.321733	-0.271257	-0.306493
1847	0.052473	0.052171	0.055442	0.112202	-0.147696	-0.173984	-0.114087	-0.120373	-0.076202	-0.155071	0.064879	0.138228	0.029554	0.17673	0.105129	0.338615	-0.085435	-0.325465	-0.134557	0.309846	0.254545	0.253562	0.220865	0.034537	-0.155764	0.007883	0.147353	-0.234526	-0.042886	-0.18991	-0.1238	-0.176828	0.0573	0.06218	0.198159	0.048118	0.006719	-0.12559	-0.149467	-0.047184	-0.040991	-0.144166	-0.263243	-0.077515	-0.113937	-0.103158	-0.046228	-0.147192	-0.074354
1848	0.104224	0.100779	0.099243	0.159822	0.283749	-0.086973	-0.04608	-0.202047	0.018629	-0.006302	-0.215577	0.172642	0.147645	0.055032	0.056548	-0.27305	-0.130964	-0.092737	-0.091107	-0.333567	-0.008882	-0.048941	-0.295788	-0.145556	-0.066503	-0.123907	-0.058305	-0.074707	-0.024948	0.095955	0.230367	0.220856	0.163342	0.185034	0.002547	-0.130709	-0.196136	0.138545	-0.022547	0.017188	0.013546	0.081582	0.172283	0.0122	-0.021123	0.02252	-0.192568	-0.046559	0.019723
1849	-0.156771	-0.160204	-0.158922	-0.12259	0.100622	0.240268	-0.139609	0.15364	0.080252	0.178099	0.098628	-0.074236	0.151455	0.065503	0.01535	-0.204832	0.062783	-0.00176	0.245187	-0.085771	-0.334578	0.007283	-0.163763	0.081317	0.260964	0.103626	0.020048	0.01696	0.160217	-0.172932	0.098161	0.20061	-0.013256	-0.243259	-0.04916	-0.186313	-0.042759	0.043152	0.123377	0.024815	0.012386	-0.061132	0.20474	0.03981	-0.082155	0.018525	-0.01929	0.299971	0.041113
1850	-0.003648	-0.003625	-0.006021	0.025154	0.122992	0.097228	0.086485	0.046687	0.07941	0.116217	-0.176582	0.009561	-0.086723	-0.077007	-0.028608	-0.077856	-0.017889	-0.011925	0.028348	-0.149706	-0.042615	-0.164826	-0.088472	0.096903	-0.156384	-0.253387	-0.267617	-0.147533	-0.047587	0.113468	0.180464	0.063917	0.241215	0.102878	-0.116201	-0.100488	-0.124813	0.002285	0.100668	-0.01069	-0.069946	0.008947	-0.061069	-0.003526	0.054066	0.08479	0.03232	-0.057244	-0.045681
1854	-0.155383	-0.151549	-0.143602	-0.172771	-0.426742	0.002447	-0.085931	-0.162698	-0.192439	0.010277	0.029542	-0.125909	-0.309889	0.079788	0.036963	0.343394	0.277253	0.167756	0.341336	0.365038	0.024583	-0.07248	0.295509	0.181616	-0.024082	-0.004807	0.013192	-0.040809	-0.013965	0.081435	-0.3808	-0.425485	-0.033798	0.366288	-0.191592	0.307083	0.224237	-0.040169	0.092466	0.109756	0.115989	-0.057792	-0.14382	0.113534	0.154487	0.164763	0.383848	-0.051899	0.238516
1855	0.102236	0.098002	0.102634	0.042026	0.070989	-0.030987	-0.045817	0.087063	0.039992	-0.003169	-0.065786	-0.118511	0.088263	0.060782	-0.027737	-0.08399	-0.09149	0.117865	0.032131	-0.067374	0.090913	-0.133469	0.029943	0.122005	0.034824	-0.190626	-0.015828	-0.064576	0.004311	-0.044477	0.117699	0.037381	-0.041514	-0.178458	-0.222433	-0.140683	-0.160886	-0.086275	-0.07128	0.078765	0.089922	0.031367	0.079177	-0.088915	0.038661	0.049867	0.036283	0.045528	-0.006142
1856	0.159649	0.153809	0.156693	0.049308	-0.029296	0.074028	0.019563	-0.002327	0.113873	0.085016	0.046046	-0.005429	-0.036726	0.16903	0.030244	0.01905	-0.007202	0.162898	-0.023669	0.007742	0.004782	-0.139795	0.123397	0.255282	0.059268	0.038759	0.072375	-0.070582	-0.06743	0.083854	0.008029	-0.140433	-0.005411	-0.268561	-0.133113	-0.00158	0.001904	0.096586	0.016193	-0.075571	-0.029951	-0.163015	0.058239	-0.009283	0.015294	0.041253	-0.06677	0.225764	0.023697
1857	-0.132491	-0.132297	-0.130006	-0.038556	-0.054986	0.027766	0.071381	-0.071213	-0.119232	-0.109871	-0.03592	-0.241127	0.037361	-0.234407	-0.138233	-0.115577	0.075171	-0.015012	0.299804	-0.024285	-0.126474	-0.125583	0.103044	0.054171	0.134844	0.108922	0.02287	0.409843	0.173214	0.027925	-0.019447	0.029413	-0.375032	0.069961	0.060759	-0.038704	-0.141561	0.01359	0.073853	0.263054	0.215828	0.146907	0.002632	0.193325	0.053077	0.12141	0.156202	0.182737	0.198423
1859	-0.041302	-0.041367	-0.038522	-0.068022	0.07201	0.136997	0.1079	-0.205526	-0.055777	0.104411	0.038085	0.030839	0.172601	0.237541	0.147789	0.022658	0.098444	0.144122	0.390814	-0.007522	-0.100608	0.012877	-0.080398	-0.080155	-0.083439	0.144737	-0.024692	0.276776	-0.033578	0.139786	0.000813	0.085855	0.014664	0.19484	-0.08305	-0.042427	-0.058904	0.096599	0.040698	0.244149	0.174681	0.119614	0.032379	0.283712	0.122996	0.015922	0.198965	0.193062	0.167721
1861	0.012181	0.015272	0.014847	0.087239	-0.115848	0.061171	-0.091784	-0.013244	0.023409	-0.01015	-0.066979	-0.013418	0.14098	0.077896	0.079412	-0.02654	-0.085145	-0.209211	0.171869	-0.002998	-0.136815	0.06225	0.214299	-0.140758	-0.071965	0.004911	0.106185	0.13178	0.082226	-0.039923	-0.024599	-0.077352	-0.092204	0.204584	-0.037624	0.158847	0.011765	-0.109136	-0.022824	0.00371	0.053139	0.008315	-0.006765	-0.009456	-0.001108	-0.094859	0.107933	-0.101102	0.009382
1869	-0.302508	-0.301819	-0.293748	-0.329264	-0.414152	0.292932	-0.030845	0.213966	-0.320947	0.080261	0.267356	-0.261202	-0.253355	-0.031555	-0.010576	0.320884	0.447284	0.471185	0.589941	0.411632	-0.237787	-0.220363	0.429058	0.383849	0.301203	-0.164414	-0.121564	0.222479	0.188544	0.133739	-0.274122	-0.364833	-0.005537	0.103848	-0.263366	0.253391	0.134205	0.126483	0.391144	0.516759	0.531652	0.15149	0.105477	0.33614	0.483391	0.496002	0.632363	0.129183	0.511728
1870	-0.329727	-0.330909	-0.322031	-0.337885	-0.30801	0.207901	-0.192893	0.198901	-0.245565	0.060766	0.175914	-0.24512	-0.220971	0.097887	0.006251	0.208193	0.346665	0.463045	0.705135	0.360517	-0.34994	-0.1826	0.365745	0.395185	0.225429	-0.148434	-0.060758	0.276674	0.097776	-0.112798	-0.285994	-0.238385	-0.072224	0.155337	-0.275715	0.152112	0.118341	0.015226	0.261366	0.548463	0.553697	0.089296	0.187582	0.246823	0.388508	0.374056	0.623653	0.158937	0.445181
1871	-0.200712	-0.202839	-0.195829	-0.291903	-0.058468	0.384982	0.090687	0.104987	-0.116005	0.316998	0.285807	-0.065398	-0.054423	0.134133	-0.077934	0.043737	0.459296	0.475568	0.661684	0.14394	-0.437485	-0.117845	0.077611	0.242268	0.186595	-0.066985	0.006674	0.3351	0.203302	0.07221	-0.033636	0.026792	0.078458	0.061325	-0.048097	0.172445	0.197645	0.339035	0.367843	0.511427	0.49576	0.220737	0.153069	0.332461	0.370678	0.367292	0.477778	0.443161	0.555977
1874	-0.267251	-0.268195	-0.271065	-0.157404	0.080744	0.269646	-0.070102	0.270117	-0.08117	0.041395	0.148005	-0.243209	0.218066	0.051491	0.0603	-0.081884	0.190267	0.035972	0.242626	0.022098	-0.33076	-0.066847	0.027675	0.12032	0.32712	0.051355	0.016249	0.070963	0.170704	0.053385	0.022369	0.137237	-0.144083	-0.091053	-0.100823	-0.02288	0.001942	0.079688	0.053463	0.163498	0.162183	0.235402	0.310285	-0.018717	0.2168	0.108577	0.16451	0.261203	0.145825
1875	-0.12199	-0.121771	-0.116238	-0.304614	-0.25977	0.358018	0.033207	0.125797	-0.010465	0.294651	0.209429	-0.059928	-0.16536	0.17045	0.072557	0.288519	0.367197	0.485427	0.527075	0.312563	-0.183655	-0.123114	0.123875	0.300707	-0.04355	-0.195127	-0.139915	0.253462	-0.022325	-0.005389	-0.231844	-0.14713	0.12977	-0.164967	-0.306085	0.161513	0.238513	0.205199	0.226728	0.297328	0.277914	0.128262	-0.030588	0.262331	0.309477	0.257495	0.443581	0.362091	0.37392
1876	-0.222937	-0.218188	-0.218141	-0.250681	-0.209283	0.251718	-0.122415	0.148281	-0.18101	0.053001	0.096189	-0.112127	-0.030446	-0.008841	0.17031	0.150672	0.307961	0.188038	0.518851	0.239337	-0.392872	-0.120186	0.026475	0.101708	0.191837	-0.070947	-0.189442	0.440823	0.179381	-0.01082	-0.093084	-0.039573	-0.032778	0.054111	-0.141234	0.063078	0.049602	0.122263	0.216482	0.335938	0.349848	0.347491	0.028208	0.256231	0.378652	0.256302	0.405236	0.162893	0.33407
1879	0.114783	0.113635	0.107948	0.160298	0.553693	-0.231288	0.054595	-0.191499	0.165504	-0.053576	0.177778	0.450426	0.39865	0.182399	0.101937	-0.140596	-0.260117	-0.264243	-0.328805	-0.177763	0.148062	0.574806	-0.230196	-0.305387	-0.043789	0.371091	0.296871	-0.259815	-0.035962	-0.097651	0.396092	0.452308	0.288277	-0.101562	0.545337	-0.282446	-0.194551	0.051038	-0.293458	-0.307958	-0.319756	-0.287243	0.10625	-0.149161	-0.397654	-0.276888	-0.47756	0.047564	-0.311606
1880	0.032519	0.029689	0.029656	-0.074476	0.427653	-0.029481	0.0555	0.069299	0.220096	0.219318	0.295186	0.3097	0.461609	0.366254	0.141505	0.011012	0.102771	0.029949	0.216521	0.083996	-0.024127	0.408708	-0.099345	-0.193919	0.16308	0.076959	0.390644	-0.020923	-0.027221	-0.141512	0.278163	0.495393	0.177938	-0.114349	0.236804	-0.074696	-0.03748	0.02401	-0.082378	0.029849	-0.001302	-0.118368	0.259824	-0.025628	-0.145215	-0.174834	-0.155501	0.22098	-0.1443
1889	0.169393	0.168166	0.162453	0.389353	0.238847	-0.226546	-0.173934	0.093019	0.079811	-0.142644	-0.063482	0.11819	0.305397	0.181871	0.204468	-0.064094	-0.293971	-0.252357	-0.319809	-0.114291	0.231642	0.080871	-0.136269	-0.219931	0.053817	0.048047	-0.003279	-0.146171	-0.087177	-0.240777	0.120563	0.128371	-0.043071	-0.121132	0.04961	-0.120043	-0.102748	-0.156117	-0.315162	-0.175526	-0.13681	-0.038282	-0.068325	-0.31535	-0.118701	-0.332024	-0.295586	-0.163884	-0.228484
1894	-0.262441	-0.260277	-0.252703	-0.201497	-0.427903	0.107088	-0.09282	-0.013327	-0.269279	-0.102198	0.137592	-0.11829	-0.247564	-0.098831	-0.035644	0.239264	0.29716	0.400739	0.505203	0.293245	-0.136593	-0.132648	0.345032	0.246308	-0.014928	-0.083101	-0.018895	0.315498	0.068493	-0.028376	-0.33442	-0.354516	-0.107539	0.304208	-0.094842	0.249045	0.109309	0.109022	0.197973	0.484587	0.460465	0.113727	-0.06148	0.238805	0.271545	0.337869	0.553811	0.018049	0.474632
1896	0.024368	0.025497	0.024936	-0.088715	0.209177	0.206805	0.13245	-0.03681	0.166056	0.151271	0.2318	0.203141	0.148426	0.075484	0.179284	-0.026548	0.01776	-0.02125	-0.168009	-0.076163	-0.063916	0.073949	-0.134946	0.021741	0.11111	0.244019	0.011835	0.117619	0.143989	0.014447	0.200871	0.172076	0.237224	-0.278507	0.141141	-0.13064	-0.030112	0.259414	-0.065865	-0.127268	-0.119416	-0.171073	0.033532	0.150512	-0.069553	0.021658	-0.105577	0.274295	0.038357
1901	0.209264	0.207249	0.203177	0.108012	0.601783	-0.252826	-0.033918	-0.080688	0.288047	0.050564	0.117939	0.554775	0.434124	0.390451	0.219395	-0.028901	-0.226197	-0.21077	-0.201396	-0.034878	0.136189	0.556491	-0.25282	-0.299502	-0.052358	0.173677	0.357037	-0.240594	-0.135354	-0.217089	0.372732	0.51771	0.333019	-0.192548	0.346474	-0.25164	-0.208584	-0.02514	-0.331307	-0.216298	-0.204899	-0.228549	0.142341	-0.265218	-0.347774	-0.294296	-0.454306	0.062537	-0.305232
1902	0.076283	0.07549	0.072633	0.460487	0.286939	-0.275721	-0.031728	-0.045268	0.000279	-0.322294	-0.050197	0.183669	0.281609	-0.118578	-0.124191	-0.185601	-0.202522	-0.335556	-0.272697	-0.16587	0.124144	0.309581	0.078176	-0.221328	0.01219	0.380534	0.304107	-0.294726	0.063694	-0.111151	0.256514	0.288895	-0.069853	0.152517	0.558804	-0.298194	-0.162523	-0.040205	-0.212748	-0.208352	-0.193306	-0.232497	-0.015836	-0.244453	-0.361081	-0.26022	-0.342789	-0.136597	-0.259441
1903	0.021556	0.02463	0.022404	0.101807	0.022259	-0.263103	-0.089102	-0.150275	-0.002765	-0.322789	-0.06929	0.022445	0.045838	0.016843	0.147372	0.109234	-0.227706	-0.234772	-0.292048	0.033413	0.226145	0.262849	0.003839	-0.213397	-0.165719	0.134874	0.067657	-0.181846	-0.118647	-0.078043	-0.039942	0.055706	-0.0035	0.208184	0.289963	0.006472	-0.035323	-0.095406	-0.122551	-0.12259	-0.128449	-0.21229	-0.159393	-0.142233	-0.251388	-0.215741	-0.234439	-0.333299	-0.134092
1906	-0.073259	-0.075146	-0.078099	-0.138127	0.41519	0.197256	0.049088	0.189697	0.12857	0.314904	0.204663	0.076531	0.179764	-0.003801	0.075383	-0.200757	0.26628	0.195109	0.266663	-0.164814	-0.347497	-0.00218	-0.202391	0.023642	0.315809	0.134961	0.147864	0.136074	0.239557	0.026507	0.364752	0.403213	0.170699	0.045359	0.133202	0.130458	0.217217	0.293017	0.205293	0.187062	0.222588	0.179632	0.28907	0.21997	0.12162	0.205656	0.045998	0.394937	0.200722
1907	-0.092309	-0.091542	-0.09207	0.137815	0.108159	0.025733	0.016989	-0.047624	-0.145133	-0.096388	-0.035492	-0.038829	0.118183	-0.331628	-0.206426	-0.193588	0.069232	0.025381	0.020949	-0.191472	-0.023986	-0.086324	-0.120001	-0.008372	0.056203	0.172085	0.084984	-0.075954	0.19783	0.000593	0.177708	0.107225	-0.204483	-0.118429	0.176243	-0.116458	0.038438	0.132944	0.160401	0.022747	0.023533	-0.111442	0.059577	0.029309	-0.111876	-0.015551	-0.094887	0.245821	0.110511
1909	0.000992	-1.1e-05	-0.002733	0.168133	0.291473	-0.25716	0.111066	-0.299307	-0.098706	-0.364805	0.096263	0.159027	0.323873	-0.207097	-0.104999	-0.190626	-0.292411	-0.301088	-0.334182	-0.240171	0.220529	0.473782	-0.116256	-0.233931	-0.051744	0.520371	0.197335	-0.174572	0.018496	-0.019888	0.316221	0.223375	-0.103192	0.018374	0.683524	-0.264607	-0.222909	-0.018228	-0.261703	-0.260679	-0.30123	-0.267328	-0.028797	-0.002008	-0.415241	-0.233733	-0.403324	-0.002097	-0.211866
1910	0.148131	0.147759	0.141296	0.086547	0.566687	-0.198115	-0.076638	-0.079034	0.175199	0.059122	0.141054	0.476435	0.446024	0.327893	0.224602	-0.151621	-0.208994	-0.172869	-0.173359	-0.132267	0.038679	0.360188	-0.28854	-0.425067	-0.173862	0.058206	0.16535	-0.163069	-0.105734	-0.156837	0.376774	0.490817	0.374831	-0.038702	0.202547	-0.222073	-0.121188	0.033286	-0.276832	-0.204075	-0.191616	-0.095085	0.17163	-0.163531	-0.212333	-0.212999	-0.391419	-0.118591	-0.251362
1911	0.170257	0.168609	0.171119	0.109498	-0.036404	-0.042917	0.136153	-0.219457	0.042842	-0.03194	-0.013188	0.079896	0.026904	0.234443	-0.066563	0.11549	-0.035853	0.035856	-0.087677	0.066957	0.308335	-0.032842	0.213635	0.056132	-0.136634	0.072873	0.055978	-0.176927	-0.095402	0.063438	-0.054143	-0.130954	-0.072838	-0.162015	0.022163	-0.261607	-0.248513	-0.059636	-0.218163	-0.204384	-0.212223	-0.19116	-0.110348	0.03973	-0.174573	-0.17106	-0.065981	0.043131	-0.090411
1912	0.105425	0.102768	0.101069	0.160895	0.348925	0.043696	-0.044106	0.080518	0.094623	-0.018781	0.078364	0.061743	0.281293	0.1823	0.111267	-0.18715	-0.160282	0.037416	0.024717	-0.165784	-0.072632	-0.010687	-0.174416	-0.122518	0.057109	0.012291	0.074893	-0.083999	-0.026746	-0.094418	0.229633	0.269723	-0.015747	-0.208151	0.042283	-0.231598	-0.183061	0.107142	-0.188731	0.082396	0.098163	0.024761	0.218957	-0.18583	-0.069951	-0.053607	-0.143513	0.215288	0.068189
1915	0.100589	0.093047	0.096499	0.049902	0.154779	-0.015828	-0.066947	-0.216475	0.118199	0.117944	-0.023183	0.080685	0.128033	0.229867	0.055614	-0.089669	-0.126516	0.081655	0.04279	-0.208226	0.013369	-0.108169	-0.146359	-0.040989	-0.166358	-0.154824	0.057502	-0.003638	0.023339	-0.087293	0.164833	0.062025	0.089831	-0.217475	-0.046945	-0.093665	0.018465	0.10751	-0.137549	-0.0824	-0.102565	0.08807	-0.033957	0.104785	-0.199416	-0.057197	-0.047841	0.227087	-0.00196
1942	0.183826	0.185435	0.183021	0.210696	0.040627	0.122124	0.158684	0.038353	0.210211	0.180142	-0.15264	-0.052872	-0.054984	-0.196369	-0.002493	-0.106815	-0.002508	0.04009	-0.167172	-0.244121	0.093191	-0.242202	-0.125336	0.121967	0.002034	-0.027788	-0.18175	-0.049721	0.05895	0.204313	0.04634	0.034715	-0.039907	-0.344252	-0.335365	0.050573	0.123643	0.047574	0.15662	-0.194609	-0.182702	-0.153139	-0.034053	-0.085185	-0.047476	-0.076923	-0.099294	0.100737	-0.07953
1944	-0.110597	-0.112685	-0.111555	-0.144572	0.019044	0.204594	0.091387	0.125203	0.013389	0.267381	-0.081056	-0.215851	-0.0778	-0.22399	-0.134919	-0.221326	0.15972	0.123358	0.059391	-0.230643	-0.083467	-0.266756	-0.015733	0.284594	0.214364	0.023457	0.01217	0.090618	0.292449	0.124089	0.132448	0.030629	0.029406	-0.116502	-0.242684	0.060602	0.094172	0.119321	0.321434	0.022153	0.05984	0.188173	0.182658	0.221089	0.156304	0.226317	0.102208	0.288484	0.135025
1945	-0.021039	-0.023519	-0.023136	0.010546	0.12194	0.07993	0.052152	0.069805	0.150549	0.140769	-0.16159	-0.215072	-0.061902	-0.201964	-0.076348	-0.220766	0.094383	0.149551	0.082816	-0.30112	-0.036096	-0.29212	-0.00224	0.167864	0.121157	-0.087151	0.023582	0.099166	0.204974	0.068826	0.125526	0.150327	-0.164414	-0.196512	-0.218736	0.063694	0.130381	0.04214	0.149515	0.049299	0.085585	0.012422	0.086935	0.044646	0.006684	0.00294	0.026279	0.290044	0.033529
1946	0.009315	0.012158	0.007498	-0.187519	0.309767	0.257696	0.076006	0.1319	0.11646	0.321017	0.124136	0.124153	0.112591	-0.121469	0.07179	-0.090299	0.233068	0.147125	0.1556	-0.137529	-0.107383	-0.175391	-0.192685	0.051483	0.124868	-0.012068	-0.024695	-0.046953	0.145654	0.057837	0.293166	0.329143	0.313003	-0.122999	-0.208845	-0.015482	-0.054195	0.163447	0.193372	-0.021	0.040821	-0.011101	0.409179	0.288511	0.154059	0.256717	-0.063671	0.253052	0.085924
1947	-0.036217	-0.039035	-0.041213	0.100486	0.386109	-0.054723	-0.030406	-0.008419	0.012415	-0.117463	0.080971	0.01784	0.355211	0.078976	-0.028014	-0.255279	-0.119015	-0.070852	-0.03372	-0.206006	-0.10835	0.120863	-0.102026	-0.158325	0.244379	0.241284	0.202237	-0.029011	0.189849	-0.011307	0.298492	0.364405	-0.173186	-0.244536	0.263456	-0.326683	-0.197323	0.076362	-0.185999	-0.058474	-0.04144	0.026898	0.157343	-0.108871	-0.152897	-0.151738	-0.160533	0.287012	-0.070115
1948	0.098809	0.098922	0.094587	0.241201	0.352487	-0.185349	-0.0217	-0.104425	0.010778	-0.198057	0.022636	0.395111	0.330598	0.132206	0.114083	-0.156796	-0.304699	-0.192934	-0.251004	-0.117551	-0.018976	0.276328	-0.199317	-0.3541	-0.202872	0.103027	0.126213	-0.283568	-0.129502	-0.06285	0.240246	0.324773	0.166595	-0.04293	0.321955	-0.494856	-0.421015	-0.024091	-0.195737	-0.173442	-0.172873	-0.233738	0.224948	-0.182207	-0.316093	-0.244947	-0.366155	-0.079687	-0.253044
1949	0.106446	0.099964	0.105119	0.119752	0.24533	-0.103885	0.162377	-0.369096	0.090408	-0.045627	0.026396	0.175021	0.216663	0.201164	0.010486	-0.047737	-0.154763	-0.140094	0.007401	-0.118794	0.094976	0.138074	-0.040403	-0.015002	-0.083446	0.189693	0.164873	0.083342	-0.09133	0.056608	0.239015	0.188569	-0.047049	-0.198174	0.236929	-0.302914	-0.255908	0.095525	-0.153555	-0.151559	-0.199153	-0.21346	-0.088998	0.117547	-0.288216	-0.238462	-0.158221	0.280927	-0.125398
1950	-0.041015	-0.038694	-0.043993	0.121275	0.145533	-0.017052	-0.029883	-0.027239	-0.087726	0.054987	0.005942	-0.000912	0.088181	-0.03421	0.039416	0.045617	0.022055	-0.102391	-0.060527	-0.038458	-0.025464	0.038245	0.009745	-0.019489	-0.098627	-0.025968	0.077114	-0.125504	0.104339	0.086735	0.095002	0.110384	0.181736	0.038378	0.0396	0.027941	0.083388	0.020183	0.075504	-0.10071	-0.081295	0.07731	0.106831	-0.105628	0.011082	0.028787	-0.08511	0.077599	-0.011414
1951	-0.107855	-0.107428	-0.104322	-0.068404	-0.36999	0.14019	-0.119679	0.137128	-0.217452	0.009647	0.071193	-0.26989	-0.262126	0.055655	-0.03351	0.093611	0.123529	0.261303	0.268882	0.189816	-0.092227	-0.229816	0.188758	0.155224	0.090326	-0.106257	-0.14052	0.017591	-0.081737	-0.048993	-0.350747	-0.362285	-0.111746	0.081909	-0.15216	0.093438	0.044897	0.017007	0.260188	0.304532	0.290688	0.008446	-0.050752	0.106037	0.243614	0.230038	0.201863	-0.247803	0.215828
1952	0.201896	0.200901	0.199849	0.207086	-0.083029	-0.075305	-0.277577	0.043376	0.040658	-0.131683	-0.070267	-0.044914	0.098031	0.374649	0.311748	0.129222	-0.134449	-0.134014	-0.008659	0.124205	-0.043035	0.028098	0.027214	-0.118932	-0.075219	0.012473	-0.114882	-0.128376	-0.05197	-0.207106	-0.106064	-0.094758	-0.101812	-0.204979	-0.111201	-0.098663	-0.140518	-0.086993	-0.2743	-0.134613	-0.112081	-0.019668	-0.276831	-0.087103	-0.07746	-0.223473	-0.177218	-0.037249	-0.101825
1953	-0.020883	-0.027294	-0.026989	0.137676	0.248889	-0.208739	-0.136923	-0.010449	-0.012399	-0.259815	0.071077	0.010212	0.179388	-0.077839	-0.126393	-0.224877	-0.185031	-0.109037	-0.297731	-0.240316	0.169235	0.229568	-0.020725	-0.035112	0.201041	0.165874	0.359027	-0.212191	0.14591	-0.159339	0.230122	0.161645	-0.121384	-0.120029	0.478086	-0.099275	-0.105152	0.036787	-0.215807	-0.054456	-0.056713	-0.158964	0.052507	-0.210996	-0.248391	-0.175204	-0.292497	0.045557	-0.096617
1954	0.24889	0.242131	0.243345	0.094921	0.330044	-0.137911	0.072598	-0.055273	0.245136	-0.03407	-0.119302	0.006551	0.174532	0.264655	0.101715	-0.019119	-0.112364	0.046102	-0.057602	-0.086767	0.18912	-0.105696	-0.067523	-0.010289	0.104854	-0.033515	0.060727	-0.132592	-0.112856	0.032322	0.191563	0.238666	-0.107939	-0.295396	-0.142494	-0.228095	-0.224105	-0.034881	-0.26988	-0.008915	-0.019286	-0.174042	-0.091169	-0.116751	-0.110467	-0.207109	-0.206578	0.137961	-0.114272
1955	0.262293	0.26139	0.26242	0.370946	-0.09529	-0.201505	-0.032628	-0.16041	0.092789	-0.154182	-0.295901	-0.053016	-0.198128	0.040919	-0.042432	-0.036484	-0.165334	-0.010109	-0.141757	-0.060919	0.186647	-0.126418	0.006535	-0.080223	-0.170424	0.100101	-0.049293	-0.178595	-0.192439	-0.029625	-0.135569	-0.18468	-0.153731	0.159082	0.042342	-0.020491	-0.095063	-0.035922	-0.092936	0.061204	0.042395	-0.173396	-0.429495	-0.172581	-0.07417	-0.099599	-0.171192	-0.339172	-0.038683
1956	-0.123418	-0.126294	-0.125635	-0.122968	0.310352	0.174016	-0.089973	0.150624	0.049466	0.092071	0.367566	0.073047	0.293784	-0.061669	-0.017405	-0.196845	0.126025	0.214742	0.087515	-0.118544	-0.242661	-0.030718	-0.254899	-0.064695	0.267957	0.230654	0.339051	0.202144	0.186252	-0.196425	0.238746	0.343138	0.040293	-0.215671	0.230266	-0.143497	0.020567	0.246368	0.059096	0.107702	0.135041	0.106212	0.47621	0.158226	0.006332	0.144279	-0.108443	0.234668	0.081942
1958	0.170958	0.168244	0.166378	0.222361	0.489448	-0.129415	-0.013449	-0.222409	0.162233	-0.009897	0.073771	0.303085	0.392719	0.408328	0.285457	-0.035731	-0.111952	-0.085719	-0.081233	-0.133711	0.02837	0.206703	-0.229598	-0.21531	0.030147	0.35028	0.194702	-0.125664	-0.043402	-0.062726	0.276022	0.394134	0.122859	-0.008556	0.286932	-0.262605	-0.201244	0.104462	-0.268818	-0.169573	-0.169709	-0.115664	-0.00871	-0.00338	-0.236725	-0.249398	-0.282616	0.234737	-0.111448
1959	0.13017	0.126707	0.125123	0.082931	0.49624	0.038771	0.03754	-0.110872	0.255281	0.118796	0.232181	0.350491	0.443511	0.340576	0.321494	-0.056364	0.01457	-0.017198	0.001544	-0.138139	-0.039513	0.24672	-0.361367	-0.245316	0.040605	0.29849	0.271328	-0.086096	0.001668	-0.040026	0.295703	0.470229	0.21903	-0.177712	0.240727	-0.22271	-0.184101	0.203539	-0.202807	-0.080576	-0.114914	-0.146421	0.122372	0.021372	-0.215854	-0.18496	-0.293175	0.311807	-0.052199
1960	0.290349	0.289002	0.29002	0.162178	0.456335	-0.187289	0.002626	-0.186122	0.245303	0.094967	0.032802	0.278836	0.330527	0.370016	0.236917	0.08886	-0.049163	0.000242	0.027443	0.022947	0.124747	0.217493	-0.227802	-0.182703	0.016449	0.220169	0.223785	-0.247346	-0.053153	-0.106261	0.296976	0.358098	0.13785	-0.052537	0.137234	-0.13556	-0.124476	0.04592	-0.237479	-0.098362	-0.115391	-0.173929	-0.033574	0.07038	-0.228232	-0.148583	-0.313054	0.166487	-0.131453
1962	-0.060828	-0.061602	-0.062771	0.021777	0.057914	-0.223184	-0.018498	-0.171323	0.004456	-0.027773	-0.089936	0.04048	0.040023	-0.157512	-0.09264	-0.176218	0.063817	0.027753	-0.075705	-0.212411	0.163518	-0.025131	-0.160076	-0.169188	0.046971	0.149535	0.331761	0.201796	0.165943	-0.020119	0.04749	0.084987	-0.173479	0.039421	0.140336	0.180301	0.182967	0.050188	-0.021661	0.01805	0.015045	0.21192	-0.106555	-0.008523	-0.070207	-0.079905	-0.036854	0.034015	0.046478
1964	0.001308	0.004444	0.007734	-0.20606	-0.155367	-0.036761	0.040137	-0.214386	0.032343	0.017104	-0.120642	0.013059	-0.234618	0.071871	0.11697	0.248303	0.148393	0.096622	0.156547	0.231395	-0.067789	0.051515	-0.05897	-0.013952	-0.248144	-0.006041	-0.205638	0.286629	-0.006812	0.001975	-0.233994	-0.151694	0.062674	0.203402	-0.11008	0.061077	0.056113	-0.006742	-0.029862	0.054955	0.031432	0.106852	-0.356545	0.154953	0.048805	0.014571	0.118967	-0.013661	0.099437
1965	-0.134098	-0.134683	-0.12886	-0.133927	-0.294164	0.015581	0.043367	0.071926	-0.007528	-0.046184	-0.009106	-0.090665	-0.212873	-0.169834	-0.280934	0.096182	0.184594	0.144382	0.080545	0.150564	0.107061	-0.006422	0.273611	0.258616	0.194121	0.066204	0.194376	0.089756	0.02252	-0.095597	-0.174607	-0.21983	-0.123277	0.193183	0.048533	0.116157	0.117953	-0.09018	0.175392	0.076508	0.070003	0.024328	-0.136868	0.056738	0.004598	0.039599	0.324848	-0.045676	0.077654
1967	-0.379028	-0.37606	-0.376065	-0.221201	-0.365276	0.265187	-0.106107	0.050989	-0.205923	0.20607	0.092337	-0.28519	-0.316854	-0.073488	-0.057528	0.042295	0.123919	0.035379	0.069901	0.046552	-0.22087	-0.039283	-0.013173	0.221774	0.072047	0.069537	-0.205727	0.103028	0.04069	0.045073	-0.322963	-0.286002	-0.019926	0.025589	-0.074747	0.324939	0.281518	-0.017204	0.268547	-0.069652	-0.109835	0.079228	-0.015667	0.065321	0.132894	0.025769	0.261905	0.124843	0.116321
1968	-0.108912	-0.106421	-0.109719	-0.11525	-0.070478	-0.154907	-0.053081	-0.146258	0.059645	-0.046664	-0.15516	-0.034093	-0.048253	-0.024631	-0.084554	0.033906	-0.084923	-0.019588	0.053169	0.042391	0.034022	0.119944	-0.14425	0.00111	-0.276829	0.031404	-0.152913	-0.040669	0.014106	-0.175761	-0.061319	-0.073448	-0.05713	0.261625	0.061531	0.08176	0.078538	-0.139414	0.000207	0.045642	0.002607	0.188167	-0.30619	0.039006	-0.030225	-0.035311	0.098831	-0.1952	-0.050107
1969	-0.049368	-0.049276	-0.055122	0.222058	0.303561	0.034946	-0.127519	0.228321	-0.032037	0.007766	0.080983	0.026029	0.34103	-0.265552	-0.073146	-0.484857	-0.077818	-0.140725	-0.104799	-0.414424	-0.171226	-0.035363	-0.121585	-0.209841	0.164269	-0.052056	0.215217	-0.082297	0.178302	-0.074079	0.363476	0.419118	0.054582	-0.147287	0.119672	-0.163007	-0.016866	0.072247	0.130431	-0.163156	-0.100095	-0.00118	0.446303	-0.140358	-0.196141	-0.021196	-0.253251	0.004679	-0.171914
1973	-0.255632	-0.258182	-0.255475	-0.259802	-0.187761	0.020651	-0.017293	-0.012111	-0.117895	0.000461	0.068409	-0.019372	-0.199496	-0.001197	-0.159617	0.1825	0.071778	0.091752	0.125972	0.222337	-0.097032	0.119392	0.183927	0.268872	0.017504	-0.148842	-0.032305	0.098231	0.05044	0.01572	-0.102262	-0.196596	0.042506	0.070837	0.014867	0.014342	-0.004857	-0.048205	0.14037	0.096913	0.067065	0.059264	0.034482	-0.041515	0.11614	0.073387	0.33865	0.135802	0.032156
1974	0.055093	0.049856	0.055468	-0.075231	-0.033488	-0.118134	0.062171	-0.182768	0.037193	0.022663	-0.020494	0.008138	0.110587	0.222832	0.005873	0.124693	-0.0818	0.12298	0.204119	0.137519	0.030112	0.012691	-0.021855	0.082824	-0.019774	0.099006	0.053912	0.262672	-0.102022	-0.182774	-0.146618	-0.09054	-0.214138	-0.125303	-0.139452	-0.093721	-0.016978	-0.131839	-0.151227	0.086769	0.044954	0.119287	-0.110615	0.097281	-0.009734	-0.031401	0.15397	0.179744	0.066506
1975	0.199431	0.198217	0.197486	0.034101	0.011501	-0.170934	0.089431	-0.242282	0.206483	0.119229	0.017393	0.087765	0.015781	0.194115	0.005898	0.095029	-0.117341	0.027091	-0.041701	-0.00555	0.306194	0.110846	-0.015577	-0.044719	-0.129815	-0.073168	0.008441	-0.178716	-0.250025	-0.054359	0.013059	-0.010694	0.067966	-0.107419	-0.046217	-0.001009	-0.037	-0.2045	-0.085218	-0.160946	-0.229439	-0.253309	-0.18266	0.042217	-0.20628	-0.15285	-0.072964	-0.044386	-0.254163
1977	-0.15032	-0.150259	-0.145551	-0.160736	-0.33821	0.175208	-0.076055	0.135067	-0.215416	0.073043	0.120135	0.100302	-0.163496	0.139579	-0.034517	0.218422	0.192167	0.289746	0.3286	0.304451	-0.193903	0.020532	0.229404	0.141322	-0.088108	-0.134219	-0.082595	0.211529	-0.018157	-0.040533	-0.242652	-0.25558	0.180866	0.270221	-0.064633	0.174063	0.131438	0.041464	0.224385	0.273497	0.268674	0.201025	0.022403	0.150254	0.335101	0.199343	0.399511	-0.078267	0.29956
1979	0.00425	0.002482	0.005646	-0.163347	0.064871	-0.199645	0.000885	-0.3701	-0.047716	-0.055674	-0.089748	0.052201	-0.06527	0.121365	-0.004744	0.034408	0.021231	0.220623	0.403082	0.023503	0.103291	-0.054979	-0.009126	-0.046416	-0.11382	0.001765	0.042118	0.215062	-0.042723	-0.056714	0.001656	0.016124	-0.04146	0.060684	-0.124195	-0.193812	-0.14751	0.0124	-0.030395	0.257129	0.242575	-0.062067	0.019832	0.21167	-0.003078	0.127543	0.161459	0.067649	0.167587
1982	-0.233288	-0.232862	-0.23311	-0.005305	-0.105672	-0.124651	-0.089502	-0.14479	-0.251181	-0.173929	0.039812	0.156184	0.104956	-0.173081	-0.252502	-0.104989	0.023446	-0.133877	0.088151	-0.006137	0.072622	0.269271	-0.021804	-0.036874	-0.037995	0.129626	0.155635	0.089466	-0.018559	-0.215598	0.063424	-0.043963	0.009035	0.244854	0.425088	-0.054897	-0.080281	0.004073	0.046131	0.021988	-0.011708	0.087517	0.011074	0.024379	-0.030537	-0.017136	0.097038	-0.066704	0.011333
1983	-0.073124	-0.075367	-0.07197	-0.088566	-0.255649	-0.107432	-0.134653	-0.155569	-0.013591	-0.223353	-0.208454	-0.222045	-0.319978	-0.092293	-0.14572	0.001809	-0.053244	0.005886	-0.027061	-0.019378	0.11884	-0.205427	-0.050841	-0.037641	-0.036505	0.043001	-0.018403	0.26521	-0.085974	-0.166424	-0.306121	-0.197373	-0.236104	0.134	-0.050082	-0.084376	-0.009771	-0.14068	-0.027556	0.029064	-0.007303	-0.090737	-0.123748	0.034505	-0.048311	-0.087542	0.028485	-0.222917	-0.008653
1984	-0.193858	-0.195579	-0.191519	-0.310089	-0.104481	0.143516	0.11457	0.076361	-0.082305	0.232389	0.034737	-0.054695	-0.167838	-0.070807	-0.166512	0.050835	0.165439	0.015785	0.209938	0.140291	-0.251734	0.108433	0.13368	0.282115	0.10809	-0.105807	0.054057	0.13328	0.106929	0.161666	0.034213	-0.087524	0.10476	0.034581	-0.061294	0.122633	0.070874	-0.012251	0.296671	0.057638	0.061862	0.083942	0.128004	0.05236	0.117354	0.14764	0.254805	0.310692	0.074068
1993	0.123734	0.124039	0.128104	0.006573	-0.052668	0.230204	0.1595	0.0824	0.111833	0.156628	0.083382	0.010588	-0.038192	0.018069	0.00283	0.088555	0.277161	0.401112	0.363754	0.079443	-0.12918	-0.251816	0.20129	0.112359	0.057047	-0.089497	-0.13673	0.126245	0.010617	0.245414	0.025063	-0.081448	-0.064097	0.191557	-0.124967	0.224536	0.129798	0.210807	0.012444	0.252299	0.245781	0.166086	-0.220781	0.277662	0.218939	0.227631	0.22904	0.216514	0.307485
1994	-0.230781	-0.233454	-0.228477	-0.358368	-0.339058	0.372795	-0.050459	0.101328	-0.090877	0.328708	0.080663	-0.227463	-0.256146	0.083343	0.054137	0.103602	0.254825	0.27183	0.454558	0.113279	-0.369312	-0.081701	0.081153	0.333748	-0.035041	-0.175009	-0.231074	0.240068	0.035272	0.021278	-0.28188	-0.31774	0.056274	-0.162046	-0.308286	0.293923	0.290758	0.076057	0.219472	0.230846	0.19589	0.180312	-0.124638	0.128607	0.286253	0.223878	0.377124	0.380805	0.368938
1996	-0.008385	-0.013929	-0.005593	0.105046	0.055808	0.04002	-0.055955	-0.083628	-0.039977	0.171714	-0.033186	0.022866	0.155762	0.209842	-0.053986	0.015902	0.096193	0.005464	0.297979	0.072483	-0.046796	-0.078265	0.098748	0.056231	0.015728	-0.238	0.112328	-0.032212	0.135411	0.008365	0.05458	0.077135	0.110489	0.1176	-0.173545	-0.04077	0.105902	0.010801	-0.001052	0.061113	0.070203	0.106758	0.212691	0.079447	0.039376	0.016503	0.214571	0.109092	0.032172
1997	0.138405	0.138495	0.134957	0.374241	0.092553	-0.15142	-0.041308	-0.04207	0.013625	-0.027309	0.018136	0.317166	0.130165	0.040243	0.033118	-0.230354	-0.265174	-0.19251	-0.405268	-0.252207	0.162259	0.241459	-0.234216	-0.427825	-0.262361	0.144431	0.106006	-0.093509	-0.071482	-0.001238	0.127339	0.054874	0.237572	0.168423	0.316165	-0.045497	-0.083665	0.000332	-0.148978	-0.243808	-0.27341	-0.095838	-0.047609	-0.163377	-0.211655	-0.259688	-0.332715	-0.306208	-0.222336
1998	0.18677	0.183832	0.185482	0.280977	0.054151	0.184654	0.105069	0.110408	0.116303	0.132852	0.190788	0.071309	0.071416	0.100717	-0.082781	-0.122106	-0.110158	0.11989	0.002317	-0.112518	-0.023092	0.042832	0.139134	-0.052382	-0.141808	0.098031	-0.004404	0.170709	-0.140298	-0.021407	0.025815	0.037589	0.101233	0.077359	0.065456	-0.039531	0.094359	0.105814	-0.047569	-0.011773	-0.042331	0.007431	0.16151	0.14201	0.044925	-0.026688	-0.039242	-0.061566	-0.098959
1999	0.055088	0.057112	0.055686	-0.075292	0.112209	0.207245	0.151697	0.086574	0.168757	0.132783	0.009961	0.058648	-0.006381	-0.170505	0.051826	0.026485	0.044863	-0.026778	-0.032566	-0.070582	-0.016989	-0.155579	-0.15636	-0.073051	-0.016026	-0.045128	-0.032472	0.025099	0.053977	0.184194	0.115377	0.130291	0.057886	-0.164613	-0.175396	-0.040019	-0.019397	0.015547	0.25009	0.024047	0.020249	-0.182547	0.196682	-0.013581	-0.01632	-0.015789	-0.092331	0.024369	-0.089294
2000	-0.083105	-0.081762	-0.081866	0.007671	-0.022007	0.077963	-0.182533	0.229053	-0.071039	-0.119634	0.264576	-0.07873	0.051511	0.025593	0.014709	-0.062491	0.104074	0.100645	0.336599	0.089102	-0.20759	0.109592	0.244862	-0.028092	0.201797	-0.012715	0.100507	0.197963	0.084832	-0.225925	-0.032915	0.092357	-0.147595	-0.113004	0.160061	-0.065655	-0.07699	0.071733	-0.002374	0.238001	0.231636	-0.05437	0.122676	-0.076478	0.028457	0.071948	0.086635	0.073128	0.056947
2001	-0.298412	-0.298018	-0.297401	-0.124742	0.093579	0.328975	-0.051788	0.229834	-0.009504	0.356812	0.167602	0.057656	0.066626	-0.005196	-0.147803	-0.172085	0.294184	0.199427	0.178652	-0.12322	-0.144718	-0.175844	-0.056095	0.064722	0.104241	-0.005564	0.094393	0.101439	0.13206	0.053878	0.138723	0.130261	0.183199	-0.007873	-0.080273	0.130019	0.17039	0.205821	0.28947	0.054828	0.044319	0.277982	0.250162	0.087088	0.255151	0.167385	0.174066	0.177248	0.149618
2002	-0.060164	-0.062787	-0.058821	-0.232567	0.044697	0.104355	-0.013764	0.019102	0.05764	0.221801	-0.063597	-0.12086	-0.075359	0.33692	-0.002302	0.018616	0.165802	0.090803	0.426752	0.12261	-0.244581	-0.007393	0.170382	0.23237	0.095526	-0.019858	0.111911	0.032298	0.046982	-0.057752	0.020058	0.031545	-0.012856	-0.03661	-0.070283	0.008076	-0.064504	0.015201	0.116064	0.239029	0.256795	0.011159	0.008517	0.180918	0.13735	0.125485	0.215662	0.290932	0.178844
2004	0.103872	0.104198	0.097887	0.267839	0.465514	-0.22996	-0.079945	-0.075613	0.064794	-0.241188	0.225876	0.401393	0.40652	0.134901	0.142278	-0.147567	-0.301249	-0.274848	-0.396076	-0.156217	0.169325	0.453063	-0.223698	-0.417746	-0.149186	0.345228	0.235153	-0.268461	-0.082269	-0.19125	0.282079	0.398035	0.202182	0.040129	0.571145	-0.281984	-0.197203	0.035997	-0.365206	-0.271828	-0.27963	-0.219335	0.140047	-0.213684	-0.356266	-0.259592	-0.485552	-0.203538	-0.306315
2005	-0.078006	-0.077414	-0.078696	0.045975	-0.012629	0.1311	0.009286	0.24768	0.011497	-0.050584	0.23621	0.122522	0.160697	-0.106213	0.009308	0.062547	0.14661	0.054131	0.167379	0.111104	0.032687	-0.028294	0.041122	-0.019118	0.017507	0.009188	-0.026624	0.028509	-0.054895	-0.112821	0.010055	0.070332	0.08515	0.058381	0.065717	0.018901	0.058152	0.092077	0.069218	0.239933	0.190225	-0.006516	0.038132	-0.058952	0.161032	0.105061	0.109129	-0.232657	0.073463
2006	0.237082	0.23565	0.23037	0.179217	0.593684	-0.420881	0.086434	-0.260495	0.213891	-0.251039	0.016831	0.367099	0.344266	0.023626	0.101531	-0.189907	-0.336476	-0.373613	-0.470704	-0.260337	0.315827	0.535686	-0.22069	-0.317543	-0.019907	0.436671	0.382929	-0.259048	-0.094254	-0.125642	0.411325	0.486789	0.028962	-0.139331	0.613448	-0.28228	-0.278223	-0.105799	-0.443059	-0.320518	-0.313159	-0.382278	0.020236	-0.183259	-0.514373	-0.377168	-0.63406	0.001197	-0.412289
2009	-0.109465	-0.107777	-0.108691	-0.009954	0.172183	-0.197731	0.029262	-0.188798	-0.113436	-0.374179	-0.009487	0.079877	0.037885	-0.196621	-0.091196	0.027302	-0.133454	-0.213314	-0.196334	0.012099	0.174577	0.230136	-0.014124	-0.07004	0.016544	0.327799	-0.10934	-0.078756	0.104984	-0.072938	0.18211	0.169871	-0.01599	-0.034267	0.442725	-0.398656	-0.334083	-0.013173	-0.150499	-0.147933	-0.180032	-0.248262	-0.087834	0.004311	-0.212174	-0.104765	-0.19814	-0.04331	-0.165364
2011	0.06422	0.062509	0.061808	-0.10617	0.025015	0.172467	-0.089984	0.278776	0.145976	0.04758	-0.020362	-0.040389	0.129746	0.119981	0.107401	0.107619	0.062594	-0.016999	-0.013483	0.112225	-0.009248	-0.191814	-0.11145	0.143978	0.175978	-0.127457	0.004108	-0.094944	0.013864	-0.124652	0.056904	0.019869	-0.006916	-0.203996	-0.191263	-0.036756	-0.145496	-0.044026	0.067787	0.043322	0.086	0.06063	0.073869	0.013337	0.139964	0.018984	-0.051317	0.045411	-0.023391
2012	-0.034047	-0.031088	-0.035557	0.037608	0.267828	-0.053924	-0.012449	-0.077916	0.069907	-0.023262	0.187927	0.224435	0.136976	0.015522	0.146776	-0.069696	0.037405	-0.186011	-0.251345	-0.08506	0.021465	0.19029	-0.099347	-0.233493	-0.013617	0.202449	0.271396	-0.085326	0.050663	-0.004658	0.155224	0.264039	0.131725	-0.121832	0.355587	0.035364	0.151028	0.188979	-0.124781	-0.272489	-0.213171	-0.144537	0.062931	-0.06862	-0.222334	-0.146602	-0.322149	0.222734	-0.110215
2013	0.126347	0.131367	0.133788	0.0223	-0.030252	-0.104293	0.165148	-0.086129	0.013825	-0.038158	-0.051021	0.072188	-0.062917	0.017222	0.010842	0.293217	-0.035116	-0.081547	0.000635	0.328482	0.09859	0.152609	0.058709	0.019486	-0.166341	0.24367	-0.07066	-0.15103	-0.126396	-0.025557	-0.066662	-0.051206	-0.014394	-0.054286	0.030926	-0.191391	-0.149687	-0.127312	0.023497	-0.119837	-0.079637	-0.118304	-0.184297	0.035502	-0.09902	-0.076834	-0.081666	0.035107	-0.140703
2017	-0.182145	-0.186054	-0.183676	0.06965	-0.045038	0.169759	-0.173846	0.173594	-0.295757	0.061819	0.042101	-0.201814	0.12621	-0.017976	-0.050298	-0.200008	-0.027944	-0.095909	0.136077	-0.103929	-0.103205	-0.012603	0.025315	0.041924	0.16742	-0.013541	-0.115032	-0.033913	-0.072834	-0.115813	-0.006053	0.043769	0.110685	-0.058002	-0.075012	-0.190299	-0.163137	-0.062991	0.191014	0.068148	0.05922	0.037253	0.242587	0.02488	0.022243	0.03855	0.049784	-0.107197	0.040877
2018	-0.117677	-0.121161	-0.126592	0.001384	0.29995	-0.122774	-0.010455	-0.095686	-0.058432	-0.142028	0.09346	0.092216	0.189035	-0.159396	-0.148701	-0.321441	-0.152195	-0.200616	-0.333742	-0.315419	0.028359	0.354808	-0.223794	-0.066129	0.143418	0.376867	0.257523	-0.121951	0.23602	-0.121703	0.340668	0.250248	0.074196	-0.113426	0.612098	-0.225958	-0.193813	0.147872	-0.116634	-0.234446	-0.238689	-0.072491	0.14625	-0.006127	-0.238662	-0.096509	-0.327252	0.164629	-0.165379
2019	-0.165592	-0.165575	-0.166588	-0.125169	0.124882	0.372353	0.044898	0.242403	-0.015688	0.239934	0.189168	-0.094461	0.082093	-0.1836	-0.011427	-0.363545	0.240967	0.152377	0.103837	-0.305111	-0.43585	-0.28486	-0.182853	0.039829	0.260112	0.109666	-0.016135	0.133826	0.425358	0.173642	0.221743	0.189351	0.04279	-0.082056	0.00454	0.095759	0.136547	0.26846	0.292122	0.028564	0.065152	0.1697	0.207807	0.241744	0.14309	0.259674	0.018164	0.338714	0.206562
2022	0.11882	0.11897	0.112129	0.201561	0.548728	-0.291701	-0.028575	-0.01653	0.169885	-0.072484	0.087933	0.282962	0.426644	0.109868	0.114823	-0.16988	-0.344416	-0.286803	-0.342695	-0.175448	0.115473	0.482964	-0.194159	-0.366693	-0.045587	0.163558	0.277305	-0.262781	0.00799	-0.126653	0.345671	0.486722	0.169344	-0.114451	0.325797	-0.187738	-0.064556	-0.105254	-0.251643	-0.253532	-0.23907	-0.256299	0.234895	-0.343088	-0.390108	-0.321798	-0.465614	-0.042833	-0.398056
2026	0.001569	-0.002062	0.003259	0.091057	-0.389359	-0.02199	-0.004951	-0.022058	-0.064384	-0.229814	-0.069599	-0.1627	-0.13692	0.13328	0.008398	0.331013	0.010057	0.02042	0.078598	0.3228	0.099221	-0.130804	0.246809	0.201581	0.151427	0.1644	-0.136004	0.068558	-0.046937	0.032983	-0.323661	-0.415925	-0.309296	0.002476	-0.105728	-0.049993	0.010351	-0.004652	-0.063983	0.014633	0.008996	-0.073962	-0.397394	0.022464	0.044629	-0.076195	0.17314	-0.059305	0.14829
2028	-0.074568	-0.07375	-0.075284	0.067137	0.271302	-0.163742	0.088591	-0.155959	-0.029699	-0.149105	0.26431	0.28578	0.243601	-0.10176	-0.053369	-0.053488	-0.103683	-0.18853	-0.191539	-0.05923	0.146127	0.357064	-0.040694	-0.145369	0.093569	0.273609	0.188278	-0.049554	0.074742	-0.03059	0.227676	0.207905	0.091452	-0.094913	0.405596	-0.162333	-0.047612	0.035978	-0.148382	-0.252725	-0.271129	-0.207284	-0.018043	-0.092554	-0.263959	-0.095917	-0.216656	0.109707	-0.116567
2029	0.079407	0.081838	0.07985	0.12762	-0.111629	0.162303	0.027123	0.252852	0.093917	0.103683	-0.102344	-0.097581	-0.181136	-0.16287	0.020964	0.015944	0.011097	-0.020874	0.019881	-0.02384	-0.077188	-0.188192	0.255343	0.169877	0.104094	-0.306568	-0.188865	0.101413	0.201797	0.132749	-0.03131	-0.076153	0.011765	-0.131231	-0.31362	0.05189	0.051351	-0.029499	0.260199	0.123192	0.156146	0.034764	0.023944	-0.068835	0.171412	0.127004	0.1542	-0.070221	-0.004716
2030	0.012096	0.012496	0.010948	-0.169556	0.029228	-0.019476	0.001294	-0.13346	0.017251	0.199571	-0.093496	0.219727	-0.026721	0.061003	0.162054	0.012788	0.014885	-0.108807	-0.149347	-0.082282	0.238566	0.09148	-0.060235	0.043094	-0.232458	-0.113114	-0.111697	-0.237732	-0.121296	0.095168	0.102072	-0.052016	0.425302	-0.121118	-0.213663	0.071768	-0.051649	-0.059369	-0.024404	-0.279537	-0.262546	-0.152839	-0.117127	-0.006818	-0.043577	0.045051	-0.141056	0.020762	-0.102932
2033	0.078868	0.078706	0.078487	0.23656	0.044917	-0.123385	-0.060328	-0.048886	-0.138464	-0.229564	-0.044131	0.071706	0.163502	-0.067958	-0.002733	-0.109944	-0.052864	-0.112175	0.020916	-0.065321	0.010234	-0.121789	-0.043002	-0.271668	-0.260717	-0.045115	0.100236	-0.173651	-0.091831	-0.020001	0.023084	0.064603	-0.024547	0.344507	0.077241	-0.11718	-0.203068	-0.021639	-0.033772	0.144737	0.122416	0.006786	0.148546	-0.027853	-0.01318	0.135249	-0.098709	-0.369711	0.024621
2034	0.054432	0.053852	0.048127	0.040437	0.36454	-0.18916	0.054163	0.058196	0.120595	-0.184134	0.195099	0.283656	0.31134	0.005918	0.018837	-0.006962	-0.100958	-0.255705	-0.159274	0.068602	0.131712	0.400622	-0.066358	-0.181634	0.189979	0.331713	0.34651	0.035694	-0.113858	-0.243188	0.221152	0.330593	0.056566	-0.036256	0.465252	-0.253807	-0.173836	-0.019399	-0.170986	-0.031017	0.003186	-0.134889	0.124985	-0.215149	-0.146723	-0.125438	-0.334125	-0.083663	-0.206536
2035	0.021409	0.020431	0.02133	-0.002104	-0.020243	0.148975	-0.161227	0.100626	0.078587	0.274972	0.174634	0.157914	0.118591	0.59568	0.324777	0.13825	0.037322	0.124989	0.329934	0.18209	-0.22501	-0.0047	-0.058102	-0.086744	-0.124803	-0.201602	-0.022233	0.110559	-0.084999	-0.177161	-0.152417	-0.019799	0.207243	0.05246	-0.224832	0.035917	0.050288	0.008197	-0.107994	0.140107	0.130321	0.210691	0.041237	0.085162	0.146223	-0.007737	0.242412	0.010876	0.106138
2036	0.092678	0.09627	0.095619	0.016949	0.181937	-0.038937	0.32965	-0.064818	0.01051	0.052975	-0.013766	0.120275	0.127999	-0.134073	0.002617	0.045376	0.069131	-0.041666	-0.098773	0.027732	0.143685	0.086921	-0.178818	-0.170417	0.052965	0.319821	-0.126507	-0.0652	0.040236	0.248726	0.221592	0.169222	-0.005058	-0.107891	0.129073	-0.16189	-0.119841	0.073871	0.08918	-0.192362	-0.208732	-0.081938	-0.102951	0.164399	-0.123603	-0.064905	-0.230584	0.005167	-0.146574
2037	0.038699	0.037965	0.033435	0.008429	0.348416	-0.09089	-0.018541	-0.126146	0.142206	-0.004661	0.34404	0.266969	0.331235	0.171459	0.167629	-0.160336	-0.140849	-0.005659	-0.074536	-0.158295	0.011028	0.225021	-0.106442	-0.264654	-0.044787	0.195696	0.249239	-0.091555	-0.040932	-0.169553	0.1674	0.285227	0.105074	-0.074058	0.29733	-0.104879	-0.076599	-0.00449	-0.297854	-0.185207	-0.186989	-0.214117	0.146971	-0.018653	-0.264119	-0.132768	-0.292109	0.106941	-0.176505
2039	0.181704	0.178839	0.175693	0.252582	0.278392	-0.084137	-0.10059	-0.016532	0.127163	-0.036807	-0.127094	-0.029805	0.170663	0.179459	0.208077	-0.106587	-0.1699	-0.195275	0.06935	-0.203481	0.011986	-0.073748	0.030041	-0.307634	-0.117455	-0.201197	0.023163	-0.147725	0.042975	0.02681	0.169302	0.250193	-0.055372	-0.10252	-0.039799	-0.154833	-0.139799	-0.073787	-0.257214	-0.112434	-0.112203	0.049839	-0.089024	-0.120889	-0.220749	-0.221788	-0.193521	-0.049013	-0.228576
2040	0.093539	0.092666	0.091208	0.351192	0.015528	-0.127847	-0.107938	-0.033308	-0.03326	-0.245919	-0.070158	0.115209	0.089428	0.062601	0.138096	-0.039354	-0.173967	-0.124782	0.012384	-0.009066	-0.127577	0.075101	-0.002482	-0.166613	0.125716	0.294915	0.139735	0.061364	0.071218	-0.033292	-0.091855	0.054014	-0.236763	0.180697	0.225726	-0.198754	-0.105701	-0.057321	-0.040209	-0.016502	0.010608	-0.122076	-0.021461	-0.093197	-0.155966	-0.177069	-0.130212	-0.01419	-0.052079
2042	0.083528	0.083719	0.082415	0.079583	0.119308	-0.109935	0.11066	-0.056334	0.045926	-0.039041	0.09025	0.283175	0.239503	-0.016423	-0.015449	0.100472	-0.074563	-0.129584	-0.325098	0.063157	0.30659	0.317347	-0.086147	0.044095	0.144733	0.331389	0.049838	-0.112508	-0.00365	0.027635	0.197014	0.048288	0.21219	0.152469	0.245367	-0.108421	-0.114426	-0.011179	-0.085681	-0.222939	-0.22729	-0.140366	-0.099575	0.065098	-0.020933	-0.01903	-0.197746	-0.163932	-0.087329
2043	-0.067112	-0.070334	-0.070905	-0.027638	0.270618	-0.119002	-0.322191	-0.018965	-0.072654	-0.065847	0.126935	0.245546	0.377844	0.198678	0.079426	-0.264289	-0.063622	-0.080835	0.001008	-0.162465	-0.112158	0.214121	-0.273006	-0.184285	0.242054	0.079973	0.240664	-0.157477	0.205529	-0.288439	0.299931	0.319209	0.150994	-0.207387	0.24876	-0.288881	-0.221839	0.126705	-0.063239	-0.154555	-0.125435	-0.039281	0.289819	-0.136101	-0.183157	-0.07859	-0.232867	-0.001728	-0.069499
2045	-0.073006	-0.077806	-0.073024	-0.094492	0.084583	0.171088	0.07422	0.01973	-0.043031	0.153091	0.224138	0.021986	0.168256	0.184942	0.177918	0.062297	0.274041	0.121829	0.330356	0.090983	-0.25651	-0.065405	-0.154765	0.091169	0.254793	0.042063	-0.030321	0.374965	0.081928	0.09008	0.027048	0.145598	0.008469	-0.225564	-0.090959	-0.03976	0.089461	0.201699	0.071636	0.039953	-0.015282	0.041589	0.137935	0.252833	0.172156	0.110656	0.02712	0.281227	0.121397
2047	0.04252	0.04069	0.038848	-0.004696	0.375992	0.275034	0.117143	0.159786	0.107737	0.354004	0.222815	0.163693	0.338742	0.168518	0.119741	-0.167565	0.148698	0.156871	0.145628	-0.160531	-0.294219	-0.087038	-0.211139	-0.033294	0.063664	-0.043672	0.023055	-0.010103	0.08391	0.146491	0.316284	0.374602	0.290555	-0.175015	-0.102636	-0.121677	-0.026119	0.232244	0.101928	-0.033179	-0.021279	0.078527	0.350936	0.127599	0.07071	0.117624	-0.093809	0.387541	0.088968
2048	-0.115147	-0.117419	-0.116312	-0.053571	0.132629	-0.017464	-0.087439	0.241134	-0.009013	-0.194468	0.208708	0.089666	0.23924	-0.011689	-0.022129	-0.041083	0.028281	-0.069075	0.047038	0.101735	-0.110238	0.210263	0.005555	-0.058174	0.369272	0.277956	0.313561	-0.036605	0.010915	-0.275899	0.064545	0.201302	-0.162968	-0.137434	0.360386	-0.174523	-0.14057	-0.04221	-0.114145	0.083535	0.089348	-0.119853	0.15979	-0.11649	-0.124726	-0.062853	-0.120303	0.026522	-0.039315
2049	0.020396	0.018487	0.018897	0.069238	0.056574	0.195469	-0.02289	0.025525	-0.020076	0.091369	-0.026446	-0.083449	0.030573	0.007489	0.083544	-0.127211	0.134014	-0.04041	0.143013	-0.143644	-0.244479	-0.340979	-0.048898	0.003312	-0.102392	-0.289538	-0.11071	0.22253	0.168187	0.129173	0.032698	0.045332	0.03187	-0.079873	-0.266069	0.022915	0.011345	0.266187	0.076679	0.116228	0.141776	0.256478	0.097623	0.127082	0.208853	0.205231	0.047005	0.205783	0.251392
2050	-0.072174	-0.075309	-0.077991	0.059787	0.15192	0.077407	-0.129912	0.176793	0.064216	-0.01714	-0.092403	-0.218089	0.098076	-0.224444	0.037541	-0.317358	-0.039112	-0.01514	0.112823	-0.328714	-0.043912	-0.231513	-0.059496	-0.112221	0.02927	-0.1101	0.073532	0.129648	0.058659	-0.091325	0.156851	0.261416	-0.123356	-0.122686	-0.084792	0.046335	-0.003581	0.034682	0.057166	0.100507	0.097645	0.053414	0.135067	-0.035761	-0.015839	-0.039122	-0.132223	0.040781	-0.078431
2054	-0.159701	-0.156393	-0.158906	0.025695	-0.023907	0.081733	-0.006797	0.011972	-0.085517	-0.033748	0.148939	0.025322	0.077749	-0.086656	-0.12347	-0.072573	-0.022327	-0.116786	0.00478	0.001217	-0.05492	0.277491	-0.048227	0.000665	0.001937	0.257106	-0.124117	-0.159261	0.01348	-0.111229	0.059251	0.024778	0.033789	-0.00552	0.358166	-0.015702	0.042918	0.105159	0.054275	-0.097413	-0.161794	-0.208963	-0.121201	-0.00302	-0.148777	-0.056579	-0.07893	0.011931	0.085579
2055	0.091648	0.090299	0.085634	0.112462	0.251997	-0.136245	-0.071963	0.034884	0.138164	-0.153086	-0.045317	0.043071	0.152212	-0.106254	-0.048424	-0.240545	-0.164577	-0.111944	-0.035588	-0.230182	0.023249	-0.015926	-0.164144	-0.141326	0.205295	-0.022806	0.079409	-0.118231	-0.048187	-0.154356	0.247285	0.280346	-0.119161	0.086929	0.225484	-0.194231	-0.305764	-0.185649	-0.110705	-0.027486	-0.088295	0.057608	0.008216	-0.103353	-0.146156	-0.052282	-0.149497	-0.192148	-0.245895
2057	0.106556	0.100079	0.101401	0.142265	-0.019678	-0.180235	-0.115735	-0.160315	0.042948	-0.214984	0.000767	-0.044236	0.050812	0.187639	0.136505	0.069958	-0.231857	-0.098986	-0.245349	-0.017317	0.229292	0.208069	0.042881	0.146888	0.062869	0.217655	-0.027626	-0.053998	-0.08033	-0.193244	-0.049104	-0.069203	-0.173319	-0.363472	0.224093	-0.051303	-0.045932	-0.015229	-0.230999	-0.130015	-0.15714	-0.239362	-0.315447	-0.115908	-0.22663	-0.291911	-0.23563	0.112352	-0.108582
2059	-0.073133	-0.071708	-0.071385	0.01193	0.150289	-0.117015	0.083171	-0.251944	-0.139307	-0.158613	0.11555	0.304338	0.249904	0.17507	0.104169	0.297035	0.07531	-0.061788	0.174946	0.269772	0.165324	0.306597	0.120299	-0.027869	-0.060523	0.21696	0.021863	-0.185189	-0.071935	0.099929	0.088089	0.083372	0.157672	0.180624	0.268056	-0.272683	-0.350257	-0.000676	-0.153604	-0.010818	-0.05422	-0.153406	-0.110841	0.102334	-0.062594	-0.064477	0.049478	0.071071	0.062656
2060	-0.012254	-0.013869	-0.015199	0.143732	0.17927	-0.093013	-0.090647	-0.073713	0.052895	-0.004856	0.25299	0.271816	0.298111	0.310655	0.120752	-0.05657	-0.113887	-0.06187	0.006423	-0.02585	0.030446	0.325656	-0.143462	-0.263104	-0.10133	0.269432	0.314373	0.028264	-0.060243	-0.238637	-0.005122	0.168403	0.03909	0.060637	0.322742	0.019421	0.103681	0.022262	-0.333732	-0.118822	-0.147711	-0.002611	0.042721	-0.078675	-0.216284	-0.274342	-0.081987	0.124437	-0.053588
2064	-0.00634	-0.003761	-0.006225	-0.099875	0.113427	-0.05764	0.022107	0.062854	-0.100344	-0.031491	0.016544	0.015052	-0.048535	-0.059796	-0.035414	0.064546	0.097129	0.144615	-0.158549	0.018192	0.105058	-0.042896	-0.017164	0.106697	0.081998	-0.130712	-0.072711	-0.21751	-0.074759	0.093592	0.145947	0.045261	0.196992	0.2239	0.086672	0.130375	-0.007409	0.050416	0.118795	0.080131	0.127066	0.22869	0.087772	0.142128	0.226401	0.259706	0.107669	-0.113226	0.081821
2065	0.204619	0.206184	0.203987	0.220962	-0.016197	-0.166202	0.163761	-0.195249	0.027526	-0.054909	-0.18045	0.062577	-0.029104	-0.01511	0.115894	0.07926	-0.110929	-0.118166	-0.20687	-0.086645	0.245972	0.084403	-0.027646	-0.114021	-0.220968	-0.122421	-0.160168	-0.175412	-0.161519	0.26387	-0.0011	-0.057149	0.045572	0.127658	-0.054499	-0.058803	-0.205719	-0.164872	-0.099976	-0.190297	-0.23547	-0.058452	-0.203287	-0.068462	-0.069716	-0.141822	-0.137824	-0.201228	-0.243994
2066	0.276999	0.278922	0.276367	0.381399	0.091671	-0.381874	0.085407	-0.200969	0.034792	-0.284324	-0.216027	0.207213	0.096989	0.125631	0.016947	0.190684	-0.271783	-0.335676	-0.359419	0.108069	0.397183	0.304306	-0.066612	-0.209141	-0.245086	0.166126	-0.007901	-0.485941	-0.31924	-0.0283	0.021973	-0.037986	0.008315	0.102967	0.249838	-0.31666	-0.366433	-0.286351	-0.34629	-0.340554	-0.382026	-0.230687	-0.301626	-0.330556	-0.316466	-0.351832	-0.313223	-0.304689	-0.379748
2067	0.271989	0.270262	0.271682	0.089962	0.12809	-0.035326	0.117053	-0.034986	0.211074	0.072278	-0.224651	-0.152657	-0.153167	0.012884	0.076974	-0.046995	-0.015102	-0.034893	-0.226288	-0.17796	-0.014488	-0.204147	-0.009422	0.100831	0.071384	-0.091173	-0.089862	-0.063715	0.086191	0.262533	0.069165	0.066006	-0.148011	-0.26064	-0.173209	0.046738	0.053076	0.030648	-0.061468	-0.126738	-0.068652	-0.182149	-0.121833	0.010786	-0.109395	-0.060947	-0.234557	0.268352	-0.037777
2069	-0.101651	-0.105696	-0.102934	-0.088874	0.243129	-0.035444	-0.071561	-0.032199	-0.07845	0.044416	0.090872	0.008596	0.21004	0.338433	0.005805	0.006101	0.177647	0.141384	0.41179	0.093739	-0.204258	0.152702	-0.015136	-0.008122	0.026453	0.090365	0.260394	-0.118878	0.026304	-0.081666	0.174486	0.24522	0.000119	-0.038481	0.174272	-0.111552	-0.12473	0.079779	-0.005297	0.109331	0.124983	0.129329	0.213418	0.049005	-0.003542	0.021571	0.118558	0.344204	0.163972
2070	-0.111721	-0.110238	-0.111891	-0.077517	0.049894	0.036946	-0.001847	0.079253	-0.031814	-0.140438	0.07063	-0.051498	-0.059651	-0.270925	-0.140136	-0.158615	0.021187	-0.11143	-0.324176	-0.109065	-0.076699	0.069552	-0.063088	-0.014873	0.241669	0.280546	0.127551	-0.017338	0.29607	-0.066754	0.081391	0.027393	-0.027375	0.029142	0.413713	-0.092631	-0.051954	0.096381	-0.003309	-0.11974	-0.111552	-0.006023	0.099051	-0.019664	-0.1121	0.039452	-0.182516	-0.011322	-0.093484
2072	0.16302	0.167992	0.168098	0.094471	-0.052509	-0.201068	0.145299	-0.058782	0.125587	-0.173328	0.101108	0.155142	0.075511	0.03118	0.129693	0.325098	-0.042741	-0.032984	-0.058413	0.315319	0.217431	0.146107	0.133824	-0.131482	-0.181023	0.230246	0.127473	0.023138	-0.214998	-0.07595	-0.144845	-0.043895	-0.082398	0.181575	0.130205	0.064911	0.068296	-0.14538	-0.165511	-0.003047	-0.000726	-0.081192	-0.257587	0.005439	-0.051635	-0.123538	-0.035008	-0.261171	-0.168868
2074	0.087592	0.088405	0.087597	0.174155	-0.051485	-0.008067	-0.066125	0.028862	0.032684	-0.075161	0.144066	0.11198	0.104599	0.025856	0.11478	-0.037289	-0.039804	0.08279	0.008372	-0.068666	0.102978	-0.053442	0.110825	-0.220484	-0.14394	-0.053575	0.063671	0.196406	0.006975	-0.061445	-0.042903	-0.030898	-0.052943	0.307605	0.017055	0.192753	0.141466	0.024157	-0.101393	0.231109	0.211572	0.151481	-0.053588	0.152081	0.15229	0.038402	0.120426	-0.287987	0.020557
2077	0.127815	0.123721	0.125395	0.049616	0.262928	-0.010394	0.111279	-0.068469	0.089744	-0.004755	-0.037442	-0.119701	0.158366	0.179727	0.148355	0.025731	0.01867	0.11922	0.085931	-0.054096	-0.000317	-0.147618	0.052283	0.135431	0.19683	-0.041978	-0.011406	-0.126521	0.055672	0.21898	0.159978	0.179604	-0.151281	-0.198988	-0.158962	-0.177432	-0.193302	0.012976	-0.141311	0.060077	0.067952	-0.089357	0.001328	0.02434	0.003595	-0.057036	-0.044142	0.341873	0.035126
2078	0.170221	0.169329	0.162328	0.150228	0.564988	-0.334306	0.014532	-0.194913	0.174196	-0.093857	0.013586	0.490069	0.392044	0.195119	0.130694	-0.144816	-0.311631	-0.318466	-0.351117	-0.169114	0.202243	0.531158	-0.30275	-0.330463	-0.109918	0.238153	0.217115	-0.329076	-0.09586	-0.128796	0.416116	0.465132	0.330946	-0.014812	0.430179	-0.386429	-0.347479	-0.076027	-0.319874	-0.347539	-0.339382	-0.224639	0.12063	-0.191305	-0.399813	-0.298028	-0.468036	-0.062389	-0.385297
2081	0.119659	0.117139	0.116845	0.043157	0.072747	-0.290046	-0.132154	0.010411	0.071747	-0.201843	-0.047038	-0.049233	0.090244	0.164168	0.001091	0.143471	-0.176839	-0.07385	-0.044481	0.163653	0.296365	-0.086958	0.08059	-0.089661	-0.035359	-0.091045	0.185978	-0.075801	-0.219391	-0.338972	-0.058459	0.037676	-0.102974	-0.077274	-0.054889	-0.173902	-0.177361	-0.264568	-0.228967	0.011545	0.034204	-0.113572	0.018484	-0.175546	-0.099148	-0.109175	-0.136922	-0.322291	-0.227686
2099	0.255969	0.258269	0.259381	0.245177	-0.131791	-0.326827	0.045906	-0.230465	0.078541	-0.207273	-0.180131	0.141065	-0.051104	0.089851	-0.013898	0.291252	-0.195398	-0.215796	-0.323447	0.214986	0.42486	0.298041	0.108063	-0.086402	-0.23583	0.115228	0.007091	-0.336283	-0.118401	-0.047753	-0.109885	-0.206839	-0.034251	-0.16453	0.113026	-0.168798	-0.137536	-0.202923	-0.272065	-0.307173	-0.33666	-0.261082	-0.437157	-0.26094	-0.340729	-0.318892	-0.244952	-0.210375	-0.296528
2100	-0.088346	-0.091128	-0.091673	-0.067519	0.125331	0.131782	-0.139496	0.196885	0.07334	0.123431	0.210143	-0.078107	0.156481	0.323427	0.129586	-0.020742	0.18657	0.208547	0.238707	0.024554	-0.203787	-0.033727	0.079497	-0.0277	0.311964	0.036763	0.211173	0.05763	0.150971	-0.025686	0.040599	0.139811	-0.007725	0.000924	0.00611	0.135579	0.176753	0.188724	0.050602	0.31164	0.319326	0.219645	0.1009	-0.042734	0.186179	0.104678	0.200118	0.176464	0.211282
2101	-0.162928	-0.165738	-0.166462	-0.145046	0.013657	-0.028195	-0.205104	0.047312	-0.046661	-0.051207	0.061935	-0.239445	0.102805	0.014452	-0.059925	-0.092431	-0.090048	0.023422	0.049761	-0.048821	0.002879	0.013396	-0.059009	0.100921	0.282522	-0.032831	0.115169	0.047636	0.101542	-0.191742	0.025723	0.03009	-0.11119	-0.147433	-0.047179	-0.064959	-0.116571	-0.142257	0.039268	-0.044031	-0.033427	0.027789	0.262954	-0.026082	-0.066876	-0.08903	0.045186	0.08385	-0.088276
2103	0.145384	0.145213	0.143867	0.163853	0.117765	-0.237159	0.038248	0.056586	0.124898	-0.282463	-0.133109	0.274983	0.039177	0.09751	0.09112	0.137436	-0.15942	-0.135617	-0.008726	0.121349	0.097194	-0.005597	0.08597	-0.051062	-0.062078	-0.03693	0.098548	-0.111047	-0.348195	-0.139494	-0.087737	0.10144	-0.201954	0.123281	0.074563	-0.237231	-0.299502	-0.374887	-0.291407	0.052933	0.020795	-0.125719	-0.113097	-0.252112	-0.09629	-0.180291	-0.061573	-0.191869	-0.191452
2104	0.052628	0.049349	0.048452	0.050458	0.103494	-0.278467	-0.03929	-0.255416	0.024008	-0.029989	-0.27887	-0.008645	-0.010733	0.089442	-0.086056	-0.212382	-0.134132	0.129764	-0.019098	-0.274102	0.173709	-0.135509	-0.269798	-0.070658	-0.113189	-0.009633	0.049792	-0.025368	-0.208481	-0.082014	-0.022881	0.009649	-0.08514	0.203918	-0.135945	-0.045171	-0.046842	-0.132696	-0.131559	-0.002209	-0.040729	0.010963	0.037394	-0.101185	-0.070913	-0.148026	0.005659	-0.236394	-0.071137
2107	-0.225834	-0.223194	-0.220791	-0.210584	-0.273837	-0.014983	-0.069112	-0.033744	-0.143402	-0.146963	0.041096	-0.050246	-0.220459	-0.026672	0.013407	0.34813	0.067861	-0.065372	0.110991	0.377931	-0.049973	-0.070955	0.058598	0.025148	-0.037682	0.014578	0.056875	0.153895	-0.05912	-0.121475	-0.371261	-0.201501	-0.068274	0.156051	-0.034757	-0.05869	-0.092018	-0.152882	0.091305	0.028937	0.015222	0.002819	-0.069927	-0.014002	0.031204	-0.011732	0.196656	-0.115395	-0.016206
2113	0.059951	0.057284	0.053758	0.014912	0.470771	-0.024432	-0.028407	0.125741	0.206415	0.10381	0.294347	0.356925	0.397544	0.27134	0.035147	-0.156588	-0.093631	-0.082515	-0.101065	-0.069482	-0.034498	0.455494	-0.118234	-0.201681	0.111946	0.134505	0.384367	-0.178162	-0.017873	-0.175917	0.362743	0.447139	0.276731	-0.097658	0.420635	-0.149361	-0.089843	0.110156	-0.159509	-0.032822	-0.036565	-0.128638	0.273843	-0.189944	-0.18655	-0.127426	-0.314537	0.083863	-0.173524
2114	0.050044	0.047062	0.045179	-0.007248	0.5247	-0.023525	0.096547	0.06262	0.238221	0.073734	0.185594	0.266544	0.367738	0.111937	0.126429	-0.08108	-0.021962	-0.041418	0.117057	-0.04324	-0.109411	0.235868	-0.191617	-0.200195	0.150675	0.204522	0.340019	0.122926	-0.041796	-0.126651	0.33182	0.546345	0.082492	-0.16271	0.252058	-0.224369	-0.043416	0.128496	-0.116914	0.074376	0.089145	-0.033564	0.259316	-0.08838	-0.179282	-0.113879	-0.191869	0.243228	-0.113694
2115	-0.131091	-0.131884	-0.135656	0.064376	0.347643	-0.07942	-0.048003	-0.141247	-0.104966	-0.272714	0.205407	0.068472	0.399746	-0.05108	0.01819	-0.180796	-0.142918	-0.197473	-0.220625	-0.204774	0.045046	0.330845	-0.199295	-0.170289	0.095697	0.328663	0.164764	-0.168103	0.111236	-0.088719	0.376407	0.29678	-0.008101	-0.009843	0.635685	-0.234806	-0.227993	0.174279	-0.216778	-0.177898	-0.192514	-0.008334	0.151234	0.078968	-0.246093	-0.117023	-0.310775	0.171232	-0.075436
2117	0.114728	0.116014	0.115359	0.123722	0.028063	0.114278	-0.088881	0.161009	0.151498	0.007007	0.157167	0.150361	0.080296	0.027331	0.155318	0.078741	0.014648	0.108543	0.169099	0.086864	-0.013884	-0.187284	0.012154	-0.108359	-0.097562	-0.135956	0.005913	-0.000518	-0.194245	-0.173717	-0.054612	0.085748	0.058585	-0.080253	-0.165966	-0.082895	-0.049922	-0.018794	0.006321	0.19453	0.180076	-0.185773	0.07551	-0.06647	0.020124	0.061038	-0.014862	-0.209406	-0.045348
2118	0.059525	0.056002	0.059344	0.067322	0.073969	0.202146	0.071798	-0.101221	-0.116913	0.071039	0.137773	0.029604	0.12335	0.180969	0.239701	0.067903	0.174967	0.103028	0.319956	-0.019523	-0.138183	-0.195656	0.001621	-0.094131	-0.038438	-0.298679	-0.170644	0.062019	0.035502	0.293094	0.09535	0.087021	0.164986	-0.047817	-0.217868	-0.07424	-0.086951	0.336169	0.115973	0.20967	0.219472	0.069629	0.133204	0.155638	0.205989	0.187197	0.123101	0.241986	0.322195
2119	-0.110605	-0.11271	-0.117023	0.034009	0.247454	0.102345	-0.051163	-0.012429	-0.0075	0.01536	0.022669	0.011209	0.336188	0.051605	0.123713	-0.272447	-0.07083	-0.150852	0.0257	-0.250857	-0.242819	-0.089683	-0.350711	-0.214566	0.008923	0.134834	-0.029835	0.015106	0.200839	0.022749	0.163078	0.26925	-0.030828	0.034155	-0.016442	-0.249541	-0.186814	0.053927	-0.054917	-0.109066	-0.136693	0.171906	0.176524	0.069219	-0.079205	-0.04754	-0.148104	0.167055	-0.038228
2120	0.076477	0.074891	0.073953	0.06305	0.249974	-0.022734	0.059597	-0.120757	0.173258	0.226637	-0.108222	0.093808	0.225171	0.12382	-0.065425	-0.25598	0.006353	0.032444	0.254155	-0.211106	-0.052787	-0.11347	-0.208176	-0.194674	-0.091933	-0.098468	0.159324	-0.049266	-0.034719	-0.018929	0.149112	0.283179	-0.067967	-0.12823	-0.162771	-0.20919	-0.115224	-0.089011	0.031169	-0.012786	-0.036559	-0.085504	0.190136	-0.068727	-0.20878	-0.166761	-0.100744	0.135153	-0.093087
2121	0.061032	0.057875	0.054669	0.138835	0.291966	-0.176338	-0.064069	-0.037141	0.150833	-0.322719	0.019811	0.059002	0.199023	-0.041255	-0.078842	-0.1307	-0.181857	-0.150118	-0.367478	-0.174316	0.177747	0.232156	-0.015405	-0.117433	0.062747	0.305881	0.270407	-0.25462	0.14473	-0.141554	0.28378	0.220762	-0.182098	-0.114413	0.587157	-0.13455	-0.142453	0.04944	-0.36145	-0.120387	-0.114207	-0.155453	-0.113036	-0.16647	-0.293349	-0.255746	-0.355686	0.078075	-0.157814
2122	0.045461	0.048426	0.040253	0.065062	0.490808	-0.360361	-0.063075	-0.089185	0.141112	-0.24466	0.015836	0.413783	0.449585	0.125296	0.149792	-0.059601	-0.275388	-0.317618	-0.252782	-0.021503	0.084211	0.503225	-0.298844	-0.359497	-0.03379	0.311908	0.214114	-0.328136	0.025104	-0.266255	0.28622	0.476432	0.088454	-0.01622	0.447922	-0.400622	-0.329984	-0.186939	-0.322988	-0.23879	-0.219448	-0.157304	0.093939	-0.164247	-0.390779	-0.310829	-0.383808	-0.119053	-0.31781
2123	-0.048732	-0.052192	-0.052022	-0.059993	0.271302	-0.145109	-0.083826	-0.004452	0.130465	-0.059202	0.220438	0.194108	0.316856	0.161414	-0.076969	-0.060112	-0.090058	-0.121204	-0.119878	0.011856	0.134141	0.439231	-0.074986	-0.149887	0.220595	0.197461	0.390793	-0.116132	0.102992	-0.276381	0.190763	0.293644	0.018365	-0.060056	0.448674	-0.078944	-0.023632	-0.017698	-0.240311	-0.124794	-0.150734	-0.123762	0.161739	-0.131802	-0.281311	-0.222928	-0.202946	0.072893	-0.217146
2132	-0.015455	-0.014962	-0.018311	0.071631	0.350003	-0.064846	0.095525	0.003911	0.026862	-0.089817	-0.104572	0.035018	0.275041	-0.165216	-0.178929	-0.242031	-0.090566	-0.277611	-0.140906	-0.181278	0.080938	0.102673	-0.080281	-0.090745	0.003811	0.118622	0.030277	-0.190736	-0.039051	-0.025948	0.289854	0.307233	-0.078255	0.080173	0.227237	-0.039869	-0.052238	-0.038875	-0.188226	-0.194669	-0.175817	0.006915	0.186185	-0.163833	-0.171503	-0.111026	-0.197736	-0.017167	-0.115387
2134	-0.017789	-0.021222	-0.021796	0.191687	0.116248	-0.059219	0.106806	-0.197626	-0.116907	-0.136702	0.062207	0.001866	0.284783	-0.041969	-0.012121	-0.179632	-0.055894	-0.034827	-0.086021	-0.226859	0.000299	-0.066406	-0.153613	-0.141825	-0.030125	0.234533	0.048202	-0.044093	0.095151	0.173265	0.19007	0.054339	-0.163174	0.13609	0.209634	-0.115654	-0.185056	0.015176	-0.12561	-0.198049	-0.231612	0.19181	-0.175855	0.147592	-0.099165	-0.099237	-0.104363	0.18375	-0.040806
2135	-0.201657	-0.200724	-0.202403	-0.014059	0.183588	-0.004584	-0.122163	-0.26368	-0.268548	-0.162768	0.143849	0.110803	0.282982	0.084877	0.195293	-0.088353	0.010324	0.018978	0.098173	-0.136336	-0.141056	0.023581	-0.242701	-0.190125	-0.032375	0.229397	-0.147107	0.14681	0.197394	0.033727	0.127532	0.124563	0.071707	0.207531	0.175802	-0.096454	-0.011189	0.281482	-0.121277	-0.060376	-0.053844	0.137092	0.087704	0.24325	0.035523	0.032107	0.027805	0.118632	0.230349
2137	0.155073	0.154409	0.150816	0.189593	0.287107	-0.036986	0.013961	0.173654	0.212667	-0.05166	-0.03378	0.031796	0.20004	0.028638	-0.025971	-0.059191	-0.125718	-0.006226	0.11354	-0.019464	0.027736	-0.135653	-0.052809	-0.077461	0.123183	0.087606	0.012616	-0.182542	-0.120673	-0.157522	0.226177	0.25775	-0.134771	-0.0312	0.014979	-0.219235	-0.215414	-0.183889	-0.093806	0.070219	0.057013	-0.094116	0.092583	-0.004435	-0.063992	-0.037081	-0.116079	-0.055235	-0.198048
2138	-0.083881	-0.078686	-0.080726	-0.046183	0.016311	-0.016721	-0.03078	0.051112	-0.073373	0.020952	-0.012122	0.152956	0.039837	-0.034242	-0.020711	-0.046483	-0.035159	0.113485	0.023763	0.003443	-0.014505	0.168031	-0.158342	-0.037457	-0.044258	0.182593	-0.153388	-0.120633	-0.126848	-0.061775	0.064434	0.038349	0.107727	-0.06227	0.070425	-0.156491	-0.091597	-0.046871	0.100007	-0.071011	-0.118953	-0.155841	0.13098	0.087404	-0.001628	0.023873	-0.143252	-0.167405	-0.06353
2139	-0.153286	-0.150633	-0.148511	-0.072088	0.079788	0.253837	0.08564	0.095376	-0.247579	-0.06978	0.204178	0.013227	0.148351	-0.324887	-0.083446	-0.188908	0.260652	0.035498	0.081166	-0.145856	-0.314749	-0.028162	0.043272	-0.064663	0.188947	0.022324	0.018632	0.014511	0.343954	0.205546	0.261886	0.146549	0.033566	-0.096333	0.30065	-0.086215	-0.127706	0.338266	0.284785	0.159252	0.168788	0.123176	0.249503	0.167517	0.072799	0.295694	-0.046591	0.245778	0.320816
2145	0.442539	0.44417	0.439416	0.30305	0.315006	-0.136984	0.066424	0.055104	0.312151	0.096977	0.122553	0.398946	0.261721	0.349059	0.238813	0.108738	-0.206214	-0.188303	-0.363149	0.0663	0.236167	0.263288	-0.076243	-0.350385	-0.16125	0.042359	0.127913	-0.278079	-0.255908	-0.042556	0.124294	0.225368	0.180025	-0.277776	0.051861	-0.083182	0.017191	-0.08708	-0.315439	-0.24671	-0.207271	-0.177357	-0.036682	-0.205187	-0.235495	-0.22774	-0.440618	-0.118733	-0.31215
2149	0.181603	0.180131	0.178023	0.183297	0.449443	-0.236949	0.09141	-0.194498	0.135359	-0.17797	0.088339	0.385811	0.290092	0.120253	0.006345	-0.139776	-0.26638	-0.15264	-0.243438	-0.158378	0.119959	0.519649	-0.186404	-0.303068	-0.158691	0.201035	0.188437	-0.216365	-0.070945	-0.073491	0.34565	0.397918	0.174848	-0.034942	0.575182	-0.390424	-0.376176	0.001252	-0.278481	-0.167362	-0.207653	-0.239157	0.088059	-0.112214	-0.39872	-0.260673	-0.38814	0.013392	-0.27176
2150	-0.139417	-0.143931	-0.14368	0.130519	0.084105	0.092119	0.074292	-0.068889	-0.150862	-0.02504	0.187964	0.135793	0.095347	0.00469	-0.169452	-0.169965	0.074124	-0.00783	-0.077141	-0.125935	-0.152819	0.237512	-0.085812	-0.006802	0.115093	0.34267	0.331508	-0.044081	0.150623	0.090561	0.121243	0.061483	0.029772	-0.05724	0.487825	-0.1959	-0.144084	0.307911	0.110364	-0.05182	-0.052603	0.044758	0.212759	0.046627	-0.067545	-0.012026	-0.070517	0.300846	0.059096
2151	0.189022	0.18777	0.185935	0.104714	0.585199	-0.363595	0.147279	-0.190912	0.169885	-0.147983	0.044148	0.385155	0.290809	0.153944	0.079217	-0.074347	-0.22034	-0.171762	-0.195846	-0.10896	0.139803	0.565704	-0.226824	-0.3541	-0.164295	0.316732	0.311552	-0.176261	-0.087139	-0.040052	0.343626	0.532175	0.073021	-0.073936	0.492112	-0.365706	-0.294358	-0.129994	-0.303811	-0.118821	-0.175019	-0.283974	0.068177	-0.132236	-0.384222	-0.325724	-0.425012	0.039451	-0.348793
2152	0.06869	0.064606	0.06226	-0.039874	0.353145	-0.172646	-0.010287	-0.170645	0.153692	-0.031943	0.048796	0.310195	0.233338	0.004945	-0.040674	-0.281915	-0.127135	-0.097263	-0.160662	-0.313883	0.207342	0.220346	-0.230076	-0.207547	0.063763	0.179443	0.364021	-0.145194	-0.045681	-0.121388	0.33682	0.327382	0.02387	-0.09528	0.26732	-0.077833	-0.115441	0.024312	-0.197924	-0.157731	-0.155013	-0.129032	0.092236	-0.100918	-0.298783	-0.172728	-0.302687	0.071695	-0.174154
2153	-0.162187	-0.16448	-0.163446	-0.189634	0.145524	0.093297	-0.002282	0.080403	-0.020571	0.046322	0.252159	0.103092	0.290271	0.157524	-0.07211	-0.033427	0.130615	0.081164	0.237376	0.12929	-0.113353	0.161926	-0.076699	-0.112811	0.162597	0.10903	0.329552	0.060799	0.100618	-0.058195	0.074074	0.168242	0.006545	0.151293	0.203648	-0.103783	-0.101222	0.037725	0.060968	0.187445	0.150996	0.099805	0.384942	-0.056987	0.056781	0.021955	0.054229	0.000759	0.037443
2155	0.272436	0.27626	0.271741	0.31562	0.208528	-0.39696	0.16711	-0.171518	0.139632	-0.247213	-0.349275	0.168086	0.202423	0.06239	0.022523	0.124757	-0.280765	-0.203076	-0.214293	0.033425	0.401908	0.307148	0.117178	-0.140443	-0.200373	0.142746	0.004875	-0.240463	-0.186985	0.091627	0.14226	0.119648	-0.128364	0.171024	0.07774	-0.266536	-0.33097	-0.319816	-0.280018	-0.107487	-0.153843	-0.213906	-0.244509	-0.296099	-0.234201	-0.374603	-0.215032	-0.246369	-0.354258
2157	0.167341	0.169855	0.164821	0.227055	0.415593	-0.221713	-0.020723	-0.048699	0.142122	-0.065867	0.089025	0.344934	0.292204	0.120231	0.224615	-0.040601	-0.11377	-0.179813	-0.267088	-0.099761	0.193769	0.184502	-0.201188	-0.478302	-0.126745	0.182172	0.19592	-0.057627	0.004661	-0.08197	0.229581	0.373258	0.199471	-0.109746	0.220905	-0.239907	-0.080717	0.027286	-0.271809	-0.285932	-0.277562	-0.142039	0.058864	-0.098288	-0.266359	-0.262266	-0.452492	-0.174412	-0.377123
2162	0.004687	0.001696	-0.000924	0.049205	0.304293	-0.20916	-0.007591	-0.101015	0.098533	-0.248921	0.206581	0.215882	0.38073	0.045069	0.106221	0.029161	-0.153105	-0.32475	-0.324225	-0.023564	0.203531	0.47863	-0.106616	-0.136981	0.194758	0.409318	0.244797	-0.131811	0.167023	-0.142905	0.295375	0.274397	-0.057507	-0.153368	0.564662	-0.095695	-0.067873	0.016195	-0.343892	-0.261879	-0.273972	-0.188287	-0.096896	-0.050969	-0.289327	-0.257382	-0.352207	0.1251	-0.205448
2170	-0.107893	-0.111364	-0.109656	0.174603	-0.175724	0.045197	-0.107786	-0.049312	-0.138074	0.011168	-0.027142	-0.078308	-0.160803	-0.126987	-0.11744	-0.195896	0.023614	-0.135291	-0.048961	-0.189865	-0.146213	-0.105986	0.007932	0.028049	0.146002	-0.032742	0.011016	-0.046167	0.321126	0.054463	-0.019509	-0.195561	-0.045061	0.037376	0.147976	0.045467	0.151385	0.138597	0.165035	-0.0452	-0.052146	-0.072358	-0.060909	-0.035618	-0.118587	0.04371	0.096301	0.032079	0.105557
2175	-0.350912	-0.351556	-0.344387	-0.26353	-0.405954	0.404901	-0.063131	0.337761	-0.312065	0.15788	0.245187	-0.222164	-0.12627	-0.016614	-0.05187	0.157365	0.470234	0.444702	0.671069	0.301934	-0.354984	-0.286841	0.381507	0.340782	0.235018	-0.138041	-0.081102	0.285228	0.11569	0.091371	-0.251344	-0.290879	-0.030154	0.184502	-0.322812	0.27458	0.175768	0.155746	0.357146	0.492028	0.488042	0.300169	0.163473	0.213462	0.526043	0.468543	0.655517	0.144678	0.523428
2176	-0.143912	-0.143105	-0.138357	-0.166343	-0.252079	0.387746	-0.037616	0.344826	-0.106603	0.126578	0.059665	-0.234698	-0.186315	-0.014889	0.010131	0.110919	0.438087	0.429032	0.508093	0.170318	-0.452231	-0.404236	0.247858	0.260925	0.19275	-0.155456	-0.074018	0.231536	0.195353	0.142375	-0.135467	-0.179531	-0.048588	0.082822	-0.189183	0.251718	0.164717	0.273835	0.419786	0.513632	0.55528	0.214635	0.042262	0.276138	0.448831	0.429279	0.408309	0.152976	0.578857
2177	-0.253805	-0.253798	-0.245705	-0.255012	-0.346363	0.10759	0.019039	-0.090828	-0.261273	0.056526	0.082063	-0.109574	-0.139267	0.034753	-0.00715	0.256053	0.339385	0.425338	0.589786	0.310419	-0.101269	-0.089083	0.290288	0.305466	0.028666	-0.06945	-0.016299	0.23215	0.047592	0.11742	-0.241484	-0.301811	-0.044609	0.284131	-0.195501	0.257095	0.095908	0.088294	0.281259	0.513991	0.456432	0.110102	0.012077	0.343515	0.33178	0.348009	0.581189	0.137028	0.452596
[truncated: 9,642 more rows]
[truncated: 262 more columns]
