# Supplementary material for: Computational analysis identifies a sponge interaction network between long non-coding RNAs and messenger RNAs in human breast cancer
Source: BMC Syst Biol. 2014 Jul 17;8:83. doi: 10.1186/1752-0509-8-83 (PMC4113672; doi:10.1186/1752-0509-8-83)
Supplement: Additional file 3 — Table S3 — MMI-network built in normal breast tissues. The table lists the normal MMI-network in format abc (i.e., node1, node2, interaction) with additional information on nodes (lncRNAs, mRNAs) and edges (miRNAs). [file 1752-0509-8-83-S3.xlsx]

## Sheet: normal MMI-network
Entrez gene ID (coding RNA)	Gene symbol (coding RNA)	Entrez gene ID (lncRNA)	Gene symbol (lncRNA)	miR	Total 6-mer seed occurrences in the longest 3'UTR (coding RNA)	Total 6-mer seed occurrences for all transcripts (lncRNA)	Pearson correlation mRNA/miR	Pearson correlation lncRNA/miR	Pearson correlation mRNA/lncRNA	Partial correlation	Sensitivity correlation (S)	Mean log-fold-change of the coding RNA (breast cancer versus normal breast tissues)	Mean log-fold-change of the lncRNA (breast cancer versus normal breast tissues)	Mean log-fold-change of the miR (breast cancer versus normal breast tissues)
18	ABAT	79940	C6orf155	hsa-mir-141	1	3	0.762372	0.792734	0.739959	0.34375	0.396209	0.925784	-1.71989	2.93742
18	ABAT	79940	C6orf155	hsa-mir-200a	1	3	0.748775	0.779568	0.739959	0.376352	0.363607	0.925784	-1.71989	2.70795
18	ABAT	79940	C6orf155	hsa-mir-205	1	1	0.754953	0.746518	0.739959	0.404217	0.335742	0.925784	-1.71989	-0.896811
18	ABAT	100126791	EGOT	hsa-mir-141	1	1	0.762372	0.861279	0.752369	0.291196	0.461173	0.925784	-0.416928	2.93742
18	ABAT	100126791	EGOT	hsa-mir-200a	1	1	0.748775	0.88125	0.752369	0.295297	0.457072	0.925784	-0.416928	2.70795
18	ABAT	100126791	EGOT	hsa-mir-205	1	1	0.754953	0.883326	0.752369	0.278136	0.474233	0.925784	-0.416928	-0.896811
18	ABAT	399717	FLJ45983	hsa-mir-205	1	2	0.754953	0.883653	0.758932	0.447256	0.311676	0.925784	1.74982	-0.896811
18	ABAT	55592	GOLGA2B	hsa-mir-141	1	3	0.762372	0.872148	0.811894	0.464275	0.347619	0.925784	0.049457	2.93742
18	ABAT	55592	GOLGA2B	hsa-mir-200a	1	3	0.748775	0.875745	0.811894	0.488004	0.32389	0.925784	0.049457	2.70795
18	ABAT	55592	GOLGA2B	hsa-mir-200c	2	4	0.758539	0.87447	0.811894	0.470037	0.341857	0.925784	0.049457	2.2072
18	ABAT	100132341	KIAA0664P3	hsa-mir-141	1	1	0.762372	0.850773	0.768892	0.353686	0.415205	0.925784	-0.217807	2.93742
18	ABAT	100132341	KIAA0664P3	hsa-mir-200a	1	1	0.748775	0.835085	0.768892	0.393823	0.375069	0.925784	-0.217807	2.70795
18	ABAT	100130093	LOC100130093	hsa-mir-141	1	4	0.762372	0.831206	0.759323	0.349192	0.410131	0.925784	0.134546	2.93742
18	ABAT	100130093	LOC100130093	hsa-mir-200a	1	4	0.748775	0.821261	0.759323	0.381787	0.377535	0.925784	0.134546	2.70795
18	ABAT	145837	LOC145837	hsa-mir-200b	2	7	0.739144	0.860937	0.777058	0.427815	0.349243	0.925784	1.30838	2.08189
18	ABAT	145837	LOC145837	hsa-mir-200c	2	7	0.758539	0.878008	0.777058	0.376023	0.401035	0.925784	1.30838	2.2072
18	ABAT	145837	LOC145837	hsa-mir-205	1	1	0.754953	0.820451	0.777058	0.436819	0.340239	0.925784	1.30838	-0.896811
18	ABAT	254559	LOC254559	hsa-mir-141	1	2	0.762372	0.899483	0.807072	0.429081	0.377991	0.925784	0.638706	2.93742
18	ABAT	254559	LOC254559	hsa-mir-200a	1	2	0.748775	0.884862	0.807072	0.468005	0.339067	0.925784	0.638706	2.70795
18	ABAT	254559	LOC254559	hsa-mir-205	1	4	0.754953	0.886716	0.807072	0.454004	0.353068	0.925784	0.638706	-0.896811
18	ABAT	440905	LOC440905	hsa-mir-141	1	10	0.762372	0.762742	0.741192	0.381592	0.3596	0.925784	0.517161	2.93742
18	ABAT	440905	LOC440905	hsa-mir-200a	1	10	0.748775	0.763538	0.741192	0.395942	0.34525	0.925784	0.517161	2.70795
18	ABAT	440905	LOC440905	hsa-mir-200b	2	7	0.739144	0.752797	0.741192	0.416737	0.324455	0.925784	0.517161	2.08189
18	ABAT	440905	LOC440905	hsa-mir-200c	2	7	0.758539	0.77047	0.741192	0.377375	0.363817	0.925784	0.517161	2.2072
18	ABAT	399668	NCRNA00086	hsa-mir-205	1	4	0.754953	0.79514	0.773616	0.435834	0.337783	0.925784	-2.92162	-0.896811
18	ABAT	100188954	NCRNA00093	hsa-mir-141	1	3	0.762372	0.775179	0.777323	0.455815	0.321508	0.925784	-0.995858	2.93742
18	ABAT	100188954	NCRNA00093	hsa-mir-200a	1	3	0.748775	0.771101	0.777323	0.473765	0.303558	0.925784	-0.995858	2.70795
18	ABAT	376693	RPS10P7	hsa-mir-200c	2	1	0.758539	0.856905	0.817528	0.498759	0.318769	0.925784	0.09907	2.2072
5243	ABCB1	80072	C15orf34	hsa-mir-200c	1	2	0.70685	0.812171	0.764254	0.460809	0.303445	-2.59727	0.018	2.2072
5243	ABCB1	440078	FAM66C	hsa-mir-200c	1	4	0.70685	0.791608	0.744907	0.428855	0.316052	-2.59727	-0.691502	2.2072
5243	ABCB1	5820	PVT1	hsa-mir-200b	1	16	0.67889	0.883223	0.746164	0.425624	0.32054	-2.59727	1.27408	2.08189
5243	ABCB1	5820	PVT1	hsa-mir-200c	1	16	0.70685	0.891504	0.746164	0.362011	0.384153	-2.59727	1.27408	2.2072
8714	ABCC3	254559	LOC254559	hsa-mir-200a	1	2	0.676371	0.884862	0.745616	0.428762	0.316854	-0.107835	0.638706	2.70795
10060	ABCC9	114036	C21orf82	hsa-mir-141	1	1	-0.800948	-0.823317	0.821316	0.476359	0.344957	-2.03842	-0.579698	2.93742
10060	ABCC9	114036	C21orf82	hsa-mir-200a	1	1	-0.786992	-0.825409	0.821316	0.493041	0.328274	-2.03842	-0.579698	2.70795
10060	ABCC9	283120	H19	hsa-mir-141	1	1	-0.800948	-0.718206	0.76294	0.450519	0.312421	-2.03842	-0.564225	2.93742
225	ABCD2	304	ANXA2P2	hsa-mir-224	2	2	0.793905	0.709864	0.743255	0.419575	0.32368	-4.22689	-0.117961	-1.72437
145447	ABHD12B	158376	LOC158376	hsa-mir-224	1	1	0.689946	0.817893	0.735865	0.411927	0.323938	-0.176111	-2.64954	-1.72437
51099	ABHD5	158376	LOC158376	hsa-mir-652	1	1	0.768917	0.794143	0.764456	0.395896	0.36856	-0.602623	-2.64954	-0.107243
51099	ABHD5	90768	MGC45800	hsa-mir-652	1	5	0.768917	0.781461	0.781231	0.452096	0.329134	-0.602623	-1.65258	-0.107243
10152	ABI2	84837	C14orf128	hsa-mir-200c	3	2	0.880879	0.722389	0.792058	0.475759	0.316299	-0.206865	-1.34273	2.2072
10152	ABI2	80072	C15orf34	hsa-mir-378	2	4	-0.73118	-0.754753	0.746173	0.434199	0.311974	-0.206865	0.018	-1.96861
10152	ABI2	80072	C15orf34	hsa-mir-181c	2	1	0.762147	0.75299	0.746173	0.40441	0.341763	-0.206865	0.018	0.391277
10152	ABI2	80072	C15orf34	hsa-mir-200b	3	2	0.867819	0.789195	0.746173	0.200865	0.545308	-0.206865	0.018	2.08189
10152	ABI2	80072	C15orf34	hsa-mir-200c	3	2	0.880879	0.812171	0.746173	0.111344	0.634829	-0.206865	0.018	2.2072
10152	ABI2	80072	C15orf34	hsa-mir-31	2	1	0.685807	0.68097	0.746173	0.380441	0.365732	-0.206865	0.018	0.027875
10152	ABI2	285958	C7orf40	hsa-mir-200b	3	3	0.867819	0.68957	0.737179	0.385597	0.351583	-0.206865	-0.020793	2.08189
10152	ABI2	285958	C7orf40	hsa-mir-200c	3	3	0.880879	0.700077	0.737179	0.356499	0.380681	-0.206865	-0.020793	2.2072
10152	ABI2	285958	C7orf40	hsa-mir-31	2	1	0.685807	0.608363	0.737179	0.413458	0.323721	-0.206865	-0.020793	0.027875
10152	ABI2	142913	CFLP1	hsa-mir-200b	3	1	0.867819	0.778606	0.840112	0.531963	0.308149	-0.206865	-1.04887	2.08189
10152	ABI2	142913	CFLP1	hsa-mir-200c	3	1	0.880879	0.773519	0.840112	0.532143	0.307969	-0.206865	-1.04887	2.2072
10152	ABI2	222161	DKFZP586I1420	hsa-mir-200b	3	2	0.867819	0.680084	0.740581	0.412845	0.327736	-0.206865	0.114378	2.08189
10152	ABI2	222161	DKFZP586I1420	hsa-mir-200c	3	2	0.880879	0.700248	0.740581	0.366205	0.374376	-0.206865	0.114378	2.2072
10152	ABI2	100126791	EGOT	hsa-mir-205	3	1	0.816937	0.883326	0.833709	0.414609	0.4191	-0.206865	-0.416928	-0.896811
10152	ABI2	440078	FAM66C	hsa-mir-200b	3	4	0.867819	0.773054	0.820424	0.474484	0.34594	-0.206865	-0.691502	2.08189
10152	ABI2	440078	FAM66C	hsa-mir-200c	3	4	0.880879	0.791608	0.820424	0.425666	0.394758	-0.206865	-0.691502	2.2072
10152	ABI2	440078	FAM66C	hsa-mir-205	3	5	0.816937	0.770428	0.820424	0.519566	0.300859	-0.206865	-0.691502	-0.896811
10152	ABI2	80307	FER1L4	hsa-mir-205	3	21	0.816937	0.698816	0.746783	0.42554	0.321243	-0.206865	0.69529	-0.896811
10152	ABI2	79667	FLJ13197	hsa-mir-22	1	3	-0.810681	-0.746353	0.76664	0.414671	0.351969	-0.206865	-2.11861	-0.26185
10152	ABI2	399717	FLJ45983	hsa-mir-205	3	2	0.816937	0.883653	0.800634	0.288351	0.512283	-0.206865	1.74982	-0.896811
10152	ABI2	399717	FLJ45983	hsa-mir-375	3	1	0.744377	0.868426	0.800634	0.489872	0.310762	-0.206865	1.74982	2.55185
10152	ABI2	60674	GAS5	hsa-mir-22	1	19	-0.810681	-0.763904	0.782151	0.431059	0.351092	-0.206865	-0.163044	-0.26185
10152	ABI2	55592	GOLGA2B	hsa-mir-200b	3	4	0.867819	0.854891	0.858991	0.454257	0.404735	-0.206865	0.049457	2.08189
10152	ABI2	55592	GOLGA2B	hsa-mir-200c	3	4	0.880879	0.87447	0.858991	0.386262	0.472729	-0.206865	0.049457	2.2072
10152	ABI2	54435	HCG4	hsa-mir-200b	3	2	0.867819	0.724603	0.768173	0.406935	0.361237	-0.206865	-0.778333	2.08189
10152	ABI2	54435	HCG4	hsa-mir-200c	3	2	0.880879	0.735373	0.768173	0.375345	0.392827	-0.206865	-0.778333	2.2072
10152	ABI2	100128191	LOC100128191	hsa-mir-200b	3	1	0.867819	0.739896	0.748625	0.3187	0.429925	-0.206865	1.16103	2.08189
10152	ABI2	100128191	LOC100128191	hsa-mir-200c	3	1	0.880879	0.7449	0.748625	0.292771	0.455854	-0.206865	1.16103	2.2072
10152	ABI2	100130093	LOC100130093	hsa-mir-205	3	19	0.816937	0.733101	0.78188	0.466503	0.315377	-0.206865	0.134546	-0.896811
10152	ABI2	100190939	LOC100190939	hsa-mir-200b	3	1	0.867819	0.766259	0.800156	0.423421	0.376736	-0.206865	-1.45598	2.08189
10152	ABI2	100190939	LOC100190939	hsa-mir-200c	3	1	0.880879	0.779506	0.800156	0.38282	0.417336	-0.206865	-1.45598	2.2072
10152	ABI2	100190939	LOC100190939	hsa-mir-205	3	2	0.816937	0.766611	0.800156	0.469545	0.330611	-0.206865	-1.45598	-0.896811
10152	ABI2	145837	LOC145837	hsa-mir-200b	3	7	0.867819	0.860937	0.795087	0.196126	0.598961	-0.206865	1.30838	2.08189
10152	ABI2	145837	LOC145837	hsa-mir-200c	3	7	0.880879	0.878008	0.795087	0.106744	0.688343	-0.206865	1.30838	2.2072
10152	ABI2	145837	LOC145837	hsa-mir-205	3	1	0.816937	0.820451	0.795087	0.395033	0.400054	-0.206865	1.30838	-0.896811
10152	ABI2	145837	LOC145837	hsa-mir-375	3	7	0.744377	0.847879	0.795087	0.487716	0.307371	-0.206865	1.30838	2.55185
10152	ABI2	154761	LOC154761	hsa-mir-22	1	14	-0.810681	-0.722274	0.768365	0.451516	0.316849	-0.206865	-0.542126	-0.26185
10152	ABI2	154761	LOC154761	hsa-mir-181c	2	3	0.762147	0.764636	0.768365	0.444842	0.323523	-0.206865	-0.542126	0.391277
10152	ABI2	154761	LOC154761	hsa-mir-205	3	14	0.816937	0.73491	0.768365	0.429516	0.33885	-0.206865	-0.542126	-0.896811
10152	ABI2	254559	LOC254559	hsa-mir-205	3	4	0.816937	0.886716	0.87194	0.553386	0.318554	-0.206865	0.638706	-0.896811
10152	ABI2	283050	LOC283050	hsa-mir-181c	2	3	0.762147	0.734222	0.737094	0.403862	0.333232	-0.206865	-0.893465	0.391277
10152	ABI2	286467	LOC286467	hsa-mir-22	1	2	-0.810681	-0.72979	0.753778	0.405092	0.348685	-0.206865	-0.272693	-0.26185
10152	ABI2	440905	LOC440905	hsa-mir-200b	3	7	0.867819	0.752797	0.768602	0.352552	0.41605	-0.206865	0.517161	2.08189
10152	ABI2	440905	LOC440905	hsa-mir-200c	3	7	0.880879	0.77047	0.768602	0.297971	0.470631	-0.206865	0.517161	2.2072
10152	ABI2	550112	LOC550112	hsa-mir-22	1	3	-0.810681	-0.699795	0.738852	0.41015	0.328701	-0.206865	0.228879	-0.26185
10152	ABI2	550112	LOC550112	hsa-mir-378	2	10	-0.73118	-0.735032	0.738852	0.435441	0.30341	-0.206865	0.228879	-1.96861
10152	ABI2	550112	LOC550112	hsa-mir-200b	3	1	0.867819	0.701668	0.738852	0.367005	0.371846	-0.206865	0.228879	2.08189
10152	ABI2	550112	LOC550112	hsa-mir-200c	3	1	0.880879	0.704207	0.738852	0.352696	0.386156	-0.206865	0.228879	2.2072
10152	ABI2	550112	LOC550112	hsa-mir-205	3	1	0.816937	0.716667	0.738852	0.381335	0.357516	-0.206865	0.228879	-0.896811
10152	ABI2	92659	LOC92659	hsa-mir-205	3	2	0.816937	0.733632	0.771795	0.440057	0.331738	-0.206865	1.52104	-0.896811
10152	ABI2	399668	NCRNA00086	hsa-mir-205	3	4	0.816937	0.79514	0.777637	0.366151	0.411486	-0.206865	-2.92162	-0.896811
10152	ABI2	100188954	NCRNA00093	hsa-mir-375	3	2	0.744377	0.76661	0.749899	0.418053	0.331846	-0.206865	-0.995858	2.55185
10152	ABI2	114915	NCRNA00219	hsa-mir-22	1	1	-0.810681	-0.784638	0.76326	0.35035	0.412909	-0.206865	-1.02499	-0.26185
10152	ABI2	114915	NCRNA00219	hsa-mir-200b	3	3	0.867819	0.687443	0.76326	0.461915	0.301345	-0.206865	-1.02499	2.08189
10152	ABI2	114915	NCRNA00219	hsa-mir-200c	3	3	0.880879	0.693577	0.76326	0.446652	0.316608	-0.206865	-1.02499	2.2072
10152	ABI2	114915	NCRNA00219	hsa-mir-205	3	3	0.816937	0.725858	0.76326	0.429242	0.334018	-0.206865	-1.02499	-0.896811
10152	ABI2	25859	PART1	hsa-mir-200b	3	2	0.867819	0.886353	0.832199	0.329038	0.503161	-0.206865	-1.16757	2.08189
10152	ABI2	25859	PART1	hsa-mir-200c	3	2	0.880879	0.894547	0.832199	0.261592	0.570607	-0.206865	-1.16757	2.2072
10152	ABI2	25859	PART1	hsa-mir-205	3	1	0.816937	0.80162	0.832199	0.529788	0.302411	-0.206865	-1.16757	-0.896811
10152	ABI2	5820	PVT1	hsa-mir-200b	3	16	0.867819	0.883223	0.882887	0.49958	0.383307	-0.206865	1.27408	2.08189
10152	ABI2	5820	PVT1	hsa-mir-200c	3	16	0.880879	0.891504	0.882887	0.455065	0.427822	-0.206865	1.27408	2.2072
10152	ABI2	376693	RPS10P7	hsa-mir-200b	3	1	0.867819	0.841353	0.874283	0.536723	0.33756	-0.206865	0.09907	2.08189
10152	ABI2	376693	RPS10P7	hsa-mir-200c	3	1	0.880879	0.856905	0.874283	0.489571	0.384712	-0.206865	0.09907	2.2072
10152	ABI2	23642	SNHG1	hsa-mir-22	1	15	-0.810681	-0.783727	0.81595	0.496625	0.319325	-0.206865	0.070803	-0.26185
10152	ABI2	724102	SNHG4	hsa-mir-200b	3	29	0.867819	0.764472	0.784685	0.378569	0.406116	-0.206865	-0.500911	2.08189
10152	ABI2	724102	SNHG4	hsa-mir-200c	3	29	0.880879	0.753952	0.784685	0.387663	0.397022	-0.206865	-0.500911	2.2072
10152	ABI2	283673	TMEM84	hsa-mir-200b	3	2	0.867819	0.840297	0.809404	0.297651	0.511753	-0.206865	-0.378241	2.08189
10152	ABI2	283673	TMEM84	hsa-mir-200c	3	2	0.880879	0.846032	0.809404	0.254214	0.55519	-0.206865	-0.378241	2.2072
10152	ABI2	283673	TMEM84	hsa-mir-205	3	2	0.816937	0.813117	0.809404	0.432331	0.377073	-0.206865	-0.378241	-0.896811
10152	ABI2	7754	ZNF204P	hsa-mir-22	1	2	-0.810681	-0.758457	0.778164	0.427955	0.350209	-0.206865	-2.13791	-0.26185
22885	ABLIM3	283120	H19	hsa-mir-22	2	11	0.769135	0.847002	0.75056	0.291705	0.458856	-1.76058	-0.564225	-0.26185
32	ACACB	729582	DIRC3	hsa-mir-452	1	3	0.786242	0.750852	0.778068	0.459957	0.318111	-3.78097	-1.22277	-2.34865
32	ACACB	339524	LOC339524	hsa-mir-452	1	9	0.786242	0.803142	0.810823	0.487193	0.323631	-3.78097	-2.87067	-2.34865
32	ACACB	51054	PLEKHA9	hsa-mir-452	1	2	0.786242	0.747981	0.77651	0.459412	0.317098	-3.78097	-0.593557	-2.34865
32	ACACB	339005	WHAMML1	hsa-mir-452	1	1	0.786242	0.725198	0.758876	0.443506	0.31537	-3.78097	-1.74496	-2.34865
414149	ACBD7	60674	GAS5	hsa-mir-200b	1	5	0.797141	0.703629	0.750119	0.441054	0.309065	0.499069	-0.163044	2.08189
414149	ACBD7	60674	GAS5	hsa-mir-200c	1	5	0.804734	0.696136	0.750119	0.445624	0.304495	0.499069	-0.163044	2.2072
414149	ACBD7	55592	GOLGA2B	hsa-mir-200b	1	4	0.797141	0.854891	0.773541	0.293924	0.479617	0.499069	0.049457	2.08189
414149	ACBD7	55592	GOLGA2B	hsa-mir-200c	1	4	0.804734	0.87447	0.773541	0.242483	0.531058	0.499069	0.049457	2.2072
414149	ACBD7	100128191	LOC100128191	hsa-mir-200b	1	1	0.797141	0.739896	0.759671	0.418207	0.341464	0.499069	1.16103	2.08189
414149	ACBD7	100128191	LOC100128191	hsa-mir-200c	1	1	0.804734	0.7449	0.759671	0.404545	0.355125	0.499069	1.16103	2.2072
414149	ACBD7	100190939	LOC100190939	hsa-mir-200b	1	1	0.797141	0.766259	0.741422	0.336649	0.404773	0.499069	-1.45598	2.08189
414149	ACBD7	100190939	LOC100190939	hsa-mir-200c	1	1	0.804734	0.779506	0.741422	0.306915	0.434506	0.499069	-1.45598	2.2072
414149	ACBD7	154761	LOC154761	hsa-mir-31	2	3	0.622718	0.663196	0.760279	0.458392	0.301887	0.499069	-0.542126	0.027875
414149	ACBD7	254559	LOC254559	hsa-mir-135b	2	3	0.519474	0.647509	0.776305	0.473772	0.302532	0.499069	0.638706	0.431033
414149	ACBD7	254559	LOC254559	hsa-mir-31	2	11	0.622718	0.695276	0.776305	0.430477	0.345827	0.499069	0.638706	0.027875
414149	ACBD7	284023	LOC284023	hsa-mir-135b	2	1	0.519474	0.665419	0.749128	0.43374	0.315389	0.499069	-0.296378	0.431033
414149	ACBD7	284837	LOC284837	hsa-mir-135b	2	10	0.519474	0.662165	0.757825	0.457026	0.300799	0.499069	-0.308568	0.431033
414149	ACBD7	645332	LOC645332	hsa-mir-31	2	3	0.622718	0.705403	0.797864	0.49566	0.302204	0.499069	0.354679	0.027875
414149	ACBD7	25859	PART1	hsa-mir-200b	1	2	0.797141	0.886353	0.799484	0.394522	0.404963	0.499069	-1.16757	2.08189
414149	ACBD7	25859	PART1	hsa-mir-200c	1	2	0.804734	0.894547	0.799484	0.359507	0.439977	0.499069	-1.16757	2.2072
414149	ACBD7	5820	PVT1	hsa-mir-200b	1	16	0.797141	0.883223	0.856191	0.537303	0.318888	0.499069	1.27408	2.08189
414149	ACBD7	5820	PVT1	hsa-mir-200c	1	16	0.804734	0.891504	0.856191	0.516009	0.340182	0.499069	1.27408	2.2072
414149	ACBD7	376693	RPS10P7	hsa-mir-200b	1	1	0.797141	0.841353	0.791703	0.370856	0.420847	0.499069	0.09907	2.08189
414149	ACBD7	376693	RPS10P7	hsa-mir-200c	1	1	0.804734	0.856905	0.791703	0.333727	0.457975	0.499069	0.09907	2.2072
414149	ACBD7	724102	SNHG4	hsa-mir-200b	1	29	0.797141	0.764472	0.782423	0.444538	0.337886	0.499069	-0.500911	2.08189
414149	ACBD7	724102	SNHG4	hsa-mir-200c	1	29	0.804734	0.753952	0.782423	0.45052	0.331903	0.499069	-0.500911	2.2072
55331	ACER3	304	ANXA2P2	hsa-mir-135b	2	2	-0.651671	-0.545665	0.734702	0.434061	0.30064	-0.335112	-0.117961	0.431033
55331	ACER3	304	ANXA2P2	hsa-mir-224	4	2	0.78992	0.709864	0.734702	0.402785	0.331917	-0.335112	-0.117961	-1.72437
55331	ACER3	158376	LOC158376	hsa-mir-215	1	1	0.724809	0.818121	0.773689	0.456127	0.317562	-0.335112	-2.64954	-1.49988
55331	ACER3	158376	LOC158376	hsa-mir-224	4	1	0.78992	0.817893	0.773689	0.361709	0.41198	-0.335112	-2.64954	-1.72437
55331	ACER3	158376	LOC158376	hsa-mir-335	1	2	0.763832	0.756543	0.773689	0.46395	0.309739	-0.335112	-2.64954	-1.89006
55331	ACER3	158376	LOC158376	hsa-mir-652	1	1	0.808124	0.794143	0.773689	0.368541	0.405148	-0.335112	-2.64954	-0.107243
55331	ACER3	90768	MGC45800	hsa-mir-452	2	2	0.776813	0.794173	0.811834	0.509327	0.302508	-0.335112	-1.65258	-2.34865
55331	ACER3	90768	MGC45800	hsa-mir-652	1	5	0.808124	0.781461	0.811834	0.490637	0.321198	-0.335112	-1.65258	-0.107243
48	ACO1	114036	C21orf82	hsa-mir-141	1	1	-0.735968	-0.823317	0.757839	0.395314	0.362525	-1.61579	-0.579698	2.93742
48	ACO1	114036	C21orf82	hsa-mir-200a	1	1	-0.74728	-0.825409	0.757839	0.375934	0.381906	-1.61579	-0.579698	2.70795
26027	ACOT11	84808	C1orf170	hsa-mir-31	2	2	0.426267	0.542174	0.747663	0.412431	0.335232	0.254851	1.00734	0.027875
55856	ACOT13	114036	C21orf82	hsa-mir-141	4	1	-0.758308	-0.823317	0.785119	0.434566	0.350553	0.198138	-0.579698	2.93742
55856	ACOT13	114036	C21orf82	hsa-mir-200a	4	1	-0.755965	-0.825409	0.785119	0.436037	0.349082	0.198138	-0.579698	2.70795
51	ACOX1	100192378	LOC100192378	hsa-mir-378	1	1	0.738091	0.749345	0.745148	0.431494	0.313654	-0.43466	-1.38712	-1.96861
51	ACOX1	158376	LOC158376	hsa-mir-215	2	1	0.764747	0.818121	0.795795	0.45919	0.336604	-0.43466	-2.64954	-1.49988
51	ACOX1	158376	LOC158376	hsa-mir-652	1	1	0.767729	0.794143	0.795795	0.477913	0.317881	-0.43466	-2.64954	-0.107243
92370	ACPL2	645332	LOC645332	hsa-mir-141	1	3	0.693188	0.836539	0.740574	0.406917	0.333656	0.376283	0.354679	2.93742
92370	ACPL2	645332	LOC645332	hsa-mir-200a	1	3	0.684861	0.831684	0.740574	0.42261	0.317964	0.376283	0.354679	2.70795
84532	ACSS1	80307	FER1L4	hsa-mir-141	2	7	0.685587	0.796688	0.760412	0.341366	0.419046	0.332033	0.69529	2.93742
84532	ACSS1	80307	FER1L4	hsa-mir-200a	2	7	0.684282	0.78913	0.760412	0.365897	0.394514	0.332033	0.69529	2.70795
84532	ACSS1	100132341	KIAA0664P3	hsa-mir-141	2	1	0.685587	0.850773	0.737772	0.403816	0.333956	0.332033	-0.217807	2.93742
84532	ACSS1	100132341	KIAA0664P3	hsa-mir-200a	2	1	0.684282	0.835085	0.737772	0.414646	0.323126	0.332033	-0.217807	2.70795
55902	ACSS2	114036	C21orf82	hsa-mir-141	2	1	-0.728625	-0.823317	0.765876	0.426981	0.338895	-1.62556	-0.579698	2.93742
55902	ACSS2	114036	C21orf82	hsa-mir-200a	2	1	-0.764721	-0.825409	0.765876	0.370207	0.395669	-1.62556	-0.579698	2.70795
55902	ACSS2	100192378	LOC100192378	hsa-mir-378	1	1	0.778831	0.749345	0.744171	0.3907	0.353471	-1.62556	-1.38712	-1.96861
55902	ACSS2	158376	LOC158376	hsa-mir-215	1	1	0.702476	0.818121	0.74374	0.413007	0.330733	-1.62556	-2.64954	-1.49988
79611	ACSS3	158376	LOC158376	hsa-mir-215	1	1	0.755349	0.818121	0.751381	0.354032	0.397349	-1.47623	-2.64954	-1.49988
79611	ACSS3	90768	MGC45800	hsa-mir-215	1	8	0.755349	0.767614	0.78134	0.479813	0.301527	-1.47623	-1.65258	-1.49988
10121	ACTR1A	283120	H19	hsa-mir-22	1	11	0.794574	0.847002	0.815423	0.441243	0.37418	0.150285	-0.564225	-0.26185
57180	ACTR3B	5820	PVT1	hsa-mir-141	1	4	0.702891	0.884256	0.756053	0.404957	0.351096	0.009702	1.27408	2.93742
130399	ACVR1C	158376	LOC158376	hsa-mir-215	1	1	0.743712	0.818121	0.780561	0.447726	0.332835	-5.16536	-2.64954	-1.49988
130399	ACVR1C	158376	LOC158376	hsa-mir-224	6	1	0.724834	0.817893	0.780561	0.473589	0.306972	-5.16536	-2.64954	-1.72437
94	ACVRL1	283120	H19	hsa-mir-22	3	11	0.74475	0.847002	0.757549	0.357273	0.400275	-1.12348	-0.564225	-0.26185
102	ADAM10	79940	C6orf155	hsa-mir-141	1	3	0.708955	0.792734	0.754892	0.448662	0.306231	0.017769	-1.71989	2.93742
102	ADAM10	79940	C6orf155	hsa-mir-200a	1	3	0.729273	0.779568	0.754892	0.434905	0.319987	0.017769	-1.71989	2.70795
102	ADAM10	100126791	EGOT	hsa-mir-141	1	1	0.708955	0.861279	0.746415	0.378967	0.367448	0.017769	-0.416928	2.93742
102	ADAM10	100126791	EGOT	hsa-mir-200a	1	1	0.729273	0.88125	0.746415	0.320792	0.425623	0.017769	-0.416928	2.70795
102	ADAM10	100126791	EGOT	hsa-mir-205	1	1	0.720013	0.883326	0.746415	0.339406	0.407009	0.017769	-0.416928	-0.896811
102	ADAM10	440078	FAM66C	hsa-mir-200a	1	1	0.729273	0.755868	0.750114	0.443952	0.306162	0.017769	-0.691502	2.70795
102	ADAM10	440078	FAM66C	hsa-mir-205	1	5	0.720013	0.770428	0.750114	0.441655	0.30846	0.017769	-0.691502	-0.896811
102	ADAM10	55592	GOLGA2B	hsa-mir-141	1	3	0.708955	0.872148	0.76099	0.413508	0.347482	0.017769	0.049457	2.93742
102	ADAM10	55592	GOLGA2B	hsa-mir-200a	1	3	0.729273	0.875745	0.76099	0.370343	0.390648	0.017769	0.049457	2.70795
102	ADAM10	55592	GOLGA2B	hsa-mir-205	1	23	0.720013	0.79623	0.76099	0.44706	0.31393	0.017769	0.049457	-0.896811
102	ADAM10	145837	LOC145837	hsa-mir-205	1	1	0.720013	0.820451	0.749362	0.373597	0.375765	0.017769	1.30838	-0.896811
102	ADAM10	254559	LOC254559	hsa-mir-141	1	2	0.708955	0.899483	0.768348	0.42398	0.344369	0.017769	0.638706	2.93742
102	ADAM10	254559	LOC254559	hsa-mir-200a	1	2	0.729273	0.884862	0.768348	0.386019	0.38233	0.017769	0.638706	2.70795
102	ADAM10	254559	LOC254559	hsa-mir-205	1	4	0.720013	0.886716	0.768348	0.404894	0.363455	0.017769	0.638706	-0.896811
102	ADAM10	284023	LOC284023	hsa-mir-141	1	2	0.708955	0.818772	0.758208	0.438963	0.319245	0.017769	-0.296378	2.93742
102	ADAM10	284023	LOC284023	hsa-mir-200a	1	2	0.729273	0.815884	0.758208	0.412524	0.345684	0.017769	-0.296378	2.70795
102	ADAM10	376693	RPS10P7	hsa-mir-205	1	2	0.720013	0.820952	0.763463	0.434995	0.328468	0.017769	0.09907	-0.896811
102	ADAM10	399669	ZNF321	hsa-mir-205	1	3	0.720013	0.740801	0.736232	0.435151	0.301081	0.017769	-0.066807	-0.896811
4185	ADAM11	154761	LOC154761	hsa-mir-31	1	3	0.5983	0.663196	0.755661	0.438952	0.316708	-0.858615	-0.542126	0.027875
4185	ADAM11	645332	LOC645332	hsa-mir-22	1	10	-0.74798	-0.772068	0.745881	0.399196	0.346685	-0.858615	0.354679	-0.26185
4185	ADAM11	645332	LOC645332	hsa-mir-31	1	3	0.5983	0.705403	0.745881	0.407744	0.338137	-0.858615	0.354679	0.027875
10863	ADAM28	80072	C15orf34	hsa-mir-200b	1	2	0.773872	0.789195	0.765867	0.398833	0.367034	0.254804	0.018	2.08189
10863	ADAM28	80072	C15orf34	hsa-mir-200c	1	2	0.800216	0.812171	0.765867	0.331409	0.434458	0.254804	0.018	2.2072
10863	ADAM28	5820	PVT1	hsa-mir-200b	1	16	0.773872	0.883223	0.740214	0.190946	0.549268	0.254804	1.27408	2.08189
10863	ADAM28	5820	PVT1	hsa-mir-200c	1	16	0.800216	0.891504	0.740214	0.098716	0.641499	0.254804	1.27408	2.2072
125	ADH1B	51054	PLEKHA9	hsa-mir-452	1	2	0.798628	0.747981	0.737063	0.349749	0.387314	-6.80954	-0.593557	-2.34865
9370	ADIPOQ	158376	LOC158376	hsa-mir-224	2	1	0.742078	0.817893	0.779875	0.448391	0.331484	-6.83134	-2.64954	-1.72437
79602	ADIPOR2	729582	DIRC3	hsa-mir-452	2	3	0.777526	0.750852	0.773115	0.455793	0.317322	0.083419	-1.22277	-2.34865
79602	ADIPOR2	339005	WHAMML1	hsa-mir-452	2	1	0.777526	0.725198	0.759947	0.452866	0.307081	0.083419	-1.74496	-2.34865
79924	ADM2	8755	ADAM6	hsa-mir-141	1	2	0.880175	0.787652	0.788861	0.333031	0.45583	2.00128	-1.0859	2.93742
79924	ADM2	8755	ADAM6	hsa-mir-200a	1	2	0.89545	0.777362	0.788861	0.336784	0.452077	2.00128	-1.0859	2.70795
79924	ADM2	80072	C15orf34	hsa-mir-141	1	1	0.880175	0.802754	0.810462	0.394091	0.416371	2.00128	0.018	2.93742
79924	ADM2	80072	C15orf34	hsa-mir-200a	1	1	0.89545	0.801365	0.810462	0.379677	0.430785	2.00128	0.018	2.70795
79924	ADM2	100126791	EGOT	hsa-mir-141	1	1	0.880175	0.861279	0.823739	0.301958	0.521781	2.00128	-0.416928	2.93742
79924	ADM2	100126791	EGOT	hsa-mir-200a	1	1	0.89545	0.88125	0.823739	0.201781	0.621958	2.00128	-0.416928	2.70795
79924	ADM2	100126791	EGOT	hsa-mir-205	4	1	0.804835	0.883326	0.823739	0.422036	0.401704	2.00128	-0.416928	-0.896811
79924	ADM2	100126791	EGOT	hsa-mir-375	1	1	0.800549	0.857375	0.823739	0.450208	0.373531	2.00128	-0.416928	2.55185
79924	ADM2	80307	FER1L4	hsa-mir-141	1	7	0.880175	0.796688	0.741055	0.193343	0.547712	2.00128	0.69529	2.93742
79924	ADM2	80307	FER1L4	hsa-mir-200a	1	7	0.89545	0.78913	0.741055	0.176232	0.564822	2.00128	0.69529	2.70795
79924	ADM2	399717	FLJ45983	hsa-mir-375	1	1	0.800549	0.868426	0.834605	0.478204	0.356401	2.00128	1.74982	2.55185
79924	ADM2	55592	GOLGA2B	hsa-mir-141	1	3	0.880175	0.872148	0.874421	0.473191	0.40123	2.00128	0.049457	2.93742
79924	ADM2	55592	GOLGA2B	hsa-mir-200a	1	3	0.89545	0.875745	0.874421	0.434469	0.439951	2.00128	0.049457	2.70795
79924	ADM2	100132341	KIAA0664P3	hsa-mir-141	1	1	0.880175	0.850773	0.836705	0.355841	0.480864	2.00128	-0.217807	2.93742
79924	ADM2	100132341	KIAA0664P3	hsa-mir-200a	1	1	0.89545	0.835085	0.836705	0.366414	0.470291	2.00128	-0.217807	2.70795
79924	ADM2	100125556	LOC100125556	hsa-mir-141	1	3	0.880175	0.823205	0.777824	0.228093	0.549731	2.00128	0.698742	2.93742
79924	ADM2	100125556	LOC100125556	hsa-mir-200a	1	3	0.89545	0.828213	0.777824	0.17943	0.598394	2.00128	0.698742	2.70795
79924	ADM2	100130093	LOC100130093	hsa-mir-141	1	4	0.880175	0.831206	0.826284	0.387274	0.43901	2.00128	0.134546	2.93742
79924	ADM2	100130093	LOC100130093	hsa-mir-200a	1	4	0.89545	0.821261	0.826284	0.392111	0.434172	2.00128	0.134546	2.70795
79924	ADM2	100133669	LOC100133669	hsa-mir-141	1	1	0.880175	0.840127	0.79673	0.246852	0.549878	2.00128	-0.696808	2.93742
79924	ADM2	100133669	LOC100133669	hsa-mir-200a	1	1	0.89545	0.834568	0.79673	0.229137	0.567594	2.00128	-0.696808	2.70795
79924	ADM2	145837	LOC145837	hsa-mir-205	4	1	0.804835	0.820451	0.782366	0.411224	0.371142	2.00128	1.30838	-0.896811
79924	ADM2	145837	LOC145837	hsa-mir-375	1	7	0.800549	0.847879	0.782366	0.365008	0.417358	2.00128	1.30838	2.55185
79924	ADM2	154761	LOC154761	hsa-mir-141	1	3	0.880175	0.762382	0.776895	0.324107	0.452788	2.00128	-0.542126	2.93742
79924	ADM2	154761	LOC154761	hsa-mir-200a	1	3	0.89545	0.741175	0.776895	0.354733	0.422162	2.00128	-0.542126	2.70795
79924	ADM2	154761	LOC154761	hsa-mir-205	4	14	0.804835	0.73491	0.776895	0.443592	0.333303	2.00128	-0.542126	-0.896811
79924	ADM2	154761	LOC154761	hsa-mir-31	2	3	0.526461	0.663196	0.776895	0.466163	0.310732	2.00128	-0.542126	0.027875
79924	ADM2	254559	LOC254559	hsa-mir-141	1	2	0.880175	0.899483	0.871554	0.404499	0.467055	2.00128	0.638706	2.93742
79924	ADM2	254559	LOC254559	hsa-mir-200a	1	2	0.89545	0.884862	0.871554	0.408384	0.46317	2.00128	0.638706	2.70795
79924	ADM2	284023	LOC284023	hsa-mir-378	6	1	-0.714638	-0.775235	0.750694	0.446947	0.303746	2.00128	-0.296378	-1.96861
79924	ADM2	284023	LOC284023	hsa-mir-141	1	2	0.880175	0.818772	0.750694	0.087654	0.663039	2.00128	-0.296378	2.93742
79924	ADM2	284023	LOC284023	hsa-mir-200a	1	2	0.89545	0.815884	0.750694	0.046995	0.703699	2.00128	-0.296378	2.70795
79924	ADM2	645332	LOC645332	hsa-mir-141	1	3	0.880175	0.836539	0.82097	0.345657	0.475313	2.00128	0.354679	2.93742
79924	ADM2	645332	LOC645332	hsa-mir-200a	1	3	0.89545	0.831684	0.82097	0.331009	0.48996	2.00128	0.354679	2.70795
79924	ADM2	678655	LOC678655	hsa-mir-141	1	4	0.880175	0.747866	0.734746	0.275023	0.459723	2.00128	-0.088967	2.93742
79924	ADM2	678655	LOC678655	hsa-mir-200a	1	4	0.89545	0.711715	0.734746	0.350193	0.384553	2.00128	-0.088967	2.70795
79924	ADM2	96610	LOC96610	hsa-mir-141	1	1	0.880175	0.744989	0.747029	0.317171	0.429858	2.00128	-0.481269	2.93742
79924	ADM2	96610	LOC96610	hsa-mir-200a	1	1	0.89545	0.730665	0.747029	0.338142	0.408887	2.00128	-0.481269	2.70795
79924	ADM2	96610	LOC96610	hsa-mir-205	4	6	0.804835	0.745199	0.747029	0.388916	0.358113	2.00128	-0.481269	-0.896811
79924	ADM2	96610	LOC96610	hsa-mir-31	2	2	0.526461	0.52914	0.747029	0.447027	0.300003	2.00128	-0.481269	0.027875
79924	ADM2	100188954	NCRNA00093	hsa-mir-141	1	3	0.880175	0.775179	0.75469	0.29044	0.46425	2.00128	-0.995858	2.93742
79924	ADM2	100188954	NCRNA00093	hsa-mir-200a	1	3	0.89545	0.771101	0.75469	0.285995	0.468694	2.00128	-0.995858	2.70795
79924	ADM2	100188954	NCRNA00093	hsa-mir-375	1	2	0.800549	0.76661	0.75469	0.386906	0.367784	2.00128	-0.995858	2.55185
79924	ADM2	25859	PART1	hsa-mir-141	1	1	0.880175	0.864752	0.811421	0.288562	0.522859	2.00128	-1.16757	2.93742
79924	ADM2	25859	PART1	hsa-mir-200a	1	1	0.89545	0.871821	0.811421	0.231428	0.579993	2.00128	-1.16757	2.70795
79924	ADM2	25859	PART1	hsa-mir-205	4	1	0.804835	0.80162	0.811421	0.508872	0.302549	2.00128	-1.16757	-0.896811
79924	ADM2	5820	PVT1	hsa-mir-141	1	4	0.880175	0.884256	0.838056	0.284777	0.553278	2.00128	1.27408	2.93742
79924	ADM2	5820	PVT1	hsa-mir-200a	1	4	0.89545	0.886946	0.838056	0.229118	0.608938	2.00128	1.27408	2.70795
79924	ADM2	283673	TMEM84	hsa-mir-205	4	2	0.804835	0.813117	0.772797	0.367461	0.405336	2.00128	-0.378241	-0.896811
79924	ADM2	283673	TMEM84	hsa-mir-375	1	2	0.800549	0.812623	0.772797	0.366785	0.406012	2.00128	-0.378241	2.55185
79924	ADM2	150244	ZDHHC8P1	hsa-mir-141	1	2	0.880175	0.875334	0.823048	0.259813	0.563235	2.00128	-0.641148	2.93742
79924	ADM2	150244	ZDHHC8P1	hsa-mir-200a	1	2	0.89545	0.879102	0.823048	0.208783	0.614266	2.00128	-0.641148	2.70795
23394	ADNP	55592	GOLGA2B	hsa-mir-141	2	3	0.704293	0.872148	0.755977	0.408068	0.347909	0.469853	0.049457	2.93742
23394	ADNP	55592	GOLGA2B	hsa-mir-200a	2	3	0.702013	0.875745	0.755977	0.410665	0.345311	0.469853	0.049457	2.70795
23394	ADNP	724102	SNHG4	hsa-mir-141	2	19	0.704293	0.777936	0.739858	0.430346	0.309512	0.469853	-0.500911	2.93742
23394	ADNP	724102	SNHG4	hsa-mir-200a	2	19	0.702013	0.77033	0.739858	0.438391	0.301467	0.469853	-0.500911	2.70795
23394	ADNP	7754	ZNF204P	hsa-mir-22	1	2	-0.736718	-0.758457	0.746139	0.425169	0.32097	0.469853	-2.13791	-0.26185
150	ADRA2A	158376	LOC158376	hsa-mir-335	3	2	0.733114	0.756543	0.746036	0.430361	0.315675	-1.68514	-2.64954	-1.89006
157	ADRBK2	339524	LOC339524	hsa-mir-452	3	9	0.708966	0.803142	0.74812	0.425344	0.322775	-1.57792	-2.87067	-2.34865
159	ADSS	440078	FAM66C	hsa-mir-135b	1	7	0.489047	0.489388	0.74614	0.438902	0.307238	0.937783	-0.691502	0.431033
159	ADSS	100133669	LOC100133669	hsa-mir-135b	1	5	0.489047	0.669908	0.75076	0.385751	0.365009	0.937783	-0.696808	0.431033
159	ADSS	254559	LOC254559	hsa-mir-135b	1	3	0.489047	0.647509	0.753613	0.326126	0.427487	0.937783	0.638706	0.431033
159	ADSS	550112	LOC550112	hsa-mir-135b	1	5	0.489047	0.554174	0.750905	0.420543	0.330362	0.937783	0.228879	0.431033
159	ADSS	645332	LOC645332	hsa-mir-135b	1	5	0.489047	0.586755	0.793879	0.471245	0.322633	0.937783	0.354679	0.431033
64782	AEN	5820	PVT1	hsa-mir-200b	1	16	0.722137	0.883223	0.794725	0.483718	0.311007	0.273462	1.27408	2.08189
64782	AEN	5820	PVT1	hsa-mir-200c	1	16	0.728663	0.891504	0.794725	0.46774	0.326985	0.273462	1.27408	2.2072
134265	AFAP1L1	114036	C21orf82	hsa-mir-141	1	1	-0.760926	-0.823317	0.757495	0.355749	0.401745	-1.43446	-0.579698	2.93742
134265	AFAP1L1	114036	C21orf82	hsa-mir-200a	1	1	-0.751525	-0.825409	0.757495	0.368338	0.389157	-1.43446	-0.579698	2.70795
134265	AFAP1L1	114036	C21orf82	hsa-mir-22	2	2	0.822469	0.712165	0.757495	0.430142	0.327352	-1.43446	-0.579698	-0.26185
134265	AFAP1L1	283120	H19	hsa-mir-22	2	11	0.822469	0.847002	0.825938	0.427635	0.398304	-1.43446	-0.564225	-0.26185
134265	AFAP1L1	100192378	LOC100192378	hsa-mir-378	1	1	0.793511	0.749345	0.787129	0.485914	0.301214	-1.43446	-1.38712	-1.96861
84632	AFAP1L2	80072	C15orf34	hsa-mir-31	1	1	0.671371	0.68097	0.809913	0.502286	0.307628	-1.1726	0.018	0.027875
84632	AFAP1L2	440465	FLJ90757	hsa-mir-31	1	7	0.671371	0.618858	0.760283	0.444477	0.315806	-1.1726	0.312255	0.027875
84632	AFAP1L2	55592	GOLGA2B	hsa-mir-31	1	6	0.671371	0.630583	0.752797	0.397346	0.355451	-1.1726	0.049457	0.027875
84632	AFAP1L2	100125556	LOC100125556	hsa-mir-31	1	3	0.671371	0.686189	0.756145	0.449416	0.306729	-1.1726	0.698742	0.027875
84632	AFAP1L2	100133669	LOC100133669	hsa-mir-31	1	4	0.671371	0.716421	0.801007	0.488284	0.312723	-1.1726	-0.696808	0.027875
84632	AFAP1L2	145837	LOC145837	hsa-mir-31	1	2	0.671371	0.642757	0.7836	0.481158	0.302442	-1.1726	1.30838	0.027875
84632	AFAP1L2	645332	LOC645332	hsa-mir-31	1	3	0.671371	0.705403	0.807006	0.445942	0.361065	-1.1726	0.354679	0.027875
84632	AFAP1L2	399668	NCRNA00086	hsa-mir-31	1	2	0.671371	0.657094	0.783001	0.448847	0.334154	-1.1726	-2.92162	0.027875
84632	AFAP1L2	25859	PART1	hsa-mir-31	1	1	0.671371	0.515351	0.746126	0.433746	0.31238	-1.1726	-1.16757	0.027875
84632	AFAP1L2	5820	PVT1	hsa-mir-31	1	3	0.671371	0.712131	0.799702	0.441062	0.35864	-1.1726	1.27408	0.027875
3899	AFF3	80072	C15orf34	hsa-mir-141	3	1	0.732689	0.802754	0.75319	0.406628	0.346562	-0.124471	0.018	2.93742
3899	AFF3	80072	C15orf34	hsa-mir-200a	3	1	0.729723	0.801365	0.75319	0.411775	0.341415	-0.124471	0.018	2.70795
3899	AFF3	80072	C15orf34	hsa-mir-200b	1	2	0.733026	0.789195	0.75319	0.418177	0.335012	-0.124471	0.018	2.08189
3899	AFF3	80072	C15orf34	hsa-mir-200c	1	2	0.755868	0.812171	0.75319	0.364669	0.388521	-0.124471	0.018	2.2072
3899	AFF3	100132341	KIAA0664P3	hsa-mir-141	3	1	0.732689	0.850773	0.773813	0.420683	0.35313	-0.124471	-0.217807	2.93742
3899	AFF3	100132341	KIAA0664P3	hsa-mir-200a	3	1	0.729723	0.835085	0.773813	0.437156	0.336658	-0.124471	-0.217807	2.70795
3899	AFF3	145837	LOC145837	hsa-mir-200b	1	7	0.733026	0.860937	0.778081	0.42188	0.356201	-0.124471	1.30838	2.08189
3899	AFF3	145837	LOC145837	hsa-mir-200c	1	7	0.755868	0.878008	0.778081	0.363489	0.414591	-0.124471	1.30838	2.2072
3899	AFF3	145837	LOC145837	hsa-mir-205	1	1	0.743589	0.820451	0.778081	0.444583	0.333498	-0.124471	1.30838	-0.896811
3899	AFF3	254559	LOC254559	hsa-mir-205	1	4	0.743589	0.886716	0.817662	0.512129	0.305533	-0.124471	0.638706	-0.896811
3899	AFF3	284023	LOC284023	hsa-mir-141	3	2	0.732689	0.818772	0.755064	0.397105	0.357959	-0.124471	-0.296378	2.93742
3899	AFF3	284023	LOC284023	hsa-mir-200a	3	2	0.729723	0.815884	0.755064	0.403931	0.351133	-0.124471	-0.296378	2.70795
3899	AFF3	440905	LOC440905	hsa-mir-141	3	10	0.732689	0.762742	0.74276	0.417855	0.324905	-0.124471	0.517161	2.93742
3899	AFF3	440905	LOC440905	hsa-mir-200a	3	10	0.729723	0.763538	0.74276	0.420326	0.322434	-0.124471	0.517161	2.70795
3899	AFF3	440905	LOC440905	hsa-mir-200b	1	7	0.733026	0.752797	0.74276	0.42645	0.31631	-0.124471	0.517161	2.08189
3899	AFF3	440905	LOC440905	hsa-mir-200c	1	7	0.755868	0.77047	0.74276	0.384279	0.358482	-0.124471	0.517161	2.2072
3899	AFF3	376693	RPS10P7	hsa-mir-200b	1	1	0.733026	0.841353	0.800187	0.499005	0.301183	-0.124471	0.09907	2.08189
3899	AFF3	376693	RPS10P7	hsa-mir-200c	1	1	0.755868	0.856905	0.800187	0.451802	0.348385	-0.124471	0.09907	2.2072
3899	AFF3	376693	RPS10P7	hsa-mir-205	1	2	0.743589	0.820952	0.800187	0.496965	0.303222	-0.124471	0.09907	-0.896811
3899	AFF3	283673	TMEM84	hsa-mir-200b	1	2	0.733026	0.840297	0.795241	0.48618	0.30906	-0.124471	-0.378241	2.08189
3899	AFF3	283673	TMEM84	hsa-mir-200c	1	2	0.755868	0.846032	0.795241	0.446212	0.349029	-0.124471	-0.378241	2.2072
3899	AFF3	283673	TMEM84	hsa-mir-205	1	2	0.743589	0.813117	0.795241	0.489746	0.305494	-0.124471	-0.378241	-0.896811
3899	AFF3	150244	ZDHHC8P1	hsa-mir-141	3	2	0.732689	0.875334	0.737877	0.293345	0.444532	-0.124471	-0.641148	2.93742
3899	AFF3	150244	ZDHHC8P1	hsa-mir-200a	3	2	0.729723	0.879102	0.737877	0.295728	0.442149	-0.124471	-0.641148	2.70795
79841	AGBL2	80072	C15orf34	hsa-mir-141	1	1	0.774808	0.802754	0.76907	0.413219	0.355852	0.445106	0.018	2.93742
79841	AGBL2	80072	C15orf34	hsa-mir-200a	1	1	0.787552	0.801365	0.76907	0.400775	0.368295	0.445106	0.018	2.70795
79841	AGBL2	79940	C6orf155	hsa-mir-200a	1	3	0.787552	0.779568	0.811651	0.506127	0.305524	0.445106	-1.71989	2.70795
79841	AGBL2	100126791	EGOT	hsa-mir-141	1	1	0.774808	0.861279	0.794552	0.414592	0.37996	0.445106	-0.416928	2.93742
79841	AGBL2	100126791	EGOT	hsa-mir-200a	1	1	0.787552	0.88125	0.794552	0.368674	0.425878	0.445106	-0.416928	2.70795
79841	AGBL2	440078	FAM66C	hsa-mir-141	1	1	0.774808	0.751836	0.752564	0.439527	0.313037	0.445106	-0.691502	2.93742
79841	AGBL2	440078	FAM66C	hsa-mir-200a	1	1	0.787552	0.755868	0.752564	0.428448	0.324116	0.445106	-0.691502	2.70795
79841	AGBL2	80307	FER1L4	hsa-mir-141	1	7	0.774808	0.796688	0.762769	0.409785	0.352984	0.445106	0.69529	2.93742
79841	AGBL2	80307	FER1L4	hsa-mir-200a	1	7	0.787552	0.78913	0.762769	0.38624	0.376529	0.445106	0.69529	2.70795
79841	AGBL2	55592	GOLGA2B	hsa-mir-200a	1	3	0.787552	0.875745	0.851153	0.545842	0.305311	0.445106	0.049457	2.70795
79841	AGBL2	414777	HCG18	hsa-mir-200a	1	7	0.787552	0.71564	0.752216	0.451364	0.300852	0.445106	-0.073861	2.70795
79841	AGBL2	100132341	KIAA0664P3	hsa-mir-141	1	1	0.774808	0.850773	0.785737	0.384751	0.400985	0.445106	-0.217807	2.93742
79841	AGBL2	100132341	KIAA0664P3	hsa-mir-200a	1	1	0.787552	0.835085	0.785737	0.374788	0.410949	0.445106	-0.217807	2.70795
79841	AGBL2	100133669	LOC100133669	hsa-mir-141	1	1	0.774808	0.840127	0.742393	0.268793	0.4736	0.445106	-0.696808	2.93742
79841	AGBL2	100133669	LOC100133669	hsa-mir-200a	1	1	0.787552	0.834568	0.742393	0.240536	0.501857	0.445106	-0.696808	2.70795
79841	AGBL2	100190939	LOC100190939	hsa-mir-141	1	2	0.774808	0.740313	0.755847	0.450055	0.305792	0.445106	-1.45598	2.93742
79841	AGBL2	100190939	LOC100190939	hsa-mir-200a	1	2	0.787552	0.760018	0.755847	0.412079	0.343768	0.445106	-1.45598	2.70795
79841	AGBL2	254559	LOC254559	hsa-mir-141	1	2	0.774808	0.899483	0.818059	0.446903	0.371156	0.445106	0.638706	2.93742
79841	AGBL2	254559	LOC254559	hsa-mir-200a	1	2	0.787552	0.884862	0.818059	0.434917	0.383142	0.445106	0.638706	2.70795
79841	AGBL2	284023	LOC284023	hsa-mir-141	1	2	0.774808	0.818772	0.78763	0.442509	0.345121	0.445106	-0.296378	2.93742
79841	AGBL2	284023	LOC284023	hsa-mir-200a	1	2	0.787552	0.815884	0.78763	0.431214	0.356416	0.445106	-0.296378	2.70795
79841	AGBL2	440905	LOC440905	hsa-mir-141	1	10	0.774808	0.762742	0.776941	0.45812	0.318821	0.445106	0.517161	2.93742
79841	AGBL2	440905	LOC440905	hsa-mir-200a	1	10	0.787552	0.763538	0.776941	0.435939	0.341002	0.445106	0.517161	2.70795
79841	AGBL2	645332	LOC645332	hsa-mir-141	1	3	0.774808	0.836539	0.771187	0.37472	0.396467	0.445106	0.354679	2.93742
79841	AGBL2	645332	LOC645332	hsa-mir-200a	1	3	0.787552	0.831684	0.771187	0.361284	0.409902	0.445106	0.354679	2.70795
79841	AGBL2	100188954	NCRNA00093	hsa-mir-141	1	3	0.774808	0.775179	0.781561	0.459909	0.321651	0.445106	-0.995858	2.93742
79841	AGBL2	100188954	NCRNA00093	hsa-mir-200a	1	3	0.787552	0.771101	0.781561	0.444801	0.336759	0.445106	-0.995858	2.70795
79841	AGBL2	5820	PVT1	hsa-mir-141	1	4	0.774808	0.884256	0.753204	0.253888	0.499316	0.445106	1.27408	2.93742
79841	AGBL2	5820	PVT1	hsa-mir-200a	1	4	0.787552	0.886946	0.753204	0.225624	0.52758	0.445106	1.27408	2.70795
79841	AGBL2	150244	ZDHHC8P1	hsa-mir-141	1	2	0.774808	0.875334	0.803105	0.423139	0.379965	0.445106	-0.641148	2.93742
79841	AGBL2	150244	ZDHHC8P1	hsa-mir-200a	1	2	0.787552	0.879102	0.803105	0.395598	0.407507	0.445106	-0.641148	2.70795
375790	AGRN	80072	C15orf34	hsa-mir-141	1	1	0.739396	0.802754	0.735604	0.353819	0.381785	0.501249	0.018	2.93742
375790	AGRN	80072	C15orf34	hsa-mir-200a	1	1	0.732796	0.801365	0.735604	0.364512	0.371092	0.501249	0.018	2.70795
375790	AGRN	654434	C17orf86	hsa-mir-141	1	1	0.739396	0.752688	0.736263	0.405465	0.330798	0.501249	-0.177771	2.93742
375790	AGRN	55592	GOLGA2B	hsa-mir-141	1	3	0.739396	0.872148	0.767921	0.37359	0.394331	0.501249	0.049457	2.93742
375790	AGRN	55592	GOLGA2B	hsa-mir-200a	1	3	0.732796	0.875745	0.767921	0.3841	0.383821	0.501249	0.049457	2.70795
375790	AGRN	100132341	KIAA0664P3	hsa-mir-141	1	1	0.739396	0.850773	0.786006	0.443573	0.342433	0.501249	-0.217807	2.93742
375790	AGRN	100132341	KIAA0664P3	hsa-mir-200a	1	1	0.732796	0.835085	0.786006	0.464988	0.321018	0.501249	-0.217807	2.70795
375790	AGRN	254559	LOC254559	hsa-mir-141	1	2	0.739396	0.899483	0.744251	0.269136	0.475115	0.501249	0.638706	2.93742
375790	AGRN	254559	LOC254559	hsa-mir-200a	1	2	0.732796	0.884862	0.744251	0.302304	0.441947	0.501249	0.638706	2.70795
84883	AIFM2	256355	RPS2P32	hsa-mir-224	1	2	0.835808	0.695979	0.746546	0.418133	0.328413	-1.8848	-1.38167	-1.72437
26289	AK5	80072	C15orf34	hsa-mir-135b	1	1	0.656254	0.73499	0.798323	0.412278	0.386045	-2.99762	0.018	0.431033
26289	AK5	163720	CYP4Z2P	hsa-mir-375	1	4	0.843954	0.697792	0.757449	0.438649	0.318799	-2.99762	1.68011	2.55185
26289	AK5	440078	FAM66C	hsa-mir-375	1	1	0.843954	0.727784	0.783399	0.459888	0.323511	-2.99762	-0.691502	2.55185
26289	AK5	55592	GOLGA2B	hsa-mir-135b	1	7	0.656254	0.650531	0.777285	0.451491	0.325795	-2.99762	0.049457	0.431033
26289	AK5	55592	GOLGA2B	hsa-mir-375	1	16	0.843954	0.753609	0.777285	0.400666	0.37662	-2.99762	0.049457	2.55185
26289	AK5	100132341	KIAA0664P3	hsa-mir-135b	1	12	0.656254	0.610719	0.736796	0.401305	0.335491	-2.99762	-0.217807	0.431033
26289	AK5	100125556	LOC100125556	hsa-mir-135b	1	4	0.656254	0.673774	0.742885	0.364514	0.37837	-2.99762	0.698742	0.431033
26289	AK5	100125556	LOC100125556	hsa-mir-375	1	2	0.843954	0.677004	0.742885	0.43447	0.308415	-2.99762	0.698742	2.55185
26289	AK5	100130093	LOC100130093	hsa-mir-375	1	2	0.843954	0.713859	0.751404	0.396489	0.354915	-2.99762	0.134546	2.55185
26289	AK5	100133669	LOC100133669	hsa-mir-135b	1	5	0.656254	0.669908	0.814887	0.500034	0.314853	-2.99762	-0.696808	0.431033
26289	AK5	284023	LOC284023	hsa-mir-135b	1	1	0.656254	0.665419	0.803302	0.435958	0.367344	-2.99762	-0.296378	0.431033
26289	AK5	284837	LOC284837	hsa-mir-135b	1	10	0.656254	0.662165	0.746602	0.379707	0.366895	-2.99762	-0.308568	0.431033
26289	AK5	284837	LOC284837	hsa-mir-375	1	1	0.843954	0.675406	0.746602	0.446411	0.300191	-2.99762	-0.308568	2.55185
26289	AK5	645332	LOC645332	hsa-mir-135b	1	5	0.656254	0.586755	0.790096	0.459845	0.330251	-2.99762	0.354679	0.431033
26289	AK5	645332	LOC645332	hsa-mir-375	1	3	0.843954	0.732568	0.790096	0.470628	0.319468	-2.99762	0.354679	2.55185
26289	AK5	92659	LOC92659	hsa-mir-135b	1	2	0.656254	0.646401	0.75213	0.374156	0.377974	-2.99762	1.52104	0.431033
26289	AK5	100188954	NCRNA00093	hsa-mir-375	1	2	0.843954	0.76661	0.766997	0.348431	0.418566	-2.99762	-0.995858	2.55185
26289	AK5	5820	PVT1	hsa-mir-135b	1	6	0.656254	0.690613	0.827771	0.50806	0.319711	-2.99762	1.27408	0.431033
26289	AK5	5820	PVT1	hsa-mir-375	1	2	0.843954	0.768378	0.827771	0.522264	0.305507	-2.99762	1.27408	2.55185
26289	AK5	283673	TMEM84	hsa-mir-375	1	2	0.843954	0.812623	0.85429	0.538911	0.315378	-2.99762	-0.378241	2.55185
9590	AKAP12	729582	DIRC3	hsa-mir-452	1	3	0.806222	0.750852	0.793336	0.48109	0.312246	-2.48955	-1.22277	-2.34865
9495	AKAP5	79940	C6orf155	hsa-mir-141	2	3	0.774344	0.792734	0.801079	0.485413	0.315666	1.22788	-1.71989	2.93742
9495	AKAP5	79940	C6orf155	hsa-mir-200a	2	3	0.779709	0.779568	0.801079	0.49276	0.308319	1.22788	-1.71989	2.70795
9495	AKAP5	222161	DKFZP586I1420	hsa-mir-200c	4	2	0.786592	0.700248	0.741409	0.432382	0.309027	1.22788	0.114378	2.2072
9495	AKAP5	100126791	EGOT	hsa-mir-141	2	1	0.774344	0.861279	0.738167	0.221568	0.516598	1.22788	-0.416928	2.93742
9495	AKAP5	100126791	EGOT	hsa-mir-200a	2	1	0.779709	0.88125	0.738167	0.17249	0.565677	1.22788	-0.416928	2.70795
9495	AKAP5	100126791	EGOT	hsa-mir-375	1	1	0.713493	0.857375	0.738167	0.350601	0.387565	1.22788	-0.416928	2.55185
9495	AKAP5	440078	FAM66C	hsa-mir-141	2	1	0.774344	0.751836	0.739904	0.37804	0.361863	1.22788	-0.691502	2.93742
9495	AKAP5	440078	FAM66C	hsa-mir-200a	2	1	0.779709	0.755868	0.739904	0.367231	0.372673	1.22788	-0.691502	2.70795
9495	AKAP5	440078	FAM66C	hsa-mir-200b	4	4	0.76123	0.773054	0.739904	0.368126	0.371778	1.22788	-0.691502	2.08189
9495	AKAP5	440078	FAM66C	hsa-mir-200c	4	4	0.786592	0.791608	0.739904	0.310716	0.429188	1.22788	-0.691502	2.2072
9495	AKAP5	399717	FLJ45983	hsa-mir-375	1	1	0.713493	0.868426	0.750715	0.398148	0.352567	1.22788	1.74982	2.55185
9495	AKAP5	55592	GOLGA2B	hsa-mir-141	2	3	0.774344	0.872148	0.839407	0.529965	0.309442	1.22788	0.049457	2.93742
9495	AKAP5	55592	GOLGA2B	hsa-mir-200a	2	3	0.779709	0.875745	0.839407	0.517988	0.321418	1.22788	0.049457	2.70795
9495	AKAP5	55592	GOLGA2B	hsa-mir-200c	4	4	0.786592	0.87447	0.839407	0.505989	0.333417	1.22788	0.049457	2.2072
9495	AKAP5	100132341	KIAA0664P3	hsa-mir-141	2	1	0.774344	0.850773	0.776992	0.35545	0.421542	1.22788	-0.217807	2.93742
9495	AKAP5	100132341	KIAA0664P3	hsa-mir-200a	2	1	0.779709	0.835085	0.776992	0.365414	0.411578	1.22788	-0.217807	2.70795
9495	AKAP5	100133669	LOC100133669	hsa-mir-141	2	1	0.774344	0.840127	0.740226	0.261297	0.478929	1.22788	-0.696808	2.93742
9495	AKAP5	100133669	LOC100133669	hsa-mir-200a	2	1	0.779709	0.834568	0.740226	0.259477	0.480749	1.22788	-0.696808	2.70795
9495	AKAP5	254559	LOC254559	hsa-mir-141	2	2	0.774344	0.899483	0.826242	0.469213	0.357029	1.22788	0.638706	2.93742
9495	AKAP5	254559	LOC254559	hsa-mir-200a	2	2	0.779709	0.884862	0.826242	0.4673	0.358942	1.22788	0.638706	2.70795
9495	AKAP5	284023	LOC284023	hsa-mir-141	2	2	0.774344	0.818772	0.813305	0.493539	0.319766	1.22788	-0.296378	2.93742
9495	AKAP5	284023	LOC284023	hsa-mir-200a	2	2	0.779709	0.815884	0.813305	0.489311	0.323994	1.22788	-0.296378	2.70795
9495	AKAP5	440905	LOC440905	hsa-mir-141	2	10	0.774344	0.762742	0.751154	0.392291	0.358864	1.22788	0.517161	2.93742
9495	AKAP5	440905	LOC440905	hsa-mir-200a	2	10	0.779709	0.763538	0.751154	0.385362	0.365793	1.22788	0.517161	2.70795
9495	AKAP5	440905	LOC440905	hsa-mir-200b	4	7	0.76123	0.752797	0.751154	0.417234	0.33392	1.22788	0.517161	2.08189
9495	AKAP5	440905	LOC440905	hsa-mir-200c	4	7	0.786592	0.77047	0.751154	0.368649	0.382506	1.22788	0.517161	2.2072
9495	AKAP5	550112	LOC550112	hsa-mir-200c	4	1	0.786592	0.704207	0.749596	0.446331	0.303265	1.22788	0.228879	2.2072
9495	AKAP5	645332	LOC645332	hsa-mir-135b	3	5	0.538064	0.586755	0.751901	0.408439	0.343462	1.22788	0.354679	0.431033
9495	AKAP5	645332	LOC645332	hsa-mir-141	2	3	0.774344	0.836539	0.751901	0.300355	0.451546	1.22788	0.354679	2.93742
9495	AKAP5	645332	LOC645332	hsa-mir-200a	2	3	0.779709	0.831684	0.751901	0.297497	0.454404	1.22788	0.354679	2.70795
9495	AKAP5	100188954	NCRNA00093	hsa-mir-141	2	3	0.774344	0.775179	0.773032	0.432219	0.340813	1.22788	-0.995858	2.93742
9495	AKAP5	100188954	NCRNA00093	hsa-mir-200a	2	3	0.779709	0.771101	0.773032	0.430925	0.342108	1.22788	-0.995858	2.70795
9495	AKAP5	5820	PVT1	hsa-mir-141	2	4	0.774344	0.884256	0.738891	0.183323	0.555568	1.22788	1.27408	2.93742
9495	AKAP5	5820	PVT1	hsa-mir-200a	2	4	0.779709	0.886946	0.738891	0.163663	0.575228	1.22788	1.27408	2.70795
9495	AKAP5	5820	PVT1	hsa-mir-200b	4	16	0.76123	0.883223	0.738891	0.218854	0.520037	1.22788	1.27408	2.08189
9495	AKAP5	5820	PVT1	hsa-mir-200c	4	16	0.786592	0.891504	0.738891	0.134566	0.604324	1.22788	1.27408	2.2072
9495	AKAP5	5820	PVT1	hsa-mir-375	1	2	0.713493	0.768378	0.738891	0.425177	0.313713	1.22788	1.27408	2.55185
9495	AKAP5	23642	SNHG1	hsa-mir-141	2	12	0.774344	0.73477	0.768349	0.464532	0.303817	1.22788	0.070803	2.93742
9495	AKAP5	283673	TMEM84	hsa-mir-200b	4	2	0.76123	0.840297	0.774889	0.384659	0.39023	1.22788	-0.378241	2.08189
9495	AKAP5	283673	TMEM84	hsa-mir-200c	4	2	0.786592	0.846032	0.774889	0.332348	0.442541	1.22788	-0.378241	2.2072
9495	AKAP5	150244	ZDHHC8P1	hsa-mir-141	2	2	0.774344	0.875334	0.768449	0.296252	0.472197	1.22788	-0.641148	2.93742
9495	AKAP5	150244	ZDHHC8P1	hsa-mir-200a	2	2	0.779709	0.879102	0.768449	0.278129	0.49032	1.22788	-0.641148	2.70795
214	ALCAM	8755	ADAM6	hsa-mir-141	1	2	0.827416	0.787652	0.749445	0.282449	0.466996	0.584608	-1.0859	2.93742
214	ALCAM	8755	ADAM6	hsa-mir-200a	1	2	0.845838	0.777362	0.749445	0.273937	0.475508	0.584608	-1.0859	2.70795
214	ALCAM	79940	C6orf155	hsa-mir-141	1	3	0.827416	0.792734	0.746674	0.265106	0.481568	0.584608	-1.71989	2.93742
214	ALCAM	79940	C6orf155	hsa-mir-200a	1	3	0.845838	0.779568	0.746674	0.261255	0.485419	0.584608	-1.71989	2.70795
214	ALCAM	79940	C6orf155	hsa-mir-205	1	1	0.825902	0.746518	0.746674	0.346865	0.399809	0.584608	-1.71989	-0.896811
214	ALCAM	79940	C6orf155	hsa-mir-375	1	1	0.785932	0.739707	0.746674	0.397314	0.34936	0.584608	-1.71989	2.55185
214	ALCAM	100126791	EGOT	hsa-mir-141	1	1	0.827416	0.861279	0.831528	0.416634	0.414893	0.584608	-0.416928	2.93742
214	ALCAM	100126791	EGOT	hsa-mir-200a	1	1	0.845838	0.88125	0.831528	0.34162	0.489907	0.584608	-0.416928	2.70795
214	ALCAM	100126791	EGOT	hsa-mir-205	1	1	0.825902	0.883326	0.831528	0.385887	0.445641	0.584608	-0.416928	-0.896811
214	ALCAM	100126791	EGOT	hsa-mir-375	1	1	0.785932	0.857375	0.831528	0.495503	0.336025	0.584608	-0.416928	2.55185
214	ALCAM	440078	FAM66C	hsa-mir-135b	2	7	0.614875	0.489388	0.744797	0.354952	0.389846	0.584608	-0.691502	0.431033
214	ALCAM	440078	FAM66C	hsa-mir-141	1	1	0.827416	0.751836	0.744797	0.33141	0.413387	0.584608	-0.691502	2.93742
214	ALCAM	440078	FAM66C	hsa-mir-200a	1	1	0.845838	0.755868	0.744797	0.301944	0.442854	0.584608	-0.691502	2.70795
214	ALCAM	440078	FAM66C	hsa-mir-200b	1	4	0.835102	0.773054	0.744797	0.284336	0.460462	0.584608	-0.691502	2.08189
214	ALCAM	440078	FAM66C	hsa-mir-200c	1	4	0.856703	0.791608	0.744797	0.211389	0.533408	0.584608	-0.691502	2.2072
214	ALCAM	440078	FAM66C	hsa-mir-205	1	5	0.825902	0.770428	0.744797	0.301852	0.442946	0.584608	-0.691502	-0.896811
214	ALCAM	440078	FAM66C	hsa-mir-375	1	1	0.785932	0.727784	0.744797	0.407526	0.337272	0.584608	-0.691502	2.55185
214	ALCAM	399717	FLJ45983	hsa-mir-205	1	2	0.825902	0.883653	0.825188	0.44835	0.376838	0.584608	1.74982	-0.896811
214	ALCAM	399717	FLJ45983	hsa-mir-375	1	1	0.785932	0.868426	0.825188	0.4681	0.357087	0.584608	1.74982	2.55185
214	ALCAM	55592	GOLGA2B	hsa-mir-141	1	3	0.827416	0.872148	0.790059	0.249058	0.541001	0.584608	0.049457	2.93742
214	ALCAM	55592	GOLGA2B	hsa-mir-200a	1	3	0.845838	0.875745	0.790059	0.191514	0.598546	0.584608	0.049457	2.70795
214	ALCAM	55592	GOLGA2B	hsa-mir-200b	1	4	0.835102	0.854891	0.790059	0.266782	0.523277	0.584608	0.049457	2.08189
214	ALCAM	55592	GOLGA2B	hsa-mir-200c	1	4	0.856703	0.87447	0.790059	0.163456	0.626603	0.584608	0.049457	2.2072
214	ALCAM	55592	GOLGA2B	hsa-mir-205	1	23	0.825902	0.79623	0.790059	0.388303	0.401757	0.584608	0.049457	-0.896811
214	ALCAM	55592	GOLGA2B	hsa-mir-375	1	16	0.785932	0.753609	0.790059	0.486611	0.303448	0.584608	0.049457	2.55185
214	ALCAM	100125556	LOC100125556	hsa-mir-141	1	3	0.827416	0.823205	0.741556	0.189508	0.552048	0.584608	0.698742	2.93742
214	ALCAM	100125556	LOC100125556	hsa-mir-200a	1	3	0.845838	0.828213	0.741556	0.137221	0.604335	0.584608	0.698742	2.70795
214	ALCAM	100133669	LOC100133669	hsa-mir-135b	2	5	0.614875	0.669908	0.826237	0.420521	0.405716	0.584608	-0.696808	0.431033
214	ALCAM	100133669	LOC100133669	hsa-mir-141	1	1	0.827416	0.840127	0.826237	0.430405	0.395831	0.584608	-0.696808	2.93742
214	ALCAM	100133669	LOC100133669	hsa-mir-200a	1	1	0.845838	0.834568	0.826237	0.40945	0.416787	0.584608	-0.696808	2.70795
214	ALCAM	100190939	LOC100190939	hsa-mir-135b	2	11	0.614875	0.566699	0.788313	0.462272	0.32604	0.584608	-1.45598	0.431033
214	ALCAM	100190939	LOC100190939	hsa-mir-141	1	2	0.827416	0.740313	0.788313	0.46556	0.322753	0.584608	-1.45598	2.93742
214	ALCAM	100190939	LOC100190939	hsa-mir-200a	1	2	0.845838	0.760018	0.788313	0.419576	0.368736	0.584608	-1.45598	2.70795
214	ALCAM	100190939	LOC100190939	hsa-mir-200b	1	1	0.835102	0.766259	0.788313	0.41988	0.368433	0.584608	-1.45598	2.08189
214	ALCAM	100190939	LOC100190939	hsa-mir-200c	1	1	0.856703	0.779506	0.788313	0.372972	0.415341	0.584608	-1.45598	2.2072
214	ALCAM	100190939	LOC100190939	hsa-mir-205	1	2	0.825902	0.766611	0.788313	0.428601	0.359712	0.584608	-1.45598	-0.896811
214	ALCAM	145837	LOC145837	hsa-mir-200b	1	7	0.835102	0.860937	0.885976	0.56478	0.321196	0.584608	1.30838	2.08189
214	ALCAM	145837	LOC145837	hsa-mir-200c	1	7	0.856703	0.878008	0.885976	0.50655	0.379427	0.584608	1.30838	2.2072
214	ALCAM	154761	LOC154761	hsa-mir-141	1	3	0.827416	0.762382	0.744208	0.312037	0.432171	0.584608	-0.542126	2.93742
214	ALCAM	154761	LOC154761	hsa-mir-200a	1	3	0.845838	0.741175	0.744208	0.32754	0.416667	0.584608	-0.542126	2.70795
214	ALCAM	154761	LOC154761	hsa-mir-205	1	14	0.825902	0.73491	0.744208	0.358941	0.385267	0.584608	-0.542126	-0.896811
214	ALCAM	254559	LOC254559	hsa-mir-141	1	2	0.827416	0.899483	0.865833	0.49548	0.370352	0.584608	0.638706	2.93742
214	ALCAM	254559	LOC254559	hsa-mir-200a	1	2	0.845838	0.884862	0.865833	0.472355	0.393477	0.584608	0.638706	2.70795
214	ALCAM	254559	LOC254559	hsa-mir-205	1	4	0.825902	0.886716	0.865833	0.512133	0.353699	0.584608	0.638706	-0.896811
214	ALCAM	284837	LOC284837	hsa-mir-135b	2	10	0.614875	0.662165	0.746746	0.424462	0.322284	0.584608	-0.308568	0.431033
214	ALCAM	284837	LOC284837	hsa-mir-205	1	3	0.825902	0.715482	0.746746	0.395605	0.351141	0.584608	-0.308568	-0.896811
214	ALCAM	550112	LOC550112	hsa-mir-200b	1	1	0.835102	0.701668	0.734782	0.37969	0.355092	0.584608	0.228879	2.08189
214	ALCAM	550112	LOC550112	hsa-mir-200c	1	1	0.856703	0.704207	0.734782	0.359033	0.375749	0.584608	0.228879	2.2072
214	ALCAM	550112	LOC550112	hsa-mir-205	1	1	0.825902	0.716667	0.734782	0.36338	0.371402	0.584608	0.228879	-0.896811
214	ALCAM	645332	LOC645332	hsa-mir-135b	2	5	0.614875	0.586755	0.811762	0.443007	0.368755	0.584608	0.354679	0.431033
214	ALCAM	645332	LOC645332	hsa-mir-141	1	3	0.827416	0.836539	0.811762	0.388679	0.423083	0.584608	0.354679	2.93742
214	ALCAM	645332	LOC645332	hsa-mir-200a	1	3	0.845838	0.831684	0.811762	0.365614	0.446148	0.584608	0.354679	2.70795
214	ALCAM	92659	LOC92659	hsa-mir-135b	2	2	0.614875	0.646401	0.771132	0.443771	0.327361	0.584608	1.52104	0.431033
214	ALCAM	92659	LOC92659	hsa-mir-205	1	2	0.825902	0.733632	0.771132	0.431239	0.339893	0.584608	1.52104	-0.896811
214	ALCAM	25859	PART1	hsa-mir-141	1	1	0.827416	0.864752	0.841867	0.499336	0.342531	0.584608	-1.16757	2.93742
214	ALCAM	25859	PART1	hsa-mir-200a	1	1	0.845838	0.871821	0.841867	0.461793	0.380074	0.584608	-1.16757	2.70795
214	ALCAM	25859	PART1	hsa-mir-200b	1	2	0.835102	0.886353	0.841867	0.471213	0.370654	0.584608	-1.16757	2.08189
214	ALCAM	25859	PART1	hsa-mir-200c	1	2	0.856703	0.894547	0.841867	0.399215	0.442652	0.584608	-1.16757	2.2072
214	ALCAM	257000	PLAC2	hsa-mir-135b	2	2	0.614875	0.562708	0.766317	0.398769	0.367548	0.584608	2.27651	0.431033
214	ALCAM	257000	PLAC2	hsa-mir-205	1	1	0.825902	0.724102	0.766317	0.432754	0.333563	0.584608	2.27651	-0.896811
214	ALCAM	5820	PVT1	hsa-mir-141	1	4	0.827416	0.884256	0.856749	0.477006	0.379743	0.584608	1.27408	2.93742
214	ALCAM	5820	PVT1	hsa-mir-200a	1	4	0.845838	0.886946	0.856749	0.432405	0.424344	0.584608	1.27408	2.70795
214	ALCAM	5820	PVT1	hsa-mir-200b	1	16	0.835102	0.883223	0.856749	0.461947	0.394803	0.584608	1.27408	2.08189
214	ALCAM	5820	PVT1	hsa-mir-200c	1	16	0.856703	0.891504	0.856749	0.397978	0.458771	0.584608	1.27408	2.2072
214	ALCAM	376693	RPS10P7	hsa-mir-200b	1	1	0.835102	0.841353	0.780292	0.261256	0.519036	0.584608	0.09907	2.08189
214	ALCAM	376693	RPS10P7	hsa-mir-200c	1	1	0.856703	0.856905	0.780292	0.173678	0.606614	0.584608	0.09907	2.2072
214	ALCAM	376693	RPS10P7	hsa-mir-205	1	2	0.825902	0.820952	0.780292	0.31766	0.462633	0.584608	0.09907	-0.896811
214	ALCAM	283673	TMEM84	hsa-mir-200b	1	2	0.835102	0.840297	0.808877	0.359277	0.449601	0.584608	-0.378241	2.08189
214	ALCAM	283673	TMEM84	hsa-mir-200c	1	2	0.856703	0.846032	0.808877	0.305747	0.503131	0.584608	-0.378241	2.2072
214	ALCAM	283673	TMEM84	hsa-mir-205	1	2	0.825902	0.813117	0.808877	0.418416	0.390461	0.584608	-0.378241	-0.896811
214	ALCAM	283673	TMEM84	hsa-mir-375	1	2	0.785932	0.812623	0.808877	0.472353	0.336524	0.584608	-0.378241	2.55185
214	ALCAM	150244	ZDHHC8P1	hsa-mir-141	1	2	0.827416	0.875334	0.834819	0.407135	0.427683	0.584608	-0.641148	2.93742
214	ALCAM	150244	ZDHHC8P1	hsa-mir-200a	1	2	0.845838	0.879102	0.834819	0.358855	0.475964	0.584608	-0.641148	2.70795
214	ALCAM	399669	ZNF321	hsa-mir-141	1	1	0.827416	0.730413	0.764033	0.416294	0.347739	0.584608	-0.066807	2.93742
214	ALCAM	399669	ZNF321	hsa-mir-200a	1	1	0.845838	0.723734	0.764033	0.412564	0.351469	0.584608	-0.066807	2.70795
214	ALCAM	399669	ZNF321	hsa-mir-205	1	3	0.825902	0.740801	0.764033	0.401882	0.362151	0.584608	-0.066807	-0.896811
214	ALCAM	79986	ZNF702P	hsa-mir-200c	1	3	0.856703	0.748821	0.81559	0.509188	0.306402	0.584608	0.282212	2.2072
5832	ALDH18A1	550112	LOC550112	hsa-mir-378	2	10	-0.749615	-0.735032	0.741889	0.425377	0.316512	1.01872	0.228879	-1.96861
224	ALDH3A2	114036	C21orf82	hsa-mir-141	1	1	-0.753714	-0.823317	0.78591	0.443318	0.342592	-0.819695	-0.579698	2.93742
224	ALDH3A2	114036	C21orf82	hsa-mir-200a	1	1	-0.753464	-0.825409	0.78591	0.441823	0.344087	-0.819695	-0.579698	2.70795
222	ALDH3B2	80072	C15orf34	hsa-mir-141	1	1	0.844085	0.802754	0.819619	0.444184	0.375435	1.43424	0.018	2.93742
222	ALDH3B2	80072	C15orf34	hsa-mir-200a	1	1	0.858372	0.801365	0.819619	0.42932	0.390299	1.43424	0.018	2.70795
222	ALDH3B2	80072	C15orf34	hsa-mir-200b	1	2	0.8734	0.789195	0.819619	0.435777	0.383842	1.43424	0.018	2.08189
222	ALDH3B2	80072	C15orf34	hsa-mir-200c	1	2	0.894672	0.812171	0.819619	0.356802	0.462817	1.43424	0.018	2.2072
222	ALDH3B2	100126791	EGOT	hsa-mir-141	1	1	0.844085	0.861279	0.860926	0.491561	0.369365	1.43424	-0.416928	2.93742
222	ALDH3B2	100126791	EGOT	hsa-mir-200a	1	1	0.858372	0.88125	0.860926	0.4309	0.430026	1.43424	-0.416928	2.70795
222	ALDH3B2	55592	GOLGA2B	hsa-mir-141	1	3	0.844085	0.872148	0.767831	0.120698	0.647133	1.43424	0.049457	2.93742
222	ALDH3B2	55592	GOLGA2B	hsa-mir-200a	1	3	0.858372	0.875745	0.767831	0.065069	0.702762	1.43424	0.049457	2.70795
222	ALDH3B2	55592	GOLGA2B	hsa-mir-200b	1	4	0.8734	0.854891	0.767831	0.083785	0.684046	1.43424	0.049457	2.08189
222	ALDH3B2	55592	GOLGA2B	hsa-mir-200c	1	4	0.894672	0.87447	0.767831	-0.067066	0.834897	1.43424	0.049457	2.2072
222	ALDH3B2	100133669	LOC100133669	hsa-mir-135b	1	5	0.625702	0.669908	0.74553	0.340035	0.405495	1.43424	-0.696808	0.431033
222	ALDH3B2	100133669	LOC100133669	hsa-mir-141	1	1	0.844085	0.840127	0.74553	0.125127	0.620404	1.43424	-0.696808	2.93742
222	ALDH3B2	100133669	LOC100133669	hsa-mir-200a	1	1	0.858372	0.834568	0.74553	0.103175	0.642355	1.43424	-0.696808	2.70795
222	ALDH3B2	145837	LOC145837	hsa-mir-200b	1	7	0.8734	0.860937	0.868178	0.501036	0.367142	1.43424	1.30838	2.08189
222	ALDH3B2	145837	LOC145837	hsa-mir-200c	1	7	0.894672	0.878008	0.868178	0.419663	0.448515	1.43424	1.30838	2.2072
222	ALDH3B2	254559	LOC254559	hsa-mir-141	1	2	0.844085	0.899483	0.853727	0.403274	0.450453	1.43424	0.638706	2.93742
222	ALDH3B2	254559	LOC254559	hsa-mir-200a	1	2	0.858372	0.884862	0.853727	0.394093	0.459634	1.43424	0.638706	2.70795
222	ALDH3B2	100188954	NCRNA00093	hsa-mir-141	1	3	0.844085	0.775179	0.792494	0.407905	0.384588	1.43424	-0.995858	2.93742
222	ALDH3B2	100188954	NCRNA00093	hsa-mir-200a	1	3	0.858372	0.771101	0.792494	0.399822	0.392672	1.43424	-0.995858	2.70795
222	ALDH3B2	25859	PART1	hsa-mir-141	1	1	0.844085	0.864752	0.825232	0.403069	0.422162	1.43424	-1.16757	2.93742
222	ALDH3B2	25859	PART1	hsa-mir-200a	1	1	0.858372	0.871821	0.825232	0.366572	0.45866	1.43424	-1.16757	2.70795
222	ALDH3B2	25859	PART1	hsa-mir-200b	1	2	0.8734	0.886353	0.825232	0.292662	0.53257	1.43424	-1.16757	2.08189
222	ALDH3B2	25859	PART1	hsa-mir-200c	1	2	0.894672	0.894547	0.825232	0.192992	0.63224	1.43424	-1.16757	2.2072
222	ALDH3B2	5820	PVT1	hsa-mir-135b	1	6	0.625702	0.690613	0.759784	0.37344	0.386345	1.43424	1.27408	0.431033
222	ALDH3B2	5820	PVT1	hsa-mir-141	1	4	0.844085	0.884256	0.759784	0.053498	0.706286	1.43424	1.27408	2.93742
222	ALDH3B2	5820	PVT1	hsa-mir-200a	1	4	0.858372	0.886946	0.759784	-0.00652	0.766304	1.43424	1.27408	2.70795
222	ALDH3B2	5820	PVT1	hsa-mir-200b	1	16	0.8734	0.883223	0.759784	-0.050892	0.810676	1.43424	1.27408	2.08189
222	ALDH3B2	5820	PVT1	hsa-mir-200c	1	16	0.894672	0.891504	0.759784	-0.186881	0.946665	1.43424	1.27408	2.2072
222	ALDH3B2	376693	RPS10P7	hsa-mir-200b	1	1	0.8734	0.841353	0.753805	0.072058	0.681746	1.43424	0.09907	2.08189
222	ALDH3B2	376693	RPS10P7	hsa-mir-200c	1	1	0.894672	0.856905	0.753805	-0.055779	0.809584	1.43424	0.09907	2.2072
222	ALDH3B2	283673	TMEM84	hsa-mir-200b	1	2	0.8734	0.840297	0.840211	0.402609	0.437602	1.43424	-0.378241	2.08189
222	ALDH3B2	283673	TMEM84	hsa-mir-200c	1	2	0.894672	0.846032	0.840211	0.349716	0.490495	1.43424	-0.378241	2.2072
222	ALDH3B2	150244	ZDHHC8P1	hsa-mir-141	1	2	0.844085	0.875334	0.824176	0.32908	0.495096	1.43424	-0.641148	2.93742
222	ALDH3B2	150244	ZDHHC8P1	hsa-mir-200a	1	2	0.858372	0.879102	0.824176	0.284549	0.539627	1.43424	-0.641148	2.70795
54890	ALKBH5	205251	NCRNA00116	hsa-mir-31	2	4	-0.249943	-0.335862	0.762976	0.424162	0.338814	-0.127887	-0.174748	0.027875
80216	ALPK1	80072	C15orf34	hsa-mir-135b	2	1	0.579932	0.73499	0.79986	0.438025	0.361834	-0.346535	0.018	0.431033
80216	ALPK1	100190939	LOC100190939	hsa-mir-135b	2	11	0.579932	0.566699	0.782559	0.407235	0.375323	-0.346535	-1.45598	0.431033
80216	ALPK1	146880	LOC146880	hsa-mir-135b	2	4	0.579932	0.475149	0.741792	0.432584	0.309208	-0.346535	-0.201664	0.431033
80216	ALPK1	284023	LOC284023	hsa-mir-378	3	1	-0.774069	-0.775235	0.776021	0.439934	0.336087	-0.346535	-0.296378	-1.96861
80216	ALPK1	284023	LOC284023	hsa-mir-135b	2	1	0.579932	0.665419	0.776021	0.443495	0.332526	-0.346535	-0.296378	0.431033
80216	ALPK1	440905	LOC440905	hsa-mir-378	3	7	-0.774069	-0.697973	0.735641	0.430902	0.304739	-0.346535	0.517161	-1.96861
80216	ALPK1	550112	LOC550112	hsa-mir-378	3	10	-0.774069	-0.735032	0.755893	0.435461	0.320432	-0.346535	0.228879	-1.96861
80216	ALPK1	550112	LOC550112	hsa-mir-135b	2	5	0.579932	0.554174	0.755893	0.400892	0.355001	-0.346535	0.228879	0.431033
80216	ALPK1	29774	POM121L9P	hsa-mir-135b	2	1	0.579932	0.398899	0.741537	0.421413	0.320124	-0.346535	-1.49568	0.431033
80216	ALPK1	399669	ZNF321	hsa-mir-135b	2	1	0.579932	0.481102	0.766055	0.436892	0.329163	-0.346535	-0.066807	0.431033
57538	ALPK3	114036	C21orf82	hsa-mir-141	2	1	-0.70732	-0.823317	0.764367	0.453663	0.310704	-1.37559	-0.579698	2.93742
57538	ALPK3	114036	C21orf82	hsa-mir-200a	2	1	-0.720925	-0.825409	0.764367	0.432761	0.331606	-1.37559	-0.579698	2.70795
65062	ALS2CR4	79940	C6orf155	hsa-mir-22	3	1	-0.771069	-0.741237	0.74919	0.415627	0.333563	-1.09072	-1.71989	-0.26185
65062	ALS2CR4	79940	C6orf155	hsa-mir-141	2	3	0.70732	0.792734	0.74919	0.437396	0.311794	-1.09072	-1.71989	2.93742
65062	ALS2CR4	142913	CFLP1	hsa-mir-22	3	5	-0.771069	-0.713058	0.73655	0.431654	0.304897	-1.09072	-1.04887	-0.26185
65062	ALS2CR4	344595	LOC344595	hsa-mir-22	3	3	-0.771069	-0.728684	0.750614	0.432829	0.317784	-1.09072	-0.440858	-0.26185
65062	ALS2CR4	645332	LOC645332	hsa-mir-22	3	10	-0.771069	-0.772068	0.737188	0.350572	0.386615	-1.09072	0.354679	-0.26185
65062	ALS2CR4	645332	LOC645332	hsa-mir-141	2	3	0.70732	0.836539	0.737188	0.375633	0.361555	-1.09072	0.354679	2.93742
65062	ALS2CR4	645332	LOC645332	hsa-mir-200a	2	3	0.700133	0.831684	0.737188	0.390709	0.346479	-1.09072	0.354679	2.70795
65062	ALS2CR4	5820	PVT1	hsa-mir-22	3	17	-0.771069	-0.747286	0.74306	0.394332	0.348728	-1.09072	1.27408	-0.26185
65062	ALS2CR4	5820	PVT1	hsa-mir-141	2	4	0.70732	0.884256	0.74306	0.356258	0.386802	-1.09072	1.27408	2.93742
65062	ALS2CR4	5820	PVT1	hsa-mir-200a	2	4	0.700133	0.886946	0.74306	0.370183	0.372878	-1.09072	1.27408	2.70795
65062	ALS2CR4	5820	PVT1	hsa-mir-200b	2	16	0.700785	0.883223	0.74306	0.37099	0.37207	-1.09072	1.27408	2.08189
65062	ALS2CR4	5820	PVT1	hsa-mir-200c	2	16	0.71002	0.891504	0.74306	0.345057	0.398003	-1.09072	1.27408	2.2072
65062	ALS2CR4	150244	ZDHHC8P1	hsa-mir-141	2	2	0.70732	0.875334	0.774061	0.453252	0.320809	-1.09072	-0.641148	2.93742
65062	ALS2CR4	150244	ZDHHC8P1	hsa-mir-200a	2	2	0.700133	0.879102	0.774061	0.465948	0.308113	-1.09072	-0.641148	2.70795
347902	AMIGO2	79940	C6orf155	hsa-mir-205	1	1	0.804031	0.746518	0.79507	0.492512	0.302558	-1.25245	-1.71989	-0.896811
347902	AMIGO2	100126791	EGOT	hsa-mir-205	1	1	0.804031	0.883326	0.774048	0.229001	0.545047	-1.25245	-0.416928	-0.896811
347902	AMIGO2	440078	FAM66C	hsa-mir-205	1	5	0.804031	0.770428	0.763715	0.380585	0.38313	-1.25245	-0.691502	-0.896811
347902	AMIGO2	399717	FLJ45983	hsa-mir-205	1	2	0.804031	0.883653	0.760856	0.31503	0.445826	-1.25245	1.74982	-0.896811
347902	AMIGO2	55592	GOLGA2B	hsa-mir-205	1	23	0.804031	0.79623	0.752	0.310814	0.441186	-1.25245	0.049457	-0.896811
347902	AMIGO2	100190939	LOC100190939	hsa-mir-205	1	2	0.804031	0.766611	0.801252	0.484226	0.317027	-1.25245	-1.45598	-0.896811
347902	AMIGO2	145837	LOC145837	hsa-mir-205	1	1	0.804031	0.820451	0.804254	0.430946	0.373308	-1.25245	1.30838	-0.896811
347902	AMIGO2	550112	LOC550112	hsa-mir-205	1	1	0.804031	0.716667	0.759578	0.442168	0.31741	-1.25245	0.228879	-0.896811
347902	AMIGO2	399668	NCRNA00086	hsa-mir-205	1	4	0.804031	0.79514	0.775924	0.378861	0.397063	-1.25245	-2.92162	-0.896811
347902	AMIGO2	114915	NCRNA00219	hsa-mir-205	1	3	0.804031	0.725858	0.735866	0.372272	0.363594	-1.25245	-1.02499	-0.896811
347902	AMIGO2	5820	PVT1	hsa-mir-205	1	2	0.804031	0.806566	0.798108	0.425633	0.372476	-1.25245	1.27408	-0.896811
347902	AMIGO2	376693	RPS10P7	hsa-mir-205	1	2	0.804031	0.820952	0.741383	0.239498	0.501884	-1.25245	0.09907	-0.896811
347902	AMIGO2	283673	TMEM84	hsa-mir-205	1	2	0.804031	0.813117	0.765887	0.323932	0.441955	-1.25245	-0.378241	-0.896811
284	ANGPT1	729582	DIRC3	hsa-mir-452	1	3	0.804446	0.750852	0.78945	0.47263	0.31682	-3.14848	-1.22277	-2.34865
284	ANGPT1	100128164	LOC100128164	hsa-mir-200c	1	3	-0.72199	-0.746255	0.742178	0.441601	0.300577	-3.14848	-2.08695	2.2072
284	ANGPT1	51054	PLEKHA9	hsa-mir-452	1	2	0.804446	0.747981	0.775483	0.440748	0.334734	-3.14848	-0.593557	-2.34865
284	ANGPT1	339005	WHAMML1	hsa-mir-452	1	1	0.804446	0.725198	0.763886	0.441317	0.322569	-3.14848	-1.74496	-2.34865
23452	ANGPTL2	114036	C21orf82	hsa-mir-141	1	1	-0.75705	-0.823317	0.765954	0.384705	0.381249	-1.6978	-0.579698	2.93742
23452	ANGPTL2	114036	C21orf82	hsa-mir-200a	1	1	-0.757905	-0.825409	0.765954	0.381151	0.384802	-1.6978	-0.579698	2.70795
23452	ANGPTL2	283120	H19	hsa-mir-22	1	11	0.791834	0.847002	0.791364	0.371707	0.419656	-1.6978	-0.564225	-0.26185
287	ANK2	283120	H19	hsa-mir-22	3	11	0.758767	0.847002	0.753862	0.321104	0.432758	-2.45605	-0.564225	-0.26185
288	ANK3	142913	CFLP1	hsa-mir-200b	1	1	0.808583	0.778606	0.755744	0.387677	0.368067	0.309958	-1.04887	2.08189
288	ANK3	142913	CFLP1	hsa-mir-200c	1	1	0.807897	0.773519	0.755744	0.388116	0.367628	0.309958	-1.04887	2.2072
288	ANK3	55592	GOLGA2B	hsa-mir-200b	1	4	0.808583	0.854891	0.77012	0.258369	0.511751	0.309958	0.049457	2.08189
288	ANK3	55592	GOLGA2B	hsa-mir-200c	1	4	0.807897	0.87447	0.77012	0.222611	0.547508	0.309958	0.049457	2.2072
288	ANK3	114044	MCM3APAS	hsa-mir-200b	1	10	0.808583	0.721396	0.772379	0.464012	0.308366	0.309958	-0.247922	2.08189
288	ANK3	114044	MCM3APAS	hsa-mir-200c	1	10	0.807897	0.725395	0.772379	0.459346	0.313033	0.309958	-0.247922	2.2072
288	ANK3	5820	PVT1	hsa-mir-200b	1	16	0.808583	0.883223	0.75404	0.144535	0.609505	0.309958	1.27408	2.08189
288	ANK3	5820	PVT1	hsa-mir-200c	1	16	0.807897	0.891504	0.75404	0.126592	0.627448	0.309958	1.27408	2.2072
288	ANK3	376693	RPS10P7	hsa-mir-200b	1	1	0.808583	0.841353	0.745591	0.205298	0.540293	0.309958	0.09907	2.08189
288	ANK3	376693	RPS10P7	hsa-mir-200c	1	1	0.807897	0.856905	0.745591	0.175454	0.570137	0.309958	0.09907	2.2072
288	ANK3	724102	SNHG4	hsa-mir-200b	1	29	0.808583	0.764472	0.745722	0.336361	0.409361	0.309958	-0.500911	2.08189
288	ANK3	724102	SNHG4	hsa-mir-200c	1	29	0.807897	0.753952	0.745722	0.352856	0.392866	0.309958	-0.500911	2.2072
88455	ANKRD13A	653483	C6orf124	hsa-mir-141	2	1	0.775418	0.825922	0.811189	0.479645	0.331544	-0.325588	-0.843477	2.93742
88455	ANKRD13A	653483	C6orf124	hsa-mir-200a	2	1	0.764107	0.810109	0.811189	0.508136	0.303053	-0.325588	-0.843477	2.70795
88455	ANKRD13A	440078	FAM66C	hsa-mir-141	2	1	0.775418	0.751836	0.770668	0.450782	0.319887	-0.325588	-0.691502	2.93742
88455	ANKRD13A	440078	FAM66C	hsa-mir-200a	2	1	0.764107	0.755868	0.770668	0.457208	0.313461	-0.325588	-0.691502	2.70795
88455	ANKRD13A	440078	FAM66C	hsa-mir-205	2	5	0.7548	0.770428	0.770668	0.452306	0.318362	-0.325588	-0.691502	-0.896811
88455	ANKRD13A	100133669	LOC100133669	hsa-mir-141	2	1	0.775418	0.840127	0.763787	0.328001	0.435786	-0.325588	-0.696808	2.93742
88455	ANKRD13A	100133669	LOC100133669	hsa-mir-200a	2	1	0.764107	0.834568	0.763787	0.354793	0.408994	-0.325588	-0.696808	2.70795
88455	ANKRD13A	154761	LOC154761	hsa-mir-141	2	3	0.775418	0.762382	0.778617	0.458735	0.319881	-0.325588	-0.542126	2.93742
88455	ANKRD13A	254559	LOC254559	hsa-mir-141	2	2	0.775418	0.899483	0.794481	0.35158	0.442901	-0.325588	0.638706	2.93742
88455	ANKRD13A	254559	LOC254559	hsa-mir-200a	2	2	0.764107	0.884862	0.794481	0.393827	0.400654	-0.325588	0.638706	2.70795
88455	ANKRD13A	254559	LOC254559	hsa-mir-205	2	4	0.7548	0.886716	0.794481	0.412813	0.381669	-0.325588	0.638706	-0.896811
88455	ANKRD13A	284023	LOC284023	hsa-mir-141	2	2	0.775418	0.818772	0.818363	0.506094	0.312269	-0.325588	-0.296378	2.93742
88455	ANKRD13A	645332	LOC645332	hsa-mir-141	2	3	0.775418	0.836539	0.786866	0.399448	0.387419	-0.325588	0.354679	2.93742
88455	ANKRD13A	645332	LOC645332	hsa-mir-200a	2	3	0.764107	0.831684	0.786866	0.422604	0.364263	-0.325588	0.354679	2.70795
88455	ANKRD13A	25859	PART1	hsa-mir-141	2	1	0.775418	0.864752	0.80092	0.463623	0.337298	-0.325588	-1.16757	2.93742
88455	ANKRD13A	25859	PART1	hsa-mir-200a	2	1	0.764107	0.871821	0.80092	0.480529	0.320392	-0.325588	-1.16757	2.70795
88455	ANKRD13A	5820	PVT1	hsa-mir-141	2	4	0.775418	0.884256	0.772381	0.294053	0.478328	-0.325588	1.27408	2.93742
88455	ANKRD13A	5820	PVT1	hsa-mir-200a	2	4	0.764107	0.886946	0.772381	0.3177	0.45468	-0.325588	1.27408	2.70795
88455	ANKRD13A	5820	PVT1	hsa-mir-205	2	2	0.7548	0.806566	0.772381	0.421867	0.350513	-0.325588	1.27408	-0.896811
88455	ANKRD13A	376693	RPS10P7	hsa-mir-205	2	2	0.7548	0.820952	0.750051	0.348144	0.401907	-0.325588	0.09907	-0.896811
88455	ANKRD13A	150244	ZDHHC8P1	hsa-mir-141	2	2	0.775418	0.875334	0.75032	0.234413	0.515907	-0.325588	-0.641148	2.93742
88455	ANKRD13A	150244	ZDHHC8P1	hsa-mir-200a	2	2	0.764107	0.879102	0.75032	0.255606	0.494714	-0.325588	-0.641148	2.70795
88455	ANKRD13A	79986	ZNF702P	hsa-mir-141	2	6	0.775418	0.740646	0.772698	0.4676	0.305097	-0.325588	0.282212	2.93742
118932	ANKRD22	100126791	EGOT	hsa-mir-141	1	1	0.845672	0.861279	0.863627	0.498787	0.364839	2.57339	-0.416928	2.93742
118932	ANKRD22	100126791	EGOT	hsa-mir-200a	1	1	0.866808	0.88125	0.863627	0.423247	0.440379	2.57339	-0.416928	2.70795
118932	ANKRD22	100126791	EGOT	hsa-mir-205	3	1	0.797894	0.883326	0.863627	0.562084	0.301543	2.57339	-0.416928	-0.896811
118932	ANKRD22	399717	FLJ45983	hsa-mir-205	3	2	0.797894	0.883653	0.856781	0.463693	0.393089	2.57339	1.74982	-0.896811
118932	ANKRD22	100125556	LOC100125556	hsa-mir-135b	1	4	0.661271	0.673774	0.766449	0.378134	0.388315	2.57339	0.698742	0.431033
118932	ANKRD22	100125556	LOC100125556	hsa-mir-141	1	3	0.845672	0.823205	0.766449	0.231967	0.534482	2.57339	0.698742	2.93742
118932	ANKRD22	100125556	LOC100125556	hsa-mir-200a	1	3	0.866808	0.828213	0.766449	0.173729	0.59272	2.57339	0.698742	2.70795
118932	ANKRD22	100133669	LOC100133669	hsa-mir-141	1	1	0.845672	0.840127	0.791999	0.281638	0.510362	2.57339	-0.696808	2.93742
118932	ANKRD22	100133669	LOC100133669	hsa-mir-200a	1	1	0.866808	0.834568	0.791999	0.249684	0.542316	2.57339	-0.696808	2.70795
118932	ANKRD22	145837	LOC145837	hsa-mir-200b	1	7	0.872395	0.860937	0.801101	0.226441	0.57466	2.57339	1.30838	2.08189
118932	ANKRD22	145837	LOC145837	hsa-mir-200c	1	7	0.879438	0.878008	0.801101	0.158668	0.642433	2.57339	1.30838	2.2072
118932	ANKRD22	145837	LOC145837	hsa-mir-205	3	1	0.797894	0.820451	0.801101	0.450329	0.350772	2.57339	1.30838	-0.896811
118932	ANKRD22	254559	LOC254559	hsa-mir-141	1	2	0.845672	0.899483	0.80155	0.175305	0.626245	2.57339	0.638706	2.93742
118932	ANKRD22	254559	LOC254559	hsa-mir-200a	1	2	0.866808	0.884862	0.80155	0.148709	0.65284	2.57339	0.638706	2.70795
118932	ANKRD22	254559	LOC254559	hsa-mir-205	3	4	0.797894	0.886716	0.80155	0.337462	0.464088	2.57339	0.638706	-0.896811
118932	ANKRD22	645332	LOC645332	hsa-mir-141	1	3	0.845672	0.836539	0.739519	0.109709	0.62981	2.57339	0.354679	2.93742
118932	ANKRD22	645332	LOC645332	hsa-mir-200a	1	3	0.866808	0.831684	0.739519	0.067211	0.672308	2.57339	0.354679	2.70795
118932	ANKRD22	92659	LOC92659	hsa-mir-135b	1	2	0.661271	0.646401	0.75716	0.39853	0.35863	2.57339	1.52104	0.431033
118932	ANKRD22	92659	LOC92659	hsa-mir-205	3	2	0.797894	0.733632	0.75716	0.419402	0.337758	2.57339	1.52104	-0.896811
118932	ANKRD22	25859	PART1	hsa-mir-141	1	1	0.845672	0.864752	0.754891	0.154911	0.599979	2.57339	-1.16757	2.93742
118932	ANKRD22	25859	PART1	hsa-mir-200a	1	1	0.866808	0.871821	0.754891	0.062939	0.691951	2.57339	-1.16757	2.70795
118932	ANKRD22	25859	PART1	hsa-mir-200b	1	2	0.872395	0.886353	0.754891	-0.006835	0.761726	2.57339	-1.16757	2.08189
118932	ANKRD22	25859	PART1	hsa-mir-200c	1	2	0.879438	0.894547	0.754891	-0.084457	0.839348	2.57339	-1.16757	2.2072
118932	ANKRD22	25859	PART1	hsa-mir-205	3	1	0.797894	0.80162	0.754891	0.336809	0.418082	2.57339	-1.16757	-0.896811
118932	ANKRD22	257000	PLAC2	hsa-mir-135b	1	2	0.661271	0.562708	0.74828	0.445566	0.302714	2.57339	2.27651	0.431033
118932	ANKRD22	257000	PLAC2	hsa-mir-205	3	1	0.797894	0.724102	0.74828	0.410164	0.338116	2.57339	2.27651	-0.896811
118932	ANKRD22	5820	PVT1	hsa-mir-135b	1	6	0.661271	0.690613	0.825601	0.501111	0.32449	2.57339	1.27408	0.431033
118932	ANKRD22	5820	PVT1	hsa-mir-141	1	4	0.845672	0.884256	0.825601	0.31219	0.513411	2.57339	1.27408	2.93742
118932	ANKRD22	5820	PVT1	hsa-mir-200a	1	4	0.866808	0.886946	0.825601	0.246581	0.579021	2.57339	1.27408	2.70795
118932	ANKRD22	5820	PVT1	hsa-mir-200b	1	16	0.872395	0.883223	0.825601	0.240297	0.585304	2.57339	1.27408	2.08189
118932	ANKRD22	5820	PVT1	hsa-mir-200c	1	16	0.879438	0.891504	0.825601	0.192815	0.632786	2.57339	1.27408	2.2072
118932	ANKRD22	5820	PVT1	hsa-mir-205	3	2	0.797894	0.806566	0.825601	0.510881	0.314721	2.57339	1.27408	-0.896811
118932	ANKRD22	283673	TMEM84	hsa-mir-135b	1	3	0.661271	0.599515	0.758557	0.373283	0.385274	2.57339	-0.378241	0.431033
118932	ANKRD22	283673	TMEM84	hsa-mir-200b	1	2	0.872395	0.840297	0.758557	0.096178	0.662379	2.57339	-0.378241	2.08189
118932	ANKRD22	283673	TMEM84	hsa-mir-200c	1	2	0.879438	0.846032	0.758557	0.057229	0.701328	2.57339	-0.378241	2.2072
118932	ANKRD22	283673	TMEM84	hsa-mir-205	3	2	0.797894	0.813117	0.758557	0.312851	0.445706	2.57339	-0.378241	-0.896811
118932	ANKRD22	150244	ZDHHC8P1	hsa-mir-141	1	2	0.845672	0.875334	0.821704	0.315663	0.506041	2.57339	-0.641148	2.93742
118932	ANKRD22	150244	ZDHHC8P1	hsa-mir-200a	1	2	0.866808	0.879102	0.821704	0.251154	0.57055	2.57339	-0.641148	2.70795
91369	ANKRD40	79686	C14orf139	hsa-mir-22	2	2	0.790641	0.730478	0.756633	0.428287	0.328346	-0.663171	-3.33062	-0.26185
91369	ANKRD40	114036	C21orf82	hsa-mir-141	1	1	-0.834378	-0.823317	0.850073	0.521389	0.328684	-0.663171	-0.579698	2.93742
91369	ANKRD40	114036	C21orf82	hsa-mir-200a	1	1	-0.83058	-0.825409	0.850073	0.52325	0.326823	-0.663171	-0.579698	2.70795
91369	ANKRD40	729582	DIRC3	hsa-mir-452	1	3	0.745293	0.750852	0.757388	0.449141	0.308248	-0.663171	-1.22277	-2.34865
91369	ANKRD40	283120	H19	hsa-mir-141	1	1	-0.834378	-0.718206	0.764144	0.429915	0.334228	-0.663171	-0.564225	2.93742
91369	ANKRD40	283120	H19	hsa-mir-200a	1	1	-0.83058	-0.711475	0.764144	0.442598	0.321545	-0.663171	-0.564225	2.70795
91369	ANKRD40	283120	H19	hsa-mir-22	2	11	0.790641	0.847002	0.764144	0.290244	0.4739	-0.663171	-0.564225	-0.26185
91369	ANKRD40	144571	LOC144571	hsa-mir-200a	1	1	-0.83058	-0.683896	0.742471	0.429337	0.313134	-0.663171	-1.48897	2.70795
91369	ANKRD40	339524	LOC339524	hsa-mir-141	1	26	-0.834378	-0.742955	0.802659	0.495354	0.307306	-0.663171	-2.87067	2.93742
91369	ANKRD40	90768	MGC45800	hsa-mir-452	1	2	0.745293	0.794173	0.76153	0.418685	0.342846	-0.663171	-1.65258	-2.34865
91369	ANKRD40	51054	PLEKHA9	hsa-mir-452	1	2	0.745293	0.747981	0.753119	0.442129	0.31099	-0.663171	-0.593557	-2.34865
79998	ANKRD53	158376	LOC158376	hsa-mir-335	1	2	0.761104	0.756543	0.776338	0.472762	0.303576	-3.33153	-2.64954	-1.89006
345079	ANKRD56	80072	C15orf34	hsa-mir-135b	1	1	0.657563	0.73499	0.789271	0.403913	0.385358	0.500026	0.018	0.431033
345079	ANKRD56	440078	FAM66C	hsa-mir-135b	1	7	0.657563	0.489388	0.750546	0.415551	0.334996	0.500026	-0.691502	0.431033
345079	ANKRD56	80307	FER1L4	hsa-mir-135b	1	6	0.657563	0.63789	0.73693	0.38457	0.352359	0.500026	0.69529	0.431033
345079	ANKRD56	80307	FER1L4	hsa-mir-31	1	6	0.615944	0.544637	0.73693	0.427038	0.309892	0.500026	0.69529	0.027875
345079	ANKRD56	286042	FLJ10661	hsa-mir-135b	1	2	0.657563	0.510643	0.735249	0.435165	0.300084	0.500026	-0.426517	0.431033
345079	ANKRD56	55592	GOLGA2B	hsa-mir-135b	1	7	0.657563	0.650531	0.826417	0.49975	0.326667	0.500026	0.049457	0.431033
345079	ANKRD56	100132341	KIAA0664P3	hsa-mir-135b	1	12	0.657563	0.610719	0.782838	0.430355	0.352483	0.500026	-0.217807	0.431033
345079	ANKRD56	100125556	LOC100125556	hsa-mir-135b	1	4	0.657563	0.673774	0.752979	0.418537	0.334442	0.500026	0.698742	0.431033
345079	ANKRD56	100133669	LOC100133669	hsa-mir-135b	1	5	0.657563	0.669908	0.799688	0.470326	0.329363	0.500026	-0.696808	0.431033
345079	ANKRD56	100190939	LOC100190939	hsa-mir-135b	1	11	0.657563	0.566699	0.779192	0.473257	0.305935	0.500026	-1.45598	0.431033
345079	ANKRD56	121838	LOC121838	hsa-mir-31	1	2	0.615944	0.463389	0.738531	0.436446	0.302085	0.500026	-2.53058	0.027875
345079	ANKRD56	284023	LOC284023	hsa-mir-135b	1	1	0.657563	0.665419	0.766252	0.313992	0.45226	0.500026	-0.296378	0.431033
345079	ANKRD56	284837	LOC284837	hsa-mir-135b	1	10	0.657563	0.662165	0.757059	0.390122	0.366936	0.500026	-0.308568	0.431033
345079	ANKRD56	645332	LOC645332	hsa-mir-135b	1	5	0.657563	0.586755	0.813462	0.485055	0.328407	0.500026	0.354679	0.431033
345079	ANKRD56	399668	NCRNA00086	hsa-mir-31	1	2	0.615944	0.657094	0.752355	0.376266	0.376089	0.500026	-2.92162	0.027875
65124	ANKRD57	653483	C6orf124	hsa-mir-141	2	1	0.765951	0.825922	0.809648	0.488424	0.321224	-0.214213	-0.843477	2.93742
65124	ANKRD57	440078	FAM66C	hsa-mir-141	2	1	0.765951	0.751836	0.763873	0.443513	0.32036	-0.214213	-0.691502	2.93742
65124	ANKRD57	440078	FAM66C	hsa-mir-200a	2	1	0.758189	0.755868	0.763873	0.446899	0.316974	-0.214213	-0.691502	2.70795
65124	ANKRD57	440078	FAM66C	hsa-mir-200b	2	4	0.765874	0.773054	0.763873	0.421234	0.342639	-0.214213	-0.691502	2.08189
65124	ANKRD57	440078	FAM66C	hsa-mir-200c	2	4	0.775848	0.791608	0.763873	0.388331	0.375542	-0.214213	-0.691502	2.2072
65124	ANKRD57	440078	FAM66C	hsa-mir-205	2	5	0.786967	0.770428	0.763873	0.400588	0.363285	-0.214213	-0.691502	-0.896811
65124	ANKRD57	100133669	LOC100133669	hsa-mir-141	2	1	0.765951	0.840127	0.785941	0.408499	0.377442	-0.214213	-0.696808	2.93742
65124	ANKRD57	100133669	LOC100133669	hsa-mir-200a	2	1	0.758189	0.834568	0.785941	0.426438	0.359503	-0.214213	-0.696808	2.70795
65124	ANKRD57	154761	LOC154761	hsa-mir-141	2	3	0.765951	0.762382	0.760599	0.424606	0.335993	-0.214213	-0.542126	2.93742
65124	ANKRD57	154761	LOC154761	hsa-mir-200a	2	3	0.758189	0.741175	0.760599	0.453828	0.306772	-0.214213	-0.542126	2.70795
65124	ANKRD57	154761	LOC154761	hsa-mir-205	2	14	0.786967	0.73491	0.760599	0.435562	0.325038	-0.214213	-0.542126	-0.896811
65124	ANKRD57	254559	LOC254559	hsa-mir-141	2	2	0.765951	0.899483	0.824281	0.481711	0.34257	-0.214213	0.638706	2.93742
65124	ANKRD57	254559	LOC254559	hsa-mir-200a	2	2	0.758189	0.884862	0.824281	0.50498	0.319301	-0.214213	0.638706	2.70795
65124	ANKRD57	254559	LOC254559	hsa-mir-205	2	4	0.786967	0.886716	0.824281	0.443356	0.380925	-0.214213	0.638706	-0.896811
65124	ANKRD57	25859	PART1	hsa-mir-141	2	1	0.765951	0.864752	0.794944	0.455848	0.339096	-0.214213	-1.16757	2.93742
65124	ANKRD57	25859	PART1	hsa-mir-200a	2	1	0.758189	0.871821	0.794944	0.46709	0.327854	-0.214213	-1.16757	2.70795
65124	ANKRD57	25859	PART1	hsa-mir-200b	2	2	0.765874	0.886353	0.794944	0.442395	0.352549	-0.214213	-1.16757	2.08189
65124	ANKRD57	25859	PART1	hsa-mir-200c	2	2	0.775848	0.894547	0.794944	0.412395	0.382549	-0.214213	-1.16757	2.2072
65124	ANKRD57	25859	PART1	hsa-mir-205	2	1	0.786967	0.80162	0.794944	0.466531	0.328413	-0.214213	-1.16757	-0.896811
65124	ANKRD57	5820	PVT1	hsa-mir-141	2	4	0.765951	0.884256	0.779476	0.34033	0.439146	-0.214213	1.27408	2.93742
65124	ANKRD57	5820	PVT1	hsa-mir-200a	2	4	0.758189	0.886946	0.779476	0.355308	0.424168	-0.214213	1.27408	2.70795
65124	ANKRD57	5820	PVT1	hsa-mir-200b	2	16	0.765874	0.883223	0.779476	0.341716	0.43776	-0.214213	1.27408	2.08189
65124	ANKRD57	5820	PVT1	hsa-mir-200c	2	16	0.775848	0.891504	0.779476	0.307209	0.472267	-0.214213	1.27408	2.2072
65124	ANKRD57	5820	PVT1	hsa-mir-205	2	2	0.786967	0.806566	0.779476	0.396826	0.38265	-0.214213	1.27408	-0.896811
65124	ANKRD57	376693	RPS10P7	hsa-mir-200b	2	1	0.765874	0.841353	0.754404	0.316618	0.437786	-0.214213	0.09907	2.08189
65124	ANKRD57	376693	RPS10P7	hsa-mir-200c	2	1	0.775848	0.856905	0.754404	0.27543	0.478974	-0.214213	0.09907	2.2072
65124	ANKRD57	376693	RPS10P7	hsa-mir-205	2	2	0.786967	0.820952	0.754404	0.307525	0.446879	-0.214213	0.09907	-0.896811
65124	ANKRD57	150244	ZDHHC8P1	hsa-mir-141	2	2	0.765951	0.875334	0.778197	0.346576	0.431621	-0.214213	-0.641148	2.93742
65124	ANKRD57	150244	ZDHHC8P1	hsa-mir-200a	2	2	0.758189	0.879102	0.778197	0.359327	0.418871	-0.214213	-0.641148	2.70795
56899	ANKS1B	55592	GOLGA2B	hsa-mir-141	2	3	0.705488	0.872148	0.768504	0.441875	0.32663	0.557024	0.049457	2.93742
56899	ANKS1B	55592	GOLGA2B	hsa-mir-200a	2	3	0.708114	0.875745	0.768504	0.435269	0.333235	0.557024	0.049457	2.70795
56899	ANKS1B	55592	GOLGA2B	hsa-mir-200b	1	4	0.702954	0.854891	0.768504	0.454086	0.314418	0.557024	0.049457	2.08189
56899	ANKS1B	55592	GOLGA2B	hsa-mir-200c	1	4	0.711882	0.87447	0.768504	0.428522	0.339982	0.557024	0.049457	2.2072
56899	ANKS1B	100132341	KIAA0664P3	hsa-mir-141	2	1	0.705488	0.850773	0.770623	0.457536	0.313087	0.557024	-0.217807	2.93742
56899	ANKS1B	100132341	KIAA0664P3	hsa-mir-200a	2	1	0.708114	0.835085	0.770623	0.461558	0.309065	0.557024	-0.217807	2.70795
56899	ANKS1B	100125556	LOC100125556	hsa-mir-141	2	3	0.705488	0.823205	0.751067	0.423253	0.327814	0.557024	0.698742	2.93742
56899	ANKS1B	100125556	LOC100125556	hsa-mir-200a	2	3	0.708114	0.828213	0.751067	0.415958	0.335108	0.557024	0.698742	2.70795
56899	ANKS1B	100130093	LOC100130093	hsa-mir-141	2	4	0.705488	0.831206	0.764781	0.452699	0.312081	0.557024	0.134546	2.93742
56899	ANKS1B	100130093	LOC100130093	hsa-mir-200a	2	4	0.708114	0.821261	0.764781	0.454826	0.309955	0.557024	0.134546	2.70795
56899	ANKS1B	283673	TMEM84	hsa-mir-200b	1	2	0.702954	0.840297	0.766707	0.456499	0.310208	0.557024	-0.378241	2.08189
56899	ANKS1B	283673	TMEM84	hsa-mir-200c	1	2	0.711882	0.846032	0.766707	0.439166	0.327541	0.557024	-0.378241	2.2072
55107	ANO1	80072	C15orf34	hsa-mir-135b	1	1	0.665111	0.73499	0.816979	0.459426	0.357553	-0.856636	0.018	0.431033
55107	ANO1	80072	C15orf34	hsa-mir-200b	1	2	0.931099	0.789195	0.816979	0.366756	0.450223	-0.856636	0.018	2.08189
55107	ANO1	80072	C15orf34	hsa-mir-200c	1	2	0.936596	0.812171	0.816979	0.275403	0.541575	-0.856636	0.018	2.2072
55107	ANO1	285958	C7orf40	hsa-mir-135b	1	2	0.665111	0.570692	0.736345	0.430546	0.305799	-0.856636	-0.020793	0.431033
55107	ANO1	285958	C7orf40	hsa-mir-200b	1	3	0.931099	0.68957	0.736345	0.356915	0.379429	-0.856636	-0.020793	2.08189
55107	ANO1	285958	C7orf40	hsa-mir-200c	1	3	0.936596	0.700077	0.736345	0.322341	0.414004	-0.856636	-0.020793	2.2072
55107	ANO1	142913	CFLP1	hsa-mir-200b	1	1	0.931099	0.778606	0.822084	0.426544	0.39554	-0.856636	-1.04887	2.08189
55107	ANO1	142913	CFLP1	hsa-mir-200c	1	1	0.936596	0.773519	0.822084	0.440224	0.381859	-0.856636	-1.04887	2.2072
55107	ANO1	440078	FAM66C	hsa-mir-200b	1	4	0.931099	0.773054	0.795972	0.329242	0.46673	-0.856636	-0.691502	2.08189
55107	ANO1	440078	FAM66C	hsa-mir-200c	1	4	0.936596	0.791608	0.795972	0.254799	0.541173	-0.856636	-0.691502	2.2072
55107	ANO1	440465	FLJ90757	hsa-mir-200b	1	3	0.931099	0.716839	0.785826	0.465453	0.320373	-0.856636	0.312255	2.08189
55107	ANO1	440465	FLJ90757	hsa-mir-200c	1	3	0.936596	0.727103	0.785826	0.43574	0.350086	-0.856636	0.312255	2.2072
55107	ANO1	55592	GOLGA2B	hsa-mir-200b	1	4	0.931099	0.854891	0.86665	0.373392	0.493258	-0.856636	0.049457	2.08189
55107	ANO1	55592	GOLGA2B	hsa-mir-200c	1	4	0.936596	0.87447	0.86665	0.280188	0.586463	-0.856636	0.049457	2.2072
55107	ANO1	54435	HCG4	hsa-mir-200b	1	2	0.931099	0.724603	0.75146	0.30544	0.44602	-0.856636	-0.778333	2.08189
55107	ANO1	54435	HCG4	hsa-mir-200c	1	2	0.936596	0.735373	0.75146	0.264099	0.487361	-0.856636	-0.778333	2.2072
55107	ANO1	100128191	LOC100128191	hsa-mir-200b	1	1	0.931099	0.739896	0.770262	0.331498	0.438763	-0.856636	1.16103	2.08189
55107	ANO1	100128191	LOC100128191	hsa-mir-200c	1	1	0.936596	0.7449	0.770262	0.310502	0.459759	-0.856636	1.16103	2.2072
55107	ANO1	100190939	LOC100190939	hsa-mir-200b	1	1	0.931099	0.766259	0.784425	0.30277	0.481655	-0.856636	-1.45598	2.08189
55107	ANO1	100190939	LOC100190939	hsa-mir-200c	1	1	0.936596	0.779506	0.784425	0.24758	0.536845	-0.856636	-1.45598	2.2072
55107	ANO1	145837	LOC145837	hsa-mir-200b	1	7	0.931099	0.860937	0.866348	0.355373	0.510976	-0.856636	1.30838	2.08189
55107	ANO1	145837	LOC145837	hsa-mir-200c	1	7	0.936596	0.878008	0.866348	0.274648	0.591701	-0.856636	1.30838	2.2072
55107	ANO1	440905	LOC440905	hsa-mir-200b	1	7	0.931099	0.752797	0.742418	0.172796	0.569622	-0.856636	0.517161	2.08189
55107	ANO1	440905	LOC440905	hsa-mir-200c	1	7	0.936596	0.77047	0.742418	0.093113	0.649305	-0.856636	0.517161	2.2072
55107	ANO1	729234	LOC729234	hsa-mir-200b	1	1	0.931099	0.744269	0.781333	0.362636	0.418697	-0.856636	-0.542045	2.08189
55107	ANO1	729234	LOC729234	hsa-mir-200c	1	1	0.936596	0.745297	0.781333	0.35651	0.424823	-0.856636	-0.542045	2.2072
55107	ANO1	96610	LOC96610	hsa-mir-135b	1	2	0.665111	0.473898	0.785349	0.469435	0.315913	-0.856636	-0.481269	0.431033
55107	ANO1	114044	MCM3APAS	hsa-mir-200b	1	10	0.931099	0.721396	0.738511	0.26452	0.473991	-0.856636	-0.247922	2.08189
55107	ANO1	114044	MCM3APAS	hsa-mir-200c	1	10	0.936596	0.725395	0.738511	0.245063	0.493448	-0.856636	-0.247922	2.2072
55107	ANO1	25859	PART1	hsa-mir-200b	1	2	0.931099	0.886353	0.863293	0.253778	0.609514	-0.856636	-1.16757	2.08189
55107	ANO1	25859	PART1	hsa-mir-200c	1	2	0.936596	0.894547	0.863293	0.188504	0.674789	-0.856636	-1.16757	2.2072
55107	ANO1	5820	PVT1	hsa-mir-200b	1	16	0.931099	0.883223	0.902566	0.468835	0.433731	-0.856636	1.27408	2.08189
55107	ANO1	5820	PVT1	hsa-mir-200c	1	16	0.936596	0.891504	0.902566	0.425773	0.476794	-0.856636	1.27408	2.2072
55107	ANO1	376693	RPS10P7	hsa-mir-200b	1	1	0.931099	0.841353	0.873967	0.459463	0.414504	-0.856636	0.09907	2.08189
55107	ANO1	376693	RPS10P7	hsa-mir-200c	1	1	0.936596	0.856905	0.873967	0.395248	0.478718	-0.856636	0.09907	2.2072
55107	ANO1	724102	SNHG4	hsa-mir-200b	1	29	0.931099	0.764472	0.745351	0.142687	0.602664	-0.856636	-0.500911	2.08189
55107	ANO1	724102	SNHG4	hsa-mir-200c	1	29	0.936596	0.753952	0.745351	0.170302	0.575049	-0.856636	-0.500911	2.2072
55107	ANO1	283673	TMEM84	hsa-mir-200b	1	2	0.931099	0.840297	0.854477	0.364491	0.489986	-0.856636	-0.378241	2.08189
55107	ANO1	283673	TMEM84	hsa-mir-200c	1	2	0.936596	0.846032	0.854477	0.332344	0.522134	-0.856636	-0.378241	2.2072
55107	ANO1	100129482	ZNF37B	hsa-mir-181c	2	35	0.752071	0.725817	0.74849	0.446925	0.301566	-0.856636	-0.847183	0.391277
55107	ANO1	100129482	ZNF37B	hsa-mir-200b	1	4	0.931099	0.708785	0.74849	0.344098	0.404393	-0.856636	-0.847183	2.08189
55107	ANO1	100129482	ZNF37B	hsa-mir-200c	1	4	0.936596	0.728214	0.74849	0.27669	0.4718	-0.856636	-0.847183	2.2072
55107	ANO1	79986	ZNF702P	hsa-mir-200b	1	3	0.931099	0.74308	0.807534	0.473789	0.333745	-0.856636	0.282212	2.08189
55107	ANO1	79986	ZNF702P	hsa-mir-200c	1	3	0.936596	0.748821	0.807534	0.457245	0.350289	-0.856636	0.282212	2.2072
63982	ANO3	100192378	LOC100192378	hsa-mir-378	1	1	0.805764	0.749345	0.785612	0.437292	0.348321	-3.6857	-1.38712	-1.96861
63982	ANO3	158376	LOC158376	hsa-mir-224	3	1	0.79415	0.817893	0.818477	0.46479	0.353687	-3.6857	-2.64954	-1.72437
196527	ANO6	114036	C21orf82	hsa-mir-141	3	1	-0.716818	-0.823317	0.755227	0.417075	0.338152	-1.16301	-0.579698	2.93742
196527	ANO6	114036	C21orf82	hsa-mir-200a	3	1	-0.735166	-0.825409	0.755227	0.387816	0.367411	-1.16301	-0.579698	2.70795
196527	ANO6	158376	LOC158376	hsa-mir-215	2	1	0.782213	0.818121	0.827466	0.52342	0.304046	-1.16301	-2.64954	-1.49988
196527	ANO6	158376	LOC158376	hsa-mir-652	1	1	0.804013	0.794143	0.827466	0.52292	0.304546	-1.16301	-2.64954	-0.107243
309	ANXA6	90768	MGC45800	hsa-mir-652	1	5	0.727096	0.781461	0.749926	0.424236	0.32569	-0.598974	-1.65258	-0.107243
653145	ANXA8	8755	ADAM6	hsa-mir-141	1	2	0.882092	0.787652	0.797407	0.353589	0.443818	-2.27913	-1.0859	2.93742
653145	ANXA8	8755	ADAM6	hsa-mir-200a	1	2	0.886028	0.777362	0.797407	0.372513	0.424894	-2.27913	-1.0859	2.70795
653145	ANXA8	653483	C6orf124	hsa-mir-141	1	1	0.882092	0.825922	0.762185	0.126684	0.635501	-2.27913	-0.843477	2.93742
653145	ANXA8	653483	C6orf124	hsa-mir-200a	1	1	0.886028	0.810109	0.762185	0.163365	0.59882	-2.27913	-0.843477	2.70795
653145	ANXA8	100126791	EGOT	hsa-mir-141	1	1	0.882092	0.861279	0.835799	0.317799	0.517999	-2.27913	-0.416928	2.93742
653145	ANXA8	100126791	EGOT	hsa-mir-200a	1	1	0.886028	0.88125	0.835799	0.250925	0.584873	-2.27913	-0.416928	2.70795
653145	ANXA8	100126791	EGOT	hsa-mir-205	1	1	0.866995	0.883326	0.835799	0.299495	0.536303	-2.27913	-0.416928	-0.896811
653145	ANXA8	100126791	EGOT	hsa-mir-375	1	1	0.80487	0.857375	0.835799	0.477085	0.358714	-2.27913	-0.416928	2.55185
653145	ANXA8	440078	FAM66C	hsa-mir-141	1	1	0.882092	0.751836	0.764068	0.324783	0.439285	-2.27913	-0.691502	2.93742
653145	ANXA8	440078	FAM66C	hsa-mir-200a	1	1	0.886028	0.755868	0.764068	0.310815	0.453253	-2.27913	-0.691502	2.70795
653145	ANXA8	440078	FAM66C	hsa-mir-205	1	5	0.866995	0.770428	0.764068	0.30253	0.461539	-2.27913	-0.691502	-0.896811
653145	ANXA8	440078	FAM66C	hsa-mir-375	1	1	0.80487	0.727784	0.764068	0.438082	0.325986	-2.27913	-0.691502	2.55185
653145	ANXA8	399717	FLJ45983	hsa-mir-205	1	2	0.866995	0.883653	0.840445	0.290726	0.549719	-2.27913	1.74982	-0.896811
653145	ANXA8	399717	FLJ45983	hsa-mir-375	1	1	0.80487	0.868426	0.840445	0.498982	0.341463	-2.27913	1.74982	2.55185
653145	ANXA8	100125556	LOC100125556	hsa-mir-141	1	3	0.882092	0.823205	0.758116	0.11955	0.638566	-2.27913	0.698742	2.93742
653145	ANXA8	100125556	LOC100125556	hsa-mir-200a	1	3	0.886028	0.828213	0.758116	0.093511	0.664605	-2.27913	0.698742	2.70795
653145	ANXA8	100133669	LOC100133669	hsa-mir-141	1	1	0.882092	0.840127	0.798638	0.22531	0.573328	-2.27913	-0.696808	2.93742
653145	ANXA8	100133669	LOC100133669	hsa-mir-200a	1	1	0.886028	0.834568	0.798638	0.231728	0.56691	-2.27913	-0.696808	2.70795
653145	ANXA8	145837	LOC145837	hsa-mir-205	1	1	0.866995	0.820451	0.747303	0.155667	0.591636	-2.27913	1.30838	-0.896811
653145	ANXA8	145837	LOC145837	hsa-mir-375	1	7	0.80487	0.847879	0.747303	0.248079	0.499224	-2.27913	1.30838	2.55185
653145	ANXA8	254559	LOC254559	hsa-mir-141	1	2	0.882092	0.899483	0.81555	0.107478	0.708072	-2.27913	0.638706	2.93742
653145	ANXA8	254559	LOC254559	hsa-mir-200a	1	2	0.886028	0.884862	0.81555	0.146017	0.669533	-2.27913	0.638706	2.70795
653145	ANXA8	254559	LOC254559	hsa-mir-205	1	4	0.866995	0.886716	0.81555	0.20302	0.61253	-2.27913	0.638706	-0.896811
653145	ANXA8	254559	LOC254559	hsa-mir-375	1	6	0.80487	0.800937	0.81555	0.480963	0.334587	-2.27913	0.638706	2.55185
653145	ANXA8	284023	LOC284023	hsa-mir-141	1	2	0.882092	0.818772	0.752259	0.111023	0.641236	-2.27913	-0.296378	2.93742
653145	ANXA8	284023	LOC284023	hsa-mir-200a	1	2	0.886028	0.815884	0.752259	0.109531	0.642728	-2.27913	-0.296378	2.70795
653145	ANXA8	645332	LOC645332	hsa-mir-141	1	3	0.882092	0.836539	0.797862	0.232299	0.565563	-2.27913	0.354679	2.93742
653145	ANXA8	645332	LOC645332	hsa-mir-200a	1	3	0.886028	0.831684	0.797862	0.236828	0.561034	-2.27913	0.354679	2.70795
653145	ANXA8	96610	LOC96610	hsa-mir-141	1	1	0.882092	0.744989	0.776949	0.381233	0.395716	-2.27913	-0.481269	2.93742
653145	ANXA8	96610	LOC96610	hsa-mir-200a	1	1	0.886028	0.730665	0.776949	0.409301	0.367648	-2.27913	-0.481269	2.70795
653145	ANXA8	96610	LOC96610	hsa-mir-205	1	6	0.866995	0.745199	0.776949	0.393817	0.383132	-2.27913	-0.481269	-0.896811
653145	ANXA8	25859	PART1	hsa-mir-141	1	1	0.882092	0.864752	0.821329	0.284218	0.537112	-2.27913	-1.16757	2.93742
653145	ANXA8	25859	PART1	hsa-mir-200a	1	1	0.886028	0.871821	0.821329	0.246638	0.574691	-2.27913	-1.16757	2.70795
653145	ANXA8	25859	PART1	hsa-mir-205	1	1	0.866995	0.80162	0.821329	0.422982	0.398348	-2.27913	-1.16757	-0.896811
653145	ANXA8	5820	PVT1	hsa-mir-141	1	4	0.882092	0.884256	0.827762	0.217127	0.610635	-2.27913	1.27408	2.93742
653145	ANXA8	5820	PVT1	hsa-mir-200a	1	4	0.886028	0.886946	0.827762	0.195683	0.632079	-2.27913	1.27408	2.70795
653145	ANXA8	5820	PVT1	hsa-mir-205	1	2	0.866995	0.806566	0.827762	0.436129	0.391634	-2.27913	1.27408	-0.896811
653145	ANXA8	376693	RPS10P7	hsa-mir-205	1	2	0.866995	0.820952	0.775751	0.22489	0.550862	-2.27913	0.09907	-0.896811
653145	ANXA8	724102	SNHG4	hsa-mir-141	1	19	0.882092	0.777936	0.735976	0.168123	0.567852	-2.27913	-0.500911	2.93742
653145	ANXA8	724102	SNHG4	hsa-mir-200a	1	19	0.886028	0.77033	0.735976	0.180773	0.555203	-2.27913	-0.500911	2.70795
653145	ANXA8	283673	TMEM84	hsa-mir-205	1	2	0.866995	0.813117	0.758534	0.184665	0.573869	-2.27913	-0.378241	-0.896811
653145	ANXA8	283673	TMEM84	hsa-mir-375	1	2	0.80487	0.812623	0.758534	0.302084	0.45645	-2.27913	-0.378241	2.55185
653145	ANXA8	150244	ZDHHC8P1	hsa-mir-141	1	2	0.882092	0.875334	0.859776	0.384816	0.474961	-2.27913	-0.641148	2.93742
653145	ANXA8	150244	ZDHHC8P1	hsa-mir-200a	1	2	0.886028	0.879102	0.859776	0.365945	0.493831	-2.27913	-0.641148	2.70795
244	ANXA8L2	8755	ADAM6	hsa-mir-141	1	2	0.881697	0.787652	0.815913	0.417768	0.398145	-2.37195	-1.0859	2.93742
244	ANXA8L2	8755	ADAM6	hsa-mir-200a	1	2	0.873595	0.777362	0.815913	0.446914	0.368999	-2.37195	-1.0859	2.70795
244	ANXA8L2	80072	C15orf34	hsa-mir-141	1	1	0.881697	0.802754	0.738416	0.108869	0.629546	-2.37195	0.018	2.93742
244	ANXA8L2	80072	C15orf34	hsa-mir-200a	1	1	0.873595	0.801365	0.738416	0.131732	0.606683	-2.37195	0.018	2.70795
244	ANXA8L2	653483	C6orf124	hsa-mir-141	1	1	0.881697	0.825922	0.760749	0.122317	0.638432	-2.37195	-0.843477	2.93742
244	ANXA8L2	653483	C6orf124	hsa-mir-200a	1	1	0.873595	0.810109	0.760749	0.185908	0.574841	-2.37195	-0.843477	2.70795
244	ANXA8L2	100126791	EGOT	hsa-mir-141	1	1	0.881697	0.861279	0.793092	0.140587	0.652504	-2.37195	-0.416928	2.93742
244	ANXA8L2	100126791	EGOT	hsa-mir-200a	1	1	0.873595	0.88125	0.793092	0.101022	0.69207	-2.37195	-0.416928	2.70795
244	ANXA8L2	100126791	EGOT	hsa-mir-205	1	1	0.858449	0.883326	0.793092	0.144751	0.648341	-2.37195	-0.416928	-0.896811
244	ANXA8L2	100126791	EGOT	hsa-mir-375	1	1	0.790863	0.857375	0.793092	0.365174	0.427918	-2.37195	-0.416928	2.55185
244	ANXA8L2	440078	FAM66C	hsa-mir-141	1	1	0.881697	0.751836	0.764453	0.326468	0.437985	-2.37195	-0.691502	2.93742
244	ANXA8L2	440078	FAM66C	hsa-mir-200a	1	1	0.873595	0.755868	0.764453	0.326816	0.437638	-2.37195	-0.691502	2.70795
244	ANXA8L2	440078	FAM66C	hsa-mir-205	1	5	0.858449	0.770428	0.764453	0.315243	0.44921	-2.37195	-0.691502	-0.896811
244	ANXA8L2	440078	FAM66C	hsa-mir-375	1	1	0.790863	0.727784	0.764453	0.450016	0.314438	-2.37195	-0.691502	2.55185
244	ANXA8L2	399717	FLJ45983	hsa-mir-205	1	2	0.858449	0.883653	0.819336	0.256493	0.562843	-2.37195	1.74982	-0.896811
244	ANXA8L2	399717	FLJ45983	hsa-mir-375	1	1	0.790863	0.868426	0.819336	0.458096	0.36124	-2.37195	1.74982	2.55185
244	ANXA8L2	55592	GOLGA2B	hsa-mir-141	1	3	0.881697	0.872148	0.746272	-0.09833	0.844603	-2.37195	0.049457	2.93742
244	ANXA8L2	55592	GOLGA2B	hsa-mir-200a	1	3	0.873595	0.875745	0.746272	-0.079907	0.826179	-2.37195	0.049457	2.70795
244	ANXA8L2	55592	GOLGA2B	hsa-mir-205	1	23	0.858449	0.79623	0.746272	0.202223	0.544049	-2.37195	0.049457	-0.896811
244	ANXA8L2	55592	GOLGA2B	hsa-mir-375	1	16	0.790863	0.753609	0.746272	0.373551	0.372722	-2.37195	0.049457	2.55185
244	ANXA8L2	100132341	KIAA0664P3	hsa-mir-141	1	1	0.881697	0.850773	0.741808	-0.033537	0.775345	-2.37195	-0.217807	2.93742
244	ANXA8L2	100132341	KIAA0664P3	hsa-mir-200a	1	1	0.873595	0.835085	0.741808	0.045876	0.695932	-2.37195	-0.217807	2.70795
244	ANXA8L2	100132341	KIAA0664P3	hsa-mir-205	1	12	0.858449	0.731461	0.741808	0.325633	0.416175	-2.37195	-0.217807	-0.896811
244	ANXA8L2	100125556	LOC100125556	hsa-mir-141	1	3	0.881697	0.823205	0.75647	0.114432	0.642038	-2.37195	0.698742	2.93742
244	ANXA8L2	100125556	LOC100125556	hsa-mir-200a	1	3	0.873595	0.828213	0.75647	0.120808	0.635662	-2.37195	0.698742	2.70795
244	ANXA8L2	100130093	LOC100130093	hsa-mir-141	1	4	0.881697	0.831206	0.761895	0.110646	0.65125	-2.37195	0.134546	2.93742
244	ANXA8L2	100130093	LOC100130093	hsa-mir-200a	1	4	0.873595	0.821261	0.761895	0.160072	0.601823	-2.37195	0.134546	2.70795
244	ANXA8L2	100130093	LOC100130093	hsa-mir-205	1	19	0.858449	0.733101	0.761895	0.380027	0.381869	-2.37195	0.134546	-0.896811
244	ANXA8L2	100130093	LOC100130093	hsa-mir-375	1	2	0.790863	0.713859	0.761895	0.460437	0.301459	-2.37195	0.134546	2.55185
244	ANXA8L2	100133669	LOC100133669	hsa-mir-141	1	1	0.881697	0.840127	0.813603	0.284731	0.528872	-2.37195	-0.696808	2.93742
244	ANXA8L2	100133669	LOC100133669	hsa-mir-200a	1	1	0.873595	0.834568	0.813603	0.315286	0.498317	-2.37195	-0.696808	2.70795
244	ANXA8L2	154761	LOC154761	hsa-mir-141	1	3	0.881697	0.762382	0.757813	0.280434	0.477379	-2.37195	-0.542126	2.93742
244	ANXA8L2	154761	LOC154761	hsa-mir-200a	1	3	0.873595	0.741175	0.757813	0.337704	0.420109	-2.37195	-0.542126	2.70795
244	ANXA8L2	154761	LOC154761	hsa-mir-205	1	14	0.858449	0.73491	0.757813	0.364921	0.392892	-2.37195	-0.542126	-0.896811
244	ANXA8L2	254559	LOC254559	hsa-mir-141	1	2	0.881697	0.899483	0.833397	0.195603	0.637794	-2.37195	0.638706	2.93742
244	ANXA8L2	254559	LOC254559	hsa-mir-200a	1	2	0.873595	0.884862	0.833397	0.26636	0.567037	-2.37195	0.638706	2.70795
244	ANXA8L2	254559	LOC254559	hsa-mir-205	1	4	0.858449	0.886716	0.833397	0.304474	0.528923	-2.37195	0.638706	-0.896811
244	ANXA8L2	284023	LOC284023	hsa-mir-141	1	2	0.881697	0.818772	0.745763	0.088063	0.6577	-2.37195	-0.296378	2.93742
244	ANXA8L2	284023	LOC284023	hsa-mir-200a	1	2	0.873595	0.815884	0.745763	0.117314	0.628449	-2.37195	-0.296378	2.70795
244	ANXA8L2	284837	LOC284837	hsa-mir-205	1	3	0.858449	0.715482	0.756756	0.397825	0.358931	-2.37195	-0.308568	-0.896811
244	ANXA8L2	645332	LOC645332	hsa-mir-141	1	3	0.881697	0.836539	0.792434	0.212217	0.580217	-2.37195	0.354679	2.93742
244	ANXA8L2	645332	LOC645332	hsa-mir-200a	1	3	0.873595	0.831684	0.792434	0.243805	0.548629	-2.37195	0.354679	2.70795
244	ANXA8L2	92659	LOC92659	hsa-mir-205	1	2	0.858449	0.733632	0.747908	0.338907	0.409001	-2.37195	1.52104	-0.896811
244	ANXA8L2	96610	LOC96610	hsa-mir-141	1	1	0.881697	0.744989	0.792224	0.430102	0.362121	-2.37195	-0.481269	2.93742
244	ANXA8L2	96610	LOC96610	hsa-mir-200a	1	1	0.873595	0.730665	0.792224	0.463252	0.328971	-2.37195	-0.481269	2.70795
244	ANXA8L2	96610	LOC96610	hsa-mir-205	1	6	0.858449	0.745199	0.792224	0.445901	0.346323	-2.37195	-0.481269	-0.896811
244	ANXA8L2	399668	NCRNA00086	hsa-mir-205	1	4	0.858449	0.79514	0.735851	0.171247	0.564603	-2.37195	-2.92162	-0.896811
244	ANXA8L2	399668	NCRNA00086	hsa-mir-375	1	1	0.790863	0.693392	0.735851	0.425129	0.310722	-2.37195	-2.92162	2.55185
244	ANXA8L2	25859	PART1	hsa-mir-141	1	1	0.881697	0.864752	0.817825	0.254325	0.5635	-2.37195	-1.16757	2.93742
244	ANXA8L2	25859	PART1	hsa-mir-200a	1	1	0.873595	0.871821	0.817825	0.241569	0.576256	-2.37195	-1.16757	2.70795
244	ANXA8L2	25859	PART1	hsa-mir-205	1	1	0.858449	0.80162	0.817825	0.421498	0.396328	-2.37195	-1.16757	-0.896811
244	ANXA8L2	5820	PVT1	hsa-mir-141	1	4	0.881697	0.884256	0.832755	0.241034	0.591721	-2.37195	1.27408	2.93742
244	ANXA8L2	5820	PVT1	hsa-mir-200a	1	4	0.873595	0.886946	0.832755	0.257701	0.575054	-2.37195	1.27408	2.70795
244	ANXA8L2	5820	PVT1	hsa-mir-205	1	2	0.858449	0.806566	0.832755	0.462932	0.369823	-2.37195	1.27408	-0.896811
244	ANXA8L2	376693	RPS10P7	hsa-mir-205	1	2	0.858449	0.820952	0.788542	0.286126	0.502415	-2.37195	0.09907	-0.896811
244	ANXA8L2	283673	TMEM84	hsa-mir-205	1	2	0.858449	0.813117	0.758244	0.20172	0.556524	-2.37195	-0.378241	-0.896811
244	ANXA8L2	283673	TMEM84	hsa-mir-375	1	2	0.790863	0.812623	0.758244	0.324032	0.434212	-2.37195	-0.378241	2.55185
244	ANXA8L2	150244	ZDHHC8P1	hsa-mir-141	1	2	0.881697	0.875334	0.85999	0.386666	0.473324	-2.37195	-0.641148	2.93742
244	ANXA8L2	150244	ZDHHC8P1	hsa-mir-200a	1	2	0.873595	0.879102	0.85999	0.396675	0.463315	-2.37195	-0.641148	2.70795
55435	AP1AR	653483	C6orf124	hsa-mir-141	1	1	0.763811	0.825922	0.781046	0.412756	0.36829	0.499056	-0.843477	2.93742
55435	AP1AR	653483	C6orf124	hsa-mir-200a	1	1	0.780651	0.810109	0.781046	0.405653	0.375393	0.499056	-0.843477	2.70795
55435	AP1AR	142913	CFLP1	hsa-mir-200b	1	1	0.769117	0.778606	0.764381	0.426883	0.337498	0.499056	-1.04887	2.08189
55435	AP1AR	142913	CFLP1	hsa-mir-200c	1	1	0.771543	0.773519	0.764381	0.429645	0.334736	0.499056	-1.04887	2.2072
55435	AP1AR	100126791	EGOT	hsa-mir-141	1	1	0.763811	0.861279	0.764127	0.324033	0.440094	0.499056	-0.416928	2.93742
55435	AP1AR	100126791	EGOT	hsa-mir-200a	1	1	0.780651	0.88125	0.764127	0.257891	0.506236	0.499056	-0.416928	2.70795
55435	AP1AR	100126791	EGOT	hsa-mir-205	2	1	0.734169	0.883326	0.764127	0.363264	0.400864	0.499056	-0.416928	-0.896811
55435	AP1AR	100126791	EGOT	hsa-mir-375	1	1	0.708237	0.857375	0.764127	0.43181	0.332317	0.499056	-0.416928	2.55185
55435	AP1AR	440078	FAM66C	hsa-mir-141	1	1	0.763811	0.751836	0.735762	0.379492	0.356269	0.499056	-0.691502	2.93742
55435	AP1AR	440078	FAM66C	hsa-mir-200a	1	1	0.780651	0.755868	0.735762	0.35606	0.379702	0.499056	-0.691502	2.70795
55435	AP1AR	440078	FAM66C	hsa-mir-200b	1	4	0.769117	0.773054	0.735762	0.34827	0.387492	0.499056	-0.691502	2.08189
55435	AP1AR	440078	FAM66C	hsa-mir-200c	1	4	0.771543	0.791608	0.735762	0.321572	0.41419	0.499056	-0.691502	2.2072
55435	AP1AR	440078	FAM66C	hsa-mir-205	2	5	0.734169	0.770428	0.735762	0.393055	0.342707	0.499056	-0.691502	-0.896811
55435	AP1AR	399717	FLJ45983	hsa-mir-205	2	2	0.734169	0.883653	0.737432	0.337355	0.400077	0.499056	1.74982	-0.896811
55435	AP1AR	399717	FLJ45983	hsa-mir-375	1	1	0.708237	0.868426	0.737432	0.381926	0.355506	0.499056	1.74982	2.55185
55435	AP1AR	55592	GOLGA2B	hsa-mir-141	1	3	0.763811	0.872148	0.739528	0.232354	0.507175	0.499056	0.049457	2.93742
55435	AP1AR	55592	GOLGA2B	hsa-mir-200a	1	3	0.780651	0.875745	0.739528	0.185197	0.554332	0.499056	0.049457	2.70795
55435	AP1AR	55592	GOLGA2B	hsa-mir-200b	1	4	0.769117	0.854891	0.739528	0.247357	0.492171	0.499056	0.049457	2.08189
55435	AP1AR	55592	GOLGA2B	hsa-mir-200c	1	4	0.771543	0.87447	0.739528	0.210103	0.529425	0.499056	0.049457	2.2072
55435	AP1AR	55592	GOLGA2B	hsa-mir-205	2	23	0.734169	0.79623	0.739528	0.377244	0.362284	0.499056	0.049457	-0.896811
55435	AP1AR	414777	HCG18	hsa-mir-200a	1	7	0.780651	0.71564	0.756621	0.453486	0.303135	0.499056	-0.073861	2.70795
55435	AP1AR	100125556	LOC100125556	hsa-mir-141	1	3	0.763811	0.823205	0.770994	0.388111	0.382884	0.499056	0.698742	2.93742
55435	AP1AR	100125556	LOC100125556	hsa-mir-200a	1	3	0.780651	0.828213	0.770994	0.355325	0.415669	0.499056	0.698742	2.70795
55435	AP1AR	100133669	LOC100133669	hsa-mir-141	1	1	0.763811	0.840127	0.735385	0.267613	0.467771	0.499056	-0.696808	2.93742
55435	AP1AR	100133669	LOC100133669	hsa-mir-200a	1	1	0.780651	0.834568	0.735385	0.243621	0.491764	0.499056	-0.696808	2.70795
55435	AP1AR	100190939	LOC100190939	hsa-mir-141	1	2	0.763811	0.740313	0.759604	0.447435	0.312169	0.499056	-1.45598	2.93742
55435	AP1AR	100190939	LOC100190939	hsa-mir-200a	1	2	0.780651	0.760018	0.759604	0.409424	0.35018	0.499056	-1.45598	2.70795
55435	AP1AR	100190939	LOC100190939	hsa-mir-200b	1	1	0.769117	0.766259	0.759604	0.414616	0.344988	0.499056	-1.45598	2.08189
55435	AP1AR	100190939	LOC100190939	hsa-mir-200c	1	1	0.771543	0.779506	0.759604	0.396943	0.36266	0.499056	-1.45598	2.2072
55435	AP1AR	100190939	LOC100190939	hsa-mir-205	2	2	0.734169	0.766611	0.759604	0.451362	0.308242	0.499056	-1.45598	-0.896811
55435	AP1AR	254559	LOC254559	hsa-mir-141	1	2	0.763811	0.899483	0.766962	0.283399	0.483563	0.499056	0.638706	2.93742
55435	AP1AR	254559	LOC254559	hsa-mir-200a	1	2	0.780651	0.884862	0.766962	0.261704	0.505258	0.499056	0.638706	2.70795
55435	AP1AR	254559	LOC254559	hsa-mir-205	2	4	0.734169	0.886716	0.766962	0.369429	0.397533	0.499056	0.638706	-0.896811
55435	AP1AR	283050	LOC283050	hsa-mir-200a	1	1	0.780651	0.705783	0.744052	0.436103	0.307949	0.499056	-0.893465	2.70795
55435	AP1AR	284023	LOC284023	hsa-mir-200a	1	2	0.780651	0.815884	0.826638	0.525002	0.301636	0.499056	-0.296378	2.70795
55435	AP1AR	645332	LOC645332	hsa-mir-141	1	3	0.763811	0.836539	0.81793	0.506084	0.311846	0.499056	0.354679	2.93742
55435	AP1AR	645332	LOC645332	hsa-mir-200a	1	3	0.780651	0.831684	0.81793	0.486078	0.331852	0.499056	0.354679	2.70795
55435	AP1AR	5820	PVT1	hsa-mir-141	1	4	0.763811	0.884256	0.770461	0.315358	0.455102	0.499056	1.27408	2.93742
55435	AP1AR	5820	PVT1	hsa-mir-200a	1	4	0.780651	0.886946	0.770461	0.270446	0.500015	0.499056	1.27408	2.70795
55435	AP1AR	5820	PVT1	hsa-mir-200b	1	16	0.769117	0.883223	0.770461	0.304155	0.466305	0.499056	1.27408	2.08189
55435	AP1AR	5820	PVT1	hsa-mir-200c	1	16	0.771543	0.891504	0.770461	0.286704	0.483757	0.499056	1.27408	2.2072
55435	AP1AR	5820	PVT1	hsa-mir-205	2	2	0.734169	0.806566	0.770461	0.444244	0.326217	0.499056	1.27408	-0.896811
55435	AP1AR	376693	RPS10P7	hsa-mir-200b	1	1	0.769117	0.841353	0.772928	0.364269	0.408659	0.499056	0.09907	2.08189
55435	AP1AR	376693	RPS10P7	hsa-mir-200c	1	1	0.771543	0.856905	0.772928	0.340889	0.432039	0.499056	0.09907	2.2072
55435	AP1AR	376693	RPS10P7	hsa-mir-205	2	2	0.734169	0.820952	0.772928	0.439039	0.333889	0.499056	0.09907	-0.896811
55435	AP1AR	283673	TMEM84	hsa-mir-200b	1	2	0.769117	0.840297	0.801152	0.446971	0.354181	0.499056	-0.378241	2.08189
55435	AP1AR	283673	TMEM84	hsa-mir-200c	1	2	0.771543	0.846032	0.801152	0.437548	0.363604	0.499056	-0.378241	2.2072
55435	AP1AR	150244	ZDHHC8P1	hsa-mir-141	1	2	0.763811	0.875334	0.744107	0.241979	0.502128	0.499056	-0.641148	2.93742
55435	AP1AR	150244	ZDHHC8P1	hsa-mir-200a	1	2	0.780651	0.879102	0.744107	0.194157	0.54995	0.499056	-0.641148	2.70795
55435	AP1AR	79986	ZNF702P	hsa-mir-141	1	6	0.763811	0.740646	0.763773	0.456707	0.307066	0.499056	0.282212	2.93742
55435	AP1AR	79986	ZNF702P	hsa-mir-200a	1	6	0.780651	0.736549	0.763773	0.446598	0.317175	0.499056	0.282212	2.70795
55435	AP1AR	79986	ZNF702P	hsa-mir-200b	1	3	0.769117	0.74308	0.763773	0.449522	0.314251	0.499056	0.282212	2.08189
55435	AP1AR	79986	ZNF702P	hsa-mir-200c	1	3	0.771543	0.748821	0.763773	0.441194	0.322579	0.499056	0.282212	2.2072
130340	AP1S3	8755	ADAM6	hsa-mir-141	1	2	0.818039	0.787652	0.749113	0.295688	0.453424	1.29164	-1.0859	2.93742
130340	AP1S3	8755	ADAM6	hsa-mir-200a	1	2	0.853009	0.777362	0.749113	0.262005	0.487108	1.29164	-1.0859	2.70795
130340	AP1S3	80072	C15orf34	hsa-mir-141	1	1	0.818039	0.802754	0.792219	0.395174	0.397045	1.29164	0.018	2.93742
130340	AP1S3	80072	C15orf34	hsa-mir-200a	1	1	0.853009	0.801365	0.792219	0.348022	0.444197	1.29164	0.018	2.70795
130340	AP1S3	80072	C15orf34	hsa-mir-200b	1	2	0.836796	0.789195	0.792219	0.392039	0.40018	1.29164	0.018	2.08189
130340	AP1S3	80072	C15orf34	hsa-mir-200c	1	2	0.866219	0.812171	0.792219	0.304277	0.487941	1.29164	0.018	2.2072
130340	AP1S3	79940	C6orf155	hsa-mir-141	1	3	0.818039	0.792734	0.771497	0.350853	0.420644	1.29164	-1.71989	2.93742
130340	AP1S3	79940	C6orf155	hsa-mir-200a	1	3	0.853009	0.779568	0.771497	0.325871	0.445626	1.29164	-1.71989	2.70795
130340	AP1S3	79940	C6orf155	hsa-mir-375	1	1	0.770928	0.739707	0.771497	0.469515	0.301981	1.29164	-1.71989	2.55185
130340	AP1S3	285958	C7orf40	hsa-mir-141	1	12	0.818039	0.698355	0.735632	0.399225	0.336407	1.29164	-0.020793	2.93742
130340	AP1S3	285958	C7orf40	hsa-mir-200a	1	12	0.853009	0.694905	0.735632	0.38069	0.354942	1.29164	-0.020793	2.70795
130340	AP1S3	285958	C7orf40	hsa-mir-200b	1	3	0.836796	0.68957	0.735632	0.399985	0.335647	1.29164	-0.020793	2.08189
130340	AP1S3	285958	C7orf40	hsa-mir-200c	1	3	0.866219	0.700077	0.735632	0.362146	0.373486	1.29164	-0.020793	2.2072
130340	AP1S3	100126791	EGOT	hsa-mir-141	1	1	0.818039	0.861279	0.864759	0.548144	0.316616	1.29164	-0.416928	2.93742
130340	AP1S3	100126791	EGOT	hsa-mir-200a	1	1	0.853009	0.88125	0.864759	0.458278	0.406482	1.29164	-0.416928	2.70795
130340	AP1S3	440078	FAM66C	hsa-mir-141	1	1	0.818039	0.751836	0.779266	0.433069	0.346197	1.29164	-0.691502	2.93742
130340	AP1S3	440078	FAM66C	hsa-mir-200a	1	1	0.853009	0.755868	0.779266	0.393633	0.385633	1.29164	-0.691502	2.70795
130340	AP1S3	440078	FAM66C	hsa-mir-200b	1	4	0.836796	0.773054	0.779266	0.381149	0.398117	1.29164	-0.691502	2.08189
130340	AP1S3	440078	FAM66C	hsa-mir-200c	1	4	0.866219	0.791608	0.779266	0.306443	0.472823	1.29164	-0.691502	2.2072
130340	AP1S3	80307	FER1L4	hsa-mir-141	1	7	0.818039	0.796688	0.738428	0.273735	0.464693	1.29164	0.69529	2.93742
130340	AP1S3	80307	FER1L4	hsa-mir-200a	1	7	0.853009	0.78913	0.738428	0.218669	0.51976	1.29164	0.69529	2.70795
130340	AP1S3	399717	FLJ45983	hsa-mir-375	1	1	0.770928	0.868426	0.825781	0.51288	0.312901	1.29164	1.74982	2.55185
130340	AP1S3	55592	GOLGA2B	hsa-mir-141	1	3	0.818039	0.872148	0.793035	0.282821	0.510214	1.29164	0.049457	2.93742
130340	AP1S3	55592	GOLGA2B	hsa-mir-200a	1	3	0.853009	0.875745	0.793035	0.182637	0.610399	1.29164	0.049457	2.70795
130340	AP1S3	55592	GOLGA2B	hsa-mir-200b	1	4	0.836796	0.854891	0.793035	0.273419	0.519616	1.29164	0.049457	2.08189
130340	AP1S3	55592	GOLGA2B	hsa-mir-200c	1	4	0.866219	0.87447	0.793035	0.146685	0.64635	1.29164	0.049457	2.2072
130340	AP1S3	100132341	KIAA0664P3	hsa-mir-141	1	1	0.818039	0.850773	0.737483	0.137356	0.600127	1.29164	-0.217807	2.93742
130340	AP1S3	100132341	KIAA0664P3	hsa-mir-200a	1	1	0.853009	0.835085	0.737483	0.087592	0.649892	1.29164	-0.217807	2.70795
130340	AP1S3	100125556	LOC100125556	hsa-mir-141	1	3	0.818039	0.823205	0.764259	0.278201	0.486058	1.29164	0.698742	2.93742
130340	AP1S3	100125556	LOC100125556	hsa-mir-200a	1	3	0.853009	0.828213	0.764259	0.197573	0.566686	1.29164	0.698742	2.70795
130340	AP1S3	100133669	LOC100133669	hsa-mir-141	1	1	0.818039	0.840127	0.805464	0.378914	0.42655	1.29164	-0.696808	2.93742
130340	AP1S3	100133669	LOC100133669	hsa-mir-200a	1	1	0.853009	0.834568	0.805464	0.325441	0.480023	1.29164	-0.696808	2.70795
130340	AP1S3	100190939	LOC100190939	hsa-mir-200a	1	2	0.853009	0.760018	0.806825	0.46737	0.339456	1.29164	-1.45598	2.70795
130340	AP1S3	100190939	LOC100190939	hsa-mir-200b	1	1	0.836796	0.766259	0.806825	0.470793	0.336033	1.29164	-1.45598	2.08189
130340	AP1S3	100190939	LOC100190939	hsa-mir-200c	1	1	0.866219	0.779506	0.806825	0.420473	0.386352	1.29164	-1.45598	2.2072
130340	AP1S3	145837	LOC145837	hsa-mir-200b	1	7	0.836796	0.860937	0.832245	0.415672	0.416572	1.29164	1.30838	2.08189
130340	AP1S3	145837	LOC145837	hsa-mir-200c	1	7	0.866219	0.878008	0.832245	0.31545	0.516794	1.29164	1.30838	2.2072
130340	AP1S3	254559	LOC254559	hsa-mir-141	1	2	0.818039	0.899483	0.834941	0.394433	0.440508	1.29164	0.638706	2.93742
130340	AP1S3	254559	LOC254559	hsa-mir-200a	1	2	0.853009	0.884862	0.834941	0.329645	0.505296	1.29164	0.638706	2.70795
130340	AP1S3	284023	LOC284023	hsa-mir-141	1	2	0.818039	0.818772	0.773123	0.312938	0.460185	1.29164	-0.296378	2.93742
130340	AP1S3	284023	LOC284023	hsa-mir-200a	1	2	0.853009	0.815884	0.773123	0.255715	0.517408	1.29164	-0.296378	2.70795
130340	AP1S3	645332	LOC645332	hsa-mir-141	1	3	0.818039	0.836539	0.818878	0.42698	0.391898	1.29164	0.354679	2.93742
130340	AP1S3	645332	LOC645332	hsa-mir-200a	1	3	0.853009	0.831684	0.818878	0.377677	0.441201	1.29164	0.354679	2.70795
130340	AP1S3	100188954	NCRNA00093	hsa-mir-141	1	3	0.818039	0.775179	0.758075	0.341123	0.416952	1.29164	-0.995858	2.93742
130340	AP1S3	100188954	NCRNA00093	hsa-mir-200a	1	3	0.853009	0.771101	0.758075	0.301896	0.45618	1.29164	-0.995858	2.70795
130340	AP1S3	100188954	NCRNA00093	hsa-mir-375	1	2	0.770928	0.76661	0.758075	0.408519	0.349556	1.29164	-0.995858	2.55185
130340	AP1S3	25859	PART1	hsa-mir-141	1	1	0.818039	0.864752	0.777726	0.288538	0.489188	1.29164	-1.16757	2.93742
130340	AP1S3	25859	PART1	hsa-mir-200a	1	1	0.853009	0.871821	0.777726	0.159148	0.618577	1.29164	-1.16757	2.70795
130340	AP1S3	25859	PART1	hsa-mir-200b	1	2	0.836796	0.886353	0.777726	0.179795	0.597931	1.29164	-1.16757	2.08189
130340	AP1S3	25859	PART1	hsa-mir-200c	1	2	0.866219	0.894547	0.777726	0.041497	0.736229	1.29164	-1.16757	2.2072
130340	AP1S3	25859	PART1	hsa-mir-375	1	2	0.770928	0.787352	0.777726	0.461248	0.316478	1.29164	-1.16757	2.55185
130340	AP1S3	5820	PVT1	hsa-mir-141	1	4	0.818039	0.884256	0.829656	0.395751	0.433904	1.29164	1.27408	2.93742
130340	AP1S3	5820	PVT1	hsa-mir-200a	1	4	0.853009	0.886946	0.829656	0.303186	0.52647	1.29164	1.27408	2.70795
130340	AP1S3	5820	PVT1	hsa-mir-200b	1	16	0.836796	0.883223	0.829656	0.352776	0.47688	1.29164	1.27408	2.08189
130340	AP1S3	5820	PVT1	hsa-mir-200c	1	16	0.866219	0.891504	0.829656	0.253666	0.57599	1.29164	1.27408	2.2072
130340	AP1S3	376693	RPS10P7	hsa-mir-200b	1	1	0.836796	0.841353	0.803157	0.334937	0.46822	1.29164	0.09907	2.08189
130340	AP1S3	376693	RPS10P7	hsa-mir-200c	1	1	0.866219	0.856905	0.803157	0.236405	0.566752	1.29164	0.09907	2.2072
130340	AP1S3	283673	TMEM84	hsa-mir-200b	1	2	0.836796	0.840297	0.806853	0.349354	0.457498	1.29164	-0.378241	2.08189
130340	AP1S3	283673	TMEM84	hsa-mir-200c	1	2	0.866219	0.846032	0.806853	0.277806	0.529047	1.29164	-0.378241	2.2072
130340	AP1S3	283673	TMEM84	hsa-mir-375	1	2	0.770928	0.812623	0.806853	0.485946	0.320907	1.29164	-0.378241	2.55185
130340	AP1S3	150244	ZDHHC8P1	hsa-mir-141	1	2	0.818039	0.875334	0.827601	0.401092	0.42651	1.29164	-0.641148	2.93742
130340	AP1S3	150244	ZDHHC8P1	hsa-mir-200a	1	2	0.853009	0.879102	0.827601	0.312436	0.515165	1.29164	-0.641148	2.70795
130340	AP1S3	399669	ZNF321	hsa-mir-200a	1	1	0.853009	0.723734	0.791593	0.483804	0.307789	1.29164	-0.066807	2.70795
130340	AP1S3	79986	ZNF702P	hsa-mir-141	1	6	0.818039	0.740646	0.742816	0.354351	0.388465	1.29164	0.282212	2.93742
130340	AP1S3	79986	ZNF702P	hsa-mir-200a	1	6	0.853009	0.736549	0.742816	0.324454	0.418362	1.29164	0.282212	2.70795
130340	AP1S3	79986	ZNF702P	hsa-mir-200b	1	3	0.836796	0.74308	0.742816	0.330268	0.412548	1.29164	0.282212	2.08189
130340	AP1S3	79986	ZNF702P	hsa-mir-200c	1	3	0.866219	0.748821	0.742816	0.284371	0.458445	1.29164	0.282212	2.2072
10239	AP3S2	114036	C21orf82	hsa-mir-141	1	1	-0.736289	-0.823317	0.743214	0.35675	0.386464	0.022076	-0.579698	2.93742
10239	AP3S2	114036	C21orf82	hsa-mir-200a	1	1	-0.741313	-0.825409	0.743214	0.346607	0.396607	0.022076	-0.579698	2.70795
321	APBA2	55592	GOLGA2B	hsa-mir-200b	1	4	0.71787	0.854891	0.759581	0.403896	0.355684	0.32593	0.049457	2.08189
321	APBA2	55592	GOLGA2B	hsa-mir-200c	1	4	0.707621	0.87447	0.759581	0.410754	0.348827	0.32593	0.049457	2.2072
321	APBA2	5820	PVT1	hsa-mir-200b	1	16	0.71787	0.883223	0.784296	0.460242	0.324054	0.32593	1.27408	2.08189
321	APBA2	5820	PVT1	hsa-mir-200c	1	16	0.707621	0.891504	0.784296	0.479387	0.30491	0.32593	1.27408	2.2072
51107	APH1A	254559	LOC254559	hsa-mir-135b	1	3	0.481401	0.647509	0.74379	0.410414	0.333376	0.776426	0.638706	0.431033
351	APP	84837	C14orf128	hsa-mir-200b	2	2	0.871922	0.714936	0.772278	0.434956	0.337321	-0.324453	-1.34273	2.08189
351	APP	84837	C14orf128	hsa-mir-200c	2	2	0.876067	0.722389	0.772278	0.418132	0.354146	-0.324453	-1.34273	2.2072
351	APP	80072	C15orf34	hsa-mir-200b	2	2	0.871922	0.789195	0.810744	0.40779	0.402954	-0.324453	0.018	2.08189
351	APP	80072	C15orf34	hsa-mir-200c	2	2	0.876067	0.812171	0.810744	0.352723	0.458021	-0.324453	0.018	2.2072
351	APP	80072	C15orf34	hsa-mir-31	1	1	0.684741	0.68097	0.810744	0.467243	0.3435	-0.324453	0.018	0.027875
351	APP	79940	C6orf155	hsa-mir-205	1	1	0.824131	0.746518	0.77743	0.4304	0.34703	-0.324453	-1.71989	-0.896811
351	APP	142913	CFLP1	hsa-mir-200b	2	1	0.871922	0.778606	0.755992	0.248238	0.507754	-0.324453	-1.04887	2.08189
351	APP	142913	CFLP1	hsa-mir-200c	2	1	0.876067	0.773519	0.755992	0.255604	0.500387	-0.324453	-1.04887	2.2072
351	APP	100126791	EGOT	hsa-mir-205	1	1	0.824131	0.883326	0.775363	0.178479	0.596884	-0.324453	-0.416928	-0.896811
351	APP	440078	FAM66C	hsa-mir-200b	2	4	0.871922	0.773054	0.773066	0.318809	0.454257	-0.324453	-0.691502	2.08189
351	APP	440078	FAM66C	hsa-mir-200c	2	4	0.876067	0.791608	0.773066	0.270046	0.503019	-0.324453	-0.691502	2.2072
351	APP	440078	FAM66C	hsa-mir-205	1	5	0.824131	0.770428	0.773066	0.382536	0.390529	-0.324453	-0.691502	-0.896811
351	APP	399717	FLJ45983	hsa-mir-205	1	2	0.824131	0.883653	0.785604	0.305217	0.480387	-0.324453	1.74982	-0.896811
351	APP	440465	FLJ90757	hsa-mir-200b	2	3	0.871922	0.716839	0.787083	0.474679	0.312404	-0.324453	0.312255	2.08189
351	APP	440465	FLJ90757	hsa-mir-200c	2	3	0.876067	0.727103	0.787083	0.4534	0.333683	-0.324453	0.312255	2.2072
351	APP	440465	FLJ90757	hsa-mir-31	1	7	0.684741	0.618858	0.787083	0.484944	0.302138	-0.324453	0.312255	0.027875
351	APP	55592	GOLGA2B	hsa-mir-200b	2	4	0.871922	0.854891	0.834565	0.351004	0.48356	-0.324453	0.049457	2.08189
351	APP	55592	GOLGA2B	hsa-mir-200c	2	4	0.876067	0.87447	0.834565	0.292734	0.54183	-0.324453	0.049457	2.2072
351	APP	55592	GOLGA2B	hsa-mir-205	1	23	0.824131	0.79623	0.834565	0.520524	0.314041	-0.324453	0.049457	-0.896811
351	APP	414777	HCG18	hsa-mir-200b	2	44	0.871922	0.701953	0.739356	0.365053	0.374303	-0.324453	-0.073861	2.08189
351	APP	414777	HCG18	hsa-mir-200c	2	44	0.876067	0.716172	0.739356	0.332632	0.406724	-0.324453	-0.073861	2.2072
351	APP	54435	HCG4	hsa-mir-200b	2	2	0.871922	0.724603	0.769608	0.40839	0.361217	-0.324453	-0.778333	2.08189
351	APP	54435	HCG4	hsa-mir-200c	2	2	0.876067	0.735373	0.769608	0.383679	0.385928	-0.324453	-0.778333	2.2072
351	APP	100128191	LOC100128191	hsa-mir-200b	2	1	0.871922	0.739896	0.749126	0.315715	0.433412	-0.324453	1.16103	2.08189
351	APP	100128191	LOC100128191	hsa-mir-200c	2	1	0.876067	0.7449	0.749126	0.300101	0.449026	-0.324453	1.16103	2.2072
351	APP	100130093	LOC100130093	hsa-mir-205	1	19	0.824131	0.733101	0.780617	0.45804	0.322577	-0.324453	0.134546	-0.896811
351	APP	100190939	LOC100190939	hsa-mir-200b	2	1	0.871922	0.766259	0.828779	0.510662	0.318117	-0.324453	-1.45598	2.08189
351	APP	100190939	LOC100190939	hsa-mir-200c	2	1	0.876067	0.779506	0.828779	0.482979	0.3458	-0.324453	-1.45598	2.2072
351	APP	145837	LOC145837	hsa-mir-200b	2	7	0.871922	0.860937	0.784056	0.116239	0.667817	-0.324453	1.30838	2.08189
351	APP	145837	LOC145837	hsa-mir-200c	2	7	0.876067	0.878008	0.784056	0.052982	0.731074	-0.324453	1.30838	2.2072
351	APP	145837	LOC145837	hsa-mir-205	1	1	0.824131	0.820451	0.784056	0.34046	0.443597	-0.324453	1.30838	-0.896811
351	APP	145837	LOC145837	hsa-mir-31	1	2	0.684741	0.642757	0.784056	0.468821	0.315235	-0.324453	1.30838	0.027875
351	APP	254559	LOC254559	hsa-mir-205	1	4	0.824131	0.886716	0.881118	0.574167	0.306951	-0.324453	0.638706	-0.896811
351	APP	283050	LOC283050	hsa-mir-31	1	3	0.684741	0.551472	0.757266	0.428323	0.328944	-0.324453	-0.893465	0.027875
351	APP	440905	LOC440905	hsa-mir-200b	2	7	0.871922	0.752797	0.748887	0.287012	0.461875	-0.324453	0.517161	2.08189
351	APP	440905	LOC440905	hsa-mir-200c	2	7	0.876067	0.77047	0.748887	0.24043	0.508458	-0.324453	0.517161	2.2072
351	APP	440905	LOC440905	hsa-mir-205	1	4	0.824131	0.686699	0.748887	0.444353	0.304534	-0.324453	0.517161	-0.896811
351	APP	550112	LOC550112	hsa-mir-200b	2	1	0.871922	0.701668	0.756219	0.413959	0.342261	-0.324453	0.228879	2.08189
351	APP	550112	LOC550112	hsa-mir-200c	2	1	0.876067	0.704207	0.756219	0.406853	0.349366	-0.324453	0.228879	2.2072
351	APP	550112	LOC550112	hsa-mir-205	1	1	0.824131	0.716667	0.756219	0.419203	0.337016	-0.324453	0.228879	-0.896811
351	APP	678655	LOC678655	hsa-mir-31	1	4	0.684741	0.63876	0.740868	0.422308	0.31856	-0.324453	-0.088967	0.027875
351	APP	96610	LOC96610	hsa-mir-205	1	6	0.824131	0.745199	0.742734	0.340463	0.402271	-0.324453	-0.481269	-0.896811
351	APP	96610	LOC96610	hsa-mir-31	1	2	0.684741	0.52914	0.742734	0.407332	0.335402	-0.324453	-0.481269	0.027875
351	APP	399668	NCRNA00086	hsa-mir-205	1	4	0.824131	0.79514	0.827126	0.500253	0.326873	-0.324453	-2.92162	-0.896811
351	APP	25859	PART1	hsa-mir-200b	2	2	0.871922	0.886353	0.889929	0.550606	0.339324	-0.324453	-1.16757	2.08189
351	APP	25859	PART1	hsa-mir-200c	2	2	0.876067	0.894547	0.889929	0.526825	0.363105	-0.324453	-1.16757	2.2072
351	APP	5820	PVT1	hsa-mir-200b	2	16	0.871922	0.883223	0.886211	0.505659	0.380553	-0.324453	1.27408	2.08189
351	APP	5820	PVT1	hsa-mir-200c	2	16	0.876067	0.891504	0.886211	0.481575	0.404636	-0.324453	1.27408	2.2072
351	APP	376693	RPS10P7	hsa-mir-200b	2	1	0.871922	0.841353	0.84726	0.4295	0.41776	-0.324453	0.09907	2.08189
351	APP	376693	RPS10P7	hsa-mir-200c	2	1	0.876067	0.856905	0.84726	0.388458	0.458802	-0.324453	0.09907	2.2072
351	APP	376693	RPS10P7	hsa-mir-205	1	2	0.824131	0.820952	0.84726	0.527771	0.319489	-0.324453	0.09907	-0.896811
351	APP	724102	SNHG4	hsa-mir-200b	2	29	0.871922	0.764472	0.754306	0.277982	0.476323	-0.324453	-0.500911	2.08189
351	APP	724102	SNHG4	hsa-mir-200c	2	29	0.876067	0.753952	0.754306	0.296097	0.458208	-0.324453	-0.500911	2.2072
351	APP	283673	TMEM84	hsa-mir-200b	2	2	0.871922	0.840297	0.771486	0.146215	0.625271	-0.324453	-0.378241	2.08189
351	APP	283673	TMEM84	hsa-mir-200c	2	2	0.876067	0.846032	0.771486	0.117886	0.6536	-0.324453	-0.378241	2.2072
351	APP	283673	TMEM84	hsa-mir-205	1	2	0.824131	0.813117	0.771486	0.307464	0.464022	-0.324453	-0.378241	-0.896811
351	APP	128854	TSPYL3	hsa-mir-205	1	3	0.824131	0.68408	0.736027	0.416946	0.319081	-0.324453	-0.280587	-0.896811
351	APP	128854	TSPYL3	hsa-mir-31	1	3	0.684741	0.61513	0.736027	0.383128	0.352899	-0.324453	-0.280587	0.027875
351	APP	100129482	ZNF37B	hsa-mir-200b	2	4	0.871922	0.708785	0.764778	0.424927	0.339851	-0.324453	-0.847183	2.08189
351	APP	100129482	ZNF37B	hsa-mir-200c	2	4	0.876067	0.728214	0.764778	0.383741	0.381037	-0.324453	-0.847183	2.2072
351	APP	100129482	ZNF37B	hsa-mir-205	1	9	0.824131	0.716525	0.764778	0.441075	0.323703	-0.324453	-0.847183	-0.896811
351	APP	79986	ZNF702P	hsa-mir-200b	2	3	0.871922	0.74308	0.778633	0.398951	0.379681	-0.324453	0.282212	2.08189
351	APP	79986	ZNF702P	hsa-mir-200c	2	3	0.876067	0.748821	0.778633	0.383676	0.394957	-0.324453	0.282212	2.2072
360	AQP3	100133669	LOC100133669	hsa-mir-31	1	4	0.59726	0.716421	0.765989	0.407616	0.358373	-0.430692	-0.696808	0.027875
360	AQP3	254559	LOC254559	hsa-mir-205	1	4	0.707214	0.886716	0.77864	0.463634	0.315005	-0.430692	0.638706	-0.896811
360	AQP3	645332	LOC645332	hsa-mir-31	1	3	0.59726	0.705403	0.738996	0.414235	0.324761	-0.430692	0.354679	0.027875
361	AQP4	399717	FLJ45983	hsa-mir-375	2	1	0.576629	0.868426	0.813535	0.425427	0.388107	-2.99592	1.74982	2.55185
206338	AQPEP	51054	PLEKHA9	hsa-mir-215	2	1	0.784739	0.752387	0.743986	0.376098	0.367887	-5.16751	-0.593557	-1.49988
206338	AQPEP	51054	PLEKHA9	hsa-mir-452	2	2	0.852477	0.747981	0.743986	0.306509	0.437477	-5.16751	-0.593557	-2.34865
206338	AQPEP	339005	WHAMML1	hsa-mir-452	2	1	0.852477	0.725198	0.796998	0.496698	0.300301	-5.16751	-1.74496	-2.34865
116984	ARAP2	8755	ADAM6	hsa-mir-141	2	2	0.752023	0.787652	0.744706	0.375205	0.369501	-0.000813	-1.0859	2.93742
116984	ARAP2	8755	ADAM6	hsa-mir-200a	2	2	0.785503	0.777362	0.744706	0.344433	0.400273	-0.000813	-1.0859	2.70795
116984	ARAP2	80072	C15orf34	hsa-mir-141	2	1	0.752023	0.802754	0.750415	0.373299	0.377116	-0.000813	0.018	2.93742
116984	ARAP2	80072	C15orf34	hsa-mir-181c	1	1	0.758276	0.75299	0.750415	0.418283	0.332131	-0.000813	0.018	0.391277
116984	ARAP2	80072	C15orf34	hsa-mir-200a	2	1	0.785503	0.801365	0.750415	0.326702	0.423713	-0.000813	0.018	2.70795
116984	ARAP2	653483	C6orf124	hsa-mir-141	2	1	0.752023	0.825922	0.738993	0.317216	0.421778	-0.000813	-0.843477	2.93742
116984	ARAP2	653483	C6orf124	hsa-mir-200a	2	1	0.785503	0.810109	0.738993	0.28292	0.456073	-0.000813	-0.843477	2.70795
116984	ARAP2	55592	GOLGA2B	hsa-mir-141	2	3	0.752023	0.872148	0.740495	0.262405	0.47809	-0.000813	0.049457	2.93742
116984	ARAP2	55592	GOLGA2B	hsa-mir-181c	1	9	0.758276	0.751869	0.740495	0.396372	0.344124	-0.000813	0.049457	0.391277
116984	ARAP2	55592	GOLGA2B	hsa-mir-200a	2	3	0.785503	0.875745	0.740495	0.17604	0.564456	-0.000813	0.049457	2.70795
116984	ARAP2	100133669	LOC100133669	hsa-mir-141	2	1	0.752023	0.840127	0.743497	0.312444	0.431052	-0.000813	-0.696808	2.93742
116984	ARAP2	100133669	LOC100133669	hsa-mir-181c	1	2	0.758276	0.721848	0.743497	0.434728	0.308768	-0.000813	-0.696808	0.391277
116984	ARAP2	100133669	LOC100133669	hsa-mir-200a	2	1	0.785503	0.834568	0.743497	0.257943	0.485554	-0.000813	-0.696808	2.70795
116984	ARAP2	254559	LOC254559	hsa-mir-141	2	2	0.752023	0.899483	0.742092	0.227975	0.514117	-0.000813	0.638706	2.93742
116984	ARAP2	254559	LOC254559	hsa-mir-200a	2	2	0.785503	0.884862	0.742092	0.16313	0.578962	-0.000813	0.638706	2.70795
116984	ARAP2	284023	LOC284023	hsa-mir-141	2	2	0.752023	0.818772	0.803474	0.496108	0.307366	-0.000813	-0.296378	2.93742
116984	ARAP2	284023	LOC284023	hsa-mir-200a	2	2	0.785503	0.815884	0.803474	0.454387	0.349087	-0.000813	-0.296378	2.70795
116984	ARAP2	645332	LOC645332	hsa-mir-141	2	3	0.752023	0.836539	0.738135	0.301922	0.436213	-0.000813	0.354679	2.93742
116984	ARAP2	645332	LOC645332	hsa-mir-181c	1	7	0.758276	0.748783	0.738135	0.394228	0.343907	-0.000813	0.354679	0.391277
116984	ARAP2	645332	LOC645332	hsa-mir-200a	2	3	0.785503	0.831684	0.738135	0.246913	0.491222	-0.000813	0.354679	2.70795
116984	ARAP2	5820	PVT1	hsa-mir-141	2	4	0.752023	0.884256	0.79165	0.411504	0.380145	-0.000813	1.27408	2.93742
116984	ARAP2	5820	PVT1	hsa-mir-200a	2	4	0.785503	0.886946	0.79165	0.33219	0.45946	-0.000813	1.27408	2.70795
116984	ARAP2	85028	SNHG12	hsa-mir-181c	1	8	0.758276	0.744681	0.759986	0.448876	0.31111	-0.000813	-0.147059	0.391277
116984	ARAP2	85028	SNHG12	hsa-mir-200a	2	1	0.785503	0.723493	0.759986	0.448671	0.311315	-0.000813	-0.147059	2.70795
116984	ARAP2	399669	ZNF321	hsa-mir-200a	2	1	0.785503	0.723734	0.764797	0.459658	0.305139	-0.000813	-0.066807	2.70795
116984	ARAP2	79986	ZNF702P	hsa-mir-200a	2	6	0.785503	0.736549	0.764609	0.444467	0.320142	-0.000813	0.282212	2.70795
23647	ARFIP2	80072	C15orf34	hsa-mir-200c	1	2	0.791644	0.812171	0.827603	0.518019	0.309584	0.610798	0.018	2.2072
23647	ARFIP2	285958	C7orf40	hsa-mir-200c	1	3	0.791644	0.700077	0.744663	0.436533	0.308131	0.610798	-0.020793	2.2072
23647	ARFIP2	399717	FLJ45983	hsa-mir-205	1	2	0.724745	0.883653	0.745333	0.42414	0.321193	0.610798	1.74982	-0.896811
23647	ARFIP2	55592	GOLGA2B	hsa-mir-200b	1	4	0.78645	0.854891	0.801771	0.403946	0.397825	0.610798	0.049457	2.08189
23647	ARFIP2	55592	GOLGA2B	hsa-mir-200c	1	4	0.791644	0.87447	0.801771	0.369473	0.432298	0.610798	0.049457	2.2072
23647	ARFIP2	100125556	LOC100125556	hsa-mir-378	1	7	-0.752831	-0.743527	0.759485	0.453786	0.305698	0.610798	0.698742	-1.96861
23647	ARFIP2	100133669	LOC100133669	hsa-mir-378	1	4	-0.752831	-0.718817	0.741299	0.437403	0.303896	0.610798	-0.696808	-1.96861
23647	ARFIP2	100133669	LOC100133669	hsa-mir-31	1	4	0.628425	0.716421	0.741299	0.335606	0.405693	0.610798	-0.696808	0.027875
23647	ARFIP2	145837	LOC145837	hsa-mir-200b	1	7	0.78645	0.860937	0.793635	0.370125	0.42351	0.610798	1.30838	2.08189
23647	ARFIP2	145837	LOC145837	hsa-mir-200c	1	7	0.791644	0.878008	0.793635	0.34091	0.452725	0.610798	1.30838	2.2072
23647	ARFIP2	154761	LOC154761	hsa-mir-31	1	3	0.628425	0.663196	0.759827	0.443487	0.31634	0.610798	-0.542126	0.027875
23647	ARFIP2	25859	PART1	hsa-mir-200b	1	2	0.78645	0.886353	0.802421	0.334634	0.467787	0.610798	-1.16757	2.08189
23647	ARFIP2	25859	PART1	hsa-mir-200c	1	2	0.791644	0.894547	0.802421	0.308472	0.493949	0.610798	-1.16757	2.2072
23647	ARFIP2	5820	PVT1	hsa-mir-200b	1	16	0.78645	0.883223	0.791279	0.333739	0.45754	0.610798	1.27408	2.08189
23647	ARFIP2	5820	PVT1	hsa-mir-200c	1	16	0.791644	0.891504	0.791279	0.308998	0.482281	0.610798	1.27408	2.2072
23647	ARFIP2	376693	RPS10P7	hsa-mir-200b	1	1	0.78645	0.841353	0.776591	0.344209	0.432382	0.610798	0.09907	2.08189
23647	ARFIP2	376693	RPS10P7	hsa-mir-200c	1	1	0.791644	0.856905	0.776591	0.311886	0.464705	0.610798	0.09907	2.2072
23647	ARFIP2	376693	RPS10P7	hsa-mir-205	1	2	0.724745	0.820952	0.776591	0.46161	0.31498	0.610798	0.09907	-0.896811
23647	ARFIP2	283673	TMEM84	hsa-mir-200b	1	2	0.78645	0.840297	0.769899	0.325664	0.444235	0.610798	-0.378241	2.08189
23647	ARFIP2	283673	TMEM84	hsa-mir-200c	1	2	0.791644	0.846032	0.769899	0.307438	0.462461	0.610798	-0.378241	2.2072
23647	ARFIP2	283673	TMEM84	hsa-mir-205	1	2	0.724745	0.813117	0.769899	0.45028	0.31962	0.610798	-0.378241	-0.896811
84986	ARHGAP19	8755	ADAM6	hsa-mir-141	2	2	0.836246	0.787652	0.77102	0.33254	0.43848	-1.04718	-1.0859	2.93742
84986	ARHGAP19	8755	ADAM6	hsa-mir-200a	2	2	0.823608	0.777362	0.77102	0.366559	0.404461	-1.04718	-1.0859	2.70795
84986	ARHGAP19	84837	C14orf128	hsa-mir-200b	5	2	0.822527	0.714936	0.761097	0.435167	0.32593	-1.04718	-1.34273	2.08189
84986	ARHGAP19	84837	C14orf128	hsa-mir-200c	5	2	0.846137	0.722389	0.761097	0.406626	0.354472	-1.04718	-1.34273	2.2072
84986	ARHGAP19	80072	C15orf34	hsa-mir-135b	3	1	0.543646	0.73499	0.791851	0.481768	0.310083	-1.04718	0.018	0.431033
84986	ARHGAP19	80072	C15orf34	hsa-mir-141	2	1	0.836246	0.802754	0.791851	0.36867	0.423181	-1.04718	0.018	2.93742
84986	ARHGAP19	80072	C15orf34	hsa-mir-200a	2	1	0.823608	0.801365	0.791851	0.388611	0.40324	-1.04718	0.018	2.70795
84986	ARHGAP19	80072	C15orf34	hsa-mir-200b	5	2	0.822527	0.789195	0.791851	0.408604	0.383247	-1.04718	0.018	2.08189
84986	ARHGAP19	80072	C15orf34	hsa-mir-200c	5	2	0.846137	0.812171	0.791851	0.336535	0.455316	-1.04718	0.018	2.2072
84986	ARHGAP19	147081	C17orf69	hsa-mir-141	2	1	0.836246	0.740792	0.746511	0.344854	0.401657	-1.04718	-0.627406	2.93742
84986	ARHGAP19	147081	C17orf69	hsa-mir-200a	2	1	0.823608	0.722619	0.746511	0.386067	0.360445	-1.04718	-0.627406	2.70795
84986	ARHGAP19	653483	C6orf124	hsa-mir-141	2	1	0.836246	0.825922	0.783031	0.298741	0.48429	-1.04718	-0.843477	2.93742
84986	ARHGAP19	653483	C6orf124	hsa-mir-200a	2	1	0.823608	0.810109	0.783031	0.348312	0.434719	-1.04718	-0.843477	2.70795
84986	ARHGAP19	79940	C6orf155	hsa-mir-141	2	3	0.836246	0.792734	0.837461	0.522169	0.315292	-1.04718	-1.71989	2.93742
84986	ARHGAP19	142913	CFLP1	hsa-mir-200b	5	1	0.822527	0.778606	0.771684	0.384994	0.38669	-1.04718	-1.04887	2.08189
84986	ARHGAP19	142913	CFLP1	hsa-mir-200c	5	1	0.846137	0.773519	0.771684	0.360521	0.411162	-1.04718	-1.04887	2.2072
84986	ARHGAP19	100126791	EGOT	hsa-mir-141	2	1	0.836246	0.861279	0.833539	0.406616	0.426923	-1.04718	-0.416928	2.93742
84986	ARHGAP19	100126791	EGOT	hsa-mir-200a	2	1	0.823608	0.88125	0.833539	0.401892	0.431647	-1.04718	-0.416928	2.70795
84986	ARHGAP19	100126791	EGOT	hsa-mir-205	1	1	0.818675	0.883326	0.833539	0.410057	0.423482	-1.04718	-0.416928	-0.896811
84986	ARHGAP19	440078	FAM66C	hsa-mir-141	2	1	0.836246	0.751836	0.763215	0.371988	0.391227	-1.04718	-0.691502	2.93742
84986	ARHGAP19	440078	FAM66C	hsa-mir-200a	2	1	0.823608	0.755868	0.763215	0.378842	0.384374	-1.04718	-0.691502	2.70795
84986	ARHGAP19	440078	FAM66C	hsa-mir-200b	5	4	0.822527	0.773054	0.763215	0.353019	0.410197	-1.04718	-0.691502	2.08189
84986	ARHGAP19	440078	FAM66C	hsa-mir-200c	5	4	0.846137	0.791608	0.763215	0.286825	0.476391	-1.04718	-0.691502	2.2072
84986	ARHGAP19	440078	FAM66C	hsa-mir-205	1	5	0.818675	0.770428	0.763215	0.361879	0.401337	-1.04718	-0.691502	-0.896811
84986	ARHGAP19	80307	FER1L4	hsa-mir-141	2	7	0.836246	0.796688	0.739591	0.244267	0.495324	-1.04718	0.69529	2.93742
84986	ARHGAP19	80307	FER1L4	hsa-mir-200a	2	7	0.823608	0.78913	0.739591	0.275562	0.46403	-1.04718	0.69529	2.70795
84986	ARHGAP19	80307	FER1L4	hsa-mir-205	1	21	0.818675	0.698816	0.739591	0.425771	0.31382	-1.04718	0.69529	-0.896811
84986	ARHGAP19	79667	FLJ13197	hsa-mir-22	2	3	-0.789463	-0.746353	0.752711	0.400214	0.352497	-1.04718	-2.11861	-0.26185
84986	ARHGAP19	399717	FLJ45983	hsa-mir-205	1	2	0.818675	0.883653	0.755546	0.193163	0.562382	-1.04718	1.74982	-0.896811
84986	ARHGAP19	399717	FLJ45983	hsa-mir-375	2	1	0.715779	0.868426	0.755546	0.416009	0.339537	-1.04718	1.74982	2.55185
84986	ARHGAP19	55592	GOLGA2B	hsa-mir-141	2	3	0.836246	0.872148	0.885163	0.580864	0.3043	-1.04718	0.049457	2.93742
84986	ARHGAP19	55592	GOLGA2B	hsa-mir-200c	5	4	0.846137	0.87447	0.885163	0.561798	0.323365	-1.04718	0.049457	2.2072
84986	ARHGAP19	414777	HCG18	hsa-mir-22	2	12	-0.789463	-0.770762	0.786649	0.45558	0.331069	-1.04718	-0.073861	-0.26185
84986	ARHGAP19	414777	HCG18	hsa-mir-200c	5	44	0.846137	0.716172	0.786649	0.485712	0.300938	-1.04718	-0.073861	2.2072
84986	ARHGAP19	100132341	KIAA0664P3	hsa-mir-141	2	1	0.836246	0.850773	0.832607	0.420404	0.412203	-1.04718	-0.217807	2.93742
84986	ARHGAP19	100132341	KIAA0664P3	hsa-mir-200a	2	1	0.823608	0.835085	0.832607	0.46417	0.368437	-1.04718	-0.217807	2.70795
84986	ARHGAP19	100125556	LOC100125556	hsa-mir-22	2	9	-0.789463	-0.741401	0.763955	0.433717	0.330239	-1.04718	0.698742	-0.26185
84986	ARHGAP19	100125556	LOC100125556	hsa-mir-141	2	3	0.836246	0.823205	0.763955	0.242683	0.521272	-1.04718	0.698742	2.93742
84986	ARHGAP19	100125556	LOC100125556	hsa-mir-200a	2	3	0.823608	0.828213	0.763955	0.257461	0.506495	-1.04718	0.698742	2.70795
84986	ARHGAP19	100130093	LOC100130093	hsa-mir-141	2	4	0.836246	0.831206	0.809093	0.373935	0.435158	-1.04718	0.134546	2.93742
84986	ARHGAP19	100130093	LOC100130093	hsa-mir-200a	2	4	0.823608	0.821261	0.809093	0.410066	0.399027	-1.04718	0.134546	2.70795
84986	ARHGAP19	100133669	LOC100133669	hsa-mir-141	2	1	0.836246	0.840127	0.816944	0.384606	0.432337	-1.04718	-0.696808	2.93742
84986	ARHGAP19	100133669	LOC100133669	hsa-mir-200a	2	1	0.823608	0.834568	0.816944	0.414741	0.402203	-1.04718	-0.696808	2.70795
84986	ARHGAP19	100190939	LOC100190939	hsa-mir-141	2	2	0.836246	0.740313	0.775505	0.42432	0.351184	-1.04718	-1.45598	2.93742
84986	ARHGAP19	100190939	LOC100190939	hsa-mir-200a	2	2	0.823608	0.760018	0.775505	0.40572	0.369785	-1.04718	-1.45598	2.70795
84986	ARHGAP19	100190939	LOC100190939	hsa-mir-200b	5	1	0.822527	0.766259	0.775505	0.397444	0.378061	-1.04718	-1.45598	2.08189
84986	ARHGAP19	100190939	LOC100190939	hsa-mir-200c	5	1	0.846137	0.779506	0.775505	0.347273	0.428232	-1.04718	-1.45598	2.2072
84986	ARHGAP19	100190939	LOC100190939	hsa-mir-205	1	2	0.818675	0.766611	0.775505	0.401097	0.374408	-1.04718	-1.45598	-0.896811
84986	ARHGAP19	121838	LOC121838	hsa-mir-141	2	1	0.836246	0.738755	0.742979	0.345027	0.397952	-1.04718	-2.53058	2.93742
84986	ARHGAP19	121838	LOC121838	hsa-mir-200a	2	1	0.823608	0.742842	0.742979	0.350769	0.39221	-1.04718	-2.53058	2.70795
84986	ARHGAP19	121838	LOC121838	hsa-mir-205	1	4	0.818675	0.70988	0.742979	0.40227	0.340709	-1.04718	-2.53058	-0.896811
84986	ARHGAP19	145837	LOC145837	hsa-mir-200b	5	7	0.822527	0.860937	0.800188	0.333426	0.466762	-1.04718	1.30838	2.08189
84986	ARHGAP19	145837	LOC145837	hsa-mir-200c	5	7	0.846137	0.878008	0.800188	0.242449	0.557739	-1.04718	1.30838	2.2072
84986	ARHGAP19	145837	LOC145837	hsa-mir-205	1	1	0.818675	0.820451	0.800188	0.407506	0.392682	-1.04718	1.30838	-0.896811
84986	ARHGAP19	154761	LOC154761	hsa-mir-22	2	14	-0.789463	-0.722274	0.738911	0.397407	0.341504	-1.04718	-0.542126	-0.26185
84986	ARHGAP19	154761	LOC154761	hsa-mir-141	2	3	0.836246	0.762382	0.738911	0.285671	0.45324	-1.04718	-0.542126	2.93742
84986	ARHGAP19	154761	LOC154761	hsa-mir-181c	2	3	0.718118	0.764636	0.738911	0.42322	0.315691	-1.04718	-0.542126	0.391277
84986	ARHGAP19	154761	LOC154761	hsa-mir-200a	2	3	0.823608	0.741175	0.738911	0.337429	0.401482	-1.04718	-0.542126	2.70795
84986	ARHGAP19	154761	LOC154761	hsa-mir-205	1	14	0.818675	0.73491	0.738911	0.35245	0.386461	-1.04718	-0.542126	-0.896811
84986	ARHGAP19	254559	LOC254559	hsa-mir-141	2	2	0.836246	0.899483	0.886299	0.559709	0.32659	-1.04718	0.638706	2.93742
84986	ARHGAP19	284023	LOC284023	hsa-mir-141	2	2	0.836246	0.818772	0.857768	0.549753	0.308015	-1.04718	-0.296378	2.93742
84986	ARHGAP19	440905	LOC440905	hsa-mir-141	2	10	0.836246	0.762742	0.769592	0.371528	0.398064	-1.04718	0.517161	2.93742
84986	ARHGAP19	440905	LOC440905	hsa-mir-200a	2	10	0.823608	0.763538	0.769592	0.384263	0.38533	-1.04718	0.517161	2.70795
84986	ARHGAP19	440905	LOC440905	hsa-mir-200b	5	7	0.822527	0.752797	0.769592	0.401737	0.367856	-1.04718	0.517161	2.08189
84986	ARHGAP19	440905	LOC440905	hsa-mir-200c	5	7	0.846137	0.77047	0.769592	0.346338	0.423254	-1.04718	0.517161	2.2072
84986	ARHGAP19	645332	LOC645332	hsa-mir-141	2	3	0.836246	0.836539	0.820958	0.404083	0.416875	-1.04718	0.354679	2.93742
84986	ARHGAP19	645332	LOC645332	hsa-mir-200a	2	3	0.823608	0.831684	0.820958	0.431788	0.389171	-1.04718	0.354679	2.70795
84986	ARHGAP19	92659	LOC92659	hsa-mir-205	1	2	0.818675	0.733632	0.764188	0.419188	0.345	-1.04718	1.52104	-0.896811
84986	ARHGAP19	114044	MCM3APAS	hsa-mir-141	2	4	0.836246	0.753528	0.772119	0.393858	0.378262	-1.04718	-0.247922	2.93742
84986	ARHGAP19	114044	MCM3APAS	hsa-mir-200a	2	4	0.823608	0.735487	0.772119	0.432938	0.339181	-1.04718	-0.247922	2.70795
84986	ARHGAP19	114044	MCM3APAS	hsa-mir-200b	5	10	0.822527	0.721396	0.772119	0.45385	0.318269	-1.04718	-0.247922	2.08189
84986	ARHGAP19	114044	MCM3APAS	hsa-mir-200c	5	10	0.846137	0.725395	0.772119	0.4316	0.34052	-1.04718	-0.247922	2.2072
84986	ARHGAP19	100188954	NCRNA00093	hsa-mir-141	2	3	0.836246	0.775179	0.749203	0.291446	0.457757	-1.04718	-0.995858	2.93742
84986	ARHGAP19	100188954	NCRNA00093	hsa-mir-200a	2	3	0.823608	0.771101	0.749203	0.316013	0.43319	-1.04718	-0.995858	2.70795
84986	ARHGAP19	100188954	NCRNA00093	hsa-mir-375	2	2	0.715779	0.76661	0.749203	0.447096	0.302107	-1.04718	-0.995858	2.55185
84986	ARHGAP19	114915	NCRNA00219	hsa-mir-22	2	1	-0.789463	-0.784638	0.74386	0.32696	0.4169	-1.04718	-1.02499	-0.26185
84986	ARHGAP19	114915	NCRNA00219	hsa-mir-141	2	2	0.836246	0.689707	0.74386	0.420833	0.323026	-1.04718	-1.02499	2.93742
84986	ARHGAP19	114915	NCRNA00219	hsa-mir-200b	5	3	0.822527	0.687443	0.74386	0.431975	0.311884	-1.04718	-1.02499	2.08189
84986	ARHGAP19	114915	NCRNA00219	hsa-mir-200c	5	3	0.846137	0.693577	0.74386	0.408915	0.334945	-1.04718	-1.02499	2.2072
84986	ARHGAP19	114915	NCRNA00219	hsa-mir-205	1	3	0.818675	0.725858	0.74386	0.378779	0.36508	-1.04718	-1.02499	-0.896811
84986	ARHGAP19	25859	PART1	hsa-mir-141	2	1	0.836246	0.864752	0.774517	0.242001	0.532517	-1.04718	-1.16757	2.93742
84986	ARHGAP19	25859	PART1	hsa-mir-200a	2	1	0.823608	0.871821	0.774517	0.257276	0.517241	-1.04718	-1.16757	2.70795
84986	ARHGAP19	25859	PART1	hsa-mir-200b	5	2	0.822527	0.886353	0.774517	0.235148	0.539369	-1.04718	-1.16757	2.08189
84986	ARHGAP19	25859	PART1	hsa-mir-200c	5	2	0.846137	0.894547	0.774517	0.132266	0.642251	-1.04718	-1.16757	2.2072
84986	ARHGAP19	25859	PART1	hsa-mir-205	1	1	0.818675	0.80162	0.774517	0.36646	0.408057	-1.04718	-1.16757	-0.896811
84986	ARHGAP19	5820	PVT1	hsa-mir-141	2	4	0.836246	0.884256	0.828484	0.347654	0.48083	-1.04718	1.27408	2.93742
84986	ARHGAP19	5820	PVT1	hsa-mir-200a	2	4	0.823608	0.886946	0.828484	0.374063	0.454421	-1.04718	1.27408	2.70795
84986	ARHGAP19	5820	PVT1	hsa-mir-200b	5	16	0.822527	0.883223	0.828484	0.382477	0.446007	-1.04718	1.27408	2.08189
84986	ARHGAP19	5820	PVT1	hsa-mir-200c	5	16	0.846137	0.891504	0.828484	0.307114	0.52137	-1.04718	1.27408	2.2072
84986	ARHGAP19	5820	PVT1	hsa-mir-205	1	2	0.818675	0.806566	0.828484	0.495388	0.333096	-1.04718	1.27408	-0.896811
84986	ARHGAP19	376693	RPS10P7	hsa-mir-200b	5	1	0.822527	0.841353	0.865215	0.563387	0.301827	-1.04718	0.09907	2.08189
84986	ARHGAP19	376693	RPS10P7	hsa-mir-200c	5	1	0.846137	0.856905	0.865215	0.510157	0.355058	-1.04718	0.09907	2.2072
84986	ARHGAP19	283673	TMEM84	hsa-mir-200b	5	2	0.822527	0.840297	0.798691	0.348741	0.449951	-1.04718	-0.378241	2.08189
84986	ARHGAP19	283673	TMEM84	hsa-mir-200c	5	2	0.846137	0.846032	0.798691	0.291517	0.507174	-1.04718	-0.378241	2.2072
84986	ARHGAP19	283673	TMEM84	hsa-mir-205	1	2	0.818675	0.813117	0.798691	0.397914	0.400777	-1.04718	-0.378241	-0.896811
84986	ARHGAP19	150244	ZDHHC8P1	hsa-mir-141	2	2	0.836246	0.875334	0.877718	0.549609	0.328109	-1.04718	-0.641148	2.93742
84986	ARHGAP19	150244	ZDHHC8P1	hsa-mir-200a	2	2	0.823608	0.879102	0.877718	0.568504	0.309214	-1.04718	-0.641148	2.70795
84986	ARHGAP19	7754	ZNF204P	hsa-mir-22	2	2	-0.789463	-0.758457	0.7868	0.470034	0.316766	-1.04718	-2.13791	-0.26185
83478	ARHGAP24	339524	LOC339524	hsa-mir-200a	1	26	-0.744909	-0.733584	0.746435	0.441066	0.305369	-1.30253	-2.87067	2.70795
57514	ARHGAP31	729582	DIRC3	hsa-mir-452	1	3	0.815174	0.750852	0.770324	0.413662	0.356662	-1.15328	-1.22277	-2.34865
57514	ARHGAP31	90768	MGC45800	hsa-mir-452	1	2	0.815174	0.794173	0.768397	0.343787	0.42461	-1.15328	-1.65258	-2.34865
57514	ARHGAP31	339005	WHAMML1	hsa-mir-452	1	1	0.815174	0.725198	0.768237	0.444002	0.324235	-1.15328	-1.74496	-2.34865
9743	ARHGAP32	653483	C6orf124	hsa-mir-141	1	1	0.782604	0.825922	0.753559	0.305412	0.448147	0.648046	-0.843477	2.93742
9743	ARHGAP32	653483	C6orf124	hsa-mir-200a	1	1	0.773161	0.810109	0.753559	0.342136	0.411423	0.648046	-0.843477	2.70795
9743	ARHGAP32	142913	CFLP1	hsa-mir-200b	1	1	0.767013	0.778606	0.749579	0.3845	0.365078	0.648046	-1.04887	2.08189
9743	ARHGAP32	142913	CFLP1	hsa-mir-200c	1	1	0.781403	0.773519	0.749579	0.373229	0.37635	0.648046	-1.04887	2.2072
9743	ARHGAP32	100130093	LOC100130093	hsa-mir-141	1	4	0.782604	0.831206	0.777518	0.366985	0.410533	0.648046	0.134546	2.93742
9743	ARHGAP32	100130093	LOC100130093	hsa-mir-200a	1	4	0.773161	0.821261	0.777518	0.39395	0.383568	0.648046	0.134546	2.70795
9743	ARHGAP32	254559	LOC254559	hsa-mir-141	1	2	0.782604	0.899483	0.777441	0.270217	0.507224	0.648046	0.638706	2.93742
9743	ARHGAP32	254559	LOC254559	hsa-mir-200a	1	2	0.773161	0.884862	0.777441	0.315793	0.461649	0.648046	0.638706	2.70795
9743	ARHGAP32	254559	LOC254559	hsa-mir-205	1	4	0.723845	0.886716	0.777441	0.425094	0.352347	0.648046	0.638706	-0.896811
9743	ARHGAP32	284023	LOC284023	hsa-mir-141	1	2	0.782604	0.818772	0.753516	0.31545	0.438066	0.648046	-0.296378	2.93742
9743	ARHGAP32	284023	LOC284023	hsa-mir-200a	1	2	0.773161	0.815884	0.753516	0.334614	0.418902	0.648046	-0.296378	2.70795
9743	ARHGAP32	440905	LOC440905	hsa-mir-141	1	10	0.782604	0.762742	0.75572	0.394437	0.361282	0.648046	0.517161	2.93742
9743	ARHGAP32	440905	LOC440905	hsa-mir-200a	1	10	0.773161	0.763538	0.75572	0.403814	0.351905	0.648046	0.517161	2.70795
9743	ARHGAP32	440905	LOC440905	hsa-mir-200b	1	7	0.767013	0.752797	0.75572	0.42219	0.33353	0.648046	0.517161	2.08189
9743	ARHGAP32	440905	LOC440905	hsa-mir-200c	1	7	0.781403	0.77047	0.75572	0.386302	0.369417	0.648046	0.517161	2.2072
9743	ARHGAP32	23642	SNHG1	hsa-mir-141	1	12	0.782604	0.73477	0.740173	0.391078	0.349095	0.648046	0.070803	2.93742
9743	ARHGAP32	23642	SNHG1	hsa-mir-181c	2	3	0.740047	0.767792	0.740173	0.399091	0.341082	0.648046	0.070803	0.391277
9743	ARHGAP32	23642	SNHG1	hsa-mir-200a	1	12	0.773161	0.717422	0.740173	0.419836	0.320336	0.648046	0.070803	2.70795
9743	ARHGAP32	283673	TMEM84	hsa-mir-200b	1	2	0.767013	0.840297	0.758936	0.328931	0.430005	0.648046	-0.378241	2.08189
9743	ARHGAP32	283673	TMEM84	hsa-mir-200c	1	2	0.781403	0.846032	0.758936	0.2941	0.464836	0.648046	-0.378241	2.2072
9743	ARHGAP32	283673	TMEM84	hsa-mir-205	1	2	0.723845	0.813117	0.758936	0.424187	0.334749	0.648046	-0.378241	-0.896811
9743	ARHGAP32	283673	TMEM84	hsa-mir-375	1	2	0.709648	0.812623	0.758936	0.443877	0.315059	0.648046	-0.378241	2.55185
9743	ARHGAP32	150244	ZDHHC8P1	hsa-mir-141	1	2	0.782604	0.875334	0.754158	0.229631	0.524528	0.648046	-0.641148	2.93742
9743	ARHGAP32	150244	ZDHHC8P1	hsa-mir-200a	1	2	0.773161	0.879102	0.754158	0.24636	0.507798	0.648046	-0.641148	2.70795
9743	ARHGAP32	399669	ZNF321	hsa-mir-141	1	1	0.782604	0.730413	0.75414	0.429264	0.324877	0.648046	-0.066807	2.93742
9743	ARHGAP32	399669	ZNF321	hsa-mir-200a	1	1	0.773161	0.723734	0.75414	0.444591	0.309549	0.648046	-0.066807	2.70795
80728	ARHGAP39	80072	C15orf34	hsa-mir-200b	1	2	0.832851	0.789195	0.802435	0.427015	0.37542	1.45938	0.018	2.08189
80728	ARHGAP39	80072	C15orf34	hsa-mir-200c	1	2	0.847443	0.812171	0.802435	0.368602	0.433834	1.45938	0.018	2.2072
80728	ARHGAP39	55592	GOLGA2B	hsa-mir-200b	1	4	0.832851	0.854891	0.876675	0.573473	0.303202	1.45938	0.049457	2.08189
80728	ARHGAP39	55592	GOLGA2B	hsa-mir-200c	1	4	0.847443	0.87447	0.876675	0.5266	0.350074	1.45938	0.049457	2.2072
80728	ARHGAP39	145837	LOC145837	hsa-mir-200b	1	7	0.832851	0.860937	0.813771	0.332147	0.481624	1.45938	1.30838	2.08189
80728	ARHGAP39	145837	LOC145837	hsa-mir-200c	1	7	0.847443	0.878008	0.813771	0.265105	0.548666	1.45938	1.30838	2.2072
80728	ARHGAP39	440905	LOC440905	hsa-mir-200b	1	7	0.832851	0.752797	0.742331	0.316636	0.425695	1.45938	0.517161	2.08189
80728	ARHGAP39	440905	LOC440905	hsa-mir-200c	1	7	0.847443	0.77047	0.742331	0.264169	0.478162	1.45938	0.517161	2.2072
80728	ARHGAP39	729234	LOC729234	hsa-mir-200b	1	1	0.832851	0.744269	0.788286	0.455599	0.332687	1.45938	-0.542045	2.08189
80728	ARHGAP39	729234	LOC729234	hsa-mir-200c	1	1	0.847443	0.745297	0.788286	0.442678	0.345609	1.45938	-0.542045	2.2072
80728	ARHGAP39	25859	PART1	hsa-mir-200b	1	2	0.832851	0.886353	0.803699	0.257034	0.546665	1.45938	-1.16757	2.08189
80728	ARHGAP39	25859	PART1	hsa-mir-200c	1	2	0.847443	0.894547	0.803699	0.188345	0.615354	1.45938	-1.16757	2.2072
80728	ARHGAP39	5820	PVT1	hsa-mir-200b	1	16	0.832851	0.883223	0.849081	0.437222	0.411859	1.45938	1.27408	2.08189
80728	ARHGAP39	5820	PVT1	hsa-mir-200c	1	16	0.847443	0.891504	0.849081	0.389117	0.459964	1.45938	1.27408	2.2072
80728	ARHGAP39	376693	RPS10P7	hsa-mir-200b	1	1	0.832851	0.841353	0.817734	0.391137	0.426596	1.45938	0.09907	2.08189
80728	ARHGAP39	376693	RPS10P7	hsa-mir-200c	1	1	0.847443	0.856905	0.817734	0.334561	0.483173	1.45938	0.09907	2.2072
80728	ARHGAP39	283673	TMEM84	hsa-mir-200b	1	2	0.832851	0.840297	0.799476	0.332041	0.467436	1.45938	-0.378241	2.08189
80728	ARHGAP39	283673	TMEM84	hsa-mir-200c	1	2	0.847443	0.846032	0.799476	0.291528	0.507948	1.45938	-0.378241	2.2072
22899	ARHGEF15	339524	LOC339524	hsa-mir-452	1	9	0.82278	0.803142	0.800728	0.4132	0.387528	-1.90021	-2.87067	-2.34865
389337	ARHGEF37	80072	C15orf34	hsa-mir-141	1	1	0.81611	0.802754	0.819607	0.477276	0.342332	-1.1985	0.018	2.93742
389337	ARHGEF37	80072	C15orf34	hsa-mir-200a	1	1	0.819705	0.801365	0.819607	0.474933	0.344675	-1.1985	0.018	2.70795
389337	ARHGEF37	80072	C15orf34	hsa-mir-200b	1	2	0.824682	0.789195	0.819607	0.485876	0.333731	-1.1985	0.018	2.08189
389337	ARHGEF37	80072	C15orf34	hsa-mir-200c	1	2	0.828359	0.812171	0.819607	0.44928	0.370328	-1.1985	0.018	2.2072
389337	ARHGEF37	654434	C17orf86	hsa-mir-141	1	1	0.81611	0.752688	0.769318	0.407497	0.361821	-1.1985	-0.177771	2.93742
389337	ARHGEF37	653483	C6orf124	hsa-mir-141	1	1	0.81611	0.825922	0.762697	0.272105	0.490593	-1.1985	-0.843477	2.93742
389337	ARHGEF37	653483	C6orf124	hsa-mir-200a	1	1	0.819705	0.810109	0.762697	0.293756	0.468942	-1.1985	-0.843477	2.70795
389337	ARHGEF37	79940	C6orf155	hsa-mir-141	1	3	0.81611	0.792734	0.766514	0.33939	0.427124	-1.1985	-1.71989	2.93742
389337	ARHGEF37	79940	C6orf155	hsa-mir-200a	1	3	0.819705	0.779568	0.766514	0.355401	0.411113	-1.1985	-1.71989	2.70795
389337	ARHGEF37	100126791	EGOT	hsa-mir-141	1	1	0.81611	0.861279	0.752516	0.168972	0.583545	-1.1985	-0.416928	2.93742
389337	ARHGEF37	100126791	EGOT	hsa-mir-200a	1	1	0.819705	0.88125	0.752516	0.111371	0.641145	-1.1985	-0.416928	2.70795
389337	ARHGEF37	100126791	EGOT	hsa-mir-205	2	1	0.720325	0.883326	0.752516	0.357482	0.395034	-1.1985	-0.416928	-0.896811
389337	ARHGEF37	100126791	EGOT	hsa-mir-375	3	1	0.717333	0.857375	0.752516	0.383415	0.369102	-1.1985	-0.416928	2.55185
389337	ARHGEF37	80307	FER1L4	hsa-mir-141	1	7	0.81611	0.796688	0.758301	0.303285	0.455016	-1.1985	0.69529	2.93742
389337	ARHGEF37	80307	FER1L4	hsa-mir-200a	1	7	0.819705	0.78913	0.758301	0.313465	0.444836	-1.1985	0.69529	2.70795
389337	ARHGEF37	399717	FLJ45983	hsa-mir-205	2	2	0.720325	0.883653	0.812651	0.476249	0.336402	-1.1985	1.74982	-0.896811
389337	ARHGEF37	440465	FLJ90757	hsa-mir-200b	1	3	0.824682	0.716839	0.765984	0.443305	0.322679	-1.1985	0.312255	2.08189
389337	ARHGEF37	440465	FLJ90757	hsa-mir-200c	1	3	0.828359	0.727103	0.765984	0.425599	0.340385	-1.1985	0.312255	2.2072
389337	ARHGEF37	55592	GOLGA2B	hsa-mir-141	1	3	0.81611	0.872148	0.850252	0.489806	0.360446	-1.1985	0.049457	2.93742
389337	ARHGEF37	55592	GOLGA2B	hsa-mir-200a	1	3	0.819705	0.875745	0.850252	0.478796	0.371456	-1.1985	0.049457	2.70795
389337	ARHGEF37	55592	GOLGA2B	hsa-mir-200b	1	4	0.824682	0.854891	0.850252	0.49496	0.355293	-1.1985	0.049457	2.08189
389337	ARHGEF37	55592	GOLGA2B	hsa-mir-200c	1	4	0.828359	0.87447	0.850252	0.463226	0.387027	-1.1985	0.049457	2.2072
389337	ARHGEF37	54435	HCG4	hsa-mir-141	1	1	0.81611	0.715439	0.748656	0.408108	0.340547	-1.1985	-0.778333	2.93742
389337	ARHGEF37	54435	HCG4	hsa-mir-200a	1	1	0.819705	0.722778	0.748656	0.39458	0.354076	-1.1985	-0.778333	2.70795
389337	ARHGEF37	54435	HCG4	hsa-mir-200b	1	2	0.824682	0.724603	0.748656	0.387615	0.361041	-1.1985	-0.778333	2.08189
389337	ARHGEF37	54435	HCG4	hsa-mir-200c	1	2	0.828359	0.735373	0.748656	0.367476	0.38118	-1.1985	-0.778333	2.2072
389337	ARHGEF37	100132341	KIAA0664P3	hsa-mir-141	1	1	0.81611	0.850773	0.833574	0.458504	0.37507	-1.1985	-0.217807	2.93742
389337	ARHGEF37	100132341	KIAA0664P3	hsa-mir-200a	1	1	0.819705	0.835085	0.833574	0.473022	0.360551	-1.1985	-0.217807	2.70795
389337	ARHGEF37	100125556	LOC100125556	hsa-mir-141	1	3	0.81611	0.823205	0.802611	0.398618	0.403993	-1.1985	0.698742	2.93742
389337	ARHGEF37	100125556	LOC100125556	hsa-mir-200a	1	3	0.819705	0.828213	0.802611	0.385427	0.417184	-1.1985	0.698742	2.70795
389337	ARHGEF37	100130093	LOC100130093	hsa-mir-141	1	4	0.81611	0.831206	0.847742	0.527208	0.320534	-1.1985	0.134546	2.93742
389337	ARHGEF37	100130093	LOC100130093	hsa-mir-200a	1	4	0.819705	0.821261	0.847742	0.534112	0.31363	-1.1985	0.134546	2.70795
389337	ARHGEF37	100133669	LOC100133669	hsa-mir-135b	1	5	0.606496	0.669908	0.742511	0.432052	0.310458	-1.1985	-0.696808	0.431033
389337	ARHGEF37	100133669	LOC100133669	hsa-mir-141	1	1	0.81611	0.840127	0.742511	0.181449	0.561062	-1.1985	-0.696808	2.93742
389337	ARHGEF37	100133669	LOC100133669	hsa-mir-200a	1	1	0.819705	0.834568	0.742511	0.185107	0.557403	-1.1985	-0.696808	2.70795
389337	ARHGEF37	145837	LOC145837	hsa-mir-200b	1	7	0.824682	0.860937	0.797674	0.311588	0.486086	-1.1985	1.30838	2.08189
389337	ARHGEF37	145837	LOC145837	hsa-mir-200c	1	7	0.828359	0.878008	0.797674	0.274978	0.522695	-1.1985	1.30838	2.2072
389337	ARHGEF37	154761	LOC154761	hsa-mir-141	1	3	0.81611	0.762382	0.741135	0.318064	0.423071	-1.1985	-0.542126	2.93742
389337	ARHGEF37	154761	LOC154761	hsa-mir-181c	3	3	0.706793	0.764636	0.741135	0.440213	0.300922	-1.1985	-0.542126	0.391277
389337	ARHGEF37	154761	LOC154761	hsa-mir-200a	1	3	0.819705	0.741175	0.741135	0.347422	0.393713	-1.1985	-0.542126	2.70795
389337	ARHGEF37	254559	LOC254559	hsa-mir-141	1	2	0.81611	0.899483	0.81273	0.31148	0.50125	-1.1985	0.638706	2.93742
389337	ARHGEF37	254559	LOC254559	hsa-mir-200a	1	2	0.819705	0.884862	0.81273	0.327561	0.48517	-1.1985	0.638706	2.70795
389337	ARHGEF37	284023	LOC284023	hsa-mir-141	1	2	0.81611	0.818772	0.754049	0.258727	0.495321	-1.1985	-0.296378	2.93742
389337	ARHGEF37	284023	LOC284023	hsa-mir-200a	1	2	0.819705	0.815884	0.754049	0.257446	0.496603	-1.1985	-0.296378	2.70795
389337	ARHGEF37	729234	LOC729234	hsa-mir-141	1	1	0.81611	0.740025	0.792732	0.485719	0.307013	-1.1985	-0.542045	2.93742
389337	ARHGEF37	729234	LOC729234	hsa-mir-200a	1	1	0.819705	0.738931	0.792732	0.484608	0.308124	-1.1985	-0.542045	2.70795
389337	ARHGEF37	729234	LOC729234	hsa-mir-200b	1	1	0.824682	0.744269	0.792732	0.473716	0.319016	-1.1985	-0.542045	2.08189
389337	ARHGEF37	729234	LOC729234	hsa-mir-200c	1	1	0.828359	0.745297	0.792732	0.469497	0.323234	-1.1985	-0.542045	2.2072
389337	ARHGEF37	100188954	NCRNA00093	hsa-mir-141	1	3	0.81611	0.775179	0.750836	0.323775	0.427061	-1.1985	-0.995858	2.93742
389337	ARHGEF37	100188954	NCRNA00093	hsa-mir-200a	1	3	0.819705	0.771101	0.750836	0.325639	0.425197	-1.1985	-0.995858	2.70795
389337	ARHGEF37	100188954	NCRNA00093	hsa-mir-375	3	2	0.717333	0.76661	0.750836	0.449107	0.301729	-1.1985	-0.995858	2.55185
389337	ARHGEF37	25859	PART1	hsa-mir-141	1	1	0.81611	0.864752	0.794923	0.329743	0.46518	-1.1985	-1.16757	2.93742
389337	ARHGEF37	25859	PART1	hsa-mir-200a	1	1	0.819705	0.871821	0.794923	0.300281	0.494642	-1.1985	-1.16757	2.70795
389337	ARHGEF37	25859	PART1	hsa-mir-200b	1	2	0.824682	0.886353	0.794923	0.260902	0.534021	-1.1985	-1.16757	2.08189
389337	ARHGEF37	25859	PART1	hsa-mir-200c	1	2	0.828359	0.894547	0.794923	0.235992	0.558932	-1.1985	-1.16757	2.2072
389337	ARHGEF37	5820	PVT1	hsa-mir-141	1	4	0.81611	0.884256	0.818466	0.358737	0.459729	-1.1985	1.27408	2.93742
389337	ARHGEF37	5820	PVT1	hsa-mir-200a	1	4	0.819705	0.886946	0.818466	0.345607	0.472859	-1.1985	1.27408	2.70795
389337	ARHGEF37	5820	PVT1	hsa-mir-200b	1	16	0.824682	0.883223	0.818466	0.339647	0.478819	-1.1985	1.27408	2.08189
389337	ARHGEF37	5820	PVT1	hsa-mir-200c	1	16	0.828359	0.891504	0.818466	0.315161	0.503305	-1.1985	1.27408	2.2072
389337	ARHGEF37	376693	RPS10P7	hsa-mir-200b	1	1	0.824682	0.841353	0.794989	0.33085	0.464139	-1.1985	0.09907	2.08189
389337	ARHGEF37	376693	RPS10P7	hsa-mir-200c	1	1	0.828359	0.856905	0.794989	0.294922	0.500068	-1.1985	0.09907	2.2072
389337	ARHGEF37	283673	TMEM84	hsa-mir-200b	1	2	0.824682	0.840297	0.79875	0.344955	0.453795	-1.1985	-0.378241	2.08189
389337	ARHGEF37	283673	TMEM84	hsa-mir-200c	1	2	0.828359	0.846032	0.79875	0.327902	0.470848	-1.1985	-0.378241	2.2072
389337	ARHGEF37	150244	ZDHHC8P1	hsa-mir-141	1	2	0.81611	0.875334	0.816391	0.365118	0.451273	-1.1985	-0.641148	2.93742
389337	ARHGEF37	150244	ZDHHC8P1	hsa-mir-200a	1	2	0.819705	0.879102	0.816391	0.350856	0.465535	-1.1985	-0.641148	2.70795
7984	ARHGEF5	399717	FLJ45983	hsa-mir-375	1	1	0.669241	0.868426	0.75806	0.413971	0.34409	-0.152395	1.74982	2.55185
8874	ARHGEF7	114036	C21orf82	hsa-mir-141	4	1	-0.775562	-0.823317	0.77446	0.379368	0.395092	-0.692332	-0.579698	2.93742
8874	ARHGEF7	114036	C21orf82	hsa-mir-200a	4	1	-0.800461	-0.825409	0.77446	0.336172	0.438288	-0.692332	-0.579698	2.70795
8874	ARHGEF7	196047	EMX2OS	hsa-mir-135b	3	1	-0.724019	-0.692929	0.764085	0.441778	0.322308	-0.692332	-2.45651	0.431033
10123	ARL4C	8755	ADAM6	hsa-mir-141	1	2	0.782509	0.787652	0.746973	0.340516	0.406458	-0.70002	-1.0859	2.93742
10123	ARL4C	8755	ADAM6	hsa-mir-200a	1	2	0.795794	0.777362	0.746973	0.336945	0.410029	-0.70002	-1.0859	2.70795
10123	ARL4C	80072	C15orf34	hsa-mir-141	1	1	0.782509	0.802754	0.814021	0.50058	0.31344	-0.70002	0.018	2.93742
10123	ARL4C	80072	C15orf34	hsa-mir-200a	1	1	0.795794	0.801365	0.814021	0.486698	0.327323	-0.70002	0.018	2.70795
10123	ARL4C	80072	C15orf34	hsa-mir-200b	1	2	0.785605	0.789195	0.814021	0.510609	0.303412	-0.70002	0.018	2.08189
10123	ARL4C	80072	C15orf34	hsa-mir-200c	1	2	0.809268	0.812171	0.814021	0.457385	0.356636	-0.70002	0.018	2.2072
10123	ARL4C	653483	C6orf124	hsa-mir-141	1	1	0.782509	0.825922	0.770875	0.354905	0.41597	-0.70002	-0.843477	2.93742
10123	ARL4C	653483	C6orf124	hsa-mir-200a	1	1	0.795794	0.810109	0.770875	0.355448	0.415427	-0.70002	-0.843477	2.70795
10123	ARL4C	100126791	EGOT	hsa-mir-141	1	1	0.782509	0.861279	0.748592	0.235895	0.512696	-0.70002	-0.416928	2.93742
10123	ARL4C	100126791	EGOT	hsa-mir-200a	1	1	0.795794	0.88125	0.748592	0.165251	0.58334	-0.70002	-0.416928	2.70795
10123	ARL4C	100126791	EGOT	hsa-mir-375	1	1	0.674433	0.857375	0.748592	0.448271	0.300321	-0.70002	-0.416928	2.55185
10123	ARL4C	440078	FAM66C	hsa-mir-141	1	1	0.782509	0.751836	0.775734	0.456513	0.319221	-0.70002	-0.691502	2.93742
10123	ARL4C	440078	FAM66C	hsa-mir-200a	1	1	0.795794	0.755868	0.775734	0.439416	0.336319	-0.70002	-0.691502	2.70795
10123	ARL4C	440078	FAM66C	hsa-mir-200b	1	4	0.785605	0.773054	0.775734	0.42911	0.346625	-0.70002	-0.691502	2.08189
10123	ARL4C	440078	FAM66C	hsa-mir-200c	1	4	0.809268	0.791608	0.775734	0.376415	0.39932	-0.70002	-0.691502	2.2072
10123	ARL4C	100125556	LOC100125556	hsa-mir-141	1	3	0.782509	0.823205	0.75329	0.308697	0.444592	-0.70002	0.698742	2.93742
10123	ARL4C	100125556	LOC100125556	hsa-mir-200a	1	3	0.795794	0.828213	0.75329	0.277583	0.475706	-0.70002	0.698742	2.70795
10123	ARL4C	145837	LOC145837	hsa-mir-200b	1	7	0.785605	0.860937	0.794868	0.264438	0.53043	-0.70002	1.30838	2.08189
10123	ARL4C	145837	LOC145837	hsa-mir-200c	1	7	0.809268	0.878008	0.794868	0.173605	0.621263	-0.70002	1.30838	2.2072
10123	ARL4C	154761	LOC154761	hsa-mir-141	1	3	0.782509	0.762382	0.761086	0.4083	0.352786	-0.70002	-0.542126	2.93742
10123	ARL4C	154761	LOC154761	hsa-mir-181c	1	3	0.739553	0.764636	0.761086	0.450905	0.310181	-0.70002	-0.542126	0.391277
10123	ARL4C	154761	LOC154761	hsa-mir-200a	1	3	0.795794	0.741175	0.761086	0.421286	0.3398	-0.70002	-0.542126	2.70795
10123	ARL4C	254559	LOC254559	hsa-mir-141	1	2	0.782509	0.899483	0.802338	0.361989	0.440349	-0.70002	0.638706	2.93742
10123	ARL4C	254559	LOC254559	hsa-mir-200a	1	2	0.795794	0.884862	0.802338	0.347991	0.454347	-0.70002	0.638706	2.70795
10123	ARL4C	645332	LOC645332	hsa-mir-141	1	3	0.782509	0.836539	0.83747	0.536043	0.301427	-0.70002	0.354679	2.93742
10123	ARL4C	645332	LOC645332	hsa-mir-200a	1	3	0.795794	0.831684	0.83747	0.522306	0.315164	-0.70002	0.354679	2.70795
10123	ARL4C	25859	PART1	hsa-mir-141	1	1	0.782509	0.864752	0.774501	0.385152	0.38935	-0.70002	-1.16757	2.93742
10123	ARL4C	25859	PART1	hsa-mir-200a	1	1	0.795794	0.871821	0.774501	0.353582	0.420919	-0.70002	-1.16757	2.70795
10123	ARL4C	25859	PART1	hsa-mir-200b	1	2	0.785605	0.886353	0.774501	0.364716	0.409786	-0.70002	-1.16757	2.08189
10123	ARL4C	25859	PART1	hsa-mir-200c	1	2	0.809268	0.894547	0.774501	0.283293	0.491208	-0.70002	-1.16757	2.2072
10123	ARL4C	376693	RPS10P7	hsa-mir-200b	1	1	0.785605	0.841353	0.738613	0.232173	0.506441	-0.70002	0.09907	2.08189
10123	ARL4C	376693	RPS10P7	hsa-mir-200c	1	1	0.809268	0.856905	0.738613	0.149095	0.589519	-0.70002	0.09907	2.2072
10123	ARL4C	150244	ZDHHC8P1	hsa-mir-141	1	2	0.782509	0.875334	0.840794	0.517633	0.323161	-0.70002	-0.641148	2.93742
10123	ARL4C	150244	ZDHHC8P1	hsa-mir-200a	1	2	0.795794	0.879102	0.840794	0.489236	0.351558	-0.70002	-0.641148	2.70795
10123	ARL4C	79986	ZNF702P	hsa-mir-141	1	6	0.782509	0.740646	0.761475	0.434837	0.326638	-0.70002	0.282212	2.93742
10123	ARL4C	79986	ZNF702P	hsa-mir-200a	1	6	0.795794	0.736549	0.761475	0.428066	0.33341	-0.70002	0.282212	2.70795
10123	ARL4C	79986	ZNF702P	hsa-mir-200b	1	3	0.785605	0.74308	0.761475	0.429189	0.332286	-0.70002	0.282212	2.08189
10123	ARL4C	79986	ZNF702P	hsa-mir-200c	1	3	0.809268	0.748821	0.761475	0.399341	0.362135	-0.70002	0.282212	2.2072
9915	ARNT2	80307	FER1L4	hsa-mir-141	4	7	0.728779	0.796688	0.762402	0.354566	0.407837	1.72923	0.69529	2.93742
9915	ARNT2	80307	FER1L4	hsa-mir-200a	4	7	0.759327	0.78913	0.762402	0.330081	0.432321	1.72923	0.69529	2.70795
9915	ARNT2	100132341	KIAA0664P3	hsa-mir-141	4	1	0.728779	0.850773	0.744641	0.346291	0.39835	1.72923	-0.217807	2.93742
9915	ARNT2	100132341	KIAA0664P3	hsa-mir-200a	4	1	0.759327	0.835085	0.744641	0.308792	0.435849	1.72923	-0.217807	2.70795
9915	ARNT2	100125556	LOC100125556	hsa-mir-141	4	3	0.728779	0.823205	0.781924	0.468125	0.313799	1.72923	0.698742	2.93742
9915	ARNT2	100125556	LOC100125556	hsa-mir-200a	4	3	0.759327	0.828213	0.781924	0.419669	0.362255	1.72923	0.698742	2.70795
9915	ARNT2	100130093	LOC100130093	hsa-mir-141	4	4	0.728779	0.831206	0.743306	0.361287	0.382019	1.72923	0.134546	2.93742
9915	ARNT2	100130093	LOC100130093	hsa-mir-200a	4	4	0.759327	0.821261	0.743306	0.322412	0.420894	1.72923	0.134546	2.70795
9915	ARNT2	5820	PVT1	hsa-mir-141	4	4	0.728779	0.884256	0.766287	0.381074	0.385212	1.72923	1.27408	2.93742
9915	ARNT2	5820	PVT1	hsa-mir-200a	4	4	0.759327	0.886946	0.766287	0.308788	0.457499	1.72923	1.27408	2.70795
57561	ARRDC3	5820	PVT1	hsa-mir-141	1	4	0.698894	0.884256	0.770227	0.455751	0.314477	-1.32892	1.27408	2.93742
57561	ARRDC3	5820	PVT1	hsa-mir-200a	1	4	0.700887	0.886946	0.770227	0.451001	0.319227	-1.32892	1.27408	2.70795
57561	ARRDC3	5820	PVT1	hsa-mir-200b	1	16	0.697937	0.883223	0.770227	0.45793	0.312297	-1.32892	1.27408	2.08189
414	ARSD	8755	ADAM6	hsa-mir-141	1	2	0.79868	0.787652	0.759613	0.352071	0.407543	0.336199	-1.0859	2.93742
414	ARSD	8755	ADAM6	hsa-mir-200a	1	2	0.798676	0.777362	0.759613	0.366548	0.393065	0.336199	-1.0859	2.70795
414	ARSD	79940	C6orf155	hsa-mir-141	1	3	0.79868	0.792734	0.795672	0.443091	0.35258	0.336199	-1.71989	2.93742
414	ARSD	79940	C6orf155	hsa-mir-200a	1	3	0.798676	0.779568	0.795672	0.459147	0.336525	0.336199	-1.71989	2.70795
414	ARSD	100131814	C6orf217	hsa-mir-141	1	1	0.79868	0.699799	0.744624	0.432022	0.312602	0.336199	-1.19843	2.93742
414	ARSD	222161	DKFZP586I1420	hsa-mir-200a	1	2	0.798676	0.69589	0.741898	0.43065	0.311248	0.336199	0.114378	2.70795
414	ARSD	100126791	EGOT	hsa-mir-141	1	1	0.79868	0.861279	0.783208	0.311741	0.471467	0.336199	-0.416928	2.93742
414	ARSD	100126791	EGOT	hsa-mir-200a	1	1	0.798676	0.88125	0.783208	0.279072	0.504136	0.336199	-0.416928	2.70795
414	ARSD	440078	FAM66C	hsa-mir-135b	4	7	0.681334	0.489388	0.76956	0.432176	0.337385	0.336199	-0.691502	0.431033
414	ARSD	440078	FAM66C	hsa-mir-141	1	1	0.79868	0.751836	0.76956	0.426152	0.343408	0.336199	-0.691502	2.93742
414	ARSD	440078	FAM66C	hsa-mir-200a	1	1	0.798676	0.755868	0.76956	0.420994	0.348566	0.336199	-0.691502	2.70795
414	ARSD	80307	FER1L4	hsa-mir-135b	4	6	0.681334	0.63789	0.741354	0.422055	0.319299	0.336199	0.69529	0.431033
414	ARSD	80307	FER1L4	hsa-mir-141	1	7	0.79868	0.796688	0.741354	0.247491	0.493863	0.336199	0.69529	2.93742
414	ARSD	80307	FER1L4	hsa-mir-200a	1	7	0.798676	0.78913	0.741354	0.245524	0.49583	0.336199	0.69529	2.70795
414	ARSD	55592	GOLGA2B	hsa-mir-141	1	3	0.79868	0.872148	0.84869	0.516713	0.331977	0.336199	0.049457	2.93742
414	ARSD	55592	GOLGA2B	hsa-mir-200a	1	3	0.798676	0.875745	0.84869	0.513754	0.334936	0.336199	0.049457	2.70795
414	ARSD	54435	HCG4	hsa-mir-141	1	1	0.79868	0.715439	0.734831	0.388706	0.346125	0.336199	-0.778333	2.93742
414	ARSD	54435	HCG4	hsa-mir-200a	1	1	0.798676	0.722778	0.734831	0.378887	0.355945	0.336199	-0.778333	2.70795
414	ARSD	100132341	KIAA0664P3	hsa-mir-141	1	1	0.79868	0.850773	0.77904	0.314772	0.464267	0.336199	-0.217807	2.93742
414	ARSD	100132341	KIAA0664P3	hsa-mir-200a	1	1	0.798676	0.835085	0.77904	0.338559	0.440481	0.336199	-0.217807	2.70795
414	ARSD	100130093	LOC100130093	hsa-mir-141	1	4	0.79868	0.831206	0.745836	0.245009	0.500828	0.336199	0.134546	2.93742
414	ARSD	100130093	LOC100130093	hsa-mir-200a	1	4	0.798676	0.821261	0.745836	0.261885	0.483952	0.336199	0.134546	2.70795
414	ARSD	100133669	LOC100133669	hsa-mir-135b	4	5	0.681334	0.669908	0.777437	0.392435	0.385002	0.336199	-0.696808	0.431033
414	ARSD	100133669	LOC100133669	hsa-mir-141	1	1	0.79868	0.840127	0.777437	0.32613	0.451307	0.336199	-0.696808	2.93742
414	ARSD	100133669	LOC100133669	hsa-mir-200a	1	1	0.798676	0.834568	0.777437	0.334488	0.442949	0.336199	-0.696808	2.70795
414	ARSD	100190939	LOC100190939	hsa-mir-135b	4	11	0.681334	0.566699	0.815266	0.431423	0.383842	0.336199	-1.45598	0.431033
414	ARSD	154761	LOC154761	hsa-mir-141	1	3	0.79868	0.762382	0.765755	0.402802	0.362954	0.336199	-0.542126	2.93742
414	ARSD	154761	LOC154761	hsa-mir-200a	1	3	0.798676	0.741175	0.765755	0.430222	0.335533	0.336199	-0.542126	2.70795
414	ARSD	283314	LOC283314	hsa-mir-135b	4	3	0.681334	0.512149	0.736475	0.373966	0.362509	0.336199	-0.465845	0.431033
414	ARSD	284023	LOC284023	hsa-mir-141	1	2	0.79868	0.818772	0.833424	0.519532	0.313893	0.336199	-0.296378	2.93742
414	ARSD	284023	LOC284023	hsa-mir-200a	1	2	0.798676	0.815884	0.833424	0.522484	0.31094	0.336199	-0.296378	2.70795
414	ARSD	440905	LOC440905	hsa-mir-141	1	10	0.79868	0.762742	0.74872	0.358553	0.390167	0.336199	0.517161	2.93742
414	ARSD	440905	LOC440905	hsa-mir-200a	1	10	0.798676	0.763538	0.74872	0.357444	0.391276	0.336199	0.517161	2.70795
414	ARSD	550112	LOC550112	hsa-mir-135b	4	5	0.681334	0.554174	0.787719	0.408342	0.379377	0.336199	0.228879	0.431033
414	ARSD	645332	LOC645332	hsa-mir-135b	4	5	0.681334	0.586755	0.835003	0.51726	0.317743	0.336199	0.354679	0.431033
414	ARSD	645332	LOC645332	hsa-mir-141	1	3	0.79868	0.836539	0.835003	0.506135	0.328868	0.336199	0.354679	2.93742
414	ARSD	645332	LOC645332	hsa-mir-200a	1	3	0.798676	0.831684	0.835003	0.511052	0.323951	0.336199	0.354679	2.70795
414	ARSD	92659	LOC92659	hsa-mir-378	1	2	-0.781259	-0.705242	0.740793	0.428923	0.31187	0.336199	1.52104	-1.96861
414	ARSD	25859	PART1	hsa-mir-141	1	1	0.79868	0.864752	0.795176	0.383151	0.412026	0.336199	-1.16757	2.93742
414	ARSD	25859	PART1	hsa-mir-200a	1	1	0.798676	0.871821	0.795176	0.361009	0.434167	0.336199	-1.16757	2.70795
414	ARSD	5820	PVT1	hsa-mir-141	1	4	0.79868	0.884256	0.786591	0.285935	0.500657	0.336199	1.27408	2.93742
414	ARSD	5820	PVT1	hsa-mir-200a	1	4	0.798676	0.886946	0.786591	0.28139	0.505201	0.336199	1.27408	2.70795
414	ARSD	150244	ZDHHC8P1	hsa-mir-141	1	2	0.79868	0.875334	0.814577	0.396844	0.417733	0.336199	-0.641148	2.93742
414	ARSD	150244	ZDHHC8P1	hsa-mir-200a	1	2	0.798676	0.879102	0.814577	0.392092	0.422485	0.336199	-0.641148	2.70795
414	ARSD	399669	ZNF321	hsa-mir-135b	4	1	0.681334	0.481102	0.812893	0.477421	0.335471	0.336199	-0.066807	0.431033
79642	ARSJ	80072	C15orf34	hsa-mir-200b	1	2	0.834997	0.789195	0.749635	0.268276	0.481359	-0.419064	0.018	2.08189
79642	ARSJ	80072	C15orf34	hsa-mir-200c	1	2	0.857715	0.812171	0.749635	0.176775	0.57286	-0.419064	0.018	2.2072
79642	ARSJ	222161	DKFZP586I1420	hsa-mir-200c	1	2	0.857715	0.700248	0.756435	0.424543	0.331892	-0.419064	0.114378	2.2072
79642	ARSJ	55592	GOLGA2B	hsa-mir-200b	1	4	0.834997	0.854891	0.823618	0.384572	0.439046	-0.419064	0.049457	2.08189
79642	ARSJ	55592	GOLGA2B	hsa-mir-200c	1	4	0.857715	0.87447	0.823618	0.295005	0.528613	-0.419064	0.049457	2.2072
79642	ARSJ	100190939	LOC100190939	hsa-mir-200b	1	1	0.834997	0.766259	0.73726	0.275588	0.461672	-0.419064	-1.45598	2.08189
79642	ARSJ	100190939	LOC100190939	hsa-mir-200c	1	1	0.857715	0.779506	0.73726	0.213219	0.524041	-0.419064	-1.45598	2.2072
79642	ARSJ	100190939	LOC100190939	hsa-mir-205	1	2	0.750285	0.766611	0.73726	0.381812	0.355448	-0.419064	-1.45598	-0.896811
79642	ARSJ	145837	LOC145837	hsa-mir-200b	1	7	0.834997	0.860937	0.831565	0.417301	0.414263	-0.419064	1.30838	2.08189
79642	ARSJ	145837	LOC145837	hsa-mir-200c	1	7	0.857715	0.878008	0.831565	0.33623	0.495335	-0.419064	1.30838	2.2072
79642	ARSJ	344595	LOC344595	hsa-mir-200c	1	2	0.857715	0.670247	0.737029	0.424969	0.31206	-0.419064	-0.440858	2.2072
79642	ARSJ	25859	PART1	hsa-mir-200b	1	2	0.834997	0.886353	0.811031	0.360817	0.450214	-0.419064	-1.16757	2.08189
79642	ARSJ	25859	PART1	hsa-mir-200c	1	2	0.857715	0.894547	0.811031	0.271937	0.539094	-0.419064	-1.16757	2.2072
79642	ARSJ	5820	PVT1	hsa-mir-200b	1	16	0.834997	0.883223	0.880041	0.552435	0.327606	-0.419064	1.27408	2.08189
79642	ARSJ	5820	PVT1	hsa-mir-200c	1	16	0.857715	0.891504	0.880041	0.495415	0.384626	-0.419064	1.27408	2.2072
79642	ARSJ	376693	RPS10P7	hsa-mir-200b	1	1	0.834997	0.841353	0.789884	0.29373	0.496154	-0.419064	0.09907	2.08189
79642	ARSJ	376693	RPS10P7	hsa-mir-200c	1	1	0.857715	0.856905	0.789884	0.207169	0.582715	-0.419064	0.09907	2.2072
79642	ARSJ	376693	RPS10P7	hsa-mir-205	1	2	0.750285	0.820952	0.789884	0.460764	0.32912	-0.419064	0.09907	-0.896811
79642	ARSJ	283673	TMEM84	hsa-mir-200b	1	2	0.834997	0.840297	0.816632	0.385464	0.431168	-0.419064	-0.378241	2.08189
79642	ARSJ	283673	TMEM84	hsa-mir-200c	1	2	0.857715	0.846032	0.816632	0.331918	0.484714	-0.419064	-0.378241	2.2072
427	ASAH1	729582	DIRC3	hsa-mir-452	2	3	0.808295	0.750852	0.763251	0.402039	0.361212	-0.123893	-1.22277	-2.34865
427	ASAH1	90768	MGC45800	hsa-mir-452	2	2	0.808295	0.794173	0.770061	0.358122	0.411938	-0.123893	-1.65258	-2.34865
427	ASAH1	51054	PLEKHA9	hsa-mir-452	2	2	0.808295	0.747981	0.782776	0.455973	0.326803	-0.123893	-0.593557	-2.34865
79827	ASAM	158376	LOC158376	hsa-mir-215	1	1	0.742035	0.818121	0.778394	0.444422	0.333972	-2.33207	-2.64954	-1.49988
79827	ASAM	158376	LOC158376	hsa-mir-224	1	1	0.80869	0.817893	0.778394	0.345607	0.432787	-2.33207	-2.64954	-1.72437
79754	ASB13	80072	C15orf34	hsa-mir-141	1	1	0.798084	0.802754	0.736175	0.265819	0.470356	0.536806	0.018	2.93742
79754	ASB13	80072	C15orf34	hsa-mir-200a	1	1	0.791165	0.801365	0.736175	0.279253	0.456922	0.536806	0.018	2.70795
79754	ASB13	80072	C15orf34	hsa-mir-200b	1	2	0.772416	0.789195	0.736175	0.324542	0.411633	0.536806	0.018	2.08189
79754	ASB13	80072	C15orf34	hsa-mir-200c	1	2	0.791386	0.812171	0.736175	0.261974	0.474201	0.536806	0.018	2.2072
79754	ASB13	100126791	EGOT	hsa-mir-141	1	1	0.798084	0.861279	0.74297	0.181588	0.561383	0.536806	-0.416928	2.93742
79754	ASB13	100126791	EGOT	hsa-mir-200a	1	1	0.791165	0.88125	0.74297	0.158287	0.584683	0.536806	-0.416928	2.70795
79754	ASB13	100126791	EGOT	hsa-mir-205	1	1	0.685155	0.883326	0.74297	0.403451	0.339519	0.536806	-0.416928	-0.896811
79754	ASB13	100126791	EGOT	hsa-mir-375	1	1	0.719982	0.857375	0.74297	0.351844	0.391126	0.536806	-0.416928	2.55185
79754	ASB13	80307	FER1L4	hsa-mir-141	1	7	0.798084	0.796688	0.742079	0.289996	0.452083	0.536806	0.69529	2.93742
79754	ASB13	80307	FER1L4	hsa-mir-200a	1	7	0.791165	0.78913	0.742079	0.314482	0.427597	0.536806	0.69529	2.70795
79754	ASB13	399717	FLJ45983	hsa-mir-205	1	2	0.685155	0.883653	0.78132	0.468605	0.312715	0.536806	1.74982	-0.896811
79754	ASB13	399717	FLJ45983	hsa-mir-375	1	1	0.719982	0.868426	0.78132	0.462585	0.318735	0.536806	1.74982	2.55185
79754	ASB13	55592	GOLGA2B	hsa-mir-141	1	3	0.798084	0.872148	0.786353	0.306338	0.480016	0.536806	0.049457	2.93742
79754	ASB13	55592	GOLGA2B	hsa-mir-200a	1	3	0.791165	0.875745	0.786353	0.316646	0.469707	0.536806	0.049457	2.70795
79754	ASB13	55592	GOLGA2B	hsa-mir-200b	1	4	0.772416	0.854891	0.786353	0.38246	0.403894	0.536806	0.049457	2.08189
79754	ASB13	55592	GOLGA2B	hsa-mir-200c	1	4	0.791386	0.87447	0.786353	0.318037	0.468316	0.536806	0.049457	2.2072
79754	ASB13	100132341	KIAA0664P3	hsa-mir-141	1	1	0.798084	0.850773	0.761158	0.25949	0.501668	0.536806	-0.217807	2.93742
79754	ASB13	100132341	KIAA0664P3	hsa-mir-200a	1	1	0.791165	0.835085	0.761158	0.298607	0.462551	0.536806	-0.217807	2.70795
79754	ASB13	100125556	LOC100125556	hsa-mir-141	1	3	0.798084	0.823205	0.80968	0.446351	0.363329	0.536806	0.698742	2.93742
79754	ASB13	100125556	LOC100125556	hsa-mir-200a	1	3	0.791165	0.828213	0.80968	0.450552	0.359127	0.536806	0.698742	2.70795
79754	ASB13	100130093	LOC100130093	hsa-mir-141	1	4	0.798084	0.831206	0.834032	0.50944	0.324592	0.536806	0.134546	2.93742
79754	ASB13	100130093	LOC100130093	hsa-mir-200a	1	4	0.791165	0.821261	0.834032	0.528093	0.305939	0.536806	0.134546	2.70795
79754	ASB13	145837	LOC145837	hsa-mir-200b	1	7	0.772416	0.860937	0.787575	0.361143	0.426432	0.536806	1.30838	2.08189
79754	ASB13	145837	LOC145837	hsa-mir-200c	1	7	0.791386	0.878008	0.787575	0.299606	0.487969	0.536806	1.30838	2.2072
79754	ASB13	145837	LOC145837	hsa-mir-375	1	7	0.719982	0.847879	0.787575	0.475845	0.31173	0.536806	1.30838	2.55185
79754	ASB13	254559	LOC254559	hsa-mir-141	1	2	0.798084	0.899483	0.790417	0.27557	0.514847	0.536806	0.638706	2.93742
79754	ASB13	254559	LOC254559	hsa-mir-200a	1	2	0.791165	0.884862	0.790417	0.317093	0.473324	0.536806	0.638706	2.70795
79754	ASB13	284023	LOC284023	hsa-mir-141	1	2	0.798084	0.818772	0.744864	0.264255	0.480608	0.536806	-0.296378	2.93742
79754	ASB13	284023	LOC284023	hsa-mir-200a	1	2	0.791165	0.815884	0.744864	0.28098	0.463884	0.536806	-0.296378	2.70795
79754	ASB13	645332	LOC645332	hsa-mir-141	1	3	0.798084	0.836539	0.754604	0.263452	0.491153	0.536806	0.354679	2.93742
79754	ASB13	645332	LOC645332	hsa-mir-200a	1	3	0.791165	0.831684	0.754604	0.284475	0.470129	0.536806	0.354679	2.70795
79754	ASB13	100188954	NCRNA00093	hsa-mir-141	1	3	0.798084	0.775179	0.749218	0.342989	0.406229	0.536806	-0.995858	2.93742
79754	ASB13	100188954	NCRNA00093	hsa-mir-200a	1	3	0.791165	0.771101	0.749218	0.357332	0.391887	0.536806	-0.995858	2.70795
79754	ASB13	100188954	NCRNA00093	hsa-mir-375	1	2	0.719982	0.76661	0.749218	0.442692	0.306527	0.536806	-0.995858	2.55185
79754	ASB13	5820	PVT1	hsa-mir-141	1	4	0.798084	0.884256	0.803917	0.349003	0.454914	0.536806	1.27408	2.93742
79754	ASB13	5820	PVT1	hsa-mir-200a	1	4	0.791165	0.886946	0.803917	0.361781	0.442136	0.536806	1.27408	2.70795
79754	ASB13	5820	PVT1	hsa-mir-200b	1	16	0.772416	0.883223	0.803917	0.408614	0.395303	0.536806	1.27408	2.08189
79754	ASB13	5820	PVT1	hsa-mir-200c	1	16	0.791386	0.891504	0.803917	0.355295	0.448622	0.536806	1.27408	2.2072
79754	ASB13	376693	RPS10P7	hsa-mir-200b	1	1	0.772416	0.841353	0.773288	0.359522	0.413767	0.536806	0.09907	2.08189
79754	ASB13	376693	RPS10P7	hsa-mir-200c	1	1	0.791386	0.856905	0.773288	0.301935	0.471353	0.536806	0.09907	2.2072
79754	ASB13	283673	TMEM84	hsa-mir-200b	1	2	0.772416	0.840297	0.787201	0.401212	0.38599	0.536806	-0.378241	2.08189
79754	ASB13	283673	TMEM84	hsa-mir-200c	1	2	0.791386	0.846032	0.787201	0.361027	0.426175	0.536806	-0.378241	2.2072
79754	ASB13	150244	ZDHHC8P1	hsa-mir-141	1	2	0.798084	0.875334	0.779421	0.277444	0.501977	0.536806	-0.641148	2.93742
79754	ASB13	150244	ZDHHC8P1	hsa-mir-200a	1	2	0.791165	0.879102	0.779421	0.287836	0.491586	0.536806	-0.641148	2.70795
51130	ASB3	60674	GAS5	hsa-mir-22	1	19	-0.75458	-0.763904	0.773219	0.464713	0.308506	-0.004592	-0.163044	-0.26185
51130	ASB3	114915	NCRNA00219	hsa-mir-22	1	1	-0.75458	-0.784638	0.74147	0.367235	0.374235	-0.004592	-1.02499	-0.26185
51130	ASB3	23642	SNHG1	hsa-mir-22	1	15	-0.75458	-0.783727	0.753724	0.398308	0.355417	-0.004592	0.070803	-0.26185
140459	ASB6	80072	C15orf34	hsa-mir-141	1	1	0.717139	0.802754	0.738464	0.391682	0.346782	0.100632	0.018	2.93742
140459	ASB6	80072	C15orf34	hsa-mir-200a	1	1	0.700909	0.801365	0.738464	0.414346	0.324118	0.100632	0.018	2.70795
140459	ASB6	55592	GOLGA2B	hsa-mir-141	1	3	0.717139	0.872148	0.748592	0.361149	0.387443	0.100632	0.049457	2.93742
140459	ASB6	55592	GOLGA2B	hsa-mir-200a	1	3	0.700909	0.875745	0.748592	0.3914	0.357192	0.100632	0.049457	2.70795
140459	ASB6	100132341	KIAA0664P3	hsa-mir-141	1	1	0.717139	0.850773	0.778198	0.458897	0.319302	0.100632	-0.217807	2.93742
140459	ASB6	5820	PVT1	hsa-mir-141	1	4	0.717139	0.884256	0.769123	0.414751	0.354372	0.100632	1.27408	2.93742
140459	ASB6	5820	PVT1	hsa-mir-200a	1	4	0.700909	0.886946	0.769123	0.447603	0.32152	0.100632	1.27408	2.70795
444	ASPH	256355	RPS2P32	hsa-mir-224	2	2	0.822519	0.695979	0.736461	0.401591	0.33487	-0.928359	-1.38167	-1.72437
23245	ASTN2	55592	GOLGA2B	hsa-mir-141	1	3	0.762865	0.872148	0.794907	0.409632	0.385275	0.346793	0.049457	2.93742
23245	ASTN2	55592	GOLGA2B	hsa-mir-200a	1	3	0.747646	0.875745	0.794907	0.437167	0.35774	0.346793	0.049457	2.70795
23245	ASTN2	55592	GOLGA2B	hsa-mir-200b	3	4	0.74013	0.854891	0.794907	0.46485	0.330057	0.346793	0.049457	2.08189
23245	ASTN2	55592	GOLGA2B	hsa-mir-200c	3	4	0.735772	0.87447	0.794907	0.461163	0.333744	0.346793	0.049457	2.2072
23245	ASTN2	100132341	KIAA0664P3	hsa-mir-141	1	1	0.762865	0.850773	0.77921	0.383137	0.396073	0.346793	-0.217807	2.93742
23245	ASTN2	100132341	KIAA0664P3	hsa-mir-200a	1	1	0.747646	0.835085	0.77921	0.42389	0.35532	0.346793	-0.217807	2.70795
23245	ASTN2	100125556	LOC100125556	hsa-mir-141	1	3	0.762865	0.823205	0.767311	0.379529	0.387782	0.346793	0.698742	2.93742
23245	ASTN2	100125556	LOC100125556	hsa-mir-200a	1	3	0.747646	0.828213	0.767311	0.39794	0.369371	0.346793	0.698742	2.70795
23245	ASTN2	100125556	LOC100125556	hsa-mir-31	1	3	0.710866	0.686189	0.767311	0.44138	0.325932	0.346793	0.698742	0.027875
23245	ASTN2	100130093	LOC100130093	hsa-mir-141	1	4	0.762865	0.831206	0.818372	0.512639	0.305734	0.346793	0.134546	2.93742
23245	ASTN2	254559	LOC254559	hsa-mir-141	1	2	0.762865	0.899483	0.734908	0.172464	0.562444	0.346793	0.638706	2.93742
23245	ASTN2	254559	LOC254559	hsa-mir-200a	1	2	0.747646	0.884862	0.734908	0.237073	0.497835	0.346793	0.638706	2.70795
23245	ASTN2	729234	LOC729234	hsa-mir-141	1	1	0.762865	0.740025	0.757255	0.443168	0.314088	0.346793	-0.542045	2.93742
23245	ASTN2	5820	PVT1	hsa-mir-141	1	4	0.762865	0.884256	0.774616	0.331347	0.443269	0.346793	1.27408	2.93742
23245	ASTN2	5820	PVT1	hsa-mir-200a	1	4	0.747646	0.886946	0.774616	0.363495	0.411121	0.346793	1.27408	2.70795
23245	ASTN2	5820	PVT1	hsa-mir-200b	3	16	0.74013	0.883223	0.774616	0.38343	0.391186	0.346793	1.27408	2.08189
23245	ASTN2	5820	PVT1	hsa-mir-200c	3	16	0.735772	0.891504	0.774616	0.386816	0.3878	0.346793	1.27408	2.2072
23245	ASTN2	5820	PVT1	hsa-mir-31	1	3	0.710866	0.712131	0.774616	0.474045	0.300571	0.346793	1.27408	0.027875
23245	ASTN2	376693	RPS10P7	hsa-mir-200b	3	1	0.74013	0.841353	0.766481	0.395563	0.370918	0.346793	0.09907	2.08189
23245	ASTN2	376693	RPS10P7	hsa-mir-200c	3	1	0.735772	0.856905	0.766481	0.389564	0.376918	0.346793	0.09907	2.2072
23245	ASTN2	150244	ZDHHC8P1	hsa-mir-141	1	2	0.762865	0.875334	0.75832	0.289673	0.468647	0.346793	-0.641148	2.93742
23245	ASTN2	150244	ZDHHC8P1	hsa-mir-200a	1	2	0.747646	0.879102	0.75832	0.31928	0.439039	0.346793	-0.641148	2.70795
219293	ATAD3C	80072	C15orf34	hsa-mir-135b	2	1	0.722136	0.73499	0.815012	0.491419	0.323593	-0.229467	0.018	0.431033
219293	ATAD3C	80072	C15orf34	hsa-mir-141	1	1	0.850539	0.802754	0.815012	0.42167	0.393342	-0.229467	0.018	2.93742
219293	ATAD3C	80072	C15orf34	hsa-mir-200a	1	1	0.836182	0.801365	0.815012	0.441751	0.373261	-0.229467	0.018	2.70795
219293	ATAD3C	653483	C6orf124	hsa-mir-141	1	1	0.850539	0.825922	0.770767	0.230312	0.540455	-0.229467	-0.843477	2.93742
219293	ATAD3C	653483	C6orf124	hsa-mir-200a	1	1	0.836182	0.810109	0.770767	0.290373	0.480393	-0.229467	-0.843477	2.70795
219293	ATAD3C	79940	C6orf155	hsa-mir-141	1	3	0.850539	0.792734	0.78431	0.343313	0.440998	-0.229467	-1.71989	2.93742
219293	ATAD3C	79940	C6orf155	hsa-mir-200a	1	3	0.836182	0.779568	0.78431	0.385584	0.398726	-0.229467	-1.71989	2.70795
219293	ATAD3C	100131814	C6orf217	hsa-mir-135b	2	2	0.722136	0.555267	0.75102	0.436857	0.314163	-0.229467	-1.19843	0.431033
219293	ATAD3C	100131814	C6orf217	hsa-mir-141	1	1	0.850539	0.699799	0.75102	0.414751	0.336269	-0.229467	-1.19843	2.93742
219293	ATAD3C	100131814	C6orf217	hsa-mir-200a	1	1	0.836182	0.688546	0.75102	0.440673	0.310347	-0.229467	-1.19843	2.70795
219293	ATAD3C	100126791	EGOT	hsa-mir-141	1	1	0.850539	0.861279	0.807359	0.279935	0.527424	-0.229467	-0.416928	2.93742
219293	ATAD3C	100126791	EGOT	hsa-mir-200a	1	1	0.836182	0.88125	0.807359	0.271864	0.535495	-0.229467	-0.416928	2.70795
219293	ATAD3C	440078	FAM66C	hsa-mir-141	1	1	0.850539	0.751836	0.74896	0.315762	0.433198	-0.229467	-0.691502	2.93742
219293	ATAD3C	440078	FAM66C	hsa-mir-200a	1	1	0.836182	0.755868	0.74896	0.325598	0.423362	-0.229467	-0.691502	2.70795
219293	ATAD3C	55592	GOLGA2B	hsa-mir-141	1	3	0.850539	0.872148	0.824891	0.32295	0.501941	-0.229467	0.049457	2.93742
219293	ATAD3C	55592	GOLGA2B	hsa-mir-200a	1	3	0.836182	0.875745	0.824891	0.34976	0.475131	-0.229467	0.049457	2.70795
219293	ATAD3C	54435	HCG4	hsa-mir-141	1	1	0.850539	0.715439	0.744613	0.370409	0.374204	-0.229467	-0.778333	2.93742
219293	ATAD3C	54435	HCG4	hsa-mir-200a	1	1	0.836182	0.722778	0.744613	0.37	0.374613	-0.229467	-0.778333	2.70795
219293	ATAD3C	100132341	KIAA0664P3	hsa-mir-141	1	1	0.850539	0.850773	0.768463	0.162265	0.606198	-0.229467	-0.217807	2.93742
219293	ATAD3C	100132341	KIAA0664P3	hsa-mir-200a	1	1	0.836182	0.835085	0.768463	0.232604	0.535859	-0.229467	-0.217807	2.70795
219293	ATAD3C	100125556	LOC100125556	hsa-mir-135b	2	4	0.722136	0.673774	0.750682	0.450548	0.300134	-0.229467	0.698742	0.431033
219293	ATAD3C	100125556	LOC100125556	hsa-mir-141	1	3	0.850539	0.823205	0.750682	0.169178	0.581504	-0.229467	0.698742	2.93742
219293	ATAD3C	100125556	LOC100125556	hsa-mir-200a	1	3	0.836182	0.828213	0.750682	0.189177	0.561505	-0.229467	0.698742	2.70795
219293	ATAD3C	100130093	LOC100130093	hsa-mir-141	1	4	0.850539	0.831206	0.783695	0.262398	0.521298	-0.229467	0.134546	2.93742
219293	ATAD3C	100130093	LOC100130093	hsa-mir-200a	1	4	0.836182	0.821261	0.783695	0.309892	0.473803	-0.229467	0.134546	2.70795
219293	ATAD3C	100133669	LOC100133669	hsa-mir-135b	2	5	0.722136	0.669908	0.77939	0.42277	0.35662	-0.229467	-0.696808	0.431033
219293	ATAD3C	100133669	LOC100133669	hsa-mir-141	1	1	0.850539	0.840127	0.77939	0.227269	0.55212	-0.229467	-0.696808	2.93742
219293	ATAD3C	100133669	LOC100133669	hsa-mir-200a	1	1	0.836182	0.834568	0.77939	0.269867	0.509523	-0.229467	-0.696808	2.70795
219293	ATAD3C	100190939	LOC100190939	hsa-mir-135b	2	11	0.722136	0.566699	0.777633	0.435678	0.341955	-0.229467	-1.45598	0.431033
219293	ATAD3C	100190939	LOC100190939	hsa-mir-141	1	2	0.850539	0.740313	0.777633	0.418517	0.359115	-0.229467	-1.45598	2.93742
219293	ATAD3C	100190939	LOC100190939	hsa-mir-200a	1	2	0.836182	0.760018	0.777633	0.398718	0.378914	-0.229467	-1.45598	2.70795
219293	ATAD3C	154761	LOC154761	hsa-mir-141	1	3	0.850539	0.762382	0.775934	0.374629	0.401305	-0.229467	-0.542126	2.93742
219293	ATAD3C	154761	LOC154761	hsa-mir-200a	1	3	0.836182	0.741175	0.775934	0.424183	0.35175	-0.229467	-0.542126	2.70795
219293	ATAD3C	254559	LOC254559	hsa-mir-141	1	2	0.850539	0.899483	0.87524	0.479524	0.395716	-0.229467	0.638706	2.93742
219293	ATAD3C	254559	LOC254559	hsa-mir-200a	1	2	0.836182	0.884862	0.87524	0.52969	0.345551	-0.229467	0.638706	2.70795
219293	ATAD3C	284023	LOC284023	hsa-mir-135b	2	1	0.722136	0.665419	0.808254	0.467869	0.340385	-0.229467	-0.296378	0.431033
219293	ATAD3C	284023	LOC284023	hsa-mir-141	1	2	0.850539	0.818772	0.808254	0.370463	0.43779	-0.229467	-0.296378	2.93742
219293	ATAD3C	284023	LOC284023	hsa-mir-200a	1	2	0.836182	0.815884	0.808254	0.397405	0.410849	-0.229467	-0.296378	2.70795
219293	ATAD3C	440905	LOC440905	hsa-mir-141	1	10	0.850539	0.762742	0.761342	0.331071	0.430272	-0.229467	0.517161	2.93742
219293	ATAD3C	440905	LOC440905	hsa-mir-200a	1	10	0.836182	0.763538	0.761342	0.346968	0.414374	-0.229467	0.517161	2.70795
219293	ATAD3C	645332	LOC645332	hsa-mir-141	1	3	0.850539	0.836539	0.845496	0.464989	0.380507	-0.229467	0.354679	2.93742
219293	ATAD3C	645332	LOC645332	hsa-mir-200a	1	3	0.836182	0.831684	0.845496	0.492754	0.352742	-0.229467	0.354679	2.70795
219293	ATAD3C	729234	LOC729234	hsa-mir-141	1	1	0.850539	0.740025	0.773802	0.408183	0.365619	-0.229467	-0.542045	2.93742
219293	ATAD3C	729234	LOC729234	hsa-mir-200a	1	1	0.836182	0.738931	0.773802	0.421936	0.351866	-0.229467	-0.542045	2.70795
219293	ATAD3C	100188954	NCRNA00093	hsa-mir-141	1	3	0.850539	0.775179	0.811042	0.456661	0.354381	-0.229467	-0.995858	2.93742
219293	ATAD3C	100188954	NCRNA00093	hsa-mir-200a	1	3	0.836182	0.771101	0.811042	0.476111	0.334931	-0.229467	-0.995858	2.70795
219293	ATAD3C	114915	NCRNA00219	hsa-mir-22	1	1	-0.700735	-0.784638	0.737243	0.423749	0.313494	-0.229467	-1.02499	-0.26185
219293	ATAD3C	114915	NCRNA00219	hsa-mir-141	1	2	0.850539	0.689707	0.737243	0.395529	0.341714	-0.229467	-1.02499	2.93742
219293	ATAD3C	25859	PART1	hsa-mir-141	1	1	0.850539	0.864752	0.855564	0.458934	0.39663	-0.229467	-1.16757	2.93742
219293	ATAD3C	25859	PART1	hsa-mir-200a	1	1	0.836182	0.871821	0.855564	0.45607	0.399494	-0.229467	-1.16757	2.70795
219293	ATAD3C	5820	PVT1	hsa-mir-141	1	4	0.850539	0.884256	0.814523	0.254185	0.560338	-0.229467	1.27408	2.93742
219293	ATAD3C	5820	PVT1	hsa-mir-200a	1	4	0.836182	0.886946	0.814523	0.287685	0.526838	-0.229467	1.27408	2.70795
219293	ATAD3C	150244	ZDHHC8P1	hsa-mir-141	1	2	0.850539	0.875334	0.846485	0.40104	0.445445	-0.229467	-0.641148	2.93742
219293	ATAD3C	150244	ZDHHC8P1	hsa-mir-200a	1	2	0.836182	0.879102	0.846485	0.426136	0.420349	-0.229467	-0.641148	2.70795
219293	ATAD3C	79986	ZNF702P	hsa-mir-141	1	6	0.850539	0.740646	0.771866	0.401626	0.37024	-0.229467	0.282212	2.93742
219293	ATAD3C	79986	ZNF702P	hsa-mir-200a	1	6	0.836182	0.736549	0.771866	0.420464	0.351402	-0.229467	0.282212	2.70795
51062	ATL1	8755	ADAM6	hsa-mir-141	1	2	0.818851	0.787652	0.77564	0.369483	0.406157	-0.684179	-1.0859	2.93742
51062	ATL1	8755	ADAM6	hsa-mir-200a	1	2	0.817814	0.777362	0.77564	0.386461	0.389179	-0.684179	-1.0859	2.70795
51062	ATL1	80072	C15orf34	hsa-mir-135b	1	1	0.622348	0.73499	0.767534	0.252995	0.514539	-0.684179	0.018	0.431033
51062	ATL1	80072	C15orf34	hsa-mir-141	1	1	0.818851	0.802754	0.767534	0.321948	0.445586	-0.684179	0.018	2.93742
51062	ATL1	80072	C15orf34	hsa-mir-200a	1	1	0.817814	0.801365	0.767534	0.325839	0.441695	-0.684179	0.018	2.70795
51062	ATL1	80072	C15orf34	hsa-mir-200b	1	2	0.828409	0.789195	0.767534	0.330696	0.436838	-0.684179	0.018	2.08189
51062	ATL1	80072	C15orf34	hsa-mir-200c	1	2	0.841021	0.812171	0.767534	0.267659	0.499876	-0.684179	0.018	2.2072
51062	ATL1	653483	C6orf124	hsa-mir-141	1	1	0.818851	0.825922	0.761299	0.262633	0.498666	-0.684179	-0.843477	2.93742
51062	ATL1	653483	C6orf124	hsa-mir-200a	1	1	0.817814	0.810109	0.761299	0.292776	0.468523	-0.684179	-0.843477	2.70795
51062	ATL1	79940	C6orf155	hsa-mir-141	1	3	0.818851	0.792734	0.747859	0.282164	0.465695	-0.684179	-1.71989	2.93742
51062	ATL1	79940	C6orf155	hsa-mir-200a	1	3	0.817814	0.779568	0.747859	0.306069	0.441791	-0.684179	-1.71989	2.70795
51062	ATL1	100126791	EGOT	hsa-mir-141	1	1	0.818851	0.861279	0.797616	0.316646	0.48097	-0.684179	-0.416928	2.93742
51062	ATL1	100126791	EGOT	hsa-mir-200a	1	1	0.817814	0.88125	0.797616	0.282781	0.514835	-0.684179	-0.416928	2.70795
51062	ATL1	440078	FAM66C	hsa-mir-135b	1	7	0.622348	0.489388	0.757883	0.417216	0.340667	-0.684179	-0.691502	0.431033
51062	ATL1	440078	FAM66C	hsa-mir-141	1	1	0.818851	0.751836	0.757883	0.37583	0.382053	-0.684179	-0.691502	2.93742
51062	ATL1	440078	FAM66C	hsa-mir-200a	1	1	0.817814	0.755868	0.757883	0.370833	0.38705	-0.684179	-0.691502	2.70795
51062	ATL1	440078	FAM66C	hsa-mir-200b	1	4	0.828409	0.773054	0.757883	0.330635	0.427248	-0.684179	-0.691502	2.08189
51062	ATL1	440078	FAM66C	hsa-mir-200c	1	4	0.841021	0.791608	0.757883	0.278684	0.479199	-0.684179	-0.691502	2.2072
51062	ATL1	55592	GOLGA2B	hsa-mir-135b	1	7	0.622348	0.650531	0.737122	0.316983	0.420139	-0.684179	0.049457	0.431033
51062	ATL1	55592	GOLGA2B	hsa-mir-141	1	3	0.818851	0.872148	0.737122	0.081766	0.655356	-0.684179	0.049457	2.93742
51062	ATL1	55592	GOLGA2B	hsa-mir-200a	1	3	0.817814	0.875745	0.737122	0.075317	0.661805	-0.684179	0.049457	2.70795
51062	ATL1	55592	GOLGA2B	hsa-mir-200b	1	4	0.828409	0.854891	0.737122	0.099527	0.637595	-0.684179	0.049457	2.08189
51062	ATL1	55592	GOLGA2B	hsa-mir-200c	1	4	0.841021	0.87447	0.737122	0.006381	0.730741	-0.684179	0.049457	2.2072
51062	ATL1	54435	HCG4	hsa-mir-141	1	1	0.818851	0.715439	0.76239	0.44023	0.32216	-0.684179	-0.778333	2.93742
51062	ATL1	54435	HCG4	hsa-mir-200a	1	1	0.817814	0.722778	0.76239	0.430701	0.331689	-0.684179	-0.778333	2.70795
51062	ATL1	54435	HCG4	hsa-mir-200b	1	2	0.828409	0.724603	0.76239	0.419985	0.342405	-0.684179	-0.778333	2.08189
51062	ATL1	54435	HCG4	hsa-mir-200c	1	2	0.841021	0.735373	0.76239	0.392578	0.369812	-0.684179	-0.778333	2.2072
51062	ATL1	100125556	LOC100125556	hsa-mir-141	1	3	0.818851	0.823205	0.764007	0.275938	0.488069	-0.684179	0.698742	2.93742
51062	ATL1	100125556	LOC100125556	hsa-mir-200a	1	3	0.817814	0.828213	0.764007	0.268778	0.495229	-0.684179	0.698742	2.70795
51062	ATL1	100133669	LOC100133669	hsa-mir-141	1	1	0.818851	0.840127	0.852486	0.528522	0.323965	-0.684179	-0.696808	2.93742
51062	ATL1	100133669	LOC100133669	hsa-mir-200a	1	1	0.817814	0.834568	0.852486	0.536105	0.316381	-0.684179	-0.696808	2.70795
51062	ATL1	100190939	LOC100190939	hsa-mir-200c	1	1	0.841021	0.779506	0.825851	0.502448	0.323403	-0.684179	-1.45598	2.2072
51062	ATL1	145837	LOC145837	hsa-mir-200b	1	7	0.828409	0.860937	0.788872	0.279125	0.509747	-0.684179	1.30838	2.08189
51062	ATL1	145837	LOC145837	hsa-mir-200c	1	7	0.841021	0.878008	0.788872	0.212977	0.575896	-0.684179	1.30838	2.2072
51062	ATL1	154761	LOC154761	hsa-mir-141	1	3	0.818851	0.762382	0.7432	0.320154	0.423046	-0.684179	-0.542126	2.93742
51062	ATL1	154761	LOC154761	hsa-mir-200a	1	3	0.817814	0.741175	0.7432	0.354767	0.388433	-0.684179	-0.542126	2.70795
51062	ATL1	254559	LOC254559	hsa-mir-135b	1	3	0.622348	0.647509	0.874083	0.57088	0.303203	-0.684179	0.638706	0.431033
51062	ATL1	254559	LOC254559	hsa-mir-141	1	2	0.818851	0.899483	0.874083	0.548374	0.325709	-0.684179	0.638706	2.93742
51062	ATL1	254559	LOC254559	hsa-mir-200a	1	2	0.817814	0.884862	0.874083	0.561118	0.312965	-0.684179	0.638706	2.70795
51062	ATL1	283050	LOC283050	hsa-mir-141	1	1	0.818851	0.701279	0.739649	0.404217	0.335432	-0.684179	-0.893465	2.93742
51062	ATL1	283050	LOC283050	hsa-mir-200a	1	1	0.817814	0.705783	0.739649	0.398466	0.341183	-0.684179	-0.893465	2.70795
51062	ATL1	92659	LOC92659	hsa-mir-135b	1	2	0.622348	0.646401	0.755771	0.410311	0.34546	-0.684179	1.52104	0.431033
51062	ATL1	100188954	NCRNA00093	hsa-mir-141	1	3	0.818851	0.775179	0.741066	0.293168	0.447898	-0.684179	-0.995858	2.93742
51062	ATL1	100188954	NCRNA00093	hsa-mir-200a	1	3	0.817814	0.771101	0.741066	0.301429	0.439637	-0.684179	-0.995858	2.70795
51062	ATL1	25859	PART1	hsa-mir-141	1	1	0.818851	0.864752	0.851048	0.53449	0.316558	-0.684179	-1.16757	2.93742
51062	ATL1	25859	PART1	hsa-mir-200a	1	1	0.817814	0.871821	0.851048	0.525085	0.325963	-0.684179	-1.16757	2.70795
51062	ATL1	25859	PART1	hsa-mir-200b	1	2	0.828409	0.886353	0.851048	0.489921	0.361127	-0.684179	-1.16757	2.08189
51062	ATL1	25859	PART1	hsa-mir-200c	1	2	0.841021	0.894547	0.851048	0.446309	0.404739	-0.684179	-1.16757	2.2072
51062	ATL1	5820	PVT1	hsa-mir-141	1	4	0.818851	0.884256	0.850562	0.471861	0.378701	-0.684179	1.27408	2.93742
51062	ATL1	5820	PVT1	hsa-mir-200a	1	4	0.817814	0.886946	0.850562	0.471051	0.379511	-0.684179	1.27408	2.70795
51062	ATL1	5820	PVT1	hsa-mir-200b	1	16	0.828409	0.883223	0.850562	0.452626	0.397936	-0.684179	1.27408	2.08189
51062	ATL1	5820	PVT1	hsa-mir-200c	1	16	0.841021	0.891504	0.850562	0.411247	0.439315	-0.684179	1.27408	2.2072
51062	ATL1	376693	RPS10P7	hsa-mir-200b	1	1	0.828409	0.841353	0.755501	0.193289	0.562212	-0.684179	0.09907	2.08189
51062	ATL1	376693	RPS10P7	hsa-mir-200c	1	1	0.841021	0.856905	0.755501	0.124881	0.63062	-0.684179	0.09907	2.2072
51062	ATL1	283673	TMEM84	hsa-mir-135b	1	3	0.622348	0.599515	0.757776	0.367797	0.38998	-0.684179	-0.378241	0.431033
51062	ATL1	283673	TMEM84	hsa-mir-200b	1	2	0.828409	0.840297	0.757776	0.203079	0.554697	-0.684179	-0.378241	2.08189
51062	ATL1	283673	TMEM84	hsa-mir-200c	1	2	0.841021	0.846032	0.757776	0.160337	0.597439	-0.684179	-0.378241	2.2072
51062	ATL1	150244	ZDHHC8P1	hsa-mir-141	1	2	0.818851	0.875334	0.864688	0.532962	0.331726	-0.684179	-0.641148	2.93742
51062	ATL1	150244	ZDHHC8P1	hsa-mir-200a	1	2	0.817814	0.879102	0.864688	0.531348	0.33334	-0.684179	-0.641148	2.70795
64225	ATL2	79940	C6orf155	hsa-mir-141	1	3	0.704559	0.792734	0.737721	0.414246	0.323475	-0.600177	-1.71989	2.93742
64225	ATL2	79940	C6orf155	hsa-mir-200a	1	3	0.703706	0.779568	0.737721	0.425029	0.312692	-0.600177	-1.71989	2.70795
64225	ATL2	100125556	LOC100125556	hsa-mir-141	1	3	0.704559	0.823205	0.745727	0.411346	0.334381	-0.600177	0.698742	2.93742
64225	ATL2	100125556	LOC100125556	hsa-mir-200a	1	3	0.703706	0.828213	0.745727	0.409144	0.336582	-0.600177	0.698742	2.70795
84239	ATP13A4	79940	C6orf155	hsa-mir-205	2	1	0.805664	0.746518	0.789522	0.477185	0.312337	-1.19215	-1.71989	-0.896811
84239	ATP13A4	100126791	EGOT	hsa-mir-205	2	1	0.805664	0.883326	0.766059	0.195891	0.570167	-1.19215	-0.416928	-0.896811
84239	ATP13A4	399717	FLJ45983	hsa-mir-205	2	2	0.805664	0.883653	0.751232	0.181702	0.56953	-1.19215	1.74982	-0.896811
84239	ATP13A4	145837	LOC145837	hsa-mir-205	2	1	0.805664	0.820451	0.80094	0.431481	0.369459	-1.19215	1.30838	-0.896811
84239	ATP13A4	254559	LOC254559	hsa-mir-205	2	4	0.805664	0.886716	0.832048	0.429608	0.40244	-1.19215	0.638706	-0.896811
84239	ATP13A4	284837	LOC284837	hsa-mir-205	2	3	0.805664	0.715482	0.770559	0.469062	0.301497	-1.19215	-0.308568	-0.896811
84239	ATP13A4	92659	LOC92659	hsa-mir-205	2	2	0.805664	0.733632	0.745167	0.382831	0.362337	-1.19215	1.52104	-0.896811
84239	ATP13A4	399668	NCRNA00086	hsa-mir-205	2	4	0.805664	0.79514	0.830913	0.529738	0.301175	-1.19215	-2.92162	-0.896811
84239	ATP13A4	5820	PVT1	hsa-mir-205	2	2	0.805664	0.806566	0.82881	0.511137	0.317672	-1.19215	1.27408	-0.896811
84239	ATP13A4	376693	RPS10P7	hsa-mir-205	2	2	0.805664	0.820952	0.838648	0.523991	0.314657	-1.19215	0.09907	-0.896811
84239	ATP13A4	283673	TMEM84	hsa-mir-205	2	2	0.805664	0.813117	0.740196	0.246788	0.493409	-1.19215	-0.378241	-0.896811
481	ATP1B1	100126791	EGOT	hsa-mir-200a	1	1	0.773059	0.88125	0.8127	0.438404	0.374296	0.352279	-0.416928	2.70795
481	ATP1B1	100125556	LOC100125556	hsa-mir-141	1	3	0.735866	0.823205	0.776378	0.443794	0.332584	0.352279	0.698742	2.93742
481	ATP1B1	100125556	LOC100125556	hsa-mir-200a	1	3	0.773059	0.828213	0.776378	0.382911	0.393467	0.352279	0.698742	2.70795
481	ATP1B1	145837	LOC145837	hsa-mir-200b	1	7	0.771519	0.860937	0.742154	0.261677	0.480477	0.352279	1.30838	2.08189
481	ATP1B1	145837	LOC145837	hsa-mir-200c	1	7	0.768537	0.878008	0.742154	0.247405	0.494749	0.352279	1.30838	2.2072
481	ATP1B1	145837	LOC145837	hsa-mir-375	1	7	0.724849	0.847879	0.742154	0.375301	0.366854	0.352279	1.30838	2.55185
481	ATP1B1	5820	PVT1	hsa-mir-141	1	4	0.735866	0.884256	0.7728	0.386142	0.386658	0.352279	1.27408	2.93742
481	ATP1B1	5820	PVT1	hsa-mir-200a	1	4	0.773059	0.886946	0.7728	0.297418	0.475381	0.352279	1.27408	2.70795
481	ATP1B1	5820	PVT1	hsa-mir-200b	1	16	0.771519	0.883223	0.7728	0.306272	0.466528	0.352279	1.27408	2.08189
481	ATP1B1	5820	PVT1	hsa-mir-200c	1	16	0.768537	0.891504	0.7728	0.302393	0.470406	0.352279	1.27408	2.2072
481	ATP1B1	283673	TMEM84	hsa-mir-200b	1	2	0.771519	0.840297	0.746323	0.28419	0.462133	0.352279	-0.378241	2.08189
481	ATP1B1	283673	TMEM84	hsa-mir-200c	1	2	0.768537	0.846032	0.746323	0.281781	0.464542	0.352279	-0.378241	2.2072
481	ATP1B1	283673	TMEM84	hsa-mir-375	1	2	0.724849	0.812623	0.746323	0.391777	0.354546	0.352279	-0.378241	2.55185
481	ATP1B1	150244	ZDHHC8P1	hsa-mir-141	1	2	0.735866	0.875334	0.74289	0.301651	0.441239	0.352279	-0.641148	2.93742
481	ATP1B1	150244	ZDHHC8P1	hsa-mir-200a	1	2	0.773059	0.879102	0.74289	0.209338	0.533552	0.352279	-0.641148	2.70795
518	ATP5G3	114036	C21orf82	hsa-mir-141	1	1	-0.78573	-0.823317	0.757422	0.314785	0.442637	0.139401	-0.579698	2.93742
518	ATP5G3	114036	C21orf82	hsa-mir-181c	2	1	-0.743994	-0.749831	0.757422	0.451383	0.30604	0.139401	-0.579698	0.391277
518	ATP5G3	114036	C21orf82	hsa-mir-200a	1	1	-0.797442	-0.825409	0.757422	0.291237	0.466185	0.139401	-0.579698	2.70795
9550	ATP6V1G1	284023	LOC284023	hsa-mir-200a	1	2	0.694188	0.815884	0.740497	0.41836	0.322137	0.726734	-0.296378	2.70795
9550	ATP6V1G1	5820	PVT1	hsa-mir-200a	1	4	0.694188	0.886946	0.758306	0.428928	0.329378	0.726734	1.27408	2.70795
5205	ATP8B1	8755	ADAM6	hsa-mir-141	1	2	0.824813	0.787652	0.737676	0.252643	0.485032	0.890772	-1.0859	2.93742
5205	ATP8B1	8755	ADAM6	hsa-mir-200a	1	2	0.841509	0.777362	0.737676	0.245758	0.491917	0.890772	-1.0859	2.70795
5205	ATP8B1	80072	C15orf34	hsa-mir-141	1	1	0.824813	0.802754	0.810757	0.440847	0.369909	0.890772	0.018	2.93742
5205	ATP8B1	80072	C15orf34	hsa-mir-200a	1	1	0.841509	0.801365	0.810757	0.422085	0.388672	0.890772	0.018	2.70795
5205	ATP8B1	80072	C15orf34	hsa-mir-200b	2	2	0.835209	0.789195	0.810757	0.448911	0.361846	0.890772	0.018	2.08189
5205	ATP8B1	80072	C15orf34	hsa-mir-200c	2	2	0.859457	0.812171	0.810757	0.377975	0.432782	0.890772	0.018	2.2072
5205	ATP8B1	653483	C6orf124	hsa-mir-141	1	1	0.824813	0.825922	0.779137	0.307139	0.471998	0.890772	-0.843477	2.93742
5205	ATP8B1	653483	C6orf124	hsa-mir-200a	1	1	0.841509	0.810109	0.779137	0.307586	0.471551	0.890772	-0.843477	2.70795
5205	ATP8B1	79940	C6orf155	hsa-mir-141	1	3	0.824813	0.792734	0.822836	0.490285	0.332551	0.890772	-1.71989	2.93742
5205	ATP8B1	79940	C6orf155	hsa-mir-200a	1	3	0.841509	0.779568	0.822836	0.493027	0.329809	0.890772	-1.71989	2.70795
5205	ATP8B1	100126791	EGOT	hsa-mir-141	1	1	0.824813	0.861279	0.788123	0.27055	0.517573	0.890772	-0.416928	2.93742
5205	ATP8B1	100126791	EGOT	hsa-mir-200a	1	1	0.841509	0.88125	0.788123	0.182277	0.605846	0.890772	-0.416928	2.70795
5205	ATP8B1	100126791	EGOT	hsa-mir-375	1	1	0.807209	0.857375	0.788123	0.31613	0.471993	0.890772	-0.416928	2.55185
5205	ATP8B1	440078	FAM66C	hsa-mir-141	1	1	0.824813	0.751836	0.773352	0.411019	0.362333	0.890772	-0.691502	2.93742
5205	ATP8B1	440078	FAM66C	hsa-mir-200a	1	1	0.841509	0.755868	0.773352	0.388122	0.38523	0.890772	-0.691502	2.70795
5205	ATP8B1	440078	FAM66C	hsa-mir-200b	2	4	0.835209	0.773054	0.773352	0.366037	0.407315	0.890772	-0.691502	2.08189
5205	ATP8B1	440078	FAM66C	hsa-mir-200c	2	4	0.859457	0.791608	0.773352	0.297728	0.475624	0.890772	-0.691502	2.2072
5205	ATP8B1	440078	FAM66C	hsa-mir-375	1	1	0.807209	0.727784	0.773352	0.459175	0.314177	0.890772	-0.691502	2.55185
5205	ATP8B1	399717	FLJ45983	hsa-mir-375	1	1	0.807209	0.868426	0.832017	0.44557	0.386447	0.890772	1.74982	2.55185
5205	ATP8B1	55592	GOLGA2B	hsa-mir-141	1	3	0.824813	0.872148	0.830831	0.402978	0.427853	0.890772	0.049457	2.93742
5205	ATP8B1	55592	GOLGA2B	hsa-mir-200a	1	3	0.841509	0.875745	0.830831	0.359962	0.470868	0.890772	0.049457	2.70795
5205	ATP8B1	55592	GOLGA2B	hsa-mir-200b	2	4	0.835209	0.854891	0.830831	0.409443	0.421388	0.890772	0.049457	2.08189
5205	ATP8B1	55592	GOLGA2B	hsa-mir-200c	2	4	0.859457	0.87447	0.830831	0.319634	0.511197	0.890772	0.049457	2.2072
5205	ATP8B1	414777	HCG18	hsa-mir-141	1	7	0.824813	0.708251	0.747258	0.408574	0.338685	0.890772	-0.073861	2.93742
5205	ATP8B1	414777	HCG18	hsa-mir-181c	2	26	0.756375	0.751084	0.747258	0.414844	0.332415	0.890772	-0.073861	0.391277
5205	ATP8B1	414777	HCG18	hsa-mir-200a	1	7	0.841509	0.71564	0.747258	0.384374	0.362884	0.890772	-0.073861	2.70795
5205	ATP8B1	414777	HCG18	hsa-mir-200b	2	44	0.835209	0.701953	0.747258	0.411006	0.336252	0.890772	-0.073861	2.08189
5205	ATP8B1	414777	HCG18	hsa-mir-200c	2	44	0.859457	0.716172	0.747258	0.369241	0.378017	0.890772	-0.073861	2.2072
5205	ATP8B1	54435	HCG4	hsa-mir-141	1	1	0.824813	0.715439	0.749726	0.404073	0.345654	0.890772	-0.778333	2.93742
5205	ATP8B1	54435	HCG4	hsa-mir-200a	1	1	0.841509	0.722778	0.749726	0.379005	0.370721	0.890772	-0.778333	2.70795
5205	ATP8B1	54435	HCG4	hsa-mir-200b	2	2	0.835209	0.724603	0.749726	0.381353	0.368373	0.890772	-0.778333	2.08189
5205	ATP8B1	54435	HCG4	hsa-mir-200c	2	2	0.859457	0.735373	0.749726	0.339768	0.409958	0.890772	-0.778333	2.2072
5205	ATP8B1	100132341	KIAA0664P3	hsa-mir-141	1	1	0.824813	0.850773	0.760267	0.197009	0.563258	0.890772	-0.217807	2.93742
5205	ATP8B1	100132341	KIAA0664P3	hsa-mir-200a	1	1	0.841509	0.835085	0.760267	0.193594	0.566674	0.890772	-0.217807	2.70795
5205	ATP8B1	100125556	LOC100125556	hsa-mir-378	2	7	-0.772492	-0.743527	0.758974	0.434729	0.324245	0.890772	0.698742	-1.96861
5205	ATP8B1	100125556	LOC100125556	hsa-mir-141	1	3	0.824813	0.823205	0.758974	0.249168	0.509806	0.890772	0.698742	2.93742
5205	ATP8B1	100125556	LOC100125556	hsa-mir-200a	1	3	0.841509	0.828213	0.758974	0.204868	0.554106	0.890772	0.698742	2.70795
5205	ATP8B1	100133669	LOC100133669	hsa-mir-141	1	1	0.824813	0.840127	0.801391	0.353616	0.447775	0.890772	-0.696808	2.93742
5205	ATP8B1	100133669	LOC100133669	hsa-mir-200a	1	1	0.841509	0.834568	0.801391	0.332954	0.468437	0.890772	-0.696808	2.70795
5205	ATP8B1	100190939	LOC100190939	hsa-mir-141	1	2	0.824813	0.740313	0.787306	0.464839	0.322467	0.890772	-1.45598	2.93742
5205	ATP8B1	100190939	LOC100190939	hsa-mir-200a	1	2	0.841509	0.760018	0.787306	0.420796	0.36651	0.890772	-1.45598	2.70795
5205	ATP8B1	100190939	LOC100190939	hsa-mir-200b	2	1	0.835209	0.766259	0.787306	0.416921	0.370385	0.890772	-1.45598	2.08189
5205	ATP8B1	100190939	LOC100190939	hsa-mir-200c	2	1	0.859457	0.779506	0.787306	0.366481	0.420825	0.890772	-1.45598	2.2072
5205	ATP8B1	145837	LOC145837	hsa-mir-200b	2	7	0.835209	0.860937	0.838576	0.436555	0.402021	0.890772	1.30838	2.08189
5205	ATP8B1	145837	LOC145837	hsa-mir-200c	2	7	0.859457	0.878008	0.838576	0.354331	0.484245	0.890772	1.30838	2.2072
5205	ATP8B1	145837	LOC145837	hsa-mir-375	1	7	0.807209	0.847879	0.838576	0.505964	0.332612	0.890772	1.30838	2.55185
5205	ATP8B1	254559	LOC254559	hsa-mir-141	1	2	0.824813	0.899483	0.849352	0.434909	0.414443	0.890772	0.638706	2.93742
5205	ATP8B1	254559	LOC254559	hsa-mir-200a	1	2	0.841509	0.884862	0.849352	0.416146	0.433206	0.890772	0.638706	2.70795
5205	ATP8B1	440905	LOC440905	hsa-mir-141	1	10	0.824813	0.762742	0.781095	0.415631	0.365464	0.890772	0.517161	2.93742
5205	ATP8B1	440905	LOC440905	hsa-mir-200a	1	10	0.841509	0.763538	0.781095	0.397201	0.383894	0.890772	0.517161	2.70795
5205	ATP8B1	440905	LOC440905	hsa-mir-200b	2	7	0.835209	0.752797	0.781095	0.420867	0.360227	0.890772	0.517161	2.08189
5205	ATP8B1	440905	LOC440905	hsa-mir-200c	2	7	0.859457	0.77047	0.781095	0.364883	0.416212	0.890772	0.517161	2.2072
5205	ATP8B1	550112	LOC550112	hsa-mir-378	2	10	-0.772492	-0.735032	0.760386	0.447268	0.313117	0.890772	0.228879	-1.96861
5205	ATP8B1	550112	LOC550112	hsa-mir-200b	2	1	0.835209	0.701668	0.760386	0.444954	0.315431	0.890772	0.228879	2.08189
5205	ATP8B1	550112	LOC550112	hsa-mir-200c	2	1	0.859457	0.704207	0.760386	0.427464	0.332921	0.890772	0.228879	2.2072
5205	ATP8B1	645332	LOC645332	hsa-mir-141	1	3	0.824813	0.836539	0.821142	0.423365	0.397777	0.890772	0.354679	2.93742
5205	ATP8B1	645332	LOC645332	hsa-mir-200a	1	3	0.841509	0.831684	0.821142	0.404284	0.416858	0.890772	0.354679	2.70795
5205	ATP8B1	92659	LOC92659	hsa-mir-378	2	2	-0.772492	-0.705242	0.743096	0.440464	0.302632	0.890772	1.52104	-1.96861
5205	ATP8B1	100188954	NCRNA00093	hsa-mir-200a	1	3	0.841509	0.771101	0.8283	0.521576	0.306724	0.890772	-0.995858	2.70795
5205	ATP8B1	100287569	NCRNA00173	hsa-mir-181c	2	4	0.756375	0.71497	0.738729	0.432811	0.305918	0.890772	-0.595709	0.391277
5205	ATP8B1	25859	PART1	hsa-mir-141	1	1	0.824813	0.864752	0.85703	0.551608	0.305422	0.890772	-1.16757	2.93742
5205	ATP8B1	25859	PART1	hsa-mir-200a	1	1	0.841509	0.871821	0.85703	0.512779	0.34425	0.890772	-1.16757	2.70795
5205	ATP8B1	25859	PART1	hsa-mir-200b	2	2	0.835209	0.886353	0.85703	0.513815	0.343215	0.890772	-1.16757	2.08189
5205	ATP8B1	25859	PART1	hsa-mir-200c	2	2	0.859457	0.894547	0.85703	0.439105	0.417925	0.890772	-1.16757	2.2072
5205	ATP8B1	5820	PVT1	hsa-mir-141	1	4	0.824813	0.884256	0.859233	0.491913	0.36732	0.890772	1.27408	2.93742
5205	ATP8B1	5820	PVT1	hsa-mir-200a	1	4	0.841509	0.886946	0.859233	0.452304	0.406929	0.890772	1.27408	2.70795
5205	ATP8B1	5820	PVT1	hsa-mir-200b	2	16	0.835209	0.883223	0.859233	0.471348	0.387885	0.890772	1.27408	2.08189
5205	ATP8B1	5820	PVT1	hsa-mir-200c	2	16	0.859457	0.891504	0.859233	0.401687	0.457546	0.890772	1.27408	2.2072
5205	ATP8B1	376693	RPS10P7	hsa-mir-200b	2	1	0.835209	0.841353	0.83787	0.454743	0.383127	0.890772	0.09907	2.08189
5205	ATP8B1	376693	RPS10P7	hsa-mir-200c	2	1	0.859457	0.856905	0.83787	0.384785	0.453084	0.890772	0.09907	2.2072
5205	ATP8B1	283673	TMEM84	hsa-mir-200b	2	2	0.835209	0.840297	0.862233	0.538045	0.324187	0.890772	-0.378241	2.08189
5205	ATP8B1	283673	TMEM84	hsa-mir-200c	2	2	0.859457	0.846032	0.862233	0.495721	0.366512	0.890772	-0.378241	2.2072
5205	ATP8B1	150244	ZDHHC8P1	hsa-mir-141	1	2	0.824813	0.875334	0.814536	0.338533	0.476003	0.890772	-0.641148	2.93742
5205	ATP8B1	150244	ZDHHC8P1	hsa-mir-200a	1	2	0.841509	0.879102	0.814536	0.290348	0.524188	0.890772	-0.641148	2.70795
5205	ATP8B1	100129482	ZNF37B	hsa-mir-200b	2	4	0.835209	0.708785	0.766433	0.449685	0.316747	0.890772	-0.847183	2.08189
5205	ATP8B1	100129482	ZNF37B	hsa-mir-200c	2	4	0.859457	0.728214	0.766433	0.401204	0.365229	0.890772	-0.847183	2.2072
5205	ATP8B1	79986	ZNF702P	hsa-mir-141	1	6	0.824813	0.740646	0.78554	0.459722	0.325817	0.890772	0.282212	2.93742
5205	ATP8B1	79986	ZNF702P	hsa-mir-200a	1	6	0.841509	0.736549	0.78554	0.453535	0.332004	0.890772	0.282212	2.70795
5205	ATP8B1	79986	ZNF702P	hsa-mir-200b	2	3	0.835209	0.74308	0.78554	0.448112	0.337428	0.890772	0.282212	2.08189
5205	ATP8B1	79986	ZNF702P	hsa-mir-200c	2	3	0.859457	0.748821	0.78554	0.418992	0.366547	0.890772	0.282212	2.2072
10079	ATP9A	158376	LOC158376	hsa-mir-215	3	1	0.719036	0.818121	0.761161	0.432643	0.328517	-0.59703	-2.64954	-1.49988
10079	ATP9A	158376	LOC158376	hsa-mir-224	3	1	0.729843	0.817893	0.761161	0.417529	0.343632	-0.59703	-2.64954	-1.72437
10079	ATP9A	158376	LOC158376	hsa-mir-652	2	1	0.798747	0.794143	0.761161	0.346891	0.414269	-0.59703	-2.64954	-0.107243
10079	ATP9A	339524	LOC339524	hsa-mir-135b	3	10	-0.683919	-0.684656	0.752844	0.414204	0.33864	-0.59703	-2.87067	0.431033
10079	ATP9A	90768	MGC45800	hsa-mir-652	2	5	0.798747	0.781461	0.806074	0.484492	0.321582	-0.59703	-1.65258	-0.107243
64756	ATPAF1	114036	C21orf82	hsa-mir-141	2	1	-0.754789	-0.823317	0.807021	0.498476	0.308545	-0.205932	-0.579698	2.93742
64756	ATPAF1	114036	C21orf82	hsa-mir-200a	2	1	-0.761891	-0.825409	0.807021	0.487209	0.319812	-0.205932	-0.579698	2.70795
64756	ATPAF1	100192378	LOC100192378	hsa-mir-378	2	1	0.825282	0.749345	0.767426	0.387898	0.379528	-0.205932	-1.38712	-1.96861
26053	AUTS2	84837	C14orf128	hsa-mir-200b	1	2	0.850725	0.714936	0.754448	0.397913	0.356535	-0.024604	-1.34273	2.08189
26053	AUTS2	84837	C14orf128	hsa-mir-200c	1	2	0.855007	0.722389	0.754448	0.381466	0.372981	-0.024604	-1.34273	2.2072
26053	AUTS2	80072	C15orf34	hsa-mir-135b	1	1	0.619841	0.73499	0.784677	0.448717	0.33596	-0.024604	0.018	0.431033
26053	AUTS2	80072	C15orf34	hsa-mir-200b	1	2	0.850725	0.789195	0.784677	0.350959	0.433718	-0.024604	0.018	2.08189
26053	AUTS2	80072	C15orf34	hsa-mir-200c	1	2	0.855007	0.812171	0.784677	0.298328	0.486349	-0.024604	0.018	2.2072
26053	AUTS2	142913	CFLP1	hsa-mir-200b	1	1	0.850725	0.778606	0.778484	0.342943	0.435541	-0.024604	-1.04887	2.08189
26053	AUTS2	142913	CFLP1	hsa-mir-200c	1	1	0.855007	0.773519	0.778484	0.350236	0.428248	-0.024604	-1.04887	2.2072
26053	AUTS2	100126791	EGOT	hsa-mir-205	1	1	0.808481	0.883326	0.851882	0.499247	0.352635	-0.024604	-0.416928	-0.896811
26053	AUTS2	440078	FAM66C	hsa-mir-200b	1	4	0.850725	0.773054	0.756038	0.295072	0.460966	-0.024604	-0.691502	2.08189
26053	AUTS2	440078	FAM66C	hsa-mir-200c	1	4	0.855007	0.791608	0.756038	0.249956	0.506083	-0.024604	-0.691502	2.2072
26053	AUTS2	440078	FAM66C	hsa-mir-205	1	5	0.808481	0.770428	0.756038	0.354911	0.401128	-0.024604	-0.691502	-0.896811
26053	AUTS2	440078	FAM66C	hsa-mir-375	1	1	0.773169	0.727784	0.756038	0.444518	0.31152	-0.024604	-0.691502	2.55185
26053	AUTS2	399717	FLJ45983	hsa-mir-205	1	2	0.808481	0.883653	0.8486	0.481408	0.367191	-0.024604	1.74982	-0.896811
26053	AUTS2	55592	GOLGA2B	hsa-mir-200b	1	4	0.850725	0.854891	0.85708	0.476007	0.381073	-0.024604	0.049457	2.08189
26053	AUTS2	55592	GOLGA2B	hsa-mir-200c	1	4	0.855007	0.87447	0.85708	0.434877	0.422203	-0.024604	0.049457	2.2072
26053	AUTS2	54435	HCG4	hsa-mir-200b	1	2	0.850725	0.724603	0.781306	0.455142	0.326164	-0.024604	-0.778333	2.08189
26053	AUTS2	54435	HCG4	hsa-mir-200c	1	2	0.855007	0.735373	0.781306	0.434082	0.347224	-0.024604	-0.778333	2.2072
26053	AUTS2	100190939	LOC100190939	hsa-mir-200b	1	1	0.850725	0.766259	0.737239	0.252763	0.484476	-0.024604	-1.45598	2.08189
26053	AUTS2	100190939	LOC100190939	hsa-mir-200c	1	1	0.855007	0.779506	0.737239	0.217807	0.519432	-0.024604	-1.45598	2.2072
26053	AUTS2	100190939	LOC100190939	hsa-mir-205	1	2	0.808481	0.766611	0.737239	0.310796	0.426443	-0.024604	-1.45598	-0.896811
26053	AUTS2	145837	LOC145837	hsa-mir-200b	1	7	0.850725	0.860937	0.819268	0.297477	0.521791	-0.024604	1.30838	2.08189
26053	AUTS2	145837	LOC145837	hsa-mir-200c	1	7	0.855007	0.878008	0.819268	0.252805	0.566463	-0.024604	1.30838	2.2072
26053	AUTS2	145837	LOC145837	hsa-mir-205	1	1	0.808481	0.820451	0.819268	0.462514	0.356754	-0.024604	1.30838	-0.896811
26053	AUTS2	145837	LOC145837	hsa-mir-375	1	7	0.773169	0.847879	0.819268	0.480808	0.338459	-0.024604	1.30838	2.55185
26053	AUTS2	154761	LOC154761	hsa-mir-205	1	14	0.808481	0.73491	0.763889	0.425262	0.338627	-0.024604	-0.542126	-0.896811
26053	AUTS2	254559	LOC254559	hsa-mir-205	1	4	0.808481	0.886716	0.842268	0.460798	0.38147	-0.024604	0.638706	-0.896811
26053	AUTS2	344595	LOC344595	hsa-mir-200c	1	2	0.855007	0.670247	0.737051	0.426063	0.310988	-0.024604	-0.440858	2.2072
26053	AUTS2	344595	LOC344595	hsa-mir-205	1	1	0.808481	0.686676	0.737051	0.425134	0.311917	-0.024604	-0.440858	-0.896811
26053	AUTS2	114044	MCM3APAS	hsa-mir-200b	1	10	0.850725	0.721396	0.738468	0.342745	0.395723	-0.024604	-0.247922	2.08189
26053	AUTS2	114044	MCM3APAS	hsa-mir-200c	1	10	0.855007	0.725395	0.738468	0.331251	0.407217	-0.024604	-0.247922	2.2072
26053	AUTS2	399668	NCRNA00086	hsa-mir-205	1	4	0.808481	0.79514	0.810983	0.471085	0.339898	-0.024604	-2.92162	-0.896811
26053	AUTS2	100188954	NCRNA00093	hsa-mir-375	1	2	0.773169	0.76661	0.746029	0.376473	0.369557	-0.024604	-0.995858	2.55185
26053	AUTS2	25859	PART1	hsa-mir-200b	1	2	0.850725	0.886353	0.807755	0.280356	0.527399	-0.024604	-1.16757	2.08189
26053	AUTS2	25859	PART1	hsa-mir-200c	1	2	0.855007	0.894547	0.807755	0.244844	0.562911	-0.024604	-1.16757	2.2072
26053	AUTS2	25859	PART1	hsa-mir-205	1	1	0.808481	0.80162	0.807755	0.473541	0.334214	-0.024604	-1.16757	-0.896811
26053	AUTS2	5820	PVT1	hsa-mir-200b	1	16	0.850725	0.883223	0.820976	0.282353	0.538623	-0.024604	1.27408	2.08189
26053	AUTS2	5820	PVT1	hsa-mir-200c	1	16	0.855007	0.891504	0.820976	0.249998	0.570979	-0.024604	1.27408	2.2072
26053	AUTS2	5820	PVT1	hsa-mir-205	1	2	0.808481	0.806566	0.820976	0.485434	0.335542	-0.024604	1.27408	-0.896811
26053	AUTS2	376693	RPS10P7	hsa-mir-200b	1	1	0.850725	0.841353	0.87766	0.5699	0.307761	-0.024604	0.09907	2.08189
26053	AUTS2	376693	RPS10P7	hsa-mir-200c	1	1	0.855007	0.856905	0.87766	0.542396	0.335265	-0.024604	0.09907	2.2072
26053	AUTS2	283673	TMEM84	hsa-mir-200b	1	2	0.850725	0.840297	0.834907	0.421291	0.413616	-0.024604	-0.378241	2.08189
26053	AUTS2	283673	TMEM84	hsa-mir-200c	1	2	0.855007	0.846032	0.834907	0.403427	0.43148	-0.024604	-0.378241	2.2072
26053	AUTS2	283673	TMEM84	hsa-mir-205	1	2	0.808481	0.813117	0.834907	0.518181	0.316726	-0.024604	-0.378241	-0.896811
26053	AUTS2	128854	TSPYL3	hsa-mir-205	1	3	0.808481	0.68408	0.743096	0.442681	0.300415	-0.024604	-0.280587	-0.896811
26053	AUTS2	399669	ZNF321	hsa-mir-205	1	3	0.808481	0.740801	0.747009	0.374593	0.372417	-0.024604	-0.066807	-0.896811
26053	AUTS2	100129482	ZNF37B	hsa-mir-200b	1	4	0.850725	0.708785	0.74706	0.388584	0.358475	-0.024604	-0.847183	2.08189
26053	AUTS2	100129482	ZNF37B	hsa-mir-200c	1	4	0.855007	0.728214	0.74706	0.350085	0.396975	-0.024604	-0.847183	2.2072
26053	AUTS2	100129482	ZNF37B	hsa-mir-205	1	9	0.808481	0.716525	0.74706	0.40865	0.33841	-0.024604	-0.847183	-0.896811
26053	AUTS2	79986	ZNF702P	hsa-mir-200b	1	3	0.850725	0.74308	0.747342	0.327473	0.419869	-0.024604	0.282212	2.08189
26053	AUTS2	79986	ZNF702P	hsa-mir-200c	1	3	0.855007	0.748821	0.747342	0.311573	0.435769	-0.024604	0.282212	2.2072
8706	B3GALNT1	8755	ADAM6	hsa-mir-141	2	2	0.737954	0.787652	0.735982	0.372138	0.363844	0.709468	-1.0859	2.93742
8706	B3GALNT1	8755	ADAM6	hsa-mir-200a	2	2	0.751154	0.777362	0.735982	0.366193	0.369789	0.709468	-1.0859	2.70795
8706	B3GALNT1	440078	FAM66C	hsa-mir-200a	2	1	0.751154	0.755868	0.765099	0.456561	0.308538	0.709468	-0.691502	2.70795
8706	B3GALNT1	440078	FAM66C	hsa-mir-200b	2	4	0.748053	0.773054	0.765099	0.443768	0.321332	0.709468	-0.691502	2.08189
8706	B3GALNT1	440078	FAM66C	hsa-mir-200c	2	4	0.761562	0.791608	0.765099	0.409696	0.355404	0.709468	-0.691502	2.2072
8706	B3GALNT1	440078	FAM66C	hsa-mir-205	2	5	0.73189	0.770428	0.765099	0.463211	0.301888	0.709468	-0.691502	-0.896811
8706	B3GALNT1	100133669	LOC100133669	hsa-mir-141	2	1	0.737954	0.840127	0.761013	0.385315	0.375698	0.709468	-0.696808	2.93742
8706	B3GALNT1	100133669	LOC100133669	hsa-mir-200a	2	1	0.751154	0.834568	0.761013	0.368808	0.392205	0.709468	-0.696808	2.70795
8706	B3GALNT1	100190939	LOC100190939	hsa-mir-141	2	2	0.737954	0.740313	0.74692	0.442172	0.304749	0.709468	-1.45598	2.93742
8706	B3GALNT1	100190939	LOC100190939	hsa-mir-200a	2	2	0.751154	0.760018	0.74692	0.410308	0.336613	0.709468	-1.45598	2.70795
8706	B3GALNT1	100190939	LOC100190939	hsa-mir-200b	2	1	0.748053	0.766259	0.74692	0.407397	0.339523	0.709468	-1.45598	2.08189
8706	B3GALNT1	100190939	LOC100190939	hsa-mir-200c	2	1	0.761562	0.779506	0.74692	0.377568	0.369352	0.709468	-1.45598	2.2072
8706	B3GALNT1	100190939	LOC100190939	hsa-mir-205	2	2	0.73189	0.766611	0.74692	0.424741	0.32218	0.709468	-1.45598	-0.896811
8706	B3GALNT1	100190939	LOC100190939	hsa-mir-31	1	18	0.562968	0.565322	0.74692	0.434911	0.31201	0.709468	-1.45598	0.027875
8706	B3GALNT1	254559	LOC254559	hsa-mir-141	2	2	0.737954	0.899483	0.797156	0.452316	0.34484	0.709468	0.638706	2.93742
8706	B3GALNT1	254559	LOC254559	hsa-mir-200a	2	2	0.751154	0.884862	0.797156	0.430825	0.366331	0.709468	0.638706	2.70795
8706	B3GALNT1	254559	LOC254559	hsa-mir-205	2	4	0.73189	0.886716	0.797156	0.470357	0.326799	0.709468	0.638706	-0.896811
8706	B3GALNT1	254559	LOC254559	hsa-mir-31	1	11	0.562968	0.695276	0.797156	0.4498	0.347356	0.709468	0.638706	0.027875
8706	B3GALNT1	645332	LOC645332	hsa-mir-200a	2	3	0.751154	0.831684	0.810268	0.506215	0.304054	0.709468	0.354679	2.70795
8706	B3GALNT1	114915	NCRNA00219	hsa-mir-31	1	3	0.562968	0.57651	0.738919	0.431976	0.306943	0.709468	-1.02499	0.027875
8706	B3GALNT1	25859	PART1	hsa-mir-141	2	1	0.737954	0.864752	0.735027	0.354366	0.380661	0.709468	-1.16757	2.93742
8706	B3GALNT1	25859	PART1	hsa-mir-200a	2	1	0.751154	0.871821	0.735027	0.312748	0.422279	0.709468	-1.16757	2.70795
8706	B3GALNT1	25859	PART1	hsa-mir-200b	2	2	0.748053	0.886353	0.735027	0.307948	0.427079	0.709468	-1.16757	2.08189
8706	B3GALNT1	25859	PART1	hsa-mir-200c	2	2	0.761562	0.894547	0.735027	0.256636	0.478391	0.709468	-1.16757	2.2072
8706	B3GALNT1	25859	PART1	hsa-mir-205	2	1	0.73189	0.80162	0.735027	0.395822	0.339205	0.709468	-1.16757	-0.896811
8706	B3GALNT1	25859	PART1	hsa-mir-31	1	1	0.562968	0.515351	0.735027	0.424178	0.310849	0.709468	-1.16757	0.027875
8706	B3GALNT1	5820	PVT1	hsa-mir-141	2	4	0.737954	0.884256	0.790073	0.436394	0.353679	0.709468	1.27408	2.93742
8706	B3GALNT1	5820	PVT1	hsa-mir-200a	2	4	0.751154	0.886946	0.790073	0.406172	0.383901	0.709468	1.27408	2.70795
8706	B3GALNT1	5820	PVT1	hsa-mir-200b	2	16	0.748053	0.883223	0.790073	0.41571	0.374363	0.709468	1.27408	2.08189
8706	B3GALNT1	5820	PVT1	hsa-mir-200c	2	16	0.761562	0.891504	0.790073	0.378541	0.411532	0.709468	1.27408	2.2072
8706	B3GALNT1	23642	SNHG1	hsa-mir-141	2	12	0.737954	0.73477	0.735797	0.422862	0.312935	0.709468	0.070803	2.93742
8706	B3GALNT1	23642	SNHG1	hsa-mir-200a	2	12	0.751154	0.717422	0.735797	0.42817	0.307627	0.709468	0.070803	2.70795
8706	B3GALNT1	150244	ZDHHC8P1	hsa-mir-141	2	2	0.737954	0.875334	0.764309	0.362707	0.401602	0.709468	-0.641148	2.93742
8706	B3GALNT1	150244	ZDHHC8P1	hsa-mir-200a	2	2	0.751154	0.879102	0.764309	0.330434	0.433874	0.709468	-0.641148	2.70795
8706	B3GALNT1	150244	ZDHHC8P1	hsa-mir-31	1	3	0.562968	0.656112	0.764309	0.424571	0.339738	0.709468	-0.641148	0.027875
10317	B3GALT5	8755	ADAM6	hsa-mir-141	1	2	0.849807	0.787652	0.787825	0.405006	0.382819	-1.02154	-1.0859	2.93742
10317	B3GALT5	8755	ADAM6	hsa-mir-200a	1	2	0.843964	0.777362	0.787825	0.429553	0.358272	-1.02154	-1.0859	2.70795
10317	B3GALT5	654434	C17orf86	hsa-mir-141	1	1	0.849807	0.752688	0.76165	0.340168	0.421482	-1.02154	-0.177771	2.93742
10317	B3GALT5	654434	C17orf86	hsa-mir-200a	1	1	0.843964	0.705503	0.76165	0.421029	0.340621	-1.02154	-0.177771	2.70795
10317	B3GALT5	653483	C6orf124	hsa-mir-141	1	1	0.849807	0.825922	0.831878	0.436089	0.395789	-1.02154	-0.843477	2.93742
10317	B3GALT5	653483	C6orf124	hsa-mir-200a	1	1	0.843964	0.810109	0.831878	0.467909	0.363969	-1.02154	-0.843477	2.70795
10317	B3GALT5	100126791	EGOT	hsa-mir-141	1	1	0.849807	0.861279	0.744447	0.142018	0.602429	-1.02154	-0.416928	2.93742
10317	B3GALT5	100126791	EGOT	hsa-mir-200a	1	1	0.843964	0.88125	0.744447	0.096564	0.647883	-1.02154	-0.416928	2.70795
10317	B3GALT5	100126791	EGOT	hsa-mir-205	1	1	0.768457	0.883326	0.744447	0.250217	0.49423	-1.02154	-0.416928	-0.896811
10317	B3GALT5	55592	GOLGA2B	hsa-mir-141	1	3	0.849807	0.872148	0.836806	0.380838	0.455968	-1.02154	0.049457	2.93742
10317	B3GALT5	55592	GOLGA2B	hsa-mir-200a	1	3	0.843964	0.875745	0.836806	0.373246	0.46356	-1.02154	0.049457	2.70795
10317	B3GALT5	414777	HCG18	hsa-mir-200a	1	7	0.843964	0.71564	0.802481	0.493568	0.308913	-1.02154	-0.073861	2.70795
10317	B3GALT5	100132341	KIAA0664P3	hsa-mir-141	1	1	0.849807	0.850773	0.817704	0.360377	0.457327	-1.02154	-0.217807	2.93742
10317	B3GALT5	100132341	KIAA0664P3	hsa-mir-200a	1	1	0.843964	0.835085	0.817704	0.39225	0.425454	-1.02154	-0.217807	2.70795
10317	B3GALT5	100130093	LOC100130093	hsa-mir-141	1	4	0.849807	0.831206	0.796053	0.344828	0.451225	-1.02154	0.134546	2.93742
10317	B3GALT5	100130093	LOC100130093	hsa-mir-200a	1	4	0.843964	0.821261	0.796053	0.368698	0.427354	-1.02154	0.134546	2.70795
10317	B3GALT5	100133669	LOC100133669	hsa-mir-141	1	1	0.849807	0.840127	0.751147	0.202289	0.548858	-1.02154	-0.696808	2.93742
10317	B3GALT5	100133669	LOC100133669	hsa-mir-200a	1	1	0.843964	0.834568	0.751147	0.213763	0.537384	-1.02154	-0.696808	2.70795
10317	B3GALT5	154761	LOC154761	hsa-mir-141	1	3	0.849807	0.762382	0.745549	0.360875	0.384674	-1.02154	-0.542126	2.93742
10317	B3GALT5	154761	LOC154761	hsa-mir-200a	1	3	0.843964	0.741175	0.745549	0.406773	0.338775	-1.02154	-0.542126	2.70795
10317	B3GALT5	254559	LOC254559	hsa-mir-141	1	2	0.849807	0.899483	0.790443	0.182946	0.607497	-1.02154	0.638706	2.93742
10317	B3GALT5	254559	LOC254559	hsa-mir-200a	1	2	0.843964	0.884862	0.790443	0.242432	0.548011	-1.02154	0.638706	2.70795
10317	B3GALT5	254559	LOC254559	hsa-mir-205	1	4	0.768457	0.886716	0.790443	0.387256	0.403187	-1.02154	0.638706	-0.896811
10317	B3GALT5	96610	LOC96610	hsa-mir-141	1	1	0.849807	0.744989	0.768565	0.434412	0.334152	-1.02154	-0.481269	2.93742
10317	B3GALT5	96610	LOC96610	hsa-mir-200a	1	1	0.843964	0.730665	0.768565	0.460832	0.307733	-1.02154	-0.481269	2.70795
10317	B3GALT5	5820	PVT1	hsa-mir-141	1	4	0.849807	0.884256	0.824144	0.35876	0.465383	-1.02154	1.27408	2.93742
10317	B3GALT5	5820	PVT1	hsa-mir-200a	1	4	0.843964	0.886946	0.824144	0.37158	0.452564	-1.02154	1.27408	2.70795
10317	B3GALT5	23642	SNHG1	hsa-mir-141	1	12	0.849807	0.73477	0.774676	0.385548	0.389128	-1.02154	0.070803	2.93742
10317	B3GALT5	23642	SNHG1	hsa-mir-200a	1	12	0.843964	0.717422	0.774676	0.413234	0.361441	-1.02154	0.070803	2.70795
10317	B3GALT5	150244	ZDHHC8P1	hsa-mir-141	1	2	0.849807	0.875334	0.793361	0.24449	0.548872	-1.02154	-0.641148	2.93742
10317	B3GALT5	150244	ZDHHC8P1	hsa-mir-200a	1	2	0.843964	0.879102	0.793361	0.247035	0.546327	-1.02154	-0.641148	2.70795
27087	B3GAT1	55592	GOLGA2B	hsa-mir-200b	1	4	0.758937	0.854891	0.735373	0.256235	0.479137	-2.66567	0.049457	2.08189
27087	B3GAT1	55592	GOLGA2B	hsa-mir-200c	1	4	0.782751	0.87447	0.735373	0.168543	0.56683	-2.66567	0.049457	2.2072
27087	B3GAT1	145837	LOC145837	hsa-mir-200b	1	7	0.758937	0.860937	0.798427	0.475912	0.322514	-2.66567	1.30838	2.08189
27087	B3GAT1	145837	LOC145837	hsa-mir-200c	1	7	0.782751	0.878008	0.798427	0.413855	0.384572	-2.66567	1.30838	2.2072
27087	B3GAT1	25859	PART1	hsa-mir-200b	1	2	0.758937	0.886353	0.773966	0.369716	0.40425	-2.66567	-1.16757	2.08189
27087	B3GAT1	25859	PART1	hsa-mir-200c	1	2	0.782751	0.894547	0.773966	0.296623	0.477343	-2.66567	-1.16757	2.2072
27087	B3GAT1	5820	PVT1	hsa-mir-200b	1	16	0.758937	0.883223	0.753404	0.272112	0.481293	-2.66567	1.27408	2.08189
27087	B3GAT1	5820	PVT1	hsa-mir-200c	1	16	0.782751	0.891504	0.753404	0.197139	0.556265	-2.66567	1.27408	2.2072
10678	B3GNT2	5820	PVT1	hsa-mir-200c	2	16	0.671574	0.891504	0.745851	0.438369	0.307482	0.096073	1.27408	2.2072
2683	B4GALT1	25859	PART1	hsa-mir-200b	2	2	0.691531	0.886353	0.739732	0.423218	0.316515	0.640516	-1.16757	2.08189
2683	B4GALT1	25859	PART1	hsa-mir-200c	2	2	0.695564	0.894547	0.739732	0.411249	0.328483	0.640516	-1.16757	2.2072
2683	B4GALT1	5820	PVT1	hsa-mir-200b	2	16	0.691531	0.883223	0.762757	0.448658	0.3141	0.640516	1.27408	2.08189
2683	B4GALT1	5820	PVT1	hsa-mir-200c	2	16	0.695564	0.891504	0.762757	0.438313	0.324444	0.640516	1.27408	2.2072
79870	BAALC	729582	DIRC3	hsa-mir-452	1	3	0.823321	0.750852	0.800307	0.485811	0.314496	-1.93129	-1.22277	-2.34865
79870	BAALC	90768	MGC45800	hsa-mir-452	1	2	0.823321	0.794173	0.78495	0.380072	0.404878	-1.93129	-1.65258	-2.34865
79870	BAALC	51054	PLEKHA9	hsa-mir-215	2	1	0.756996	0.752387	0.735105	0.384626	0.35048	-1.93129	-0.593557	-1.49988
79870	BAALC	51054	PLEKHA9	hsa-mir-452	1	2	0.823321	0.747981	0.735105	0.316627	0.418478	-1.93129	-0.593557	-2.34865
60468	BACH2	284023	LOC284023	hsa-mir-141	5	2	0.722909	0.818772	0.748104	0.393781	0.354323	-1.62819	-0.296378	2.93742
60468	BACH2	284023	LOC284023	hsa-mir-200a	5	2	0.717002	0.815884	0.748104	0.40469	0.343413	-1.62819	-0.296378	2.70795
10458	BAIAP2	399717	FLJ45983	hsa-mir-205	1	2	0.741958	0.883653	0.742811	0.397431	0.34538	0.74195	1.74982	-0.896811
10458	BAIAP2	399717	FLJ45983	hsa-mir-375	1	1	0.687963	0.868426	0.742811	0.431478	0.311333	0.74195	1.74982	2.55185
10458	BAIAP2	100133669	LOC100133669	hsa-mir-31	1	4	0.653916	0.716421	0.778688	0.379186	0.399502	0.74195	-0.696808	0.027875
10458	BAIAP2	100190939	LOC100190939	hsa-mir-205	1	2	0.741958	0.766611	0.739518	0.396571	0.342946	0.74195	-1.45598	-0.896811
10458	BAIAP2	100190939	LOC100190939	hsa-mir-31	1	18	0.653916	0.565322	0.739518	0.393959	0.345558	0.74195	-1.45598	0.027875
10458	BAIAP2	145837	LOC145837	hsa-mir-205	1	1	0.741958	0.820451	0.805017	0.498939	0.306078	0.74195	1.30838	-0.896811
10458	BAIAP2	154761	LOC154761	hsa-mir-31	1	3	0.653916	0.663196	0.80888	0.481551	0.327329	0.74195	-0.542126	0.027875
10458	BAIAP2	645332	LOC645332	hsa-mir-31	1	3	0.653916	0.705403	0.815471	0.475555	0.339915	0.74195	0.354679	0.027875
10458	BAIAP2	25859	PART1	hsa-mir-205	1	1	0.741958	0.80162	0.75707	0.432191	0.324879	0.74195	-1.16757	-0.896811
10458	BAIAP2	376693	RPS10P7	hsa-mir-205	1	2	0.741958	0.820952	0.752013	0.373282	0.378731	0.74195	0.09907	-0.896811
10458	BAIAP2	283673	TMEM84	hsa-mir-205	1	2	0.741958	0.813117	0.767997	0.422015	0.345982	0.74195	-0.378241	-0.896811
55971	BAIAP2L1	8755	ADAM6	hsa-mir-141	1	2	0.908553	0.787652	0.818663	0.400316	0.418347	0.984985	-1.0859	2.93742
55971	BAIAP2L1	8755	ADAM6	hsa-mir-200a	1	2	0.917001	0.777362	0.818663	0.421736	0.396927	0.984985	-1.0859	2.70795
55971	BAIAP2L1	80072	C15orf34	hsa-mir-135b	2	1	0.768835	0.73499	0.88635	0.584652	0.301698	0.984985	0.018	0.431033
55971	BAIAP2L1	653483	C6orf124	hsa-mir-141	1	1	0.908553	0.825922	0.820514	0.29771	0.522804	0.984985	-0.843477	2.93742
55971	BAIAP2L1	653483	C6orf124	hsa-mir-200a	1	1	0.917001	0.810109	0.820514	0.332011	0.488503	0.984985	-0.843477	2.70795
55971	BAIAP2L1	79940	C6orf155	hsa-mir-141	1	3	0.908553	0.792734	0.783312	0.247669	0.535644	0.984985	-1.71989	2.93742
55971	BAIAP2L1	79940	C6orf155	hsa-mir-200a	1	3	0.917001	0.779568	0.783312	0.273979	0.509333	0.984985	-1.71989	2.70795
55971	BAIAP2L1	79940	C6orf155	hsa-mir-205	1	1	0.883946	0.746518	0.783312	0.396734	0.386579	0.984985	-1.71989	-0.896811
55971	BAIAP2L1	222161	DKFZP586I1420	hsa-mir-141	1	2	0.908553	0.665701	0.736019	0.420833	0.315185	0.984985	0.114378	2.93742
55971	BAIAP2L1	222161	DKFZP586I1420	hsa-mir-200a	1	2	0.917001	0.69589	0.736019	0.341713	0.394306	0.984985	0.114378	2.70795
55971	BAIAP2L1	100126791	EGOT	hsa-mir-141	1	1	0.908553	0.861279	0.850312	0.319362	0.530951	0.984985	-0.416928	2.93742
55971	BAIAP2L1	100126791	EGOT	hsa-mir-200a	1	1	0.917001	0.88125	0.850312	0.223861	0.626451	0.984985	-0.416928	2.70795
55971	BAIAP2L1	100126791	EGOT	hsa-mir-205	1	1	0.883946	0.883326	0.850312	0.317081	0.533232	0.984985	-0.416928	-0.896811
55971	BAIAP2L1	440078	FAM66C	hsa-mir-141	1	1	0.908553	0.751836	0.80313	0.43581	0.36732	0.984985	-0.691502	2.93742
55971	BAIAP2L1	440078	FAM66C	hsa-mir-200a	1	1	0.917001	0.755868	0.80313	0.421192	0.381938	0.984985	-0.691502	2.70795
55971	BAIAP2L1	440078	FAM66C	hsa-mir-205	1	5	0.883946	0.770428	0.80313	0.409638	0.393492	0.984985	-0.691502	-0.896811
55971	BAIAP2L1	80307	FER1L4	hsa-mir-141	1	7	0.908553	0.796688	0.810849	0.334538	0.476311	0.984985	0.69529	2.93742
55971	BAIAP2L1	80307	FER1L4	hsa-mir-200a	1	7	0.917001	0.78913	0.810849	0.340219	0.470629	0.984985	0.69529	2.70795
55971	BAIAP2L1	399717	FLJ45983	hsa-mir-205	1	2	0.883946	0.883653	0.884936	0.532938	0.351998	0.984985	1.74982	-0.896811
55971	BAIAP2L1	60674	GAS5	hsa-mir-141	1	4	0.908553	0.688571	0.74569	0.396384	0.349305	0.984985	-0.163044	2.93742
55971	BAIAP2L1	60674	GAS5	hsa-mir-200a	1	4	0.917001	0.679958	0.74569	0.417691	0.327998	0.984985	-0.163044	2.70795
55971	BAIAP2L1	55592	GOLGA2B	hsa-mir-141	1	3	0.908553	0.872148	0.871973	0.389355	0.482619	0.984985	0.049457	2.93742
55971	BAIAP2L1	55592	GOLGA2B	hsa-mir-200a	1	3	0.917001	0.875745	0.871973	0.357864	0.51411	0.984985	0.049457	2.70795
55971	BAIAP2L1	54435	HCG4	hsa-mir-141	1	1	0.908553	0.715439	0.778867	0.441449	0.337418	0.984985	-0.778333	2.93742
55971	BAIAP2L1	54435	HCG4	hsa-mir-200a	1	1	0.917001	0.722778	0.778867	0.421091	0.357776	0.984985	-0.778333	2.70795
55971	BAIAP2L1	100132341	KIAA0664P3	hsa-mir-141	1	1	0.908553	0.850773	0.82103	0.218889	0.602141	0.984985	-0.217807	2.93742
55971	BAIAP2L1	100132341	KIAA0664P3	hsa-mir-200a	1	1	0.917001	0.835085	0.82103	0.251809	0.569221	0.984985	-0.217807	2.70795
55971	BAIAP2L1	100125556	LOC100125556	hsa-mir-141	1	3	0.908553	0.823205	0.825337	0.326375	0.498962	0.984985	0.698742	2.93742
55971	BAIAP2L1	100125556	LOC100125556	hsa-mir-200a	1	3	0.917001	0.828213	0.825337	0.294644	0.530693	0.984985	0.698742	2.70795
55971	BAIAP2L1	100130093	LOC100130093	hsa-mir-141	1	4	0.908553	0.831206	0.806199	0.219594	0.586605	0.984985	0.134546	2.93742
55971	BAIAP2L1	100130093	LOC100130093	hsa-mir-200a	1	4	0.917001	0.821261	0.806199	0.233325	0.572874	0.984985	0.134546	2.70795
55971	BAIAP2L1	100130093	LOC100130093	hsa-mir-205	1	19	0.883946	0.733101	0.806199	0.497387	0.308812	0.984985	0.134546	-0.896811
55971	BAIAP2L1	100133669	LOC100133669	hsa-mir-141	1	1	0.908553	0.840127	0.884732	0.535901	0.348831	0.984985	-0.696808	2.93742
55971	BAIAP2L1	100133669	LOC100133669	hsa-mir-200a	1	1	0.917001	0.834568	0.884732	0.543497	0.341235	0.984985	-0.696808	2.70795
55971	BAIAP2L1	121838	LOC121838	hsa-mir-141	1	1	0.908553	0.738755	0.767247	0.342753	0.424494	0.984985	-2.53058	2.93742
55971	BAIAP2L1	121838	LOC121838	hsa-mir-200a	1	1	0.917001	0.742842	0.767247	0.324019	0.443229	0.984985	-2.53058	2.70795
55971	BAIAP2L1	121838	LOC121838	hsa-mir-205	1	4	0.883946	0.70988	0.767247	0.425353	0.341895	0.984985	-2.53058	-0.896811
55971	BAIAP2L1	145837	LOC145837	hsa-mir-205	1	1	0.883946	0.820451	0.864523	0.527659	0.336864	0.984985	1.30838	-0.896811
55971	BAIAP2L1	154761	LOC154761	hsa-mir-141	1	3	0.908553	0.762382	0.834531	0.524752	0.309779	0.984985	-0.542126	2.93742
55971	BAIAP2L1	154761	LOC154761	hsa-mir-31	1	3	0.729223	0.663196	0.834531	0.505683	0.328848	0.984985	-0.542126	0.027875
55971	BAIAP2L1	254559	LOC254559	hsa-mir-141	1	2	0.908553	0.899483	0.931063	0.623592	0.307471	0.984985	0.638706	2.93742
55971	BAIAP2L1	283050	LOC283050	hsa-mir-141	1	1	0.908553	0.701279	0.776525	0.467985	0.30854	0.984985	-0.893465	2.93742
55971	BAIAP2L1	283050	LOC283050	hsa-mir-200a	1	1	0.917001	0.705783	0.776525	0.457645	0.31888	0.984985	-0.893465	2.70795
55971	BAIAP2L1	283050	LOC283050	hsa-mir-31	1	3	0.729223	0.551472	0.776525	0.454904	0.321621	0.984985	-0.893465	0.027875
55971	BAIAP2L1	284023	LOC284023	hsa-mir-135b	2	1	0.768835	0.665419	0.859472	0.516883	0.342588	0.984985	-0.296378	0.431033
55971	BAIAP2L1	284023	LOC284023	hsa-mir-141	1	2	0.908553	0.818772	0.859472	0.481861	0.377611	0.984985	-0.296378	2.93742
55971	BAIAP2L1	284023	LOC284023	hsa-mir-200a	1	2	0.917001	0.815884	0.859472	0.482591	0.376881	0.984985	-0.296378	2.70795
55971	BAIAP2L1	344595	LOC344595	hsa-mir-205	1	1	0.883946	0.686676	0.734629	0.375513	0.359116	0.984985	-0.440858	-0.896811
55971	BAIAP2L1	440905	LOC440905	hsa-mir-378	3	7	-0.800597	-0.697973	0.752181	0.450675	0.301506	0.984985	0.517161	-1.96861
55971	BAIAP2L1	440905	LOC440905	hsa-mir-141	1	10	0.908553	0.762742	0.752181	0.219081	0.533101	0.984985	0.517161	2.93742
55971	BAIAP2L1	440905	LOC440905	hsa-mir-200a	1	10	0.917001	0.763538	0.752181	0.201939	0.550243	0.984985	0.517161	2.70795
55971	BAIAP2L1	440905	LOC440905	hsa-mir-205	1	4	0.883946	0.686699	0.752181	0.427104	0.325078	0.984985	0.517161	-0.896811
55971	BAIAP2L1	550112	LOC550112	hsa-mir-378	3	10	-0.800597	-0.735032	0.767534	0.440754	0.32678	0.984985	0.228879	-1.96861
55971	BAIAP2L1	550112	LOC550112	hsa-mir-135b	2	5	0.768835	0.554174	0.767534	0.422377	0.345157	0.984985	0.228879	0.431033
55971	BAIAP2L1	550112	LOC550112	hsa-mir-205	1	1	0.883946	0.716667	0.767534	0.411032	0.356502	0.984985	0.228879	-0.896811
55971	BAIAP2L1	645332	LOC645332	hsa-mir-141	1	3	0.908553	0.836539	0.886852	0.554008	0.332844	0.984985	0.354679	2.93742
55971	BAIAP2L1	645332	LOC645332	hsa-mir-200a	1	3	0.917001	0.831684	0.886852	0.560757	0.326094	0.984985	0.354679	2.70795
55971	BAIAP2L1	729234	LOC729234	hsa-mir-141	1	1	0.908553	0.740025	0.765487	0.331463	0.434025	0.984985	-0.542045	2.93742
55971	BAIAP2L1	729234	LOC729234	hsa-mir-200a	1	1	0.917001	0.738931	0.765487	0.327007	0.438481	0.984985	-0.542045	2.70795
55971	BAIAP2L1	96610	LOC96610	hsa-mir-135b	2	2	0.768835	0.473898	0.767581	0.40335	0.364231	0.984985	-0.481269	0.431033
55971	BAIAP2L1	96610	LOC96610	hsa-mir-141	1	1	0.908553	0.744989	0.767581	0.325526	0.442055	0.984985	-0.481269	2.93742
55971	BAIAP2L1	96610	LOC96610	hsa-mir-200a	1	1	0.917001	0.730665	0.767581	0.358239	0.409342	0.984985	-0.481269	2.70795
55971	BAIAP2L1	96610	LOC96610	hsa-mir-205	1	6	0.883946	0.745199	0.767581	0.349141	0.41844	0.984985	-0.481269	-0.896811
55971	BAIAP2L1	96610	LOC96610	hsa-mir-31	1	2	0.729223	0.52914	0.767581	0.43629	0.331291	0.984985	-0.481269	0.027875
55971	BAIAP2L1	399668	NCRNA00086	hsa-mir-205	1	4	0.883946	0.79514	0.841054	0.487355	0.353699	0.984985	-2.92162	-0.896811
55971	BAIAP2L1	100188954	NCRNA00093	hsa-mir-141	1	3	0.908553	0.775179	0.821575	0.444385	0.37719	0.984985	-0.995858	2.93742
55971	BAIAP2L1	100188954	NCRNA00093	hsa-mir-200a	1	3	0.917001	0.771101	0.821575	0.450731	0.370844	0.984985	-0.995858	2.70795
55971	BAIAP2L1	114915	NCRNA00219	hsa-mir-141	1	2	0.908553	0.689707	0.759045	0.437716	0.321329	0.984985	-1.02499	2.93742
55971	BAIAP2L1	114915	NCRNA00219	hsa-mir-205	1	3	0.883946	0.725858	0.759045	0.365098	0.393948	0.984985	-1.02499	-0.896811
55971	BAIAP2L1	114915	NCRNA00219	hsa-mir-31	1	3	0.729223	0.57651	0.759045	0.454648	0.304397	0.984985	-1.02499	0.027875
55971	BAIAP2L1	25859	PART1	hsa-mir-141	1	1	0.908553	0.864752	0.901137	0.560678	0.340459	0.984985	-1.16757	2.93742
55971	BAIAP2L1	25859	PART1	hsa-mir-200a	1	1	0.917001	0.871821	0.901137	0.523484	0.377653	0.984985	-1.16757	2.70795
55971	BAIAP2L1	257000	PLAC2	hsa-mir-135b	2	2	0.768835	0.562708	0.782172	0.390539	0.391633	0.984985	2.27651	0.431033
55971	BAIAP2L1	257000	PLAC2	hsa-mir-205	1	1	0.883946	0.724102	0.782172	0.440645	0.341527	0.984985	2.27651	-0.896811
55971	BAIAP2L1	5820	PVT1	hsa-mir-141	1	4	0.908553	0.884256	0.911587	0.554557	0.357031	0.984985	1.27408	2.93742
55971	BAIAP2L1	5820	PVT1	hsa-mir-200a	1	4	0.917001	0.886946	0.911587	0.533327	0.37826	0.984985	1.27408	2.70795
55971	BAIAP2L1	376693	RPS10P7	hsa-mir-205	1	2	0.883946	0.820952	0.860081	0.503398	0.356683	0.984985	0.09907	-0.896811
55971	BAIAP2L1	85028	SNHG12	hsa-mir-135b	2	5	0.768835	0.61334	0.756617	0.41791	0.338707	0.984985	-0.147059	0.431033
55971	BAIAP2L1	85028	SNHG12	hsa-mir-141	1	1	0.908553	0.714573	0.756617	0.367451	0.389166	0.984985	-0.147059	2.93742
55971	BAIAP2L1	85028	SNHG12	hsa-mir-200a	1	1	0.917001	0.723493	0.756617	0.338366	0.418251	0.984985	-0.147059	2.70795
55971	BAIAP2L1	283673	TMEM84	hsa-mir-205	1	2	0.883946	0.813117	0.839995	0.445448	0.394547	0.984985	-0.378241	-0.896811
55971	BAIAP2L1	128854	TSPYL3	hsa-mir-205	1	3	0.883946	0.68408	0.749085	0.423369	0.325716	0.984985	-0.280587	-0.896811
55971	BAIAP2L1	128854	TSPYL3	hsa-mir-31	1	3	0.729223	0.61513	0.749085	0.419027	0.330058	0.984985	-0.280587	0.027875
55971	BAIAP2L1	150244	ZDHHC8P1	hsa-mir-141	1	2	0.908553	0.875334	0.909258	0.564214	0.345044	0.984985	-0.641148	2.93742
55971	BAIAP2L1	150244	ZDHHC8P1	hsa-mir-200a	1	2	0.917001	0.879102	0.909258	0.542392	0.366866	0.984985	-0.641148	2.70795
55971	BAIAP2L1	100129482	ZNF37B	hsa-mir-205	1	9	0.883946	0.716525	0.742789	0.335466	0.407323	0.984985	-0.847183	-0.896811
55971	BAIAP2L1	79986	ZNF702P	hsa-mir-141	1	6	0.908553	0.740646	0.811717	0.494485	0.317231	0.984985	0.282212	2.93742
55971	BAIAP2L1	79986	ZNF702P	hsa-mir-200a	1	6	0.917001	0.736549	0.811717	0.505192	0.306524	0.984985	0.282212	2.70795
25805	BAMBI	79940	C6orf155	hsa-mir-205	2	1	0.7568	0.746518	0.754372	0.435506	0.318866	0.657371	-1.71989	-0.896811
25805	BAMBI	100126791	EGOT	hsa-mir-205	2	1	0.7568	0.883326	0.793723	0.408684	0.385039	0.657371	-0.416928	-0.896811
25805	BAMBI	399717	FLJ45983	hsa-mir-205	2	2	0.7568	0.883653	0.78681	0.461062	0.325748	0.657371	1.74982	-0.896811
25805	BAMBI	55592	GOLGA2B	hsa-mir-205	2	23	0.7568	0.79623	0.772162	0.428814	0.343348	0.657371	0.049457	-0.896811
[truncated: 30,376 more rows]
