# Supplementary material for: Computational analysis identifies a sponge interaction network between long non-coding RNAs and messenger RNAs in human breast cancer
Source: BMC Syst Biol. 2014 Jul 17;8:83. doi: 10.1186/1752-0509-8-83 (PMC4113672; doi:10.1186/1752-0509-8-83)
Supplement: Additional file 4 — Table S4 — Weights of the sponge interactions in the normal MMI-network. The table lists the weight assigned to each mRNA/lncRNA sponge interaction in the normal MMI-network based on the number of the shared miRNAs. [file 1752-0509-8-83-S4.xlsx]

## Sheet: Sheet1
ncRNA	mRNA	number of shared miRNAs
C15orf34	CASP2	8
FAM66C	GCNT2	8
PVT1	MGAT4A	8
C15orf34	CCDC52	7
C15orf34	FANCF	7
C15orf34	SEMA5A	7
FAM66C	ALCAM	7
FAM66C	PRLR	7
FAM66C	SDK2	7
GOLGA2B	CASP2	7
GOLGA2B	IL1RAP	7
GOLGA2B	PERP	7
GOLGA2B	SLC7A1	7
GOLGA2B	TFCP2L1	7
LOC100190939	CASP2	7
LOC100190939	MGAT4A	7
LOC100190939	MYO5C	7
LOC100190939	RPGRIP1L	7
PVT1	CASK	7
PVT1	FANCF	7
PVT1	PI15	7
PVT1	SYT9	7
C15orf34	BCL11B	6
C15orf34	C20orf11	6
C15orf34	CDC42SE1	6
C15orf34	CELF5	6
C15orf34	GLI3	6
C15orf34	IL1RAP	6
C15orf34	LOC646851	6
C15orf34	LRRC27	6
C15orf34	MCTP2	6
C15orf34	MYO5C	6
C15orf34	NAALADL2	6
C15orf34	RAB3IP	6
C15orf34	RAD18	6
C15orf34	RFWD3	6
C15orf34	SCN2A	6
C15orf34	SLC4A5	6
C15orf34	SLC7A1	6
C15orf34	TRAPPC2	6
C7orf40	MCTP2	6
FAM66C	C1orf96	6
FAM66C	C2orf72	6
FAM66C	C6orf168	6
FAM66C	CGNL1	6
FAM66C	EHF	6
FAM66C	FAM169A	6
FAM66C	GRAMD1C	6
FAM66C	KIAA1549	6
FAM66C	LAMC2	6
FAM66C	LRAT	6
FAM66C	LYPD6	6
FAM66C	OXTR	6
FAM66C	PARD6B	6
FAM66C	RAB11FIP4	6
FAM66C	RALGPS2	6
FAM66C	SLC38A1	6
FAM66C	STC2	6
FAM66C	TMEM98	6
FAM66C	TRIM2	6
FAM66C	UBXN10	6
GOLGA2B	ALCAM	6
GOLGA2B	BCL11B	6
GOLGA2B	C1orf107	6
GOLGA2B	C6orf168	6
GOLGA2B	CADM1	6
GOLGA2B	CASK	6
GOLGA2B	DIRAS2	6
GOLGA2B	FAM169A	6
GOLGA2B	FLRT3	6
GOLGA2B	LAMC2	6
GOLGA2B	LRAT	6
GOLGA2B	LYPD6	6
GOLGA2B	NAALADL2	6
GOLGA2B	PARD6B	6
GOLGA2B	PGR	6
GOLGA2B	PKHD1	6
GOLGA2B	RPGRIP1L	6
GOLGA2B	RUNX1	6
GOLGA2B	TMEM26	6
GOLGA2B	TRIM2	6
HCG18	CGNL1	6
HCG18	ESYT3	6
HCG18	GCNT2	6
HCG18	LRRC1	6
HCG18	SORL1	6
HCG18	TPD52	6
LOC100190939	ALCAM	6
LOC100190939	B3GALNT1	6
LOC100190939	CDCA7L	6
LOC100190939	CGNL1	6
LOC100190939	FBXO41	6
LOC100190939	FCHSD1	6
LOC100190939	FOXA1	6
LOC100190939	KIAA1671	6
LOC100190939	KLHDC5	6
LOC100190939	PRLR	6
LOC100190939	PRMT6	6
LOC100190939	PVRL1	6
LOC100190939	SAMD5	6
LOC100190939	SCN2A	6
LOC100190939	SLC11A2	6
LOC100190939	SLC12A2	6
LOC100190939	TFCP2L1	6
LOC100190939	TMEM98	6
LOC100190939	TPD52	6
LOC154761	CASK	6
LOC154761	SUDS3	6
LOC440905	ETV6	6
LOC440905	GRAMD1C	6
LOC440905	LRAT	6
LOC440905	SAMD12	6
LOC550112	PVRL1	6
NCRNA00219	PVRL1	6
PART1	B3GALNT1	6
PART1	DNALI1	6
PART1	FAM169A	6
PART1	FLRT3	6
PART1	LYPD6	6
PART1	MYO6	6
PART1	PARD6B	6
PVT1	ANKRD22	6
PVT1	BCL11B	6
PVT1	C1orf226	6
PVT1	C2orf72	6
PVT1	DCAF7	6
PVT1	FLRT3	6
PVT1	FNBP1L	6
PVT1	LYPD6	6
PVT1	MYO6	6
PVT1	NAALADL2	6
PVT1	PARD6B	6
PVT1	PRMT6	6
PVT1	RALGPS2	6
PVT1	SLC1A2	6
PVT1	SLC39A8	6
PVT1	SLC4A7	6
PVT1	SLC7A11	6
PVT1	STC2	6
PVT1	TRIM2	6
PVT1	WNK3	6
PVT1	ZNF662	6
SNHG12	MCTP2	6
C15orf34	ABI2	5
C15orf34	ARHGAP19	5
C15orf34	ATL1	5
C15orf34	BCL11A	5
C15orf34	BCL2L11	5
C15orf34	C10orf47	5
C15orf34	C1orf88	5
C15orf34	C6orf168	5
C15orf34	C9orf68	5
C15orf34	CACNA1C	5
C15orf34	CCNJL	5
C15orf34	CHRNB2	5
C15orf34	COL4A6	5
C15orf34	CTBP2	5
C15orf34	EFHC1	5
C15orf34	EHD3	5
C15orf34	ETV6	5
C15orf34	FAM190A	5
C15orf34	FAM60A	5
C15orf34	FBXL16	5
C15orf34	FOXA1	5
C15orf34	GDAP1	5
C15orf34	HOOK1	5
C15orf34	KIAA1549	5
C15orf34	KIAA1671	5
C15orf34	KIF24	5
C15orf34	KIT	5
C15orf34	LAMC2	5
C15orf34	LRAT	5
C15orf34	LYPD6	5
C15orf34	MYO6	5
C15orf34	NFASC	5
C15orf34	NIPAL3	5
C15orf34	OXTR	5
C15orf34	PCYT1B	5
C15orf34	PLEKHG4B	5
C15orf34	PRLR	5
C15orf34	PVRL4	5
C15orf34	RAB39B	5
C15orf34	RIC3	5
C15orf34	RIMS3	5
C15orf34	RUNX1	5
C15orf34	SAMD5	5
C15orf34	SDK2	5
C15orf34	SLC4A7	5
C15orf34	SORL1	5
C15orf34	SPIN4	5
C15orf34	ST6GAL2	5
C15orf34	STC2	5
C15orf34	TFAP2A	5
C15orf34	TFAP2C	5
C15orf34	TFCP2L1	5
C15orf34	THSD4	5
C15orf34	TMEM98	5
C15orf34	TPD52	5
C15orf34	TRPS1	5
C15orf34	UBXN10	5
C15orf34	WDR52	5
C15orf34	WWC1	5
C15orf34	ZNF317	5
C6orf217	C1orf88	5
C6orf217	MACC1	5
C6orf217	MCTP2	5
C6orf217	SORL1	5
C6orf217	TRPS1	5
C7orf40	BCL11A	5
C7orf40	CGNL1	5
C7orf40	FAM190A	5
C7orf40	KIT	5
C7orf40	PVRL1	5
C7orf40	RAB11FIP4	5
C7orf40	RAD18	5
C7orf40	TFAP2C	5
C7orf40	TMEM229B	5
C7orf40	ZNF185	5
EGOT	GRIK3	5
EGOT	KIT	5
EGOT	SLC7A11	5
EGOT	SUDS3	5
EGOT	SYNJ2	5
FAM66C	ANKRD57	5
FAM66C	AP1AR	5
FAM66C	ARHGAP19	5
FAM66C	ATL1	5
FAM66C	ATP8B1	5
FAM66C	CA13	5
FAM66C	CASK	5
FAM66C	CASP2	5
FAM66C	CDCP1	5
FAM66C	CDH1	5
FAM66C	CHRNB2	5
FAM66C	ESYT3	5
FAM66C	FBXL16	5
FAM66C	FBXO41	5
FAM66C	FOXA1	5
FAM66C	GALNT7	5
FAM66C	GDAP1	5
FAM66C	KIAA1671	5
FAM66C	KIF3A	5
FAM66C	KIT	5
FAM66C	LOC646851	5
FAM66C	MACC1	5
FAM66C	MPZL2	5
FAM66C	MST4	5
FAM66C	MYO5B	5
FAM66C	MYO5C	5
FAM66C	MYO6	5
FAM66C	NCKAP5	5
FAM66C	NEBL	5
FAM66C	PDCD4	5
FAM66C	PDK3	5
FAM66C	PERP	5
FAM66C	PLCH1	5
FAM66C	PRPF38A	5
FAM66C	PVRL1	5
FAM66C	RBM47	5
FAM66C	RHPN2	5
FAM66C	ROR2	5
FAM66C	RUNX1	5
FAM66C	SAMD5	5
FAM66C	SCN2A	5
FAM66C	SLC11A2	5
FAM66C	SORL1	5
FAM66C	SUDS3	5
FAM66C	TFCP2L1	5
FAM66C	TMEM123	5
FAM66C	TMEM154	5
FAM66C	TRPS1	5
FAM66C	VANGL2	5
FAM66C	WNK3	5
FAM66C	WWC1	5
FAM66C	ZNF185	5
FAM66C	ZNF260	5
FAM66C	ZNF562	5
GAS5	CGNL1	5
GAS5	PRKCI	5
GAS5	RFWD3	5
GAS5	RHPN2	5
GOLGA2B	AP1AR	5
GOLGA2B	ATL1	5
GOLGA2B	C1orf88	5
GOLGA2B	C1orf96	5
GOLGA2B	C20orf11	5
GOLGA2B	C2orf72	5
GOLGA2B	CA13	5
GOLGA2B	CDCP1	5
GOLGA2B	CDH1	5
GOLGA2B	DNALI1	5
GOLGA2B	EHF	5
GOLGA2B	F2RL2	5
GOLGA2B	FAM84A	5
GOLGA2B	FNBP1L	5
GOLGA2B	GALNT7	5
GOLGA2B	GOLM1	5
GOLGA2B	KIAA1467	5
GOLGA2B	KIT	5
GOLGA2B	KLHDC5	5
GOLGA2B	KRT80	5
GOLGA2B	MACC1	5
GOLGA2B	MST4	5
GOLGA2B	MYO5C	5
GOLGA2B	OXTR	5
GOLGA2B	PAK6	5
GOLGA2B	PEG10	5
GOLGA2B	PPAPDC1B	5
GOLGA2B	PPAPDC2	5
GOLGA2B	PPAT	5
GOLGA2B	RAB3IP	5
GOLGA2B	RALGPS2	5
GOLGA2B	RBM47	5
GOLGA2B	RIPK4	5
GOLGA2B	ROR2	5
GOLGA2B	RSPO1	5
GOLGA2B	SAMD5	5
GOLGA2B	SDK2	5
GOLGA2B	SLC4A7	5
GOLGA2B	SLC7A11	5
GOLGA2B	ST6GAL2	5
GOLGA2B	SUDS3	5
GOLGA2B	TC2N	5
GOLGA2B	TFAP2B	5
GOLGA2B	TIFA	5
GOLGA2B	TMEM154	5
GOLGA2B	TMEM229B	5
GOLGA2B	TMEM48	5
GOLGA2B	TMEM87B	5
GOLGA2B	UBXN10	5
GOLGA2B	USP31	5
GOLGA2B	WWC1	5
GOLGA2B	ZNF185	5
GOLGA2B	ZNF260	5
GOLGA2B	ZNF562	5
GOLGA2B	ZNF652	5
HCG18	ATP8B1	5
HCG18	CA13	5
HCG18	CELF5	5
HCG18	GDAP1	5
HCG18	KIAA1549	5
HCG18	MYO5B	5
HCG18	RAB39B	5
HCG18	RHPN2	5
HCG18	SAMD12	5
HCG18	SFRS13B	5
HCG18	VANGL2	5
KIAA0664P3	SUDS3	5
LOC100128164	GBE1	5
LOC100128164	NRP1	5
LOC100130093	ITGB8	5
LOC100190939	AP1AR	5
LOC100190939	ARHGAP19	5
LOC100190939	C10orf47	5
LOC100190939	C1orf96	5
LOC100190939	C2orf72	5
LOC100190939	CELF5	5
LOC100190939	CHRNB2	5
LOC100190939	CTNND1	5
LOC100190939	CTNND2	5
LOC100190939	CYB561	5
LOC100190939	FAM102A	5
LOC100190939	FBXL16	5
LOC100190939	FNBP1L	5
LOC100190939	GALNT7	5
LOC100190939	GCNT2	5
LOC100190939	GRAMD1C	5
LOC100190939	KIF3A	5
LOC100190939	KIT	5
LOC100190939	LAMC2	5
LOC100190939	LRAT	5
LOC100190939	MREG	5
LOC100190939	PEG10	5
LOC100190939	RAB11FIP4	5
LOC100190939	RIMS3	5
LOC100190939	RUNX1	5
LOC100190939	SCD5	5
LOC100190939	SEMA5A	5
LOC100190939	SFRS13B	5
LOC100190939	SLC38A1	5
LOC100190939	SORL1	5
LOC100190939	SUDS3	5
LOC100190939	TRIM2	5
LOC100190939	VANGL2	5
LOC100190939	WWC1	5
LOC100190939	ZNF185	5
LOC100190939	ZNF260	5
LOC145837	SLC7A11	5
LOC154761	ARHGAP19	5
LOC154761	CDCP1	5
LOC154761	ITGB8	5
LOC154761	KIAA1549	5
LOC154761	KLHDC5	5
LOC154761	PERP	5
LOC154761	PRLR	5
LOC154761	RAD18	5
LOC154761	SEMA5A	5
LOC154761	SLFN13	5
LOC154761	VAV3	5
LOC154761	VDR	5
LOC154761	ZNF286A	5
LOC254559	GRIK3	5
LOC254559	MGAT4A	5
LOC254559	RUNX1	5
LOC254559	SLC7A11	5
LOC254559	TFCP2L1	5
LOC440905	FNBP1L	5
LOC440905	GALNT7	5
LOC440905	NEBL	5
LOC440905	PCYT1B	5
LOC440905	RHPN2	5
LOC440905	SDK2	5
LOC440905	STC2	5
LOC440905	WWC1	5
LOC440905	ZZZ3	5
LOC550112	ABI2	5
LOC645332	C1orf107	5
LOC645332	RPGRIP1L	5
LOC645332	SYT12	5
LOC645332	WNK3	5
LOC645332	ZNF286A	5
LOC729234	C20orf11	5
LOC729234	GDAP1	5
LOC96610	BAIAP2L1	5
LOC96610	DLG3	5
LOC96610	ITGB8	5
LOC96610	KIAA1549	5
LOC96610	LOC646851	5
LOC96610	PRLR	5
LOC96610	PVRL1	5
LOC96610	SLFN13	5
MCM3APAS	C1orf96	5
MCM3APAS	RAD18	5
NCRNA00219	ARHGAP19	5
NCRNA00219	C1orf96	5
NCRNA00219	NEBL	5
NCRNA00219	SAMD5	5
NCRNA00219	ST6GAL2	5
NCRNA00219	SUDS3	5
PART1	ANKRD22	5
PART1	ANKRD57	5
PART1	AP1S3	5
PART1	ARHGAP19	5
PART1	BCL11B	5
PART1	C10orf47	5
PART1	C1orf226	5
PART1	C1orf88	5
PART1	C1orf96	5
PART1	C20orf11	5
PART1	CDCA4	5
PART1	COL4A6	5
PART1	DIRAS2	5
PART1	FANCF	5
PART1	FBXO41	5
PART1	FNBP1L	5
PART1	GALNT7	5
PART1	GDAP1	5
PART1	GOLM1	5
PART1	GRIK3	5
PART1	KIAA1467	5
PART1	KIF3A	5
PART1	KLHDC5	5
PART1	KRT80	5
PART1	MACC1	5
PART1	MPZL2	5
PART1	MST4	5
PART1	NAALADL2	5
PART1	NCKAP5	5
PART1	NFASC	5
PART1	PAK6	5
PART1	PCYT1B	5
PART1	PEG10	5
PART1	PLEKHG4B	5
PART1	PLEKHH1	5
PART1	POF1B	5
PART1	PRMT6	5
PART1	PTPRT	5
PART1	PVRL1	5
PART1	RAB11FIP4	5
PART1	RAB39B	5
PART1	RAB3IP	5
PART1	RBM47	5
PART1	ROR2	5
PART1	RPS6KA6	5
PART1	RUNX1	5
PART1	SAMD5	5
PART1	SDK2	5
PART1	SEMA3E	5
PART1	SHISA9	5
PART1	SLC4A7	5
PART1	ST6GAL2	5
PART1	STC2	5
PART1	SYTL5	5
PART1	TC2N	5
PART1	TFAP2B	5
PART1	TMEM123	5
PART1	TMEM98	5
PART1	UBXN10	5
PART1	ZNF185	5
PVT1	AKAP5	5
PVT1	ALDH3B2	5
PVT1	ALS2CR4	5
PVT1	ANKRD57	5
PVT1	AP1AR	5
PVT1	ARHGAP19	5
PVT1	ASTN2	5
PVT1	C10orf47	5
PVT1	C1orf88	5
PVT1	C20orf11	5
PVT1	C8orf79	5
PVT1	C8orf84	5
PVT1	CACNB4	5
PVT1	CCDC14	5
PVT1	CCNJL	5
PVT1	CDH1	5
PVT1	DCDC2	5
PVT1	DIRAS3	5
PVT1	DNALI1	5
PVT1	EHF	5
PVT1	FAM169A	5
PVT1	FMN1	5
PVT1	GOLM1	5
PVT1	GRIK3	5
PVT1	HAS3	5
PVT1	KIAA1407	5
PVT1	KIAA1467	5
PVT1	KIF5C	5
PVT1	KLHDC5	5
PVT1	LAMC2	5
PVT1	LPCAT2	5
PVT1	LRAT	5
PVT1	MACC1	5
PVT1	MAML1	5
PVT1	NFASC	5
PVT1	NPAS3	5
PVT1	PEG10	5
PVT1	PERP	5
PVT1	PRLR	5
PVT1	PRPF38A	5
PVT1	PVRL1	5
PVT1	RBM47	5
PVT1	RIC3	5
PVT1	RIPK4	5
PVT1	RSPO1	5
PVT1	SCN2A	5
PVT1	SHC4	5
PVT1	SLC16A6	5
PVT1	SORL1	5
PVT1	SUDS3	5
PVT1	TC2N	5
PVT1	TFAP2B	5
PVT1	TFCP2L1	5
PVT1	TMEM229B	5
PVT1	TMEM87B	5
PVT1	UBXN10	5
PVT1	WDR35	5
PVT1	WDR52	5
PVT1	WWC1	5
PVT1	ZNF185	5
PVT1	ZNF250	5
PVT1	ZNF260	5
PVT1	ZNF286A	5
PVT1	ZNF562	5
SNHG1	GCNT2	5
SNHG1	SAMD5	5
SNHG1	TPD52	5
SNHG12	FAM167A	5
SNHG12	LRRC1	5
SNHG12	SAMD12	5
SNHG4	EHF	5
SNHG4	LOC646851	5
SNHG4	PRPF38A	5
TMEM84	C1orf96	5
TMEM84	C8orf79	5
TMEM84	CD24	5
TMEM84	DIRAS2	5
TMEM84	FAM60A	5
TMEM84	GCNT2	5
TMEM84	KIT	5
TMEM84	PLCH1	5
TMEM84	RUNX1	5
TMEM84	SDK2	5
TMEM84	TFCP2L1	5
ZNF321	PTPRT	5
ZNF321	PVRL1	5
ZNF321	SCNN1A	5
ZNF321	SIDT1	5
ZNF702P	CDC42SE1	5
ZNF702P	ZNF562	5
C15orf34	AFF3	4
C15orf34	ALDH3B2	4
C15orf34	AP1S3	4
C15orf34	ARHGEF37	4
C15orf34	ARL4C	4
C15orf34	ASB13	4
C15orf34	ATP8B1	4
C15orf34	C20orf72	4
C15orf34	C2orf72	4
C15orf34	C3orf15	4
C15orf34	C8orf79	4
C15orf34	C8orf84	4
C15orf34	CA13	4
C15orf34	CCDC85C	4
C15orf34	CDCP1	4
C15orf34	CDH1	4
C15orf34	CGNL1	4
C15orf34	CTNND2	4
C15orf34	DIRAS3	4
C15orf34	EML5	4
C15orf34	ESYT3	4
C15orf34	FAM167A	4
C15orf34	FANCD2	4
C15orf34	FBLIM1	4
C15orf34	FBXO41	4
C15orf34	FZD1	4
C15orf34	GALNT7	4
C15orf34	GCNT2	4
C15orf34	GRAMD1C	4
C15orf34	HEPACAM2	4
C15orf34	IGSF3	4
C15orf34	IL20RA	4
C15orf34	ITGA2	4
C15orf34	KIAA0247	4
C15orf34	LRRC1	4
C15orf34	MACC1	4
C15orf34	MAP3K9	4
C15orf34	MFSD6	4
C15orf34	MREG	4
C15orf34	MST4	4
C15orf34	MTL5	4
C15orf34	MYO5B	4
C15orf34	NAV2	4
C15orf34	NEBL	4
C15orf34	NSUN6	4
C15orf34	PAK6	4
C15orf34	PERP	4
C15orf34	PLCH1	4
C15orf34	PPAPDC1B	4
C15orf34	PPM1H	4
C15orf34	PPP1R13B	4
C15orf34	PTPRT	4
C15orf34	QTRTD1	4
C15orf34	RAB3D	4
C15orf34	RALGPS2	4
C15orf34	RHPN2	4
C15orf34	RIPK4	4
C15orf34	ROR2	4
C15orf34	SAMD12	4
C15orf34	SEMA3E	4
C15orf34	SLC15A2	4
C15orf34	SLC1A2	4
C15orf34	SLC38A1	4
C15orf34	SLFN13	4
C15orf34	SOX9	4
C15orf34	ST6GALNAC5	4
C15orf34	STX3	4
C15orf34	TC2N	4
C15orf34	TET3	4
C15orf34	TFAP2B	4
C15orf34	TMEM154	4
C15orf34	TMEM30B	4
C15orf34	TP73	4
C15orf34	TPBG	4
C15orf34	TSPYL4	4
C15orf34	TXLNA	4
C15orf34	VANGL2	4
C15orf34	ZNF365	4
C15orf34	ZNF606	4
C21orf82	PKDCC	4
C21orf82	RFTN1	4
C6orf155	ALCAM	4
C6orf155	C1orf116	4
C6orf155	C1orf226	4
C6orf155	C6orf168	4
C6orf155	CDCP1	4
C6orf155	COL4A6	4
C6orf155	EHF	4
C6orf155	FAM84A	4
C6orf155	GNG7	4
C6orf155	IL28RA	4
C6orf155	PKIB	4
C6orf155	PLEKHG4B	4
C6orf155	PRLR	4
C6orf155	PTPRT	4
C6orf155	RAB11FIP4	4
C6orf155	RUNX1	4
C6orf155	SDK2	4
C6orf155	TFCP2L1	4
C6orf155	ZNF286A	4
C6orf217	CCDC52	4
C6orf217	NAALADL2	4
C7orf40	AP1S3	4
C7orf40	C18orf45	4
C7orf40	DLG3	4
C7orf40	FAM167A	4
C7orf40	LRAT	4
C7orf40	MST4	4
C7orf40	MYO5B	4
C7orf40	NEBL	4
C7orf40	RBM47	4
C7orf40	ROR2	4
C7orf40	SLC11A2	4
C7orf40	SLFN13	4
C7orf40	SOX9	4
C7orf40	TC2N	4
C7orf40	VANGL2	4
DKFZP586I1420	IL20RA	4
DKFZP586I1420	MYO5B	4
DKFZP586I1420	ZNF711	4
EGOT	ADM2	4
EGOT	ALCAM	4
EGOT	ANXA8	4
EGOT	ANXA8L2	4
EGOT	AP1AR	4
EGOT	ARHGEF37	4
EGOT	ASB13	4
EGOT	C1orf116	4
EGOT	C1orf96	4
EGOT	C6orf168	4
EGOT	CA13	4
EGOT	CCDC64	4
EGOT	CDCP1	4
EGOT	DDX17	4
EGOT	EHF	4
EGOT	FAM169A	4
EGOT	FAM84A	4
EGOT	FAM84B	4
EGOT	GCNT2	4
EGOT	GDAP1	4
EGOT	HAS3	4
EGOT	IFFO2	4
EGOT	IGF1R	4
EGOT	ITGB8	4
EGOT	KCNS1	4
EGOT	KIAA1244	4
EGOT	KIAA1549	4
EGOT	LOC646851	4
EGOT	LRAT	4
EGOT	LYPD6	4
EGOT	MACC1	4
EGOT	MGAT4A	4
EGOT	MPZL2	4
EGOT	MYO5B	4
EGOT	MYO6	4
EGOT	NAALADL2	4
EGOT	NEBL	4
EGOT	PARD6B	4
EGOT	PDK3	4
EGOT	PERP	4
EGOT	PI15	4
EGOT	PKIB	4
EGOT	PPAPDC1B	4
EGOT	PPM1H	4
EGOT	RAB39B	4
EGOT	RBM47	4
EGOT	RNF183	4
EGOT	RPS6KA6	4
EGOT	SH3BP4	4
EGOT	SLC12A2	4
EGOT	SLFN13	4
EGOT	TC2N	4
EGOT	TFCP2L1	4
EGOT	TMEM98	4
EGOT	TRPS1	4
EGOT	TTC9	4
EGOT	WWC1	4
EGOT	ZNF793	4
FAM66C	AKAP5	4
FAM66C	ANXA8	4
FAM66C	ANXA8L2	4
FAM66C	AP1S3	4
FAM66C	ARL4C	4
FAM66C	AUTS2	4
FAM66C	B3GALNT1	4
FAM66C	BCL11A	4
FAM66C	C1orf88	4
FAM66C	CACNA1D	4
FAM66C	CCDC14	4
FAM66C	CCDC52	4
FAM66C	CTBP2	4
FAM66C	CTNND2	4
FAM66C	DLG3	4
FAM66C	DNAH5	4
FAM66C	DSC3	4
FAM66C	FAM167A	4
FAM66C	FAM190A	4
FAM66C	FAM84B	4
FAM66C	FANCD2	4
FAM66C	GATA3	4
FAM66C	HEPACAM2	4
FAM66C	HNF4G	4
FAM66C	HOOK1	4
FAM66C	IGF1R	4
FAM66C	IL20RA	4
FAM66C	KIAA0895	4
FAM66C	NAALADL2	4
FAM66C	NSUN6	4
FAM66C	PRKCI	4
FAM66C	PROM1	4
FAM66C	RANBP17	4
FAM66C	RASSF6	4
FAM66C	RFWD3	4
FAM66C	RIMS3	4
FAM66C	RPGRIP1L	4
FAM66C	SAMD12	4
FAM66C	SCNN1A	4
FAM66C	SEMA5A	4
FAM66C	SFRS13B	4
FAM66C	SHROOM3	4
FAM66C	SLC15A2	4
FAM66C	SLC7A1	4
FAM66C	SOX9	4
FAM66C	SPIN4	4
FAM66C	TC2N	4
FAM66C	TDP1	4
FAM66C	TFAP2A	4
FAM66C	TFAP2C	4
FAM66C	TMEM30B	4
FAM66C	TMEM87B	4
FAM66C	TMPO	4
FAM66C	TNK1	4
FAM66C	TRAPPC2	4
FAM66C	TTC9	4
FAM66C	VDR	4
FAM66C	ZNF10	4
FAM66C	ZNF711	4
FAM66C	ZZZ3	4
FER1L4	GRIK3	4
FER1L4	PVRL1	4
FER1L4	SAMD5	4
FER1L4	SCNN1A	4
FER1L4	TTC9	4
FER1L4	VAV3	4
FLJ40330	BCL11A	4
FLJ40330	ESYT3	4
FLJ40330	KIT	4
FLJ40330	LOC646851	4
FLJ40330	MST4	4
FLJ40330	RFWD3	4
FLJ40330	SPIN4	4
FLJ90757	CDCP1	4
FLJ90757	GRHL1	4
FLJ90757	MCTP2	4
FLJ90757	PRLR	4
GAS5	CDK2	4
GAS5	GCNT2	4
GAS5	KIAA1671	4
GAS5	LOC646851	4
GAS5	TC2N	4
GAS5	TRPS1	4
GAS5	VANGL2	4
GAS5	ZNF711	4
GOLGA2B	ALDH3B2	4
GOLGA2B	ANKS1B	4
GOLGA2B	ANXA8L2	4
GOLGA2B	AP1S3	4
GOLGA2B	ARHGEF37	4
GOLGA2B	ASB13	4
GOLGA2B	ASTN2	4
GOLGA2B	ATP8B1	4
GOLGA2B	BCL11A	4
GOLGA2B	BCL2L11	4
GOLGA2B	BRIP1	4
GOLGA2B	C20orf72	4
GOLGA2B	C8orf79	4
GOLGA2B	CACNB4	4
GOLGA2B	CCDC85C	4
GOLGA2B	CCNJL	4
GOLGA2B	CDC42SE1	4
GOLGA2B	CDCA7L	4
GOLGA2B	CDK2	4
GOLGA2B	CELF5	4
GOLGA2B	CGNL1	4
GOLGA2B	CHRNB2	4
GOLGA2B	CNTD1	4
GOLGA2B	COL4A6	4
GOLGA2B	CPSF6	4
GOLGA2B	CTBP2	4
GOLGA2B	CTNND2	4
GOLGA2B	DCAF7	4
GOLGA2B	DSC3	4
GOLGA2B	EHD3	4
GOLGA2B	EPT1	4
GOLGA2B	ERBB4	4
GOLGA2B	ESRP1	4
GOLGA2B	ESRRG	4
GOLGA2B	ESYT3	4
GOLGA2B	FAM115C	4
GOLGA2B	FAM167A	4
GOLGA2B	FAM190A	4
GOLGA2B	FAM84B	4
GOLGA2B	FANCD2	4
GOLGA2B	FARP1	4
GOLGA2B	FBXL16	4
GOLGA2B	FMN1	4
GOLGA2B	FOXA1	4
GOLGA2B	FRMD6	4
GOLGA2B	GCNT2	4
GOLGA2B	GDAP1	4
GOLGA2B	GDPD1	4
GOLGA2B	GPM6B	4
GOLGA2B	GRAMD1C	4
GOLGA2B	GRIP1	4
GOLGA2B	HEPACAM2	4
GOLGA2B	HNF4G	4
GOLGA2B	HOOK1	4
GOLGA2B	IGSF3	4
GOLGA2B	IL20RA	4
GOLGA2B	INADL	4
GOLGA2B	KCNJ14	4
GOLGA2B	KIAA0895	4
GOLGA2B	KIAA1549	4
GOLGA2B	KIAA1671	4
GOLGA2B	KIF24	4
GOLGA2B	KIF3A	4
GOLGA2B	KIF5C	4
GOLGA2B	KSR2	4
GOLGA2B	LHFPL1	4
GOLGA2B	LRRC1	4
GOLGA2B	MAP3K9	4
GOLGA2B	MBOAT2	4
GOLGA2B	MBOAT7	4
GOLGA2B	MCTP2	4
GOLGA2B	METT10D	4
GOLGA2B	MREG	4
GOLGA2B	MYO5B	4
GOLGA2B	MYO6	4
GOLGA2B	NCKAP5	4
GOLGA2B	NEBL	4
GOLGA2B	NEDD4L	4
GOLGA2B	NOLC1	4
GOLGA2B	PCYT1B	4
GOLGA2B	PDCD4	4
GOLGA2B	PDGFA	4
GOLGA2B	PKP2	4
GOLGA2B	PLEKHG4B	4
GOLGA2B	POGK	4
GOLGA2B	POLR1B	4
GOLGA2B	PPM1H	4
GOLGA2B	PPP1R13B	4
GOLGA2B	PRKCI	4
GOLGA2B	PRLR	4
GOLGA2B	PROM1	4
GOLGA2B	PRPF38A	4
GOLGA2B	PVRL1	4
GOLGA2B	PVRL4	4
GOLGA2B	RAB11FIP4	4
GOLGA2B	RAB39B	4
GOLGA2B	RAD18	4
GOLGA2B	RASGRP1	4
GOLGA2B	REPS2	4
GOLGA2B	RHPN2	4
GOLGA2B	RIMS3	4
GOLGA2B	RPS6KA6	4
GOLGA2B	RTKN2	4
GOLGA2B	SAMD12	4
GOLGA2B	SCN2A	4
GOLGA2B	SEMA5A	4
GOLGA2B	SFRS6	4
GOLGA2B	SHC4	4
GOLGA2B	SLC11A2	4
GOLGA2B	SLC12A2	4
GOLGA2B	SLC15A2	4
GOLGA2B	SLC1A2	4
GOLGA2B	SLC38A1	4
GOLGA2B	SLC4A5	4
GOLGA2B	SORL1	4
GOLGA2B	SOX9	4
GOLGA2B	SPATS2	4
GOLGA2B	SPIN4	4
GOLGA2B	SSX2IP	4
GOLGA2B	ST6GALNAC5	4
GOLGA2B	ST8SIA2	4
GOLGA2B	STC2	4
GOLGA2B	SYTL5	4
GOLGA2B	TDP1	4
GOLGA2B	TESK2	4
GOLGA2B	TFAP2A	4
GOLGA2B	TFAP2C	4
GOLGA2B	TGIF2	4
GOLGA2B	THSD4	4
GOLGA2B	TMEM30B	4
GOLGA2B	TP63	4
GOLGA2B	TP73	4
GOLGA2B	TPD52	4
GOLGA2B	TRIM36	4
GOLGA2B	VANGL2	4
GOLGA2B	ZNF10	4
GOLGA2B	ZNF140	4
GOLGA2B	ZNF286A	4
GOLGA2B	ZNF708	4
GOLGA2B	ZNF709	4
GOLGA2B	ZNF711	4
GOLGA2B	ZZZ3	4
HCG18	FUT9	4
HCG18	GALNT3	4
HCG18	GPM6B	4
HCG18	GRAMD1C	4
HCG18	KIAA0895	4
HCG18	NEBL	4
HCG18	PLCH1	4
HCG18	RAB3IP	4
HCG18	RIC3	4
HCG18	RPS6KA6	4
HCG18	SCN2A	4
HCG18	SLC4A5	4
HCG18	SYT7	4
HCG18	TC2N	4
HCG18	ZNF250	4
HCG4	ARHGEF37	4
HCG4	ATL1	4
HCG4	ATP8B1	4
HCG4	C1orf88	4
HCG4	C2orf72	4
HCG4	CDCP1	4
HCG4	CGNL1	4
HCG4	CHRNB2	4
HCG4	CTBP2	4
HCG4	ESRP1	4
HCG4	FAM115C	4
HCG4	FAM167A	4
HCG4	FAM190A	4
HCG4	FBXL16	4
HCG4	FBXO41	4
HCG4	GDAP1	4
HCG4	GRAMD1C	4
HCG4	HOOK1	4
HCG4	IL20RA	4
HCG4	KIAA0895	4
HCG4	KIAA1671	4
HCG4	LOC646851	4
HCG4	LYPD6	4
HCG4	MACC1	4
HCG4	MCTP2	4
HCG4	MST4	4
HCG4	MYO5B	4
HCG4	MYO6	4
HCG4	NEBL	4
HCG4	PARD6B	4
HCG4	PRLR	4
HCG4	PVRL1	4
HCG4	RAB11FIP4	4
HCG4	RHPN2	4
HCG4	SAMD12	4
HCG4	SLC11A2	4
HCG4	SORL1	4
HCG4	SOX9	4
HCG4	STC2	4
HCG4	TC2N	4
HCG4	TFAP2A	4
HCG4	TFCP2L1	4
HCG4	TMEM30B	4
HCG4	TMEM98	4
HCG4	TPD52	4
HCG4	TRPS1	4
HCG4	UBXN10	4
HCG4	VANGL2	4
HCG4	WWC1	4
HCG4	ZNF185	4
KIAA0664P3	C20orf11	4
KIAA0664P3	CA13	4
KIAA0664P3	CDCP1	4
KIAA0664P3	GRIK3	4
KIAA0664P3	LYPD6	4
KIAA0664P3	RAD18	4
KIAA0664P3	TGIF2	4
LOC100125556	C1orf107	4
LOC100125556	LAMC2	4
LOC100125556	LIPG	4
LOC100125556	RICH2	4
LOC100125556	TRIM2	4
LOC100128164	C22orf39	4
LOC100130093	ANXA8L2	4
LOC100130093	C6orf168	4
LOC100130093	CDCP1	4
LOC100130093	DIRAS2	4
LOC100130093	GCNT2	4
LOC100130093	KIT	4
LOC100130093	LRAT	4
LOC100130093	LYPD6	4
LOC100130093	PEG10	4
LOC100130093	PKIB	4
LOC100130093	PRLR	4
LOC100130093	PRPF38A	4
LOC100130093	RALGPS2	4
LOC100130093	SLC11A2	4
LOC100130093	TPD52	4
LOC100130093	WWC1	4
LOC100133669	CCDC6	4
LOC100133669	CDC42SE1	4
LOC100133669	FBLIM1	4
LOC100133669	FCHSD1	4
LOC100133669	LRRC27	4
LOC100133669	PPAPDC1B	4
LOC100133669	RAB3D	4
LOC100133669	SIDT1	4
LOC100190939	ATP8B1	4
LOC100190939	BCL11A	4
LOC100190939	CDC42SE1	4
LOC100190939	CDCP1	4
LOC100190939	CDH1	4
LOC100190939	CDK2	4
LOC100190939	CLDN12	4
LOC100190939	DLG3	4
LOC100190939	EML5	4
LOC100190939	FRMD6	4
LOC100190939	GATA3	4
LOC100190939	GDAP1	4
LOC100190939	GPM6B	4
LOC100190939	HEPACAM2	4
LOC100190939	HNF4G	4
LOC100190939	HOOK1	4
LOC100190939	IL20RA	4
LOC100190939	KIAA0247	4
LOC100190939	KIAA0895	4
LOC100190939	LOC646851	4
LOC100190939	MST4	4
LOC100190939	MTL5	4
LOC100190939	MYO5B	4
LOC100190939	PCDHA11	4
LOC100190939	PIAS3	4
LOC100190939	PLCH1	4
LOC100190939	PRKCI	4
LOC100190939	RAB3IP	4
LOC100190939	SCNN1A	4
LOC100190939	SIDT1	4
LOC100190939	SLC15A2	4
LOC100190939	SPIN4	4
LOC100190939	ST6GALNAC5	4
LOC100190939	TFAP2A	4
LOC100190939	TFAP2C	4
LOC100190939	TGFA	4
LOC100190939	TMEM30B	4
LOC100190939	TRPS1	4
LOC100190939	UBXN10	4
LOC100190939	ZBTB7C	4
LOC100190939	ZNF10	4
LOC100190939	ZNF135	4
LOC100190939	ZNF365	4
LOC100190939	ZNF667	4
LOC100190939	ZNF681	4
LOC145837	ABI2	4
LOC145837	APP	4
LOC145837	AUTS2	4
LOC145837	BTBD11	4
LOC145837	C1orf96	4
LOC145837	C6orf168	4
LOC145837	CA13	4
LOC145837	CD24	4
LOC145837	CDC14A	4
LOC145837	CDCP1	4
LOC145837	DNAH5	4
LOC145837	DSC3	4
LOC145837	EHD3	4
LOC145837	EHF	4
LOC145837	ETV6	4
LOC145837	F2RL2	4
LOC145837	FAM169A	4
LOC145837	FAM60A	4
LOC145837	FAM84A	4
LOC145837	FBXO41	4
LOC145837	FLRT3	4
LOC145837	FMN1	4
LOC145837	GREB1	4
LOC145837	KIAA1549	4
LOC145837	KIT	4
LOC145837	LOC646851	4
LOC145837	LRAT	4
LOC145837	LYPD6	4
LOC145837	MACC1	4
LOC145837	MCTP2	4
LOC145837	MORN4	4
LOC145837	MYO6	4
LOC145837	NAALADL2	4
LOC145837	NAV2	4
LOC145837	NEBL	4
LOC145837	PARD6B	4
LOC145837	PEG10	4
LOC145837	PERP	4
LOC145837	PGR	4
LOC145837	PI15	4
LOC145837	PLCH1	4
LOC145837	PLEKHG4B	4
LOC145837	PRLR	4
LOC145837	RALGPS2	4
LOC145837	RASSF6	4
LOC145837	RFWD3	4
LOC145837	RPS6KA6	4
LOC145837	RUNX1	4
LOC145837	SLC12A2	4
LOC145837	SLC7A1	4
LOC145837	STX3	4
LOC145837	TC2N	4
LOC145837	TFCP2L1	4
LOC145837	TMEM26	4
LOC145837	TRPS1	4
LOC145837	WWC1	4
LOC145837	ZNF185	4
LOC154761	ADM2	4
LOC154761	C20orf11	4
LOC154761	CDS1	4
LOC154761	DLG3	4
LOC154761	E2F5	4
LOC154761	FAM102A	4
LOC154761	FAM86B1	4
LOC154761	GCNT2	4
LOC154761	GRAMD2	4
LOC154761	GRHL2	4
LOC154761	KIAA1324	4
LOC154761	MACC1	4
LOC154761	MEX3A	4
LOC154761	MFSD6	4
LOC154761	MLLT4	4
LOC154761	NAALADL2	4
LOC154761	NEBL	4
LOC154761	NFASC	4
LOC154761	PRPF38A	4
LOC154761	PTPRT	4
LOC154761	RBM47	4
LOC154761	SAMD12	4
LOC154761	SCNN1A	4
LOC154761	SLC39A8	4
LOC154761	SLC7A1	4
LOC154761	TFCP2L1	4
LOC154761	TMEM98	4
LOC154761	TRPS1	4
LOC154761	TTC9	4
LOC154761	WNK3	4
LOC154761	ZZZ3	4
LOC158376	ACER3	4
LOC254559	ANXA8	4
LOC254559	B3GALNT1	4
LOC254559	BCL11B	4
LOC254559	C1orf116	4
LOC254559	C6orf64	4
LOC254559	CA13	4
LOC254559	CASP2	4
LOC254559	CCDC6	4
LOC254559	CCDC64	4
LOC254559	CDC42SE1	4
LOC254559	CDK2	4
LOC254559	CYB561	4
LOC254559	DDX17	4
LOC254559	EPT1	4
LOC254559	ERBB4	4
LOC254559	FAM169A	4
LOC254559	FANCF	4
LOC254559	FLRT3	4
LOC254559	FMN1	4
LOC254559	FNBP1L	4
LOC254559	IL28RA	4
LOC254559	KCNS1	4
LOC254559	KDM4C	4
LOC254559	KIAA1244	4
LOC254559	MPZL1	4
LOC254559	NAALADL2	4
LOC254559	NONO	4
LOC254559	PARD6B	4
LOC254559	PCDHA11	4
LOC254559	PERP	4
LOC254559	PGR	4
LOC254559	PI15	4
LOC254559	PKIB	4
LOC254559	PPAPDC1B	4
LOC254559	PPM1H	4
LOC254559	PRMT6	4
LOC254559	PRPF38A	4
LOC254559	RAB36	4
LOC254559	RALGPS1	4
LOC254559	RALGPS2	4
LOC254559	RASGRF1	4
LOC254559	RBM47	4
LOC254559	SCD5	4
LOC254559	SIDT1	4
LOC254559	SLC39A8	4
LOC254559	SLC4A7	4
LOC254559	SLC7A1	4
LOC254559	SUDS3	4
LOC254559	TXLNA	4
LOC254559	USP31	4
LOC283050	FBXO41	4
LOC283050	ITGB8	4
LOC283050	LOC646851	4
LOC283050	SLFN13	4
LOC284023	C1orf226	4
LOC284023	CDC42SE1	4
LOC284023	CDCA4	4
LOC284023	FAM102A	4
LOC284023	FCHSD1	4
LOC284023	MGAT4A	4
LOC284023	PRKX	4
LOC284023	SPATS2	4
LOC440905	ABAT	4
LOC440905	AFF3	4
LOC440905	AKAP5	4
LOC440905	ARHGAP19	4
LOC440905	ARHGAP32	4
LOC440905	ATP8B1	4
LOC440905	BAIAP2L1	4
LOC440905	BCL11A	4
LOC440905	C1orf226	4
LOC440905	C20orf72	4
LOC440905	CD24	4
LOC440905	CGNL1	4
LOC440905	CHRNB2	4
LOC440905	COL4A6	4
LOC440905	CTBP2	4
LOC440905	CTNND2	4
LOC440905	DDX26B	4
LOC440905	EML5	4
LOC440905	FANCD2	4
LOC440905	GATA3	4
LOC440905	GDAP1	4
LOC440905	GPM6B	4
LOC440905	HNF4G	4
LOC440905	IGSF3	4
LOC440905	ITGB8	4
LOC440905	KIAA1549	4
LOC440905	KIF24	4
LOC440905	KLHDC5	4
LOC440905	LYPD6	4
LOC440905	MCTP2	4
LOC440905	MREG	4
LOC440905	MYO5B	4
LOC440905	NAALADL2	4
LOC440905	NCKAP5	4
LOC440905	NSUN6	4
LOC440905	PDCD4	4
LOC440905	PKIB	4
LOC440905	PRLR	4
LOC440905	RAD18	4
LOC440905	RALGPS1	4
LOC440905	RFWD3	4
LOC440905	SCN2A	4
LOC440905	SEMA5A	4
LOC440905	SHROOM3	4
LOC440905	SIN3A	4
LOC440905	SORL1	4
LOC440905	SUDS3	4
LOC440905	TFAP2A	4
LOC440905	TFAP2C	4
LOC440905	THSD4	4
LOC440905	TRPS1	4
LOC440905	VANGL2	4
LOC440905	WNK3	4
LOC440905	ZNF10	4
LOC440905	ZNF286A	4
LOC440905	ZNF606	4
LOC440905	ZNF709	4
LOC440905	ZNF711	4
LOC550112	C1orf88	4
LOC550112	CD24	4
LOC550112	GCNT2	4
LOC550112	GNB5	4
LOC550112	MTL5	4
LOC550112	MYO6	4
LOC550112	PRLR	4
LOC550112	SORL1	4
LOC550112	WWC1	4
LOC550112	ZBTB7C	4
LOC645332	BCL11B	4
LOC645332	C1orf226	4
LOC645332	CACNA1C	4
LOC645332	CASK	4
LOC645332	CASP2	4
LOC645332	CCDC6	4
LOC645332	FBLIM1	4
LOC645332	FCHSD1	4
LOC645332	FNBP1L	4
LOC645332	KIAA1467	4
LOC645332	LRRC27	4
LOC645332	MGAT4A	4
LOC645332	MYO5C	4
LOC645332	MYO6	4
LOC645332	ODF2	4
LOC645332	OXTR	4
LOC645332	PRLR	4
LOC645332	PTPRT	4
LOC645332	SCN2A	4
LOC645332	SIDT1	4
LOC645332	SLC38A1	4
LOC645332	SLC4A7	4
LOC645332	TCF7	4
LOC645332	TET3	4
LOC645332	TFCP2L1	4
LOC645332	ZNF260	4
LOC645332	ZNF562	4
LOC729234	ARHGEF37	4
LOC729234	C2orf72	4
LOC729234	CHRNB2	4
LOC729234	COL4A6	4
LOC729234	ESYT3	4
LOC729234	IGSF3	4
LOC729234	PAK6	4
LOC729234	PLEKHG4B	4
LOC729234	PVRL1	4
LOC729234	RAB11FIP4	4
LOC729234	RHPN2	4
LOC729234	RIC3	4
LOC729234	ST8SIA2	4
LOC729234	THSD4	4
LOC729234	VANGL2	4
LOC729234	ZNF185	4
LOC729234	ZNF711	4
LOC96610	ADM2	4
LOC96610	GCNT2	4
LOC96610	GRAMD2	4
LOC96610	HOOK1	4
LOC96610	PROM2	4
LOC96610	SAMD5	4
LOC96610	SCNN1A	4
LOC96610	SDK2	4
LOC96610	TFCP2L1	4
LOC96610	TMEM98	4
LOC96610	WWC1	4
MCM3APAS	ARHGAP19	4
MCM3APAS	ESYT3	4
MCM3APAS	FANCD2	4
MCM3APAS	GPM6B	4
MCM3APAS	GRAMD1C	4
MCM3APAS	HEPACAM2	4
MCM3APAS	IGSF3	4
MCM3APAS	KIAA0895	4
MCM3APAS	KIAA1549	4
MCM3APAS	KIAA1671	4
MCM3APAS	KIT	4
MCM3APAS	LOC646851	4
MCM3APAS	MCTP2	4
MCM3APAS	NEBL	4
MCM3APAS	NFASC	4
MCM3APAS	NOLC1	4
MCM3APAS	PRKCI	4
MCM3APAS	RFWD3	4
MCM3APAS	RSPO1	4
MCM3APAS	SDK2	4
MCM3APAS	SLC11A2	4
MCM3APAS	SLC15A2	4
MCM3APAS	SPIN4	4
MCM3APAS	ST8SIA2	4
MCM3APAS	SUDS3	4
MCM3APAS	TESK2	4
MCM3APAS	THSD4	4
MCM3APAS	TPD52	4
MCM3APAS	TRIM2	4
MCM3APAS	TRPS1	4
MCM3APAS	VANGL2	4
NCRNA00093	C3orf15	4
NCRNA00093	CASP2	4
NCRNA00093	RUNX1	4
NCRNA00219	ABI2	4
NCRNA00219	EFCAB1	4
NCRNA00219	PERP	4
PART1	ALCAM	4
PART1	ALDH3B2	4
PART1	ARHGEF37	4
PART1	ARL4C	4
PART1	ATL1	4
PART1	ATP8B1	4
PART1	BCL11A	4
PART1	BTBD11	4
PART1	C12orf59	4
PART1	C20orf72	4
PART1	C2orf72	4
PART1	C6orf168	4
PART1	C8orf84	4
PART1	CADM1	4
PART1	CASK	4
PART1	CASP2	4
PART1	CCDC34	4
PART1	CCDC52	4
PART1	CCDC64	4
PART1	CCDC85C	4
PART1	CDC42SE1	4
PART1	CDCA7L	4
PART1	CDCP1	4
PART1	CDH1	4
PART1	CDK2	4
PART1	CHRNB2	4
PART1	CLDN12	4
PART1	CORO2A	4
PART1	CTBP2	4
PART1	CTNND2	4
PART1	DNAH5	4
PART1	DSC3	4
PART1	EHD3	4
PART1	EHF	4
PART1	EML5	4
PART1	EPT1	4
PART1	ESRP1	4
PART1	ESYT3	4
PART1	FAM167A	4
PART1	FAM190A	4
PART1	FAM84A	4
PART1	FANCD2	4
PART1	FBXL16	4
PART1	FOXA1	4
PART1	FRMD6	4
PART1	GCNT2	4
PART1	GPM6B	4
PART1	GRAMD1C	4
PART1	HEPACAM2	4
PART1	HNF4G	4
PART1	HOOK1	4
PART1	IFFO2	4
PART1	IGF1R	4
PART1	IGSF3	4
PART1	IL20RA	4
PART1	IL28RA	4
PART1	IQCH	4
PART1	KIAA0895	4
PART1	KIAA1549	4
PART1	KIF5C	4
PART1	KIT	4
PART1	KSR2	4
PART1	LAMC2	4
PART1	LOC646851	4
PART1	LRAT	4
PART1	MAP3K9	4
PART1	MBOAT2	4
PART1	MCTP2	4
PART1	MREG	4
PART1	MYO5B	4
PART1	NAP1L2	4
PART1	NEBL	4
PART1	NSUN6	4
PART1	OXTR	4
PART1	PDCD4	4
PART1	PDK3	4
PART1	PKP2	4
PART1	POGK	4
PART1	PPAT	4
PART1	PRKCI	4
PART1	PRLR	4
PART1	PROM1	4
PART1	PVRL4	4
PART1	RAD18	4
PART1	RFWD3	4
PART1	RIMS3	4
PART1	RIPK4	4
PART1	SAMD12	4
PART1	SCN2A	4
PART1	SEMA5A	4
PART1	SFRS13B	4
PART1	SFRS6	4
PART1	SLC11A2	4
PART1	SLC12A2	4
PART1	SLC15A2	4
PART1	SLC38A1	4
PART1	SLC7A1	4
PART1	SORL1	4
PART1	SOX9	4
PART1	SPIN4	4
PART1	ST6GALNAC5	4
PART1	SUDS3	4
PART1	TDP1	4
PART1	TFAP2A	4
PART1	TFCP2L1	4
PART1	THSD4	4
PART1	TMEM154	4
PART1	TMEM87B	4
PART1	TP63	4
PART1	TP73	4
PART1	TPD52	4
PART1	TRAPPC2	4
PART1	TRIM2	4
PART1	TRIM36	4
PART1	TRPS1	4
PART1	VANGL2	4
PART1	WWC1	4
PART1	ZBTB5	4
PART1	ZNF562	4
PART1	ZNF711	4
PVT1	ALCAM	4
PVT1	AP1S3	4
PVT1	ARHGEF37	4
PVT1	ASB13	4
PVT1	ATL1	4
PVT1	ATP1B1	4
PVT1	ATP8B1	4
PVT1	B3GALNT1	4
PVT1	BCL11A	4
PVT1	BCL2L11	4
PVT1	BTBD11	4
PVT1	C12orf59	4
PVT1	C1orf116	4
PVT1	C1orf96	4
PVT1	C20orf12	4
PVT1	C20orf72	4
PVT1	C3orf57	4
PVT1	C6orf168	4
PVT1	C9orf68	4
PVT1	CACNA1C	4
PVT1	CACNA1D	4
PVT1	CASP2	4
PVT1	CCDC34	4
PVT1	CCDC52	4
PVT1	CCDC64	4
PVT1	CCDC85C	4
PVT1	CDC42SE1	4
PVT1	CDCA7	4
PVT1	CDCA7L	4
PVT1	CDCP1	4
PVT1	CDK2	4
PVT1	CGNL1	4
PVT1	CHRNB2	4
PVT1	CLDN12	4
PVT1	COL4A6	4
PVT1	CTNND2	4
PVT1	DIRAS2	4
PVT1	DSC3	4
PVT1	EDA2R	4
PVT1	EHD3	4
PVT1	EML5	4
PVT1	EPT1	4
PVT1	ESRP1	4
PVT1	ESYT3	4
PVT1	F2RL2	4
PVT1	FAM115C	4
PVT1	FAM167A	4
PVT1	FAM190A	4
PVT1	FAM84A	4
PVT1	FANCD2	4
PVT1	FBLIM1	4
PVT1	FBXL16	4
PVT1	FBXO41	4
PVT1	FOXA1	4
PVT1	FRMD6	4
PVT1	FUT9	4
PVT1	GALNT7	4
PVT1	GCNT2	4
PVT1	GDAP1	4
PVT1	GDPD1	4
PVT1	GINS1	4
PVT1	GNG7	4
PVT1	GPM6B	4
PVT1	GRAMD1C	4
PVT1	GRIP1	4
PVT1	HEPACAM2	4
PVT1	HNF4G	4
PVT1	HOMER2	4
PVT1	HOOK1	4
PVT1	HS6ST2	4
PVT1	IGSF3	4
PVT1	IL1RAP	4
PVT1	IL20RA	4
PVT1	INADL	4
PVT1	IQCH	4
PVT1	KCNJ14	4
PVT1	KIAA0895	4
PVT1	KIAA1549	4
PVT1	KIAA1671	4
PVT1	KIF24	4
PVT1	KIF3A	4
PVT1	KIT	4
PVT1	KRT80	4
PVT1	LHFPL1	4
PVT1	LOC646851	4
PVT1	MAP3K9	4
PVT1	MARS2	4
PVT1	MBOAT2	4
PVT1	MBOAT7	4
PVT1	MCTP2	4
PVT1	MEGF10	4
PVT1	MLPH	4
PVT1	MPZL2	4
PVT1	MREG	4
PVT1	MST4	4
PVT1	MYBL1	4
PVT1	MYO5B	4
PVT1	NCKAP5	4
PVT1	NEBL	4
PVT1	NSUN6	4
PVT1	NUDT11	4
PVT1	OXTR	4
PVT1	PAK6	4
PVT1	PCYT1B	4
PVT1	PDCD4	4
PVT1	PDK3	4
PVT1	PHF21B	4
PVT1	PLEKHG4B	4
PVT1	PM20D2	4
PVT1	POGK	4
PVT1	PPAPDC2	4
PVT1	PPAT	4
PVT1	PPM1H	4
PVT1	PPP1R13B	4
PVT1	PRDM10	4
PVT1	PRKCI	4
PVT1	PRKX	4
PVT1	PROM1	4
PVT1	PTPRT	4
PVT1	PVRL4	4
PVT1	RAB11FIP4	4
PVT1	RAB39B	4
PVT1	RAB3IP	4
PVT1	RAD18	4
PVT1	RALGPS1	4
PVT1	RASGRP1	4
PVT1	RFWD3	4
PVT1	RHPN2	4
PVT1	ROR2	4
PVT1	RPS6KA6	4
PVT1	RTKN2	4
PVT1	RUNX1	4
PVT1	SAMD12	4
PVT1	SAMD5	4
PVT1	SDK2	4
PVT1	SEMA5A	4
PVT1	SFRS13B	4
PVT1	SIDT1	4
PVT1	SLC11A2	4
PVT1	SLC12A2	4
PVT1	SLC15A2	4
PVT1	SLC38A1	4
PVT1	SLC4A8	4
PVT1	SORBS2	4
PVT1	SOX9	4
PVT1	SPATS2	4
PVT1	SPIN4	4
PVT1	SSX2IP	4
PVT1	ST6GAL2	4
PVT1	ST6GALNAC5	4
PVT1	ST8SIA2	4
PVT1	SVIP	4
PVT1	SYTL5	4
PVT1	TDP1	4
PVT1	TESK2	4
PVT1	TFAP2A	4
PVT1	TFAP2C	4
PVT1	THSD4	4
PVT1	TIA1	4
PVT1	TMEM123	4
PVT1	TMEM154	4
PVT1	TMEM231	4
PVT1	TMEM30B	4
PVT1	TMEM98	4
PVT1	TP63	4
PVT1	TP73	4
PVT1	TPBG	4
PVT1	TPD52	4
PVT1	TRAPPC2	4
PVT1	TRIM36	4
PVT1	TRPS1	4
PVT1	VANGL2	4
PVT1	ZBTB24	4
PVT1	ZBTB5	4
PVT1	ZNF10	4
PVT1	ZNF365	4
PVT1	ZNF606	4
PVT1	ZNF644	4
PVT1	ZNF709	4
PVT1	ZNF711	4
PVT1	ZNF814	4
PVT1	ZZZ3	4
RPS10P7	TMEM231	4
SNHG1	EPT1	4
SNHG1	ITGB8	4
SNHG1	LRAT	4
SNHG1	MAP7	4
SNHG1	MYO5B	4
SNHG1	RBM47	4
SNHG1	SEMA5A	4
SNHG1	SLFN13	4
SNHG1	TSPYL4	4
SNHG1	VANGL2	4
SNHG1	WNK3	4
SNHG12	CA13	4
SNHG12	FAM115C	4
SNHG12	MYO5B	4
SNHG12	RAB11FIP4	4
SNHG12	RBM47	4
SNHG12	TRPS1	4
SNHG12	TTC9	4
SNHG4	BCL2L11	4
SNHG4	C1orf96	4
SNHG4	C20orf11	4
SNHG4	C20orf72	4
SNHG4	CCDC14	4
SNHG4	CTBP2	4
SNHG4	EML5	4
SNHG4	EPT1	4
SNHG4	ESYT3	4
SNHG4	FAM115C	4
SNHG4	FAM84A	4
SNHG4	FANCD2	4
SNHG4	GCNT2	4
SNHG4	GRAMD1C	4
SNHG4	HEPACAM2	4
SNHG4	HNF4G	4
SNHG4	HOMER2	4
SNHG4	INADL	4
SNHG4	KCNJ14	4
SNHG4	KIAA1549	4
SNHG4	KIAA1671	4
SNHG4	KIT	4
SNHG4	MAP3K9	4
SNHG4	MCTP2	4
SNHG4	NEBL	4
SNHG4	NOLC1	4
SNHG4	PDCD4	4
SNHG4	PDGFA	4
SNHG4	PRKCI	4
SNHG4	RALGPS1	4
SNHG4	RHPN2	4
SNHG4	RSPO1	4
SNHG4	SAMD5	4
SNHG4	SEMA5A	4
SNHG4	SFRS13B	4
SNHG4	SFRS6	4
SNHG4	SLC11A2	4
SNHG4	SLC15A2	4
SNHG4	SOX9	4
SNHG4	SPATS2	4
SNHG4	SSX2IP	4
SNHG4	SUDS3	4
SNHG4	TMEM123	4
SNHG4	TMPO	4
SNHG4	TP63	4
SNHG4	TPD52	4
SNHG4	TRIM2	4
SNHG4	TRPS1	4
SNHG4	VANGL2	4
SNHG4	ZNF711	4
TMEM84	ALCAM	4
TMEM84	ANKRD22	4
TMEM84	ARHGAP32	4
TMEM84	BCL11A	4
TMEM84	BCL11B	4
TMEM84	BTBD11	4
TMEM84	C1orf130	4
TMEM84	C2orf72	4
TMEM84	C6orf168	4
TMEM84	CCNJL	4
TMEM84	CDCP1	4
TMEM84	COL4A6	4
TMEM84	DSC1	4
TMEM84	DSC3	4
TMEM84	EHF	4
TMEM84	ETV6	4
TMEM84	FAM169A	4
TMEM84	FAM84A	4
TMEM84	FLRT3	4
TMEM84	HNF4G	4
TMEM84	KIF5C	4
TMEM84	LAMC2	4
TMEM84	LRAT	4
TMEM84	MACC1	4
TMEM84	MPZL2	4
TMEM84	NAV2	4
TMEM84	OXTR	4
TMEM84	PCYT1B	4
TMEM84	PERP	4
TMEM84	PI15	4
TMEM84	PLEKHG4B	4
TMEM84	PVRL1	4
TMEM84	RAB39B	4
TMEM84	RASSF6	4
TMEM84	RPS6KA6	4
TMEM84	SAMD5	4
TMEM84	SEMA5A	4
TMEM84	SRGAP3	4
TMEM84	ST6GAL2	4
TMEM84	STX3	4
TMEM84	SUDS3	4
TMEM84	TC2N	4
TMEM84	TMEM229B	4
TMEM84	TMEM98	4
TMEM84	VEPH1	4
TMEM84	WWC1	4
ZDHHC8P1	ZNF562	4
ZNF321	FOXA1	4
ZNF321	PRMT6	4
ZNF321	RAB3D	4
ZNF321	TCF7	4
ZNF37B	GCNT2	4
ZNF37B	GRHL1	4
ZNF37B	MTL5	4
ZNF702P	AP1AR	4
ZNF702P	AP1S3	4
ZNF702P	ARL4C	4
ZNF702P	ATP8B1	4
ZNF702P	BCL11A	4
ZNF702P	BCL2L11	4
ZNF702P	C1orf226	4
ZNF702P	C20orf72	4
ZNF702P	C2orf72	4
ZNF702P	C6orf168	4
ZNF702P	C8orf79	4
ZNF702P	CA13	4
ZNF702P	CCDC14	4
ZNF702P	CCDC52	4
ZNF702P	CDCA7L	4
ZNF702P	CDCP1	4
ZNF702P	CDH1	4
ZNF702P	CDK2	4
ZNF702P	CTBP2	4
ZNF702P	CTNND2	4
ZNF702P	EML5	4
ZNF702P	FAM167A	4
ZNF702P	FAM169A	4
ZNF702P	FANCD2	4
ZNF702P	FBXL16	4
ZNF702P	FBXO41	4
ZNF702P	FOXA1	4
ZNF702P	GALNT7	4
ZNF702P	GCNT2	4
ZNF702P	GDAP1	4
ZNF702P	GPM6B	4
ZNF702P	GRAMD1C	4
ZNF702P	HEPACAM2	4
ZNF702P	HOOK1	4
ZNF702P	IL20RA	4
ZNF702P	KIAA1549	4
ZNF702P	KIT	4
ZNF702P	LAMC2	4
ZNF702P	LOC646851	4
ZNF702P	LRAT	4
ZNF702P	LYPD6	4
ZNF702P	MBOAT2	4
ZNF702P	MREG	4
ZNF702P	MYO5B	4
ZNF702P	NAALADL2	4
ZNF702P	NCKAP5	4
ZNF702P	NSUN6	4
ZNF702P	OXTR	4
ZNF702P	PCYT1B	4
ZNF702P	PDCD4	4
ZNF702P	PRKCI	4
ZNF702P	PRLR	4
ZNF702P	RAB11FIP4	4
ZNF702P	RAB39B	4
ZNF702P	RALGPS2	4
ZNF702P	RHPN2	4
ZNF702P	RIC3	4
ZNF702P	ROR2	4
ZNF702P	RPS6KA6	4
ZNF702P	RUNX1	4
ZNF702P	SDK2	4
ZNF702P	SEMA5A	4
ZNF702P	SLC11A2	4
ZNF702P	SLC15A2	4
ZNF702P	SLC38A1	4
ZNF702P	SLC39A8	4
ZNF702P	SOX9	4
ZNF702P	ST6GAL2	4
ZNF702P	STC2	4
ZNF702P	TDP1	4
ZNF702P	TFAP2A	4
ZNF702P	TFAP2B	4
ZNF702P	TFAP2C	4
ZNF702P	TFCP2L1	4
ZNF702P	TMEM154	4
ZNF702P	TMEM30B	4
ZNF702P	TMPO	4
ZNF702P	TPD52	4
ZNF702P	TRIM2	4
ZNF702P	TRPS1	4
ZNF702P	UBXN10	4
ZNF702P	VANGL2	4
ZNF702P	WWC1	4
ZNF702P	ZNF10	4
ZNF702P	ZNF711	4
C14orf128	C20orf11	3
C14orf128	DCAF16	3
C14orf128	ETV6	3
C14orf128	FRMD6	3
C14orf128	GDAP1	3
C14orf128	PRPF38A	3
C14orf128	RAD18	3
C14orf128	SEMA5A	3
C15orf34	ANO1	3
C15orf34	APP	3
C15orf34	ARAP2	3
C15orf34	ATAD3C	3
C15orf34	AUTS2	3
C15orf34	BTBD11	3
C15orf34	C1orf130	3
C15orf34	C3orf57	3
C15orf34	C6orf134	3
C15orf34	C6orf170	3
C15orf34	C9orf140	3
C15orf34	CACNA1D	3
C15orf34	CCDC64	3
C15orf34	CD24	3
C15orf34	CDS1	3
C15orf34	CNTD1	3
C15orf34	DKK3	3
C15orf34	DNAH5	3
C15orf34	DNALI1	3
C15orf34	DSC2	3
C15orf34	DSP	3
C15orf34	E2F5	3
C15orf34	EXPH5	3
C15orf34	FAM102A	3
C15orf34	FAM84B	3
C15orf34	FAM86B1	3
C15orf34	FAM86C	3
C15orf34	FAT2	3
C15orf34	FXYD3	3
[truncated: 13,011 more rows]
