# Supplementary material for: Computational analysis identifies a sponge interaction network between long non-coding RNAs and messenger RNAs in human breast cancer
Source: BMC Syst Biol. 2014 Jul 17;8:83. doi: 10.1186/1752-0509-8-83 (PMC4113672; doi:10.1186/1752-0509-8-83)
Supplement: Additional file 5 — Tables S5 and S10 — The top lncRNAs functioning as ceRNAs in normal and breast tissues, respectively. The tables list features of the top ranking hubs, corresponding to the 8% of the total lncRNAs, in the normal and cancer MMI-network, respectively. [file 1752-0509-8-83-S5.xlsx]

## Sheet: Sheet1
Supplementary Table 5: The top lncRNAs functioning as ceRNA in normal breast
LncRNA	Size of the lncRNA transcript	nearest mRNAs in MMI-network	degree in MMI-network	miRNA mediating interactions
PVT1	Multiple isoforms	753 (46%)	2169	mir-200-family (84%)
GOLGA2B	Multiple isoforms	636 (39%)	1827	mir-200-family (95%)
PART1	Multiple isoforms	504 (31%)	1472	mir-200-family (85%)
HEXA-ASI	2676 nt	478 (30%)	1375	mir-200-family (73%)
LINC00925	Multiple isoforms	627 (39%)	1336	mir-200a/141 (62%)
EGOT	1464nt	467 (29%)	1070	mir-200a/141 (58%)
FAM66C	Multiple isoforms	339 (21%)	1067	mir-200-family (74%)
RPS10p7	2329nt	530 (33%)	1022	mir-200bc (76%)
Supplementary Table 10: The top lncRNAs functioning as ceRNA in breast cancer
LncRNA	Size of the lncRNA transcript	nearest mRNAs in MMI-network	degree in MMI-network	miRNA mediating interactions
MEG3	Multiple isoforms	113 (30%)	144	mir-379 (84%)
KIAA0125	Multiple isoforms	143 (38%)	143	mir-150 (100%)
LINC00426	Multiple isoforms	139 (37%)	139	mir-150 (100%)
