# Supplementary material for: Computational analysis identifies a sponge interaction network between long non-coding RNAs and messenger RNAs in human breast cancer
Source: BMC Syst Biol. 2014 Jul 17;8:83. doi: 10.1186/1752-0509-8-83 (PMC4113672; doi:10.1186/1752-0509-8-83)
Supplement: Additional file 7 — Table S6 — Functional enrichment analysis for the large sub-network in the normal MMI-network. The table is produced by the GOrilla web tool and lists the results of the enrichment analysis of biological processes (GO terms) for genes participating in the large sub-network of the normal MMI-network. [file 1752-0509-8-83-S7.xlsx]

## Sheet: sheet1
GO Term	Description	P-value	FDR q-value	Enrichment	N	B	n	b	Genes
GO:0009653	anatomical structure morphogenesis	5.39e-08	0.000621	1.6	17456	1186	1190	129	[PRPS2 - phosphoribosyl pyrophosphate synthetase 2, EDARADD - edar-associated death domain, TCF7 - transcription factor 7 (t-cell specific, hmg-box), SDC1 - syndecan 1, SPINT1 - serine peptidase inhibitor, kunitz type 1, IRX5 - iroquois homeobox 5, SOSTDC1 - sclerostin domain containing 1, BCOR - bcl6 corepressor, WNT4 - wingless-type mmtv integration site family, member 4, TBX3 - t-box 3, VANGL2…
GO:0022610	biological adhesion	6.64e-08	0.000382	1.75	17456	778	1190	93	[PTPRK - protein tyrosine phosphatase, receptor type, k, CLSTN1 - calsyntenin 1, MGP - matrix gla protein, PKP4 - plakophilin 4, DSC2 - desmocollin 2, CX3CL1 - chemokine (c-x3-c motif) ligand 1, DSC3 - desmocollin 3, GPR56 - g protein-coupled receptor 56, CDH1 - cadherin 1, type 1, e-cadherin (epithelial), EFS - embryonal fyn-associated substrate, DSC1 - desmocollin 1, PVRL1 - poliovirus receptor…
GO:0007155	cell adhesion	6.64e-08	0.000255	1.75	17456	778	1190	93	[PTPRK - protein tyrosine phosphatase, receptor type, k, CLSTN1 - calsyntenin 1, MGP - matrix gla protein, PKP4 - plakophilin 4, DSC2 - desmocollin 2, CX3CL1 - chemokine (c-x3-c motif) ligand 1, DSC3 - desmocollin 3, GPR56 - g protein-coupled receptor 56, CDH1 - cadherin 1, type 1, e-cadherin (epithelial), EFS - embryonal fyn-associated substrate, DSC1 - desmocollin 1, PVRL1 - poliovirus receptor…
GO:0086091	regulation of heart rate by cardiac conduction	2.28e-07	0.000656	8.25	17456	16	1190	9	[SCN2B - sodium channel, voltage-gated, type ii, beta subunit, PKP2 - plakophilin 2, DSP - desmoplakin, SCN5A - sodium channel, voltage-gated, type v, alpha subunit, JUP - junction plakoglobin, DSG2 - desmoglein 2, KCNE1 - potassium voltage-gated channel, isk-related family, member 1, DSC2 - desmocollin 2, CACNA1D - calcium channel, voltage-dependent, l type, alpha 1d subunit]
GO:0016337	cell-cell adhesion	2.52e-07	0.000581	2.13	17456	352	1190	51	[CLSTN1 - calsyntenin 1, MGP - matrix gla protein, DSC2 - desmocollin 2, DSC3 - desmocollin 3, CDH1 - cadherin 1, type 1, e-cadherin (epithelial), DSC1 - desmocollin 1, PVRL1 - poliovirus receptor-related 1 (herpesvirus entry mediator c), AMIGO2 - adhesion molecule with ig-like domain 2, CTNNB1 - catenin (cadherin-associated protein), beta 1, 88kda, NPNT - nephronectin, CTNND1 - catenin (cadherin…
GO:0006351	transcription, DNA-dependent	5.35e-07	0.00103	1.39	17456	2064	1190	196	[ZNF844 - zinc finger protein 844, TRPS1 - trichorhinophalangeal syndrome i, CDCA7L - cell division cycle associated 7-like, PATZ1 - poz (btb) and at hook containing zinc finger 1, IRX5 - iroquois homeobox 5, ZNF263 - zinc finger protein 263, ELF3 - e74-like factor 3 (ets domain transcription factor, epithelial-specific ), BCOR - bcl6 corepressor, ZNF317 - zinc finger protein 317, ELF5 - e74-like…
GO:0051252	regulation of RNA metabolic process	5.84e-07	0.000961	1.32	17456	2920	1190	262	[TRPS1 - trichorhinophalangeal syndrome i, ZNF844 - zinc finger protein 844, CDCA7L - cell division cycle associated 7-like, SRSF12 - serine/arginine-rich splicing factor 12, PATZ1 - poz (btb) and at hook containing zinc finger 1, TET3 - tet methylcytosine dioxygenase 3, TNFRSF11A - tumor necrosis factor receptor superfamily, member 11a, nfkb activator, ZNF263 - zinc finger protein 263, ELF3 - e7…
GO:0030030	cell projection organization	5.86e-07	0.000843	1.91	17456	475	1190	62	[CHRNB2 - cholinergic receptor, nicotinic, beta 2 (neuronal), DRD2 - dopamine receptor d2, TTC8 - tetratricopeptide repeat domain 8, CDH1 - cadherin 1, type 1, e-cadherin (epithelial), TMEM237 - transmembrane protein 237, FZD1 - frizzled family receptor 1, FZD6 - frizzled family receptor 6, VANGL2 - vang-like 2 (van gogh, drosophila), C1orf88 - chromosome 1 open reading frame 88, VAV3 - vav 3 gua…
GO:0060444	branching involved in mammary gland duct morphogenesis	6.33e-07	0.00081	6.67	17456	22	1190	10	[ESR1 - estrogen receptor 1, PGR - progesterone receptor, MSX2 - msh homeobox 2, SRC - v-src sarcoma (schmidt-ruppin a-2) viral oncogene homolog (avian), BTRC - beta-transducin repeat containing e3 ubiquitin protein ligase, ETV4 - ets variant 4, DDR1 - discoidin domain receptor tyrosine kinase 1, WNT4 - wingless-type mmtv integration site family, member 4, SLC12A2 - solute carrier family 12 (sodi…
GO:0022404	molting cycle process	8.65e-07	0.000996	3.72	17456	71	1190	18	[RUNX1 - runt-related transcription factor 1, EDARADD - edar-associated death domain, TP63 - tumor protein p63, MSX2 - msh homeobox 2, RUNX3 - runt-related transcription factor 3, MREG - melanoregulin, TNFRSF19 - tumor necrosis factor receptor superfamily, member 19, FZD3 - frizzled family receptor 3, FOXQ1 - forkhead box q1, VANGL2 - vang-like 2 (van gogh, drosophila), FZD6 - frizzled family rec…
GO:0022405	hair cycle process	8.65e-07	0.000906	3.72	17456	71	1190	18	[RUNX1 - runt-related transcription factor 1, EDARADD - edar-associated death domain, TP63 - tumor protein p63, MSX2 - msh homeobox 2, RUNX3 - runt-related transcription factor 3, MREG - melanoregulin, TNFRSF19 - tumor necrosis factor receptor superfamily, member 19, FZD3 - frizzled family receptor 3, FOXQ1 - forkhead box q1, VANGL2 - vang-like 2 (van gogh, drosophila), FZD6 - frizzled family rec…
GO:0001736	establishment of planar polarity	9.45e-07	0.000907	8.38	17456	14	1190	8	[TP63 - tumor protein p63, FZD6 - frizzled family receptor 6, VANGL2 - vang-like 2 (van gogh, drosophila), GRHL3 - grainyhead-like 3 (drosophila), CELSR1 - cadherin, egf lag seven-pass g-type receptor 1 (flamingo homolog, drosophila), PTK7 - ptk7 protein tyrosine kinase 7, FZD3 - frizzled family receptor 3, DLG3 - discs, large homolog 3 (drosophila)]
GO:0007164	establishment of tissue polarity	9.45e-07	0.000837	8.38	17456	14	1190	8	[TP63 - tumor protein p63, FZD6 - frizzled family receptor 6, VANGL2 - vang-like 2 (van gogh, drosophila), GRHL3 - grainyhead-like 3 (drosophila), CELSR1 - cadherin, egf lag seven-pass g-type receptor 1 (flamingo homolog, drosophila), PTK7 - ptk7 protein tyrosine kinase 7, FZD3 - frizzled family receptor 3, DLG3 - discs, large homolog 3 (drosophila)]
GO:0030031	cell projection assembly	9.97e-07	0.00082	2.68	17456	159	1190	29	[TTC8 - tetratricopeptide repeat domain 8, RPGRIP1L - rpgrip1-like, TMEM237 - transmembrane protein 237, VANGL2 - vang-like 2 (van gogh, drosophila), PKHD1 - polycystic kidney and hepatic disease 1 (autosomal recessive), AJUBA - ajuba lim protein, VAV3 - vav 3 guanine nucleotide exchange factor, SLC9A3R1 - solute carrier family 9, subfamily a (nhe3, cation proton antiporter 3), member 3 regulator…
GO:0006355	regulation of transcription, DNA-dependent	1.43e-06	0.0011	1.31	17456	2833	1190	253	[TRPS1 - trichorhinophalangeal syndrome i, ZNF844 - zinc finger protein 844, CDCA7L - cell division cycle associated 7-like, PATZ1 - poz (btb) and at hook containing zinc finger 1, TET3 - tet methylcytosine dioxygenase 3, TNFRSF11A - tumor necrosis factor receptor superfamily, member 11a, nfkb activator, ZNF263 - zinc finger protein 263, ELF3 - e74-like factor 3 (ets domain transcription factor, …
GO:0061337	cardiac conduction	1.53e-06	0.0011	6.95	17456	19	1190	9	[SCN2B - sodium channel, voltage-gated, type ii, beta subunit, PKP2 - plakophilin 2, DSP - desmoplakin, SCN5A - sodium channel, voltage-gated, type v, alpha subunit, JUP - junction plakoglobin, DSG2 - desmoglein 2, KCNE1 - potassium voltage-gated channel, isk-related family, member 1, DSC2 - desmocollin 2, CACNA1D - calcium channel, voltage-dependent, l type, alpha 1d subunit]
GO:2000027	regulation of organ morphogenesis	1.9e-06	0.00129	2.76	17456	138	1190	26	[BCOR - bcl6 corepressor, WNT4 - wingless-type mmtv integration site family, member 4, CDH1 - cadherin 1, type 1, e-cadherin (epithelial), FZD1 - frizzled family receptor 1, ESR1 - estrogen receptor 1, VANGL2 - vang-like 2 (van gogh, drosophila), FZD6 - frizzled family receptor 6, GRHL3 - grainyhead-like 3 (drosophila), CELSR1 - cadherin, egf lag seven-pass g-type receptor 1 (flamingo homolog, dr…
GO:0086069	bundle of His cell to Purkinje myocyte communication	2.46e-06	0.00158	11	17456	8	1190	6	[DSP - desmoplakin, PKP2 - plakophilin 2, JUP - junction plakoglobin, SCN5A - sodium channel, voltage-gated, type v, alpha subunit, DSG2 - desmoglein 2, DSC2 - desmocollin 2]
GO:2001141	regulation of RNA biosynthetic process	2.5e-06	0.00152	1.3	17456	2853	1190	253	[TRPS1 - trichorhinophalangeal syndrome i, ZNF844 - zinc finger protein 844, CDCA7L - cell division cycle associated 7-like, PATZ1 - poz (btb) and at hook containing zinc finger 1, TET3 - tet methylcytosine dioxygenase 3, TNFRSF11A - tumor necrosis factor receptor superfamily, member 11a, nfkb activator, ZNF263 - zinc finger protein 263, ELF3 - e74-like factor 3 (ets domain transcription factor, …
GO:0045216	cell-cell junction organization	3.31e-06	0.00191	2.69	17456	142	1190	26	[PTPRK - protein tyrosine phosphatase, receptor type, k, JUP - junction plakoglobin, PKP4 - plakophilin 4, INADL - inad-like (drosophila), CDH1 - cadherin 1, type 1, e-cadherin (epithelial), TESK2 - testis-specific kinase 2, CADM1 - cell adhesion molecule 1, PVRL1 - poliovirus receptor-related 1 (herpesvirus entry mediator c), AJUBA - ajuba lim protein, CTNNB1 - catenin (cadherin-associated prote…
GO:0086065	cell communication involved in cardiac conduction	3.58e-06	0.00196	7.33	17456	16	1190	8	[CXADR - coxsackie virus and adenovirus receptor, DSP - desmoplakin, PKP2 - plakophilin 2, SCN5A - sodium channel, voltage-gated, type v, alpha subunit, JUP - junction plakoglobin, DSG2 - desmoglein 2, DSC2 - desmocollin 2, CACNA1C - calcium channel, voltage-dependent, l type, alpha 1c subunit]
GO:0048729	tissue morphogenesis	4.23e-06	0.00222	2	17456	345	1190	47	[TP63 - tumor protein p63, SEMA5A - sema domain, seven thrombospondin repeats (type 1 and type 1-like), transmembrane domain (tm) and short cytoplasmic domain, (semaphorin) 5a, JUP - junction plakoglobin, SPINT1 - serine peptidase inhibitor, kunitz type 1, GLI3 - gli family zinc finger 3, PRKX - protein kinase, x-linked, WNT4 - wingless-type mmtv integration site family, member 4, TBX3 - t-box 3,…
GO:0032774	RNA biosynthetic process	4.24e-06	0.00213	1.34	17456	2257	1190	206	[ZNF844 - zinc finger protein 844, TRPS1 - trichorhinophalangeal syndrome i, CDCA7L - cell division cycle associated 7-like, PATZ1 - poz (btb) and at hook containing zinc finger 1, IRX5 - iroquois homeobox 5, ZNF263 - zinc finger protein 263, ELF3 - e74-like factor 3 (ets domain transcription factor, epithelial-specific ), BCOR - bcl6 corepressor, ZNF317 - zinc finger protein 317, ELF5 - e74-like…
GO:0034330	cell junction organization	4.56e-06	0.00219	2.49	17456	171	1190	29	[PTPRK - protein tyrosine phosphatase, receptor type, k, JUP - junction plakoglobin, PKP4 - plakophilin 4, INADL - inad-like (drosophila), CDH1 - cadherin 1, type 1, e-cadherin (epithelial), TESK2 - testis-specific kinase 2, CADM1 - cell adhesion molecule 1, PVRL1 - poliovirus receptor-related 1 (herpesvirus entry mediator c), AJUBA - ajuba lim protein, CTNNB1 - catenin (cadherin-associated prote…
GO:0044767	single-organism developmental process	1.21e-05	0.00558	1.3	17456	2542	1190	225	[EDARADD - edar-associated death domain, PATZ1 - poz (btb) and at hook containing zinc finger 1, SPINT1 - serine peptidase inhibitor, kunitz type 1, IRX5 - iroquois homeobox 5, ELF3 - e74-like factor 3 (ets domain transcription factor, epithelial-specific ), BCOR - bcl6 corepressor, ADM2 - adrenomedullin 2, JPH1 - junctophilin 1, GCNT1 - glucosaminyl (n-acetyl) transferase 1, core 2, BRCA2 - brea…
GO:0034332	adherens junction organization	1.3e-05	0.00575	3.55	17456	62	1190	15	[PTPRK - protein tyrosine phosphatase, receptor type, k, MLLT4 - myeloid/lymphoid or mixed-lineage leukemia (trithorax homolog, drosophila); translocated to, 4, JUP - junction plakoglobin, CDH1 - cadherin 1, type 1, e-cadherin (epithelial), TESK2 - testis-specific kinase 2, PVRL1 - poliovirus receptor-related 1 (herpesvirus entry mediator c), CADM1 - cell adhesion molecule 1, CDH3 - cadherin 3, t…
GO:0030217	T cell differentiation	1.35e-05	0.00576	3.11	17456	85	1190	18	[GATA3 - gata binding protein 3, BCL11B - b-cell cll/lymphoma 11b (zinc finger protein), PATZ1 - poz (btb) and at hook containing zinc finger 1, TCF7 - transcription factor 7 (t-cell specific, hmg-box), RHOH - ras homolog family member h, TP53 - tumor protein p53, GLI3 - gli family zinc finger 3, WNT4 - wingless-type mmtv integration site family, member 4, MPZL2 - myelin protein zero-like 2, LEF1…
GO:0002009	morphogenesis of an epithelium	1.5e-05	0.00615	2.05	17456	279	1190	39	[TP63 - tumor protein p63, SEMA5A - sema domain, seven thrombospondin repeats (type 1 and type 1-like), transmembrane domain (tm) and short cytoplasmic domain, (semaphorin) 5a, JUP - junction plakoglobin, SPINT1 - serine peptidase inhibitor, kunitz type 1, GLI3 - gli family zinc finger 3, PRKX - protein kinase, x-linked, WNT4 - wingless-type mmtv integration site family, member 4, TBX3 - t-box 3,…
GO:0034654	nucleobase-containing compound biosynthetic process	1.54e-05	0.00614	1.3	17456	2459	1190	218	[ZNF844 - zinc finger protein 844, TRPS1 - trichorhinophalangeal syndrome i, CDCA7L - cell division cycle associated 7-like, PATZ1 - poz (btb) and at hook containing zinc finger 1, IRX5 - iroquois homeobox 5, ZNF263 - zinc finger protein 263, ELF3 - e74-like factor 3 (ets domain transcription factor, epithelial-specific ), RFC3 - replication factor c (activator 1) 3, 38kda, BCOR - bcl6 corepresso…
GO:0035637	multicellular organismal signaling	1.58e-05	0.00607	5.5	17456	24	1190	9	[SCN2B - sodium channel, voltage-gated, type ii, beta subunit, PKP2 - plakophilin 2, DSP - desmoplakin, SCN5A - sodium channel, voltage-gated, type v, alpha subunit, JUP - junction plakoglobin, DSG2 - desmoglein 2, KCNE1 - potassium voltage-gated channel, isk-related family, member 1, DSC2 - desmocollin 2, CACNA1D - calcium channel, voltage-dependent, l type, alpha 1d subunit]
GO:0018130	heterocycle biosynthetic process	2.38e-05	0.00885	1.29	17456	2528	1190	222	[ZNF844 - zinc finger protein 844, TRPS1 - trichorhinophalangeal syndrome i, CDCA7L - cell division cycle associated 7-like, PATZ1 - poz (btb) and at hook containing zinc finger 1, ZNF263 - zinc finger protein 263, IRX5 - iroquois homeobox 5, ELF3 - e74-like factor 3 (ets domain transcription factor, epithelial-specific ), RFC3 - replication factor c (activator 1) 3, 38kda, BCOR - bcl6 corepresso…
GO:0010468	regulation of gene expression	2.4e-05	0.00864	1.24	17456	3303	1190	280	[TRPS1 - trichorhinophalangeal syndrome i, ZNF844 - zinc finger protein 844, CDCA7L - cell division cycle associated 7-like, TET3 - tet methylcytosine dioxygenase 3, PATZ1 - poz (btb) and at hook containing zinc finger 1, SRSF12 - serine/arginine-rich splicing factor 12, TNFRSF11A - tumor necrosis factor receptor superfamily, member 11a, nfkb activator, ZNF263 - zinc finger protein 263, ELF3 - e7…
GO:0035567	non-canonical Wnt receptor signaling pathway	3.37e-05	0.0118	4.58	17456	32	1190	10	[FZD1 - frizzled family receptor 1, FZD6 - frizzled family receptor 6, VANGL2 - vang-like 2 (van gogh, drosophila), GRHL3 - grainyhead-like 3 (drosophila), CELSR1 - cadherin, egf lag seven-pass g-type receptor 1 (flamingo homolog, drosophila), PTK7 - ptk7 protein tyrosine kinase 7, WNT4 - wingless-type mmtv integration site family, member 4, ROR2 - receptor tyrosine kinase-like orphan receptor 2,…
GO:0030879	mammary gland development	4.16e-05	0.0141	5.59	17456	21	1190	8	[BCL2L11 - bcl2-like 11 (apoptosis facilitator), B4GALT1 - udp-gal:betaglcnac beta 1,4- galactosyltransferase, polypeptide 1, NRG1 - neuregulin 1, ERBB2 - v-erb-b2 erythroblastic leukemia viral oncogene homolog 2, neuro/glioblastoma derived oncogene homolog (avian), LEF1 - lymphoid enhancer-binding factor 1, SOX9 - sry (sex determining region y)-box 9, IGF1R - insulin-like growth factor 1 recepto…
GO:0090175	regulation of establishment of planar polarity	4.16e-05	0.0137	5.59	17456	21	1190	8	[FZD1 - frizzled family receptor 1, VANGL2 - vang-like 2 (van gogh, drosophila), FZD6 - frizzled family receptor 6, GRHL3 - grainyhead-like 3 (drosophila), CELSR1 - cadherin, egf lag seven-pass g-type receptor 1 (flamingo homolog, drosophila), PTK7 - ptk7 protein tyrosine kinase 7, ROR2 - receptor tyrosine kinase-like orphan receptor 2, SFRP1 - secreted frizzled-related protein 1]
GO:0060071	Wnt receptor signaling pathway, planar cell polarity pathway	4.16e-05	0.0133	5.59	17456	21	1190	8	[FZD1 - frizzled family receptor 1, VANGL2 - vang-like 2 (van gogh, drosophila), FZD6 - frizzled family receptor 6, CELSR1 - cadherin, egf lag seven-pass g-type receptor 1 (flamingo homolog, drosophila), GRHL3 - grainyhead-like 3 (drosophila), PTK7 - ptk7 protein tyrosine kinase 7, ROR2 - receptor tyrosine kinase-like orphan receptor 2, SFRP1 - secreted frizzled-related protein 1]
GO:0034329	cell junction assembly	4.44e-05	0.0138	2.43	17456	145	1190	24	[PTPRK - protein tyrosine phosphatase, receptor type, k, MLLT4 - myeloid/lymphoid or mixed-lineage leukemia (trithorax homolog, drosophila); translocated to, 4, JUP - junction plakoglobin, PKP4 - plakophilin 4, PRKCI - protein kinase c, iota, NFASC - neurofascin, LAMC2 - laminin, gamma 2, INADL - inad-like (drosophila), CDH1 - cadherin 1, type 1, e-cadherin (epithelial), PARD6G - par-6 partitioni…
GO:0019219	regulation of nucleobase-containing compound metabolic process	4.93e-05	0.0149	1.23	17456	3389	1190	284	[TRPS1 - trichorhinophalangeal syndrome i, ZNF844 - zinc finger protein 844, CDCA7L - cell division cycle associated 7-like, TET3 - tet methylcytosine dioxygenase 3, PATZ1 - poz (btb) and at hook containing zinc finger 1, SRSF12 - serine/arginine-rich splicing factor 12, TNFRSF11A - tumor necrosis factor receptor superfamily, member 11a, nfkb activator, ZNF263 - zinc finger protein 263, ELF3 - e7…
GO:0008544	epidermis development	4.97e-05	0.0147	2.41	17456	146	1190	24	[BCL11B - b-cell cll/lymphoma 11b (zinc finger protein), EDARADD - edar-associated death domain, JUP - junction plakoglobin, ELF3 - e74-like factor 3 (ets domain transcription factor, epithelial-specific ), LAMC2 - laminin, gamma 2, TNFRSF19 - tumor necrosis factor receptor superfamily, member 19, FZD3 - frizzled family receptor 3, IRF6 - interferon regulatory factor 6, VANGL2 - vang-like 2 (van …
GO:0019438	aromatic compound biosynthetic process	5.07e-05	0.0146	1.28	17456	2518	1190	219	[ZNF844 - zinc finger protein 844, TRPS1 - trichorhinophalangeal syndrome i, CDCA7L - cell division cycle associated 7-like, PATZ1 - poz (btb) and at hook containing zinc finger 1, IRX5 - iroquois homeobox 5, ZNF263 - zinc finger protein 263, ELF3 - e74-like factor 3 (ets domain transcription factor, epithelial-specific ), RFC3 - replication factor c (activator 1) 3, 38kda, BCOR - bcl6 corepresso…
GO:0032502	developmental process	5.83e-05	0.0164	1.21	17456	3806	1190	314	[TRPS1 - trichorhinophalangeal syndrome i, RASGRP1 - ras guanyl releasing protein 1 (calcium and dag-regulated), EDARADD - edar-associated death domain, PATZ1 - poz (btb) and at hook containing zinc finger 1, TNFRSF11A - tumor necrosis factor receptor superfamily, member 11a, nfkb activator, MDM1 - mdm1 nuclear protein homolog (mouse), SPINT1 - serine peptidase inhibitor, kunitz type 1, IRX5 - ir…
GO:1901362	organic cyclic compound biosynthetic process	6.29e-05	0.0172	1.26	17456	2633	1190	227	[ZNF844 - zinc finger protein 844, TRPS1 - trichorhinophalangeal syndrome i, CDCA7L - cell division cycle associated 7-like, PATZ1 - poz (btb) and at hook containing zinc finger 1, ZNF263 - zinc finger protein 263, IRX5 - iroquois homeobox 5, ELF3 - e74-like factor 3 (ets domain transcription factor, epithelial-specific ), RFC3 - replication factor c (activator 1) 3, 38kda, ZNF317 - zinc finger p…
GO:0086005	regulation of ventricular cardiac muscle cell action potential	6.41e-05	0.0172	7.33	17456	12	1190	6	[DSP - desmoplakin, PKP2 - plakophilin 2, JUP - junction plakoglobin, SCN5A - sodium channel, voltage-gated, type v, alpha subunit, DSG2 - desmoglein 2, DSC2 - desmocollin 2]
GO:0050794	regulation of cellular process	7.7e-05	0.0202	1.12	17456	7654	1190	585	[RAB39B - rab39b, member ras oncogene family, MAGI3 - membrane associated guanylate kinase, ww and pdz domain containing 3, CDCA7L - cell division cycle associated 7-like, PATZ1 - poz (btb) and at hook containing zinc finger 1, SRSF12 - serine/arginine-rich splicing factor 12, RND2 - rho family gtpase 2, ADM2 - adrenomedullin 2, ZNF317 - zinc finger protein 317, FAM13B - family with sequence simi…
GO:0048732	gland development	7.92e-05	0.0203	2.65	17456	105	1190	19	[GATA3 - gata binding protein 3, BCL2L11 - bcl2-like 11 (apoptosis facilitator), EDARADD - edar-associated death domain, DKK3 - dickkopf 3 homolog (xenopus laevis), WNT4 - wingless-type mmtv integration site family, member 4, CDH1 - cadherin 1, type 1, e-cadherin (epithelial), FKBP4 - fk506 binding protein 4, 59kda, LEF1 - lymphoid enhancer-binding factor 1, IGF1R - insulin-like growth factor 1 r…
GO:0042476	odontogenesis	7.99e-05	0.02	2.83	17456	88	1190	17	[BCL2L11 - bcl2-like 11 (apoptosis facilitator), BCL11B - b-cell cll/lymphoma 11b (zinc finger protein), EDARADD - edar-associated death domain, TP63 - tumor protein p63, AQP3 - aquaporin 3 (gill blood group), SDC1 - syndecan 1, SOSTDC1 - sclerostin domain containing 1, BCOR - bcl6 corepressor, GLI3 - gli family zinc finger 3, LEF1 - lymphoid enhancer-binding factor 1, RUNX2 - runt-related transc…
GO:2000112	regulation of cellular macromolecule biosynthetic process	8.37e-05	0.0205	1.24	17456	3088	1190	260	[TRPS1 - trichorhinophalangeal syndrome i, ZNF844 - zinc finger protein 844, CDCA7L - cell division cycle associated 7-like, TET3 - tet methylcytosine dioxygenase 3, PATZ1 - poz (btb) and at hook containing zinc finger 1, TNFRSF11A - tumor necrosis factor receptor superfamily, member 11a, nfkb activator, ZNF263 - zinc finger protein 263, ELF3 - e74-like factor 3 (ets domain transcription factor, …
GO:0007411	axon guidance	9.12e-05	0.0219	1.83	17456	345	1190	43	[KIF5C - kinesin family member 5c, SEMA5A - sema domain, seven thrombospondin repeats (type 1 and type 1-like), transmembrane domain (tm) and short cytoplasmic domain, (semaphorin) 5a, KIAA1598 - kiaa1598, ITGA2 - integrin, alpha 2 (cd49b, alpha 2 subunit of vla-2 receptor), GLI3 - gli family zinc finger 3, ARHGAP39 - rho gtpase activating protein 39, DLG3 - discs, large homolog 3 (drosophila), U…
GO:0016055	Wnt receptor signaling pathway	9.34e-05	0.022	2.07	17456	220	1190	31	[TCF7 - transcription factor 7 (t-cell specific, hmg-box), JUP - junction plakoglobin, SDC1 - syndecan 1, DRD2 - dopamine receptor d2, MARK2 - map/microtubule affinity-regulating kinase 2, SOSTDC1 - sclerostin domain containing 1, WNT4 - wingless-type mmtv integration site family, member 4, RSPO1 - r-spondin 1, FZD1 - frizzled family receptor 1, VANGL2 - vang-like 2 (van gogh, drosophila), FZD6 -…
GO:0090179	planar cell polarity pathway involved in neural tube closure	0.000112	0.0258	6.77	17456	13	1190	6	[FZD1 - frizzled family receptor 1, VANGL2 - vang-like 2 (van gogh, drosophila), GRHL3 - grainyhead-like 3 (drosophila), CELSR1 - cadherin, egf lag seven-pass g-type receptor 1 (flamingo homolog, drosophila), PTK7 - ptk7 protein tyrosine kinase 7, SFRP1 - secreted frizzled-related protein 1]
GO:0090178	regulation of establishment of planar polarity involved in neural tube closure	0.000112	0.0253	6.77	17456	13	1190	6	[FZD1 - frizzled family receptor 1, VANGL2 - vang-like 2 (van gogh, drosophila), GRHL3 - grainyhead-like 3 (drosophila), CELSR1 - cadherin, egf lag seven-pass g-type receptor 1 (flamingo homolog, drosophila), PTK7 - ptk7 protein tyrosine kinase 7, SFRP1 - secreted frizzled-related protein 1]
GO:0042060	wound healing	0.000113	0.0251	3.29	17456	58	1190	13	[MAP3K1 - mitogen-activated protein kinase kinase kinase 1, e3 ubiquitin protein ligase, SDC1 - syndecan 1, PTK7 - ptk7 protein tyrosine kinase 7, TGFA - transforming growth factor, alpha, VANGL2 - vang-like 2 (van gogh, drosophila), POU2F3 - pou class 2 homeobox 3, GRHL3 - grainyhead-like 3 (drosophila), CELSR1 - cadherin, egf lag seven-pass g-type receptor 1 (flamingo homolog, drosophila), PDGF…
GO:0051171	regulation of nitrogen compound metabolic process	0.000116	0.0253	1.21	17456	3470	1190	287	[TRPS1 - trichorhinophalangeal syndrome i, ZNF844 - zinc finger protein 844, CDCA7L - cell division cycle associated 7-like, TET3 - tet methylcytosine dioxygenase 3, PATZ1 - poz (btb) and at hook containing zinc finger 1, SRSF12 - serine/arginine-rich splicing factor 12, TNFRSF11A - tumor necrosis factor receptor superfamily, member 11a, nfkb activator, ZNF263 - zinc finger protein 263, ELF3 - e7…
GO:0044271	cellular nitrogen compound biosynthetic process	0.000124	0.0265	1.25	17456	2595	1190	222	[ZNF844 - zinc finger protein 844, TRPS1 - trichorhinophalangeal syndrome i, CDCA7L - cell division cycle associated 7-like, PATZ1 - poz (btb) and at hook containing zinc finger 1, ZNF263 - zinc finger protein 263, IRX5 - iroquois homeobox 5, ELF3 - e74-like factor 3 (ets domain transcription factor, epithelial-specific ), RFC3 - replication factor c (activator 1) 3, 38kda, BCOR - bcl6 corepresso…
GO:0086036	regulation of cardiac muscle cell membrane potential	0.000125	0.0262	4.89	17456	24	1190	8	[SCN2B - sodium channel, voltage-gated, type ii, beta subunit, DSP - desmoplakin, PKP2 - plakophilin 2, SCN5A - sodium channel, voltage-gated, type v, alpha subunit, JUP - junction plakoglobin, EHD3 - eh-domain containing 3, DSG2 - desmoglein 2, DSC2 - desmocollin 2]
GO:0035148	tube formation	0.00013	0.0267	2.64	17456	100	1190	18	[GATA3 - gata binding protein 3, BCL2L11 - bcl2-like 11 (apoptosis facilitator), SHROOM3 - shroom family member 3, PTK7 - ptk7 protein tyrosine kinase 7, FZD3 - frizzled family receptor 3, CDH1 - cadherin 1, type 1, e-cadherin (epithelial), WNT4 - wingless-type mmtv integration site family, member 4, COBL - cordon-bleu homolog (mouse), GRHL2 - grainyhead-like 2 (drosophila), SFRP1 - secreted friz…
GO:0043583	ear development	0.000146	0.0295	8.15	17456	9	1190	5	[GATA3 - gata binding protein 3, BCL2L11 - bcl2-like 11 (apoptosis facilitator), DDR1 - discoidin domain receptor tyrosine kinase 1, STRA6 - stimulated by retinoic acid gene 6 homolog (mouse), SHROOM2 - shroom family member 2]
GO:0031571	mitotic G1 DNA damage checkpoint	0.000146	0.029	8.15	17456	9	1190	5	[TP73 - tumor protein p73, TP63 - tumor protein p63, CDK2 - cyclin-dependent kinase 2, RFWD3 - ring finger and wd repeat domain 3, TP53 - tumor protein p53]
GO:0050808	synapse organization	0.000148	0.0289	2.61	17456	101	1190	18	[RAB39B - rab39b, member ras oncogene family, FARP1 - ferm, rhogef (arhgef) and pleckstrin domain protein 1 (chondrocyte-derived), DRD2 - dopamine receptor d2, MYO6 - myosin vi, CACNB4 - calcium channel, voltage-dependent, beta 4 subunit, NFASC - neurofascin, CDH1 - cadherin 1, type 1, e-cadherin (epithelial), CADM1 - cell adhesion molecule 1, KY - kyphoscoliosis peptidase, AGRN - agrin, ERBB2 - …
GO:0086002	regulation of cardiac muscle cell action potential involved in contraction	0.000163	0.0314	5.4	17456	19	1190	7	[SCN2B - sodium channel, voltage-gated, type ii, beta subunit, DSP - desmoplakin, PKP2 - plakophilin 2, SCN5A - sodium channel, voltage-gated, type v, alpha subunit, JUP - junction plakoglobin, DSG2 - desmoglein 2, DSC2 - desmocollin 2]
GO:0065007	biological regulation	0.00019	0.0358	1.1	17456	8513	1190	640	[RAB39B - rab39b, member ras oncogene family, MAGI3 - membrane associated guanylate kinase, ww and pdz domain containing 3, CDCA7L - cell division cycle associated 7-like, PATZ1 - poz (btb) and at hook containing zinc finger 1, SRSF12 - serine/arginine-rich splicing factor 12, RND2 - rho family gtpase 2, DBF4 - dbf4 homolog (s. cerevisiae), ADM2 - adrenomedullin 2, ZNF317 - zinc finger protein 31…
GO:0001763	morphogenesis of a branching structure	0.000215	0.04	2.2	17456	160	1190	24	[MSX2 - msh homeobox 2, SRC - v-src sarcoma (schmidt-ruppin a-2) viral oncogene homolog (avian), SEMA5A - sema domain, seven thrombospondin repeats (type 1 and type 1-like), transmembrane domain (tm) and short cytoplasmic domain, (semaphorin) 5a, FOXA1 - forkhead box a1, ETV4 - ets variant 4, DRD2 - dopamine receptor d2, SPINT1 - serine peptidase inhibitor, kunitz type 1, CTNND2 - catenin (cadher…
GO:0009059	macromolecule biosynthetic process	0.000238	0.0435	1.23	17456	2758	1190	232	[ZNF844 - zinc finger protein 844, TRPS1 - trichorhinophalangeal syndrome i, CDCA7L - cell division cycle associated 7-like, PATZ1 - poz (btb) and at hook containing zinc finger 1, DBF4 - dbf4 homolog (s. cerevisiae), ZNF263 - zinc finger protein 263, IRX5 - iroquois homeobox 5, ELF3 - e74-like factor 3 (ets domain transcription factor, epithelial-specific ), RFC3 - replication factor c (activato…
GO:0010556	regulation of macromolecule biosynthetic process	0.000263	0.0473	1.21	17456	3169	1190	262	[ZNF844 - zinc finger protein 844, TRPS1 - trichorhinophalangeal syndrome i, CDCA7L - cell division cycle associated 7-like, TET3 - tet methylcytosine dioxygenase 3, PATZ1 - poz (btb) and at hook containing zinc finger 1, TNFRSF11A - tumor necrosis factor receptor superfamily, member 11a, nfkb activator, ZNF263 - zinc finger protein 263, ELF3 - e74-like factor 3 (ets domain transcription factor, …
GO:0061029	eyelid development in camera-type eye	0.000275	0.0488	7.33	17456	10	1190	5	[HDAC1 - histone deacetylase 1, GRHL3 - grainyhead-like 3 (drosophila), SOX11 - sry (sex determining region y)-box 11, STRA6 - stimulated by retinoic acid gene 6 homolog (mouse), TFAP2A - transcription factor ap-2 alpha (activating enhancer binding protein 2 alpha)]
GO:0002934	desmosome organization	0.000288	0.0503	9.78	17456	6	1190	4	[PVRL1 - poliovirus receptor-related 1 (herpesvirus entry mediator c), PKP2 - plakophilin 2, DSP - desmoplakin, JUP - junction plakoglobin]
GO:0086001	regulation of cardiac muscle cell action potential	0.000334	0.0575	4.89	17456	21	1190	7	[SCN2B - sodium channel, voltage-gated, type ii, beta subunit, DSP - desmoplakin, PKP2 - plakophilin 2, SCN5A - sodium channel, voltage-gated, type v, alpha subunit, JUP - junction plakoglobin, DSG2 - desmoglein 2, DSC2 - desmocollin 2]
GO:0001942	hair follicle development	0.000341	0.0578	3.88	17456	34	1190	9	[EDARADD - edar-associated death domain, FZD6 - frizzled family receptor 6, VANGL2 - vang-like 2 (van gogh, drosophila), CELSR1 - cadherin, egf lag seven-pass g-type receptor 1 (flamingo homolog, drosophila), PDGFA - platelet-derived growth factor alpha polypeptide, TNFRSF19 - tumor necrosis factor receptor superfamily, member 19, TFAP2C - transcription factor ap-2 gamma (activating enhancer bind…
GO:0030856	regulation of epithelial cell differentiation	0.000378	0.0631	2.93	17456	65	1190	13	[GATA3 - gata binding protein 3, TP63 - tumor protein p63, MSX2 - msh homeobox 2, AQP3 - aquaporin 3 (gill blood group), CD24 - cd24 molecule, PRKX - protein kinase, x-linked, TBX3 - t-box 3, VDR - vitamin d (1,25- dihydroxyvitamin d3) receptor, CYP27B1 - cytochrome p450, family 27, subfamily b, polypeptide 1, XDH - xanthine dehydrogenase, PROM1 - prominin 1, CTNNB1 - catenin (cadherin-associated…
GO:0002027	regulation of heart rate	0.000383	0.0631	3.09	17456	57	1190	12	[SCN2B - sodium channel, voltage-gated, type ii, beta subunit, PKP2 - plakophilin 2, DSP - desmoplakin, SCN5A - sodium channel, voltage-gated, type v, alpha subunit, JUP - junction plakoglobin, DRD2 - dopamine receptor d2, DSG2 - desmoglein 2, IRX5 - iroquois homeobox 5, TPM1 - tropomyosin 1 (alpha), KCNE1 - potassium voltage-gated channel, isk-related family, member 1, DSC2 - desmocollin 2, CACN…
GO:0060070	canonical Wnt receptor signaling pathway	0.000385	0.0624	2.68	17456	82	1190	15	[GATA3 - gata binding protein 3, TCF7 - transcription factor 7 (t-cell specific, hmg-box), JUP - junction plakoglobin, SDC1 - syndecan 1, PTK7 - ptk7 protein tyrosine kinase 7, WNT4 - wingless-type mmtv integration site family, member 4, FZD3 - frizzled family receptor 3, RSPO1 - r-spondin 1, LEF1 - lymphoid enhancer-binding factor 1, SFRP1 - secreted frizzled-related protein 1, FZD1 - frizzled f…
GO:0044773	mitotic DNA damage checkpoint	0.000438	0.0701	5.5	17456	16	1190	6	[TP73 - tumor protein p73, TP63 - tumor protein p63, CDK2 - cyclin-dependent kinase 2, RFWD3 - ring finger and wd repeat domain 3, TP53 - tumor protein p53, C10orf90 - chromosome 10 open reading frame 90]
GO:0050789	regulation of biological process	0.000445	0.0702	1.1	17456	8057	1190	605	[RAB39B - rab39b, member ras oncogene family, MAGI3 - membrane associated guanylate kinase, ww and pdz domain containing 3, CDCA7L - cell division cycle associated 7-like, PATZ1 - poz (btb) and at hook containing zinc finger 1, SRSF12 - serine/arginine-rich splicing factor 12, RND2 - rho family gtpase 2, DBF4 - dbf4 homolog (s. cerevisiae), ADM2 - adrenomedullin 2, ZNF317 - zinc finger protein 31…
GO:0040011	locomotion	0.000467	0.0727	1.4	17456	994	1190	95	[KIF5C - kinesin family member 5c, PTPRK - protein tyrosine phosphatase, receptor type, k, TNFRSF11A - tumor necrosis factor receptor superfamily, member 11a, nfkb activator, DRD2 - dopamine receptor d2, KIAA1598 - kiaa1598, MARK2 - map/microtubule affinity-regulating kinase 2, CX3CL1 - chemokine (c-x3-c motif) ligand 1, ARHGAP39 - rho gtpase activating protein 39, UNC5C - unc-5 homolog c (c. ele…
GO:0043588	skin development	0.000504	0.0774	3.41	17456	43	1190	10	[BCL11B - b-cell cll/lymphoma 11b (zinc finger protein), NGFR - nerve growth factor receptor, DSP - desmoplakin, JUP - junction plakoglobin, PDGFA - platelet-derived growth factor alpha polypeptide, TFAP2C - transcription factor ap-2 gamma (activating enhancer binding protein 2 gamma), CTNNB1 - catenin (cadherin-associated protein), beta 1, 88kda, TFAP2B - transcription factor ap-2 beta (activati…
GO:0060688	regulation of morphogenesis of a branching structure	0.000535	0.081	3.16	17456	51	1190	11	[ESR1 - estrogen receptor 1, TACSTD2 - tumor-associated calcium signal transducer 2, ETV4 - ets variant 4, PDGFA - platelet-derived growth factor alpha polypeptide, NTN4 - netrin 4, ETV5 - ets variant 5, FGFR2 - fibroblast growth factor receptor 2, CTNNB1 - catenin (cadherin-associated protein), beta 1, 88kda, CDH1 - cadherin 1, type 1, e-cadherin (epithelial), SFRP1 - secreted frizzled-related p…
GO:0033077	T cell differentiation in thymus	0.000537	0.0804	4.05	17456	29	1190	8	[BCL11B - b-cell cll/lymphoma 11b (zinc finger protein), TP53 - tumor protein p53, GLI3 - gli family zinc finger 3, CTNNB1 - catenin (cadherin-associated protein), beta 1, 88kda, WNT4 - wingless-type mmtv integration site family, member 4, MPZL2 - myelin protein zero-like 2, FZD7 - frizzled family receptor 7, RORC - rar-related orphan receptor c]
GO:0048863	stem cell differentiation	0.000541	0.0799	3.67	17456	36	1190	9	[JARID2 - jumonji, at rich interactive domain 2, MSX2 - msh homeobox 2, ELL3 - elongation factor rna polymerase ii-like 3, ETV4 - ets variant 4, KIT - v-kit hardy-zuckerman 4 feline sarcoma viral oncogene homolog, SOX10 - sry (sex determining region y)-box 10, SFRP1 - secreted frizzled-related protein 1, RUNX2 - runt-related transcription factor 2, MEGF10 - multiple egf-like-domains 10]
GO:0034765	regulation of ion transmembrane transport	0.000617	0.0899	2.34	17456	113	1190	18	[NEDD4L - neural precursor cell expressed, developmentally down-regulated 4-like, e3 ubiquitin protein ligase, DRD2 - dopamine receptor d2, IKBKB - inhibitor of kappa light polypeptide gene enhancer in b-cells, kinase beta, CASK - calcium/calmodulin-dependent serine protein kinase (maguk family), WNK3 - wnk lysine deficient protein kinase 3, KCNE1 - potassium voltage-gated channel, isk-related fa…
GO:0072643	interferon-gamma secretion	0.000636	0.0916	8.38	17456	7	1190	4	[GATA3 - gata binding protein 3, VTCN1 - v-set domain containing t cell activation inhibitor 1, TRIM27 - tripartite motif containing 27, F2RL1 - coagulation factor ii (thrombin) receptor-like 1]
GO:0061138	morphogenesis of a branching epithelium	0.000639	0.0909	2.12	17456	152	1190	22	[MSX2 - msh homeobox 2, SRC - v-src sarcoma (schmidt-ruppin a-2) viral oncogene homolog (avian), SEMA5A - sema domain, seven thrombospondin repeats (type 1 and type 1-like), transmembrane domain (tm) and short cytoplasmic domain, (semaphorin) 5a, FOXA1 - forkhead box a1, ETV4 - ets variant 4, SPINT1 - serine peptidase inhibitor, kunitz type 1, DDR1 - discoidin domain receptor tyrosine kinase 1, G…
GO:0046328	regulation of JNK cascade	0.000677	0.0951	2.21	17456	133	1190	20	[TP73 - tumor protein p73, MAGI3 - membrane associated guanylate kinase, ww and pdz domain containing 3, TNFRSF11A - tumor necrosis factor receptor superfamily, member 11a, nfkb activator, PTPLAD1 - protein tyrosine phosphatase-like a domain containing 1, KIAA1804 - mixed lineage kinase 4, SH3RF1 - sh3 domain containing ring finger 1, EPHB1 - eph receptor b1, SFRP1 - secreted frizzled-related pro…
GO:0002028	regulation of sodium ion transport	0.00074	0.103	3.26	17456	45	1190	10	[SCN2B - sodium channel, voltage-gated, type ii, beta subunit, PKP2 - plakophilin 2, SCN5A - sodium channel, voltage-gated, type v, alpha subunit, NEDD4L - neural precursor cell expressed, developmentally down-regulated 4-like, e3 ubiquitin protein ligase, DRD2 - dopamine receptor d2, SLC9A3R1 - solute carrier family 9, subfamily a (nhe3, cation proton antiporter 3), member 3 regulator 1, WNK3 - …
GO:0048608	reproductive structure development	0.00076	0.104	2.14	17456	144	1190	21	[GATA3 - gata binding protein 3, BCL2L11 - bcl2-like 11 (apoptosis facilitator), SRC - v-src sarcoma (schmidt-ruppin a-2) viral oncogene homolog (avian), PATZ1 - poz (btb) and at hook containing zinc finger 1, IRX5 - iroquois homeobox 5, FZD3 - frizzled family receptor 3, WNT4 - wingless-type mmtv integration site family, member 4, FKBP4 - fk506 binding protein 4, 59kda, SFRP1 - secreted frizzled…
GO:0002070	epithelial cell maturation	0.000771	0.105	6.11	17456	12	1190	5	[PGR - progesterone receptor, FOXA1 - forkhead box a1, TFCP2L1 - transcription factor cp2-like 1, KCNE1 - potassium voltage-gated channel, isk-related family, member 1, XBP1 - x-box binding protein 1]
GO:0048856	anatomical structure development	0.00081	0.109	1.24	17456	2304	1190	194	[TRPS1 - trichorhinophalangeal syndrome i, EDARADD - edar-associated death domain, PATZ1 - poz (btb) and at hook containing zinc finger 1, MDM1 - mdm1 nuclear protein homolog (mouse), SPINT1 - serine peptidase inhibitor, kunitz type 1, IRX5 - iroquois homeobox 5, ELF3 - e74-like factor 3 (ets domain transcription factor, epithelial-specific ), BCOR - bcl6 corepressor, ELF5 - e74-like factor 5 (et…
GO:0042475	odontogenesis of dentin-containing tooth	0.000855	0.113	2.84	17456	62	1190	12	[BCL11B - b-cell cll/lymphoma 11b (zinc finger protein), BCL2L11 - bcl2-like 11 (apoptosis facilitator), TP63 - tumor protein p63, EDARADD - edar-associated death domain, HDAC1 - histone deacetylase 1, SCN5A - sodium channel, voltage-gated, type v, alpha subunit, SOSTDC1 - sclerostin domain containing 1, GLI3 - gli family zinc finger 3, CTNNB1 - catenin (cadherin-associated protein), beta 1, 88kd…
GO:0010765	positive regulation of sodium ion transport	0.000902	0.118	4.89	17456	18	1190	6	[PKP2 - plakophilin 2, SCN5A - sodium channel, voltage-gated, type v, alpha subunit, NEDD4L - neural precursor cell expressed, developmentally down-regulated 4-like, e3 ubiquitin protein ligase, IKBKB - inhibitor of kappa light polypeptide gene enhancer in b-cells, kinase beta, WNK3 - wnk lysine deficient protein kinase 3, ANK3 - ankyrin 3, node of ranvier (ankyrin g)]
GO:0031326	regulation of cellular biosynthetic process	0.000929	0.12	1.19	17456	3303	1190	267	[TRPS1 - trichorhinophalangeal syndrome i, ZNF844 - zinc finger protein 844, CDCA7L - cell division cycle associated 7-like, TET3 - tet methylcytosine dioxygenase 3, PATZ1 - poz (btb) and at hook containing zinc finger 1, TNFRSF11A - tumor necrosis factor receptor superfamily, member 11a, nfkb activator, ZNF263 - zinc finger protein 263, ELF3 - e74-like factor 3 (ets domain transcription factor, …
GO:0030098	lymphocyte differentiation	0.00099	0.127	2.14	17456	137	1190	20	[GATA3 - gata binding protein 3, BCL11B - b-cell cll/lymphoma 11b (zinc finger protein), PATZ1 - poz (btb) and at hook containing zinc finger 1, TCF7 - transcription factor 7 (t-cell specific, hmg-box), RHOH - ras homolog family member h, TP53 - tumor protein p53, GLI3 - gli family zinc finger 3, WNT4 - wingless-type mmtv integration site family, member 4, MPZL2 - myelin protein zero-like 2, LEF1…
