# Supplementary material for: Computational analysis identifies a sponge interaction network between long non-coding RNAs and messenger RNAs in human breast cancer
Source: BMC Syst Biol. 2014 Jul 17;8:83. doi: 10.1186/1752-0509-8-83 (PMC4113672; doi:10.1186/1752-0509-8-83)
Supplement: Additional file 8 — Table S7 — Functional enrichment analysis for the small sub-network in the normal MMI-network. The table is produced by the GOrilla web tool and lists the results of the enrichment analysis of biological processes (GO terms) for genes participating in the small sub-network of the normal MMI-network. [file 1752-0509-8-83-S8.xlsx]

## Sheet: sheet1
GO Term	Description	P-value	FDR q-value	Enrichment	N	B	n	b	Genes
GO:0055114	oxidation-reduction process	4.53e-08	0.000521	3.1	17456	480	352	30	[PXDN - peroxidasin homolog (drosophila), DLD - dihydrolipoamide dehydrogenase, ACSS2 - acyl-coa synthetase short-chain family member 2, ADRA2A - adrenoceptor alpha 2a, GNG2 - guanine nucleotide binding protein (g protein), gamma 2, ABCD2 - atp-binding cassette, sub-family d (ald), member 2, ALDH3A2 - aldehyde dehydrogenase 3 family, member a2, HADHB - hydroxyacyl-coa dehydrogenase/3-ketoacyl-coa…
GO:0032502	developmental process	5.85e-08	0.000337	1.56	17456	3806	352	120	[BNIP3 - bcl2/adenovirus e1b 19kda interacting protein 3, CADM2 - cell adhesion molecule 2, TNS3 - tensin 3, EMP1 - epithelial membrane protein 1, FLT1 - fms-related tyrosine kinase 1 (vascular endothelial growth factor/vascular permeability factor receptor), SPARC - secreted protein, acidic, cysteine-rich (osteonectin), PARK2 - parkinson protein 2, e3 ubiquitin protein ligase (parkin), EBF3 - ea…
GO:0044767	single-organism developmental process	1.37e-07	0.000526	1.72	17456	2542	352	88	[PRELP - proline/arginine-rich end leucine-rich repeat protein, PTPRM - protein tyrosine phosphatase, receptor type, m, CADM2 - cell adhesion molecule 2, TNS3 - tensin 3, WNT11 - wingless-type mmtv integration site family, member 11, CAPN2 - calpain 2, (m/ii) large subunit, FLT1 - fms-related tyrosine kinase 1 (vascular endothelial growth factor/vascular permeability factor receptor), SPARC - sec…
GO:0044699	single-organism process	2.76e-07	0.000796	1.23	17456	9825	352	244	[BNIP3 - bcl2/adenovirus e1b 19kda interacting protein 3, BNIP3L - bcl2/adenovirus e1b 19kda interacting protein 3-like, ACTR1A - arp1 actin-related protein 1 homolog a, centractin alpha (yeast), ARHGEF15 - rho guanine nucleotide exchange factor (gef) 15, EMP1 - epithelial membrane protein 1, OPTN - optineurin, ZDHHC3 - zinc finger, dhhc-type containing 3, SPARC - secreted protein, acidic, cystei…
GO:0070887	cellular response to chemical stimulus	1.05e-06	0.00243	1.9	17456	1537	352	59	[BNIP3 - bcl2/adenovirus e1b 19kda interacting protein 3, WNT11 - wingless-type mmtv integration site family, member 11, ADRA2A - adrenoceptor alpha 2a, PGRMC2 - progesterone receptor membrane component 2, GNG2 - guanine nucleotide binding protein (g protein), gamma 2, SPARC - secreted protein, acidic, cysteine-rich (osteonectin), FLT1 - fms-related tyrosine kinase 1 (vascular endothelial growth …
GO:0032879	regulation of localization	1.68e-06	0.00323	1.95	17456	1376	352	54	[PTPRM - protein tyrosine phosphatase, receptor type, m, WNT11 - wingless-type mmtv integration site family, member 11, ADRA2A - adrenoceptor alpha 2a, FLT1 - fms-related tyrosine kinase 1 (vascular endothelial growth factor/vascular permeability factor receptor), MYCBP2 - myc binding protein 2, e3 ubiquitin protein ligase, HCAR2 - hydroxycarboxylic acid receptor 2, PPP3CB - protein phosphatase 3…
GO:0023051	regulation of signaling	1.73e-06	0.00285	1.75	17456	1978	352	70	[BNIP3 - bcl2/adenovirus e1b 19kda interacting protein 3, SDCBP - syndecan binding protein (syntenin), ARHGEF15 - rho guanine nucleotide exchange factor (gef) 15, WNT11 - wingless-type mmtv integration site family, member 11, ADRA2A - adrenoceptor alpha 2a, ARHGAP31 - rho gtpase activating protein 31, FLT1 - fms-related tyrosine kinase 1 (vascular endothelial growth factor/vascular permeability f…
GO:0010646	regulation of cell communication	2e-06	0.00288	1.75	17456	1986	352	70	[BNIP3 - bcl2/adenovirus e1b 19kda interacting protein 3, SDCBP - syndecan binding protein (syntenin), ARHGEF15 - rho guanine nucleotide exchange factor (gef) 15, WNT11 - wingless-type mmtv integration site family, member 11, ADRA2A - adrenoceptor alpha 2a, ARHGAP31 - rho gtpase activating protein 31, FLT1 - fms-related tyrosine kinase 1 (vascular endothelial growth factor/vascular permeability f…
GO:0044763	single-organism cellular process	3.08e-06	0.00394	1.25	17456	8562	352	215	[BNIP3 - bcl2/adenovirus e1b 19kda interacting protein 3, BNIP3L - bcl2/adenovirus e1b 19kda interacting protein 3-like, ACTR1A - arp1 actin-related protein 1 homolog a, centractin alpha (yeast), ARHGEF15 - rho guanine nucleotide exchange factor (gef) 15, EMP1 - epithelial membrane protein 1, OPTN - optineurin, SPARC - secreted protein, acidic, cysteine-rich (osteonectin), PLOD2 - procollagen-lys…
GO:0001525	angiogenesis	3.16e-06	0.00364	3.76	17456	224	352	17	[GPI - glucose-6-phosphate isomerase, MAPK14 - mitogen-activated protein kinase 14, MMRN2 - multimerin 2, EPAS1 - endothelial pas domain protein 1, COL4A1 - collagen, type iv, alpha 1, FZD5 - frizzled family receptor 5, ROBO4 - roundabout, axon guidance receptor, homolog 4 (drosophila), CAV1 - caveolin 1, caveolae protein, 22kda, FLT1 - fms-related tyrosine kinase 1 (vascular endothelial growth f…
GO:0031589	cell-substrate adhesion	3.27e-06	0.00343	5.22	17456	114	352	12	[VAMP3 - vesicle-associated membrane protein 3 (cellubrevin), RHOA - ras homolog family member a, PARVA - parvin, alpha, FZD4 - frizzled family receptor 4, ITGB1 - integrin, beta 1 (fibronectin receptor, beta polypeptide, antigen cd29 includes mdf2, msk12), ITGB1BP1 - integrin beta 1 binding protein 1, SORBS1 - sorbin and sh3 domain containing 1, SNED1 - sushi, nidogen and egf-like domains 1, ECM…
GO:1901700	response to oxygen-containing compound	3.62e-06	0.00347	2.14	17456	950	352	41	[BNIP3 - bcl2/adenovirus e1b 19kda interacting protein 3, PXDN - peroxidasin homolog (drosophila), WNT11 - wingless-type mmtv integration site family, member 11, PDE2A - phosphodiesterase 2a, cgmp-stimulated, GNG2 - guanine nucleotide binding protein (g protein), gamma 2, FGF2 - fibroblast growth factor 2 (basic), SPARC - secreted protein, acidic, cysteine-rich (osteonectin), RHOA - ras homolog f…
GO:0044057	regulation of system process	4.97e-06	0.0044	2.76	17456	449	352	25	[PTPRM - protein tyrosine phosphatase, receptor type, m, ADRA2A - adrenoceptor alpha 2a, CELF2 - cugbp, elav-like family member 2, ODZ4 - odz, odd oz/ten-m homolog 4 (drosophila), NAT8L - n-acetyltransferase 8-like (gcn5-related, putative), HCAR2 - hydroxycarboxylic acid receptor 2, RHOA - ras homolog family member a, ANXA6 - annexin a6, PPP3CB - protein phosphatase 3, catalytic subunit, beta iso…
GO:0044255	cellular lipid metabolic process	5.16e-06	0.00425	2.28	17456	762	352	35	[DGAT1 - diacylglycerol o-acyltransferase 1, STS - steroid sulfatase (microsomal), isozyme s, ABCD2 - atp-binding cassette, sub-family d (ald), member 2, FGF2 - fibroblast growth factor 2 (basic), ALDH3A2 - aldehyde dehydrogenase 3 family, member a2, LPL - lipoprotein lipase, HADHB - hydroxyacyl-coa dehydrogenase/3-ketoacyl-coa thiolase/enoyl-coa hydratase (trifunctional protein), beta subunit, Q…
GO:0006641	triglyceride metabolic process	8.89e-06	0.00683	5.77	17456	86	352	10	[DGAT1 - diacylglycerol o-acyltransferase 1, GPAM - glycerol-3-phosphate acyltransferase, mitochondrial, DGAT2 - diacylglycerol o-acyltransferase 2, PRKACA - protein kinase, camp-dependent, catalytic, alpha, ABHD5 - abhydrolase domain containing 5, PTPN11 - protein tyrosine phosphatase, non-receptor type 11, CAV1 - caveolin 1, caveolae protein, 22kda, GPD1 - glycerol-3-phosphate dehydrogenase 1 (…
GO:0006112	energy reserve metabolic process	1.04e-05	0.00746	4.33	17456	149	352	13	[EPM2A - epilepsy, progressive myoclonus type 2a, lafora disease (laforin), GYG2 - glycogenin 2, ADRA2A - adrenoceptor alpha 2a, GBE1 - glucan (1,4-alpha-), branching enzyme 1, GNG2 - guanine nucleotide binding protein (g protein), gamma 2, PRKAR2B - protein kinase, camp-dependent, regulatory, type ii, beta, KCNB1 - potassium voltage-gated channel, shab-related subfamily, member 1, KL - klotho, P…
GO:1901701	cellular response to oxygen-containing compound	1.42e-05	0.0096	2.44	17456	570	352	28	[BNIP3 - bcl2/adenovirus e1b 19kda interacting protein 3, PXDN - peroxidasin homolog (drosophila), WNT11 - wingless-type mmtv integration site family, member 11, PDE2A - phosphodiesterase 2a, cgmp-stimulated, GNG2 - guanine nucleotide binding protein (g protein), gamma 2, FGF2 - fibroblast growth factor 2 (basic), KL - klotho, FZD4 - frizzled family receptor 4, ITGB1 - integrin, beta 1 (fibronect…
GO:0044281	small molecule metabolic process	1.43e-05	0.00915	1.64	17456	2142	352	71	[PRELP - proline/arginine-rich end leucine-rich repeat protein, SLC19A3 - solute carrier family 19, member 3, FMOD - fibromodulin, PFKFB3 - 6-phosphofructo-2-kinase/fructose-2,6-biphosphatase 3, ADRA2A - adrenoceptor alpha 2a, GNG2 - guanine nucleotide binding protein (g protein), gamma 2, GNS - glucosamine (n-acetyl)-6-sulfatase, MAOA - monoamine oxidase a, QKI - qki, kh domain containing, rna b…
GO:0006639	acylglycerol metabolic process	1.48e-05	0.00895	5.45	17456	91	352	10	[DGAT1 - diacylglycerol o-acyltransferase 1, GPAM - glycerol-3-phosphate acyltransferase, mitochondrial, DGAT2 - diacylglycerol o-acyltransferase 2, PRKACA - protein kinase, camp-dependent, catalytic, alpha, ABHD5 - abhydrolase domain containing 5, PTPN11 - protein tyrosine phosphatase, non-receptor type 11, CAV1 - caveolin 1, caveolae protein, 22kda, GPD1 - glycerol-3-phosphate dehydrogenase 1 (…
GO:0042221	response to chemical stimulus	1.59e-05	0.00916	1.57	17456	2596	352	82	[BNIP3 - bcl2/adenovirus e1b 19kda interacting protein 3, PTPRM - protein tyrosine phosphatase, receptor type, m, SDCBP - syndecan binding protein (syntenin), WNT11 - wingless-type mmtv integration site family, member 11, ABLIM3 - actin binding lim protein family, member 3, PGRMC2 - progesterone receptor membrane component 2, ADRA2A - adrenoceptor alpha 2a, GNG2 - guanine nucleotide binding prote…
GO:0006638	neutral lipid metabolic process	1.63e-05	0.00893	5.39	17456	92	352	10	[DGAT1 - diacylglycerol o-acyltransferase 1, GPAM - glycerol-3-phosphate acyltransferase, mitochondrial, DGAT2 - diacylglycerol o-acyltransferase 2, PRKACA - protein kinase, camp-dependent, catalytic, alpha, ABHD5 - abhydrolase domain containing 5, PTPN11 - protein tyrosine phosphatase, non-receptor type 11, CAV1 - caveolin 1, caveolae protein, 22kda, GPD1 - glycerol-3-phosphate dehydrogenase 1 (…
GO:0055089	fatty acid homeostasis	1.89e-05	0.0099	22.04	17456	9	352	4	[DGAT1 - diacylglycerol o-acyltransferase 1, GPAM - glycerol-3-phosphate acyltransferase, mitochondrial, DGAT2 - diacylglycerol o-acyltransferase 2, MLXIPL - mlx interacting protein-like]
GO:0048646	anatomical structure formation involved in morphogenesis	2.16e-05	0.0108	2.3	17456	648	352	30	[PTPRM - protein tyrosine phosphatase, receptor type, m, GJC1 - gap junction protein, gamma 1, 45kda, WNT11 - wingless-type mmtv integration site family, member 11, SEPT2 - septin 2, CAPN2 - calpain 2, (m/ii) large subunit, TWIST1 - twist homolog 1 (drosophila), ODZ4 - odz, odd oz/ten-m homolog 4 (drosophila), FLT1 - fms-related tyrosine kinase 1 (vascular endothelial growth factor/vascular perme…
GO:0032386	regulation of intracellular transport	2.74e-05	0.0132	3.19	17456	264	352	17	[INPP5K - inositol polyphosphate-5-phosphatase k, MAPK14 - mitogen-activated protein kinase 14, MYO1C - myosin ic, KANK1 - kn motif and ankyrin repeat domains 1, PKDCC - protein kinase domain containing, cytoplasmic homolog (mouse), CD36 - cd36 molecule (thrombospondin receptor), TLR4 - toll-like receptor 4, PDE2A - phosphodiesterase 2a, cgmp-stimulated, CASQ2 - calsequestrin 2 (cardiac muscle), …
GO:0048869	cellular developmental process	3.02e-05	0.0139	1.67	17456	1871	352	63	[BNIP3 - bcl2/adenovirus e1b 19kda interacting protein 3, WNT11 - wingless-type mmtv integration site family, member 11, THPO - thrombopoietin, FLT1 - fms-related tyrosine kinase 1 (vascular endothelial growth factor/vascular permeability factor receptor), MYCBP2 - myc binding protein 2, e3 ubiquitin protein ligase, ZFPM2 - zinc finger protein, multitype 2, PPP3CB - protein phosphatase 3, catalyt…
GO:0032880	regulation of protein localization	3.45e-05	0.0153	2.73	17456	382	352	21	[INPP5K - inositol polyphosphate-5-phosphatase k, MAPK14 - mitogen-activated protein kinase 14, MYO1C - myosin ic, KANK1 - kn motif and ankyrin repeat domains 1, SEPT2 - septin 2, PKDCC - protein kinase domain containing, cytoplasmic homolog (mouse), CD36 - cd36 molecule (thrombospondin receptor), TLR4 - toll-like receptor 4, PDE2A - phosphodiesterase 2a, cgmp-stimulated, TWIST1 - twist homolog 1…
GO:0019216	regulation of lipid metabolic process	3.6e-05	0.0154	3.43	17456	217	352	15	[SLC25A20 - solute carrier family 25 (carnitine/acylcarnitine translocase), member 20, DLD - dihydrolipoamide dehydrogenase, TWIST1 - twist homolog 1 (drosophila), ADRA2A - adrenoceptor alpha 2a, ABHD5 - abhydrolase domain containing 5, ABCD2 - atp-binding cassette, sub-family d (ald), member 2, CAV1 - caveolin 1, caveolae protein, 22kda, FLT1 - fms-related tyrosine kinase 1 (vascular endothelial…
GO:0009966	regulation of signal transduction	3.88e-05	0.0159	1.69	17456	1729	352	59	[BNIP3 - bcl2/adenovirus e1b 19kda interacting protein 3, SDCBP - syndecan binding protein (syntenin), ARHGEF15 - rho guanine nucleotide exchange factor (gef) 15, WNT11 - wingless-type mmtv integration site family, member 11, ADRA2A - adrenoceptor alpha 2a, ARHGAP31 - rho gtpase activating protein 31, FLT1 - fms-related tyrosine kinase 1 (vascular endothelial growth factor/vascular permeability f…
GO:0044710	single-organism metabolic process	4.27e-05	0.017	1.54	17456	2584	352	80	[PRELP - proline/arginine-rich end leucine-rich repeat protein, SLC19A3 - solute carrier family 19, member 3, FMOD - fibromodulin, PFKFB3 - 6-phosphofructo-2-kinase/fructose-2,6-biphosphatase 3, ADRA2A - adrenoceptor alpha 2a, GNG2 - guanine nucleotide binding protein (g protein), gamma 2, GNS - glucosamine (n-acetyl)-6-sulfatase, MAOA - monoamine oxidase a, QKI - qki, kh domain containing, rna b…
GO:0033157	regulation of intracellular protein transport	4.48e-05	0.0172	3.77	17456	171	352	13	[INPP5K - inositol polyphosphate-5-phosphatase k, MAPK14 - mitogen-activated protein kinase 14, MYO1C - myosin ic, KANK1 - kn motif and ankyrin repeat domains 1, PKDCC - protein kinase domain containing, cytoplasmic homolog (mouse), CD36 - cd36 molecule (thrombospondin receptor), PDE2A - phosphodiesterase 2a, cgmp-stimulated, TLR4 - toll-like receptor 4, ASPH - aspartate beta-hydroxylase, ADIPOQ …
GO:0048856	anatomical structure development	4.82e-05	0.0179	1.57	17456	2304	352	73	[PRELP - proline/arginine-rich end leucine-rich repeat protein, CADM2 - cell adhesion molecule 2, TNS3 - tensin 3, WNT11 - wingless-type mmtv integration site family, member 11, CAPN2 - calpain 2, (m/ii) large subunit, EMP1 - epithelial membrane protein 1, SPARC - secreted protein, acidic, cysteine-rich (osteonectin), ZFPM2 - zinc finger protein, multitype 2, PARK2 - parkinson protein 2, e3 ubiqu…
GO:0019915	lipid storage	5.05e-05	0.0182	11.81	17456	21	352	5	[DGAT1 - diacylglycerol o-acyltransferase 1, CD36 - cd36 molecule (thrombospondin receptor), DGAT2 - diacylglycerol o-acyltransferase 2, CAV1 - caveolin 1, caveolae protein, 22kda, ACVR1C - activin a receptor, type ic]
GO:0051270	regulation of cellular component movement	5.25e-05	0.0183	2.51	17456	454	352	23	[PTPRM - protein tyrosine phosphatase, receptor type, m, LAMA4 - laminin, alpha 4, NRP1 - neuropilin 1, MYO1C - myosin ic, KANK1 - kn motif and ankyrin repeat domains 1, WNT11 - wingless-type mmtv integration site family, member 11, MMRN2 - multimerin 2, TWIST1 - twist homolog 1 (drosophila), ADRA2A - adrenoceptor alpha 2a, HDAC9 - histone deacetylase 9, PLXNA4 - plexin a4, ROBO4 - roundabout, ax…
GO:1901652	response to peptide	5.37e-05	0.0182	2.81	17456	335	352	19	[MAPK14 - mitogen-activated protein kinase 14, INPP5K - inositol polyphosphate-5-phosphatase k, SORT1 - sortilin 1, HDAC9 - histone deacetylase 9, GNG2 - guanine nucleotide binding protein (g protein), gamma 2, SPARC - secreted protein, acidic, cysteine-rich (osteonectin), GNAI1 - guanine nucleotide binding protein (g protein), alpha inhibiting activity polypeptide 1, FGF2 - fibroblast growth fac…
GO:0016043	cellular component organization	5.84e-05	0.0192	1.44	17456	3373	352	98	[BNIP3 - bcl2/adenovirus e1b 19kda interacting protein 3, ATPAF1 - atp synthase mitochondrial f1 complex assembly factor 1, CADM2 - cell adhesion molecule 2, SDCBP - syndecan binding protein (syntenin), FMOD - fibromodulin, OPTN - optineurin, PARK2 - parkinson protein 2, e3 ubiquitin protein ligase (parkin), PLOD2 - procollagen-lysine, 2-oxoglutarate 5-dioxygenase 2, NAV1 - neuron navigator 1, AI…
GO:0006886	intracellular protein transport	6.37e-05	0.0204	2.32	17456	555	352	26	[VAMP3 - vesicle-associated membrane protein 3 (cellubrevin), SDCBP - syndecan binding protein (syntenin), PDE2A - phosphodiesterase 2a, cgmp-stimulated, TRAK2 - trafficking protein, kinesin binding 2, OPTN - optineurin, ZDHHC3 - zinc finger, dhhc-type containing 3, FGF2 - fibroblast growth factor 2 (basic), STX12 - syntaxin 12, ICMT - isoprenylcysteine carboxyl methyltransferase, AKAP12 - a kina…
GO:0010876	lipid localization	6.43e-05	0.02	11.27	17456	22	352	5	[DGAT1 - diacylglycerol o-acyltransferase 1, CD36 - cd36 molecule (thrombospondin receptor), DGAT2 - diacylglycerol o-acyltransferase 2, CAV1 - caveolin 1, caveolae protein, 22kda, ACVR1C - activin a receptor, type ic]
GO:0051050	positive regulation of transport	6.76e-05	0.0205	2.41	17456	493	352	24	[MAPK14 - mitogen-activated protein kinase 14, INPP5K - inositol polyphosphate-5-phosphatase k, MYO1C - myosin ic, KANK1 - kn motif and ankyrin repeat domains 1, CD36 - cd36 molecule (thrombospondin receptor), TLR4 - toll-like receptor 4, TWIST1 - twist homolog 1 (drosophila), ADRA2A - adrenoceptor alpha 2a, CAV1 - caveolin 1, caveolae protein, 22kda, ADIPOQ - adiponectin, c1q and collagen domain…
GO:0051239	regulation of multicellular organismal process	6.99e-05	0.0207	1.65	17456	1805	352	60	[PTPRM - protein tyrosine phosphatase, receptor type, m, ARHGEF15 - rho guanine nucleotide exchange factor (gef) 15, WNT11 - wingless-type mmtv integration site family, member 11, ZEB1 - zinc finger e-box binding homeobox 1, TOB2 - transducer of erbb2, 2, ADRA2A - adrenoceptor alpha 2a, FLT1 - fms-related tyrosine kinase 1 (vascular endothelial growth factor/vascular permeability factor receptor)…
GO:0036155	acylglycerol acyl-chain remodeling	7.89e-05	0.0227	29.75	17456	5	352	3	[DGAT1 - diacylglycerol o-acyltransferase 1, DGAT2 - diacylglycerol o-acyltransferase 2, PNPLA2 - patatin-like phospholipase domain containing 2]
GO:0071310	cellular response to organic substance	8.02e-05	0.0225	1.78	17456	1309	352	47	[WNT11 - wingless-type mmtv integration site family, member 11, PDE2A - phosphodiesterase 2a, cgmp-stimulated, ADRA2A - adrenoceptor alpha 2a, PGRMC2 - progesterone receptor membrane component 2, ITSN1 - intersectin 1 (sh3 domain protein), GNG2 - guanine nucleotide binding protein (g protein), gamma 2, FGF2 - fibroblast growth factor 2 (basic), FLT1 - fms-related tyrosine kinase 1 (vascular endot…
GO:0071840	cellular component organization or biogenesis	8.38e-05	0.023	1.43	17456	3404	352	98	[BNIP3 - bcl2/adenovirus e1b 19kda interacting protein 3, ATPAF1 - atp synthase mitochondrial f1 complex assembly factor 1, CADM2 - cell adhesion molecule 2, SDCBP - syndecan binding protein (syntenin), FMOD - fibromodulin, OPTN - optineurin, PARK2 - parkinson protein 2, e3 ubiquitin protein ligase (parkin), PLOD2 - procollagen-lysine, 2-oxoglutarate 5-dioxygenase 2, NAV1 - neuron navigator 1, AI…
GO:0010033	response to organic substance	8.71e-05	0.0233	1.63	17456	1859	352	61	[WNT11 - wingless-type mmtv integration site family, member 11, ADRA2A - adrenoceptor alpha 2a, PGRMC2 - progesterone receptor membrane component 2, GNG2 - guanine nucleotide binding protein (g protein), gamma 2, SPARC - secreted protein, acidic, cysteine-rich (osteonectin), FLT1 - fms-related tyrosine kinase 1 (vascular endothelial growth factor/vascular permeability factor receptor), PPP3CB - p…
GO:0010627	regulation of intracellular protein kinase cascade	9.35e-05	0.0245	2.12	17456	702	352	30	[SDCBP - syndecan binding protein (syntenin), PDE4A - phosphodiesterase 4a, camp-specific, WNT11 - wingless-type mmtv integration site family, member 11, ADRA2A - adrenoceptor alpha 2a, ITSN1 - intersectin 1 (sh3 domain protein), FLT1 - fms-related tyrosine kinase 1 (vascular endothelial growth factor/vascular permeability factor receptor), FGF2 - fibroblast growth factor 2 (basic), PARK2 - parki…
GO:0015980	energy derivation by oxidation of organic compounds	0.0001	0.0257	3.48	17456	185	352	13	[EPM2A - epilepsy, progressive myoclonus type 2a, lafora disease (laforin), GYG2 - glycogenin 2, ADRA2A - adrenoceptor alpha 2a, GBE1 - glucan (1,4-alpha-), branching enzyme 1, GNG2 - guanine nucleotide binding protein (g protein), gamma 2, PRKAR2B - protein kinase, camp-dependent, regulatory, type ii, beta, KCNB1 - potassium voltage-gated channel, shab-related subfamily, member 1, KL - klotho, P…
GO:0010243	response to organic nitrogen	0.000104	0.0261	2.25	17456	572	352	26	[PDE2A - phosphodiesterase 2a, cgmp-stimulated, GNG2 - guanine nucleotide binding protein (g protein), gamma 2, SPARC - secreted protein, acidic, cysteine-rich (osteonectin), FGF2 - fibroblast growth factor 2 (basic), RHOA - ras homolog family member a, KL - klotho, SORBS1 - sorbin and sh3 domain containing 1, GPD1 - glycerol-3-phosphate dehydrogenase 1 (soluble), ACVR1C - activin a receptor, typ…
GO:0032787	monocarboxylic acid metabolic process	0.000115	0.0282	2.58	17456	385	352	20	[PHYH - phytanoyl-coa 2-hydroxylase, MAPK14 - mitogen-activated protein kinase 14, ADIPOR2 - adiponectin receptor 2, DLD - dihydrolipoamide dehydrogenase, ACSS2 - acyl-coa synthetase short-chain family member 2, ACOX1 - acyl-coa oxidase 1, palmitoyl, ABHD5 - abhydrolase domain containing 5, ABCD2 - atp-binding cassette, sub-family d (ald), member 2, LPL - lipoprotein lipase, ADIPOQ - adiponectin,…
GO:0045834	positive regulation of lipid metabolic process	0.000117	0.0282	4.75	17456	94	352	9	[TWIST1 - twist homolog 1 (drosophila), SORBS1 - sorbin and sh3 domain containing 1, MLXIPL - mlx interacting protein-like, ABHD5 - abhydrolase domain containing 5, ABCD2 - atp-binding cassette, sub-family d (ald), member 2, FGF2 - fibroblast growth factor 2 (basic), FLT1 - fms-related tyrosine kinase 1 (vascular endothelial growth factor/vascular permeability factor receptor), PNPLA2 - patatin-l…
GO:0043434	response to peptide hormone stimulus	0.000118	0.0278	2.74	17456	326	352	18	[INPP5K - inositol polyphosphate-5-phosphatase k, SORT1 - sortilin 1, HDAC9 - histone deacetylase 9, GNG2 - guanine nucleotide binding protein (g protein), gamma 2, SPARC - secreted protein, acidic, cysteine-rich (osteonectin), GNAI1 - guanine nucleotide binding protein (g protein), alpha inhibiting activity polypeptide 1, FGF2 - fibroblast growth factor 2 (basic), ADIPOQ - adiponectin, c1q and c…
GO:0070201	regulation of establishment of protein localization	0.000123	0.0283	2.73	17456	327	352	18	[INPP5K - inositol polyphosphate-5-phosphatase k, MAPK14 - mitogen-activated protein kinase 14, MYO1C - myosin ic, KANK1 - kn motif and ankyrin repeat domains 1, PKDCC - protein kinase domain containing, cytoplasmic homolog (mouse), CD36 - cd36 molecule (thrombospondin receptor), TLR4 - toll-like receptor 4, PDE2A - phosphodiesterase 2a, cgmp-stimulated, TWIST1 - twist homolog 1 (drosophila), SH3…
GO:2000145	regulation of cell motility	0.000137	0.031	2.47	17456	421	352	21	[PTPRM - protein tyrosine phosphatase, receptor type, m, LAMA4 - laminin, alpha 4, NRP1 - neuropilin 1, MYO1C - myosin ic, WNT11 - wingless-type mmtv integration site family, member 11, KANK1 - kn motif and ankyrin repeat domains 1, MMRN2 - multimerin 2, TWIST1 - twist homolog 1 (drosophila), ADRA2A - adrenoceptor alpha 2a, HDAC9 - histone deacetylase 9, ROBO4 - roundabout, axon guidance receptor…
GO:0006631	fatty acid metabolic process	0.000142	0.0314	3.04	17456	245	352	15	[PHYH - phytanoyl-coa 2-hydroxylase, MAPK14 - mitogen-activated protein kinase 14, ADIPOR2 - adiponectin receptor 2, ACOX1 - acyl-coa oxidase 1, palmitoyl, ABHD5 - abhydrolase domain containing 5, ABCD2 - atp-binding cassette, sub-family d (ald), member 2, LPL - lipoprotein lipase, ADIPOQ - adiponectin, c1q and collagen domain containing, PRKAR2B - protein kinase, camp-dependent, regulatory, type…
GO:0030154	cell differentiation	0.000147	0.0321	1.75	17456	1305	352	46	[BNIP3 - bcl2/adenovirus e1b 19kda interacting protein 3, TACC1 - transforming, acidic coiled-coil containing protein 1, GJC1 - gap junction protein, gamma 1, 45kda, WNT11 - wingless-type mmtv integration site family, member 11, THPO - thrombopoietin, PKDCC - protein kinase domain containing, cytoplasmic homolog (mouse), PDE2A - phosphodiesterase 2a, cgmp-stimulated, TWIST1 - twist homolog 1 (dro…
GO:0051240	positive regulation of multicellular organismal process	0.000148	0.0316	2.29	17456	519	352	24	[PTPRM - protein tyrosine phosphatase, receptor type, m, INPP5K - inositol polyphosphate-5-phosphatase k, WNT11 - wingless-type mmtv integration site family, member 11, PKDCC - protein kinase domain containing, cytoplasmic homolog (mouse), CLIC5 - chloride intracellular channel 5, CD36 - cd36 molecule (thrombospondin receptor), TLR4 - toll-like receptor 4, TOB2 - transducer of erbb2, 2, TWIST1 - …
GO:0040012	regulation of locomotion	0.000149	0.0313	2.4	17456	455	352	22	[PTPRM - protein tyrosine phosphatase, receptor type, m, LAMA4 - laminin, alpha 4, NRP1 - neuropilin 1, MYO1C - myosin ic, KANK1 - kn motif and ankyrin repeat domains 1, WNT11 - wingless-type mmtv integration site family, member 11, MMRN2 - multimerin 2, TWIST1 - twist homolog 1 (drosophila), ADRA2A - adrenoceptor alpha 2a, HDAC9 - histone deacetylase 9, PLXNA4 - plexin a4, ROBO4 - roundabout, ax…
GO:0071417	cellular response to organic nitrogen	0.00016	0.0329	2.67	17456	334	352	18	[INPP5K - inositol polyphosphate-5-phosphatase k, PDE2A - phosphodiesterase 2a, cgmp-stimulated, CASQ2 - calsequestrin 2 (cardiac muscle), HDAC9 - histone deacetylase 9, COL4A1 - collagen, type iv, alpha 1, GNG2 - guanine nucleotide binding protein (g protein), gamma 2, FGF2 - fibroblast growth factor 2 (basic), ADIPOQ - adiponectin, c1q and collagen domain containing, PRKAR2B - protein kinase, c…
GO:0032844	regulation of homeostatic process	0.000161	0.0326	2.87	17456	276	352	16	[INPP5K - inositol polyphosphate-5-phosphatase k, MAPK14 - mitogen-activated protein kinase 14, WASF3 - was protein family, member 3, ACOX1 - acyl-coa oxidase 1, palmitoyl, ADRA2A - adrenoceptor alpha 2a, CASQ2 - calsequestrin 2 (cardiac muscle), ODZ4 - odz, odd oz/ten-m homolog 4 (drosophila), CAV1 - caveolin 1, caveolae protein, 22kda, FGF2 - fibroblast growth factor 2 (basic), ASPH - aspartate…
GO:0044707	single-multicellular organism process	0.000166	0.0331	1.47	17456	2732	352	81	[WNT11 - wingless-type mmtv integration site family, member 11, THPO - thrombopoietin, EMP1 - epithelial membrane protein 1, ADRA2A - adrenoceptor alpha 2a, GNG2 - guanine nucleotide binding protein (g protein), gamma 2, SPARC - secreted protein, acidic, cysteine-rich (osteonectin), FLT1 - fms-related tyrosine kinase 1 (vascular endothelial growth factor/vascular permeability factor receptor), ZF…
GO:0044242	cellular lipid catabolic process	0.000171	0.0333	4.1	17456	121	352	10	[PHYH - phytanoyl-coa 2-hydroxylase, HADHB - hydroxyacyl-coa dehydrogenase/3-ketoacyl-coa thiolase/enoyl-coa hydratase (trifunctional protein), beta subunit, PRKACA - protein kinase, camp-dependent, catalytic, alpha, ACOX1 - acyl-coa oxidase 1, palmitoyl, ABHD5 - abhydrolase domain containing 5, ABCD2 - atp-binding cassette, sub-family d (ald), member 2, LPL - lipoprotein lipase, PNPLA2 - patatin…
GO:0032501	multicellular organismal process	0.000174	0.0333	1.46	17456	2778	352	82	[WNT11 - wingless-type mmtv integration site family, member 11, THPO - thrombopoietin, EMP1 - epithelial membrane protein 1, ADRA2A - adrenoceptor alpha 2a, GNG2 - guanine nucleotide binding protein (g protein), gamma 2, SPARC - secreted protein, acidic, cysteine-rich (osteonectin), FLT1 - fms-related tyrosine kinase 1 (vascular endothelial growth factor/vascular permeability factor receptor), ZF…
GO:0070848	response to growth factor stimulus	0.000174	0.0328	2.32	17456	492	352	23	[MAPK14 - mitogen-activated protein kinase 14, INPP5K - inositol polyphosphate-5-phosphatase k, NRP1 - neuropilin 1, MYO1C - myosin ic, SORT1 - sortilin 1, PDE2A - phosphodiesterase 2a, cgmp-stimulated, ITSN1 - intersectin 1 (sh3 domain protein), CDKN2B - cyclin-dependent kinase inhibitor 2b (p15, inhibits cdk4), FGF2 - fibroblast growth factor 2 (basic), FLT1 - fms-related tyrosine kinase 1 (vas…
GO:0051129	negative regulation of cellular component organization	0.000179	0.0332	2.65	17456	337	352	18	[BNIP3 - bcl2/adenovirus e1b 19kda interacting protein 3, INPP5K - inositol polyphosphate-5-phosphatase k, NRP1 - neuropilin 1, ARHGEF15 - rho guanine nucleotide exchange factor (gef) 15, KANK1 - kn motif and ankyrin repeat domains 1, TWIST1 - twist homolog 1 (drosophila), PARK2 - parkinson protein 2, e3 ubiquitin protein ligase (parkin), ADIPOQ - adiponectin, c1q and collagen domain containing, …
GO:0050994	regulation of lipid catabolic process	0.000183	0.0335	7.08	17456	42	352	6	[HCAR2 - hydroxycarboxylic acid receptor 2, TWIST1 - twist homolog 1 (drosophila), ADRA2A - adrenoceptor alpha 2a, ABHD5 - abhydrolase domain containing 5, ABCD2 - atp-binding cassette, sub-family d (ald), member 2, PNPLA2 - patatin-like phospholipase domain containing 2]
GO:0030334	regulation of cell migration	0.000185	0.0334	2.49	17456	399	352	20	[PTPRM - protein tyrosine phosphatase, receptor type, m, LAMA4 - laminin, alpha 4, NRP1 - neuropilin 1, MYO1C - myosin ic, WNT11 - wingless-type mmtv integration site family, member 11, KANK1 - kn motif and ankyrin repeat domains 1, MMRN2 - multimerin 2, ADRA2A - adrenoceptor alpha 2a, HDAC9 - histone deacetylase 9, ROBO4 - roundabout, axon guidance receptor, homolog 4 (drosophila), FGF2 - fibrob…
GO:0061041	regulation of wound healing	0.000189	0.0336	5.02	17456	79	352	8	[TGFBR2 - transforming growth factor, beta receptor ii (70/80kda), KANK1 - kn motif and ankyrin repeat domains 1, CD36 - cd36 molecule (thrombospondin receptor), TLR4 - toll-like receptor 4, ANO6 - anoctamin 6, ADRA2A - adrenoceptor alpha 2a, CAV1 - caveolin 1, caveolae protein, 22kda, FGF2 - fibroblast growth factor 2 (basic)]
GO:0009725	response to hormone stimulus	0.000191	0.0333	2.13	17456	628	352	27	[ADRA2A - adrenoceptor alpha 2a, PGRMC2 - progesterone receptor membrane component 2, GNG2 - guanine nucleotide binding protein (g protein), gamma 2, SPARC - secreted protein, acidic, cysteine-rich (osteonectin), FGF2 - fibroblast growth factor 2 (basic), RHOA - ras homolog family member a, KL - klotho, ITGB1 - integrin, beta 1 (fibronectin receptor, beta polypeptide, antigen cd29 includes mdf2, …
GO:0019217	regulation of fatty acid metabolic process	0.000207	0.0356	4.96	17456	80	352	8	[SLC25A20 - solute carrier family 25 (carnitine/acylcarnitine translocase), member 20, DLD - dihydrolipoamide dehydrogenase, TWIST1 - twist homolog 1 (drosophila), MLXIPL - mlx interacting protein-like, ACACB - acetyl-coa carboxylase beta, ABCD2 - atp-binding cassette, sub-family d (ald), member 2, CAV1 - caveolin 1, caveolae protein, 22kda, ADIPOQ - adiponectin, c1q and collagen domain containin…
GO:1901698	response to nitrogen compound	0.00021	0.0357	2.16	17456	598	352	26	[PDE2A - phosphodiesterase 2a, cgmp-stimulated, GNG2 - guanine nucleotide binding protein (g protein), gamma 2, SPARC - secreted protein, acidic, cysteine-rich (osteonectin), FGF2 - fibroblast growth factor 2 (basic), RHOA - ras homolog family member a, KL - klotho, SORBS1 - sorbin and sh3 domain containing 1, GPD1 - glycerol-3-phosphate dehydrogenase 1 (soluble), ACVR1C - activin a receptor, typ…
GO:0043408	regulation of MAPK cascade	0.000215	0.036	2.34	17456	467	352	22	[MAPK14 - mitogen-activated protein kinase 14, INPP5K - inositol polyphosphate-5-phosphatase k, SDCBP - syndecan binding protein (syntenin), CD36 - cd36 molecule (thrombospondin receptor), TLR4 - toll-like receptor 4, MECOM - mds1 and evi1 complex locus, ADRA2A - adrenoceptor alpha 2a, FZD5 - frizzled family receptor 5, FGF2 - fibroblast growth factor 2 (basic), FLT1 - fms-related tyrosine kinase…
GO:0019395	fatty acid oxidation	0.000242	0.0399	5.6	17456	62	352	7	[PHYH - phytanoyl-coa 2-hydroxylase, HADHB - hydroxyacyl-coa dehydrogenase/3-ketoacyl-coa thiolase/enoyl-coa hydratase (trifunctional protein), beta subunit, MAPK14 - mitogen-activated protein kinase 14, ADIPOR2 - adiponectin receptor 2, ACOX1 - acyl-coa oxidase 1, palmitoyl, ABCD2 - atp-binding cassette, sub-family d (ald), member 2, ADIPOQ - adiponectin, c1q and collagen domain containing]
GO:0043405	regulation of MAP kinase activity	0.000249	0.0404	2.88	17456	258	352	15	[MAPK14 - mitogen-activated protein kinase 14, INPP5K - inositol polyphosphate-5-phosphatase k, TLR4 - toll-like receptor 4, ADRA2A - adrenoceptor alpha 2a, FZD5 - frizzled family receptor 5, CAV1 - caveolin 1, caveolae protein, 22kda, FLT1 - fms-related tyrosine kinase 1 (vascular endothelial growth factor/vascular permeability factor receptor), FGF2 - fibroblast growth factor 2 (basic), ADIPOQ …
GO:0065008	regulation of biological quality	0.000258	0.0413	1.52	17456	2180	352	67	[BNIP3 - bcl2/adenovirus e1b 19kda interacting protein 3, THPO - thrombopoietin, ADRA2A - adrenoceptor alpha 2a, GNG2 - guanine nucleotide binding protein (g protein), gamma 2, SPARC - secreted protein, acidic, cysteine-rich (osteonectin), ZFPM2 - zinc finger protein, multitype 2, MAOA - monoamine oxidase a, PPP3CB - protein phosphatase 3, catalytic subunit, beta isozyme, FZD4 - frizzled family r…
GO:0034440	lipid oxidation	0.000268	0.0423	5.51	17456	63	352	7	[PHYH - phytanoyl-coa 2-hydroxylase, HADHB - hydroxyacyl-coa dehydrogenase/3-ketoacyl-coa thiolase/enoyl-coa hydratase (trifunctional protein), beta subunit, MAPK14 - mitogen-activated protein kinase 14, ADIPOR2 - adiponectin receptor 2, ACOX1 - acyl-coa oxidase 1, palmitoyl, ABCD2 - atp-binding cassette, sub-family d (ald), member 2, ADIPOQ - adiponectin, c1q and collagen domain containing]
GO:1901699	cellular response to nitrogen compound	0.000283	0.0441	2.55	17456	350	352	18	[INPP5K - inositol polyphosphate-5-phosphatase k, PDE2A - phosphodiesterase 2a, cgmp-stimulated, CASQ2 - calsequestrin 2 (cardiac muscle), HDAC9 - histone deacetylase 9, COL4A1 - collagen, type iv, alpha 1, GNG2 - guanine nucleotide binding protein (g protein), gamma 2, FGF2 - fibroblast growth factor 2 (basic), ADIPOQ - adiponectin, c1q and collagen domain containing, PRKAR2B - protein kinase, c…
GO:0007169	transmembrane receptor protein tyrosine kinase signaling pathway	0.000291	0.0447	2.24	17456	510	352	23	[MAPK14 - mitogen-activated protein kinase 14, NRP1 - neuropilin 1, MYO1C - myosin ic, SORT1 - sortilin 1, ITSN1 - intersectin 1 (sh3 domain protein), FGF2 - fibroblast growth factor 2 (basic), FLT1 - fms-related tyrosine kinase 1 (vascular endothelial growth factor/vascular permeability factor receptor), NDN - necdin homolog (mouse), PRKAR2B - protein kinase, camp-dependent, regulatory, type ii,…
GO:0006091	generation of precursor metabolites and energy	0.000295	0.0447	2.47	17456	382	352	19	[GPI - glucose-6-phosphate isomerase, EPM2A - epilepsy, progressive myoclonus type 2a, lafora disease (laforin), DLD - dihydrolipoamide dehydrogenase, GYG2 - glycogenin 2, ACOX1 - acyl-coa oxidase 1, palmitoyl, PFKFB3 - 6-phosphofructo-2-kinase/fructose-2,6-biphosphatase 3, ADRA2A - adrenoceptor alpha 2a, GBE1 - glucan (1,4-alpha-), branching enzyme 1, GNG2 - guanine nucleotide binding protein (g…
GO:0006605	protein targeting	0.000306	0.0458	2.83	17456	263	352	15	[INPP5K - inositol polyphosphate-5-phosphatase k, MYO1C - myosin ic, SDCBP - syndecan binding protein (syntenin), TRAK2 - trafficking protein, kinesin binding 2, PDE2A - phosphodiesterase 2a, cgmp-stimulated, OPTN - optineurin, ZDHHC3 - zinc finger, dhhc-type containing 3, YWHAG - tyrosine 3-monooxygenase/tryptophan 5-monooxygenase activation protein, gamma polypeptide, PEX19 - peroxisomal biogen…
GO:0071363	cellular response to growth factor stimulus	0.000306	0.0452	2.28	17456	479	352	22	[MAPK14 - mitogen-activated protein kinase 14, INPP5K - inositol polyphosphate-5-phosphatase k, NRP1 - neuropilin 1, MYO1C - myosin ic, SORT1 - sortilin 1, PDE2A - phosphodiesterase 2a, cgmp-stimulated, ITSN1 - intersectin 1 (sh3 domain protein), CDKN2B - cyclin-dependent kinase inhibitor 2b (p15, inhibits cdk4), FGF2 - fibroblast growth factor 2 (basic), FLT1 - fms-related tyrosine kinase 1 (vas…
GO:0060341	regulation of cellular localization	0.000331	0.0483	2.03	17456	685	352	28	[PKDCC - protein kinase domain containing, cytoplasmic homolog (mouse), PDE2A - phosphodiesterase 2a, cgmp-stimulated, TWIST1 - twist homolog 1 (drosophila), ADRA2A - adrenoceptor alpha 2a, HCAR2 - hydroxycarboxylic acid receptor 2, RHOA - ras homolog family member a, PPP3CB - protein phosphatase 3, catalytic subunit, beta isozyme, GPAM - glycerol-3-phosphate acyltransferase, mitochondrial, STXBP…
GO:0051049	regulation of transport	0.000337	0.0485	1.81	17456	1011	352	37	[SEPT2 - septin 2, PKDCC - protein kinase domain containing, cytoplasmic homolog (mouse), PDE2A - phosphodiesterase 2a, cgmp-stimulated, TWIST1 - twist homolog 1 (drosophila), ADRA2A - adrenoceptor alpha 2a, NAT8L - n-acetyltransferase 8-like (gcn5-related, putative), HCAR2 - hydroxycarboxylic acid receptor 2, RHOA - ras homolog family member a, PPP3CB - protein phosphatase 3, catalytic subunit, …
GO:0007167	enzyme linked receptor protein signaling pathway	0.000339	0.0482	2.02	17456	686	352	28	[ITSN1 - intersectin 1 (sh3 domain protein), FLT1 - fms-related tyrosine kinase 1 (vascular endothelial growth factor/vascular permeability factor receptor), FGF2 - fibroblast growth factor 2 (basic), RHOA - ras homolog family member a, KL - klotho, ACVRL1 - activin a receptor type ii-like 1, SORBS1 - sorbin and sh3 domain containing 1, ARHGEF7 - rho guanine nucleotide exchange factor (gef) 7, AC…
GO:0033306	phytol metabolic process	0.000405	0.057	49.59	17456	2	352	2	[PECR - peroxisomal trans-2-enoyl-coa reductase, ALDH3A2 - aldehyde dehydrogenase 3 family, member a2]
GO:0021636	trigeminal nerve morphogenesis	0.000405	0.0563	49.59	17456	2	352	2	[NRP1 - neuropilin 1, PLXNA4 - plexin a4]
GO:0034383	low-density lipoprotein particle clearance	0.000422	0.0579	18.6	17456	8	352	3	[CD36 - cd36 molecule (thrombospondin receptor), DGAT2 - diacylglycerol o-acyltransferase 2, ADIPOQ - adiponectin, c1q and collagen domain containing]
GO:0071375	cellular response to peptide hormone stimulus	0.000454	0.0616	2.85	17456	244	352	14	[INPP5K - inositol polyphosphate-5-phosphatase k, HDAC9 - histone deacetylase 9, GNG2 - guanine nucleotide binding protein (g protein), gamma 2, FGF2 - fibroblast growth factor 2 (basic), ADIPOQ - adiponectin, c1q and collagen domain containing, PRKAR2B - protein kinase, camp-dependent, regulatory, type ii, beta, KL - klotho, GHR - growth hormone receptor, EIF4EBP2 - eukaryotic translation initia…
GO:1901653	cellular response to peptide	0.000454	0.0608	2.85	17456	244	352	14	[INPP5K - inositol polyphosphate-5-phosphatase k, HDAC9 - histone deacetylase 9, GNG2 - guanine nucleotide binding protein (g protein), gamma 2, FGF2 - fibroblast growth factor 2 (basic), ADIPOQ - adiponectin, c1q and collagen domain containing, PRKAR2B - protein kinase, camp-dependent, regulatory, type ii, beta, KL - klotho, GHR - growth hormone receptor, EIF4EBP2 - eukaryotic translation initia…
GO:0007599	hemostasis	0.000465	0.0616	2.26	17456	461	352	21	[GPI - glucose-6-phosphate isomerase, MAPK14 - mitogen-activated protein kinase 14, THPO - thrombopoietin, CD36 - cd36 molecule (thrombospondin receptor), EHD2 - eh-domain containing 2, PDE2A - phosphodiesterase 2a, cgmp-stimulated, ADRA2A - adrenoceptor alpha 2a, GNG2 - guanine nucleotide binding protein (g protein), gamma 2, CAV1 - caveolin 1, caveolae protein, 22kda, SPARC - secreted protein, …
GO:0048518	positive regulation of biological process	0.000476	0.0623	1.37	17456	3477	352	96	[SURF4 - surfeit 4, BNIP3 - bcl2/adenovirus e1b 19kda interacting protein 3, PTPRM - protein tyrosine phosphatase, receptor type, m, BNIP3L - bcl2/adenovirus e1b 19kda interacting protein 3-like, TNS3 - tensin 3, SDCBP - syndecan binding protein (syntenin), WNT11 - wingless-type mmtv integration site family, member 11, ZEB1 - zinc finger e-box binding homeobox 1, TOB2 - transducer of erbb2, 2, AB…
GO:0019433	triglyceride catabolic process	0.000496	0.0642	10.44	17456	19	352	4	[PRKACA - protein kinase, camp-dependent, catalytic, alpha, ABHD5 - abhydrolase domain containing 5, LPL - lipoprotein lipase, PNPLA2 - patatin-like phospholipase domain containing 2]
GO:0050996	positive regulation of lipid catabolic process	0.000496	0.0634	10.44	17456	19	352	4	[TWIST1 - twist homolog 1 (drosophila), ABHD5 - abhydrolase domain containing 5, ABCD2 - atp-binding cassette, sub-family d (ald), member 2, PNPLA2 - patatin-like phospholipase domain containing 2]
GO:0016044	cellular membrane organization	0.000572	0.0724	2.48	17456	340	352	17	[BNIP3 - bcl2/adenovirus e1b 19kda interacting protein 3, SNAPIN - snap-associated protein, VAMP3 - vesicle-associated membrane protein 3 (cellubrevin), GJC1 - gap junction protein, gamma 1, 45kda, CAV2 - caveolin 2, CAV1 - caveolin 1, caveolae protein, 22kda, ADIPOQ - adiponectin, c1q and collagen domain containing, MFN2 - mitofusin 2, ITGB1 - integrin, beta 1 (fibronectin receptor, beta polypep…
GO:0034308	primary alcohol metabolic process	0.00061	0.0764	9.92	17456	20	352	4	[ACSS2 - acyl-coa synthetase short-chain family member 2, PECR - peroxisomal trans-2-enoyl-coa reductase, ALDH3A2 - aldehyde dehydrogenase 3 family, member a2, ADH1B - alcohol dehydrogenase 1b (class i), beta polypeptide]
GO:0046461	neutral lipid catabolic process	0.00061	0.0755	9.92	17456	20	352	4	[PRKACA - protein kinase, camp-dependent, catalytic, alpha, ABHD5 - abhydrolase domain containing 5, LPL - lipoprotein lipase, PNPLA2 - patatin-like phospholipase domain containing 2]
GO:0046464	acylglycerol catabolic process	0.00061	0.0747	9.92	17456	20	352	4	[PRKACA - protein kinase, camp-dependent, catalytic, alpha, ABHD5 - abhydrolase domain containing 5, LPL - lipoprotein lipase, PNPLA2 - patatin-like phospholipase domain containing 2]
GO:0010883	regulation of lipid storage	0.00064	0.0776	7.08	17456	35	352	5	[MEST - mesoderm specific transcript homolog (mouse), CD36 - cd36 molecule (thrombospondin receptor), ABHD5 - abhydrolase domain containing 5, LPL - lipoprotein lipase, PNPLA2 - patatin-like phospholipase domain containing 2]
GO:0006793	phosphorus metabolic process	0.00065	0.0779	1.59	17456	1595	352	51	[PTPRM - protein tyrosine phosphatase, receptor type, m, WNT11 - wingless-type mmtv integration site family, member 11, ADRA2A - adrenoceptor alpha 2a, PFKFB3 - 6-phosphofructo-2-kinase/fructose-2,6-biphosphatase 3, FLT1 - fms-related tyrosine kinase 1 (vascular endothelial growth factor/vascular permeability factor receptor), PTPRB - protein tyrosine phosphatase, receptor type, b, PPP3CB - prote…
GO:0050878	regulation of body fluid levels	0.00066	0.0784	2.11	17456	541	352	23	[GPI - glucose-6-phosphate isomerase, MAPK14 - mitogen-activated protein kinase 14, INPP5K - inositol polyphosphate-5-phosphatase k, THPO - thrombopoietin, CD36 - cd36 molecule (thrombospondin receptor), EHD2 - eh-domain containing 2, PDE2A - phosphodiesterase 2a, cgmp-stimulated, ADRA2A - adrenoceptor alpha 2a, GNG2 - guanine nucleotide binding protein (g protein), gamma 2, CAV1 - caveolin 1, ca…
GO:0034284	response to monosaccharide stimulus	0.000668	0.0786	4.18	17456	95	352	8	[RHOA - ras homolog family member a, TGFBR2 - transforming growth factor, beta receptor ii (70/80kda), GPAM - glycerol-3-phosphate acyltransferase, mitochondrial, PRKACA - protein kinase, camp-dependent, catalytic, alpha, MLXIPL - mlx interacting protein-like, SPARC - secreted protein, acidic, cysteine-rich (osteonectin), ACVR1C - activin a receptor, type ic, ADIPOQ - adiponectin, c1q and collage…
GO:0061024	membrane organization	0.000674	0.0784	2.44	17456	345	352	17	[BNIP3 - bcl2/adenovirus e1b 19kda interacting protein 3, SNAPIN - snap-associated protein, VAMP3 - vesicle-associated membrane protein 3 (cellubrevin), GJC1 - gap junction protein, gamma 1, 45kda, CAV2 - caveolin 2, CAV1 - caveolin 1, caveolae protein, 22kda, ADIPOQ - adiponectin, c1q and collagen domain containing, MFN2 - mitofusin 2, ITGB1 - integrin, beta 1 (fibronectin receptor, beta polypep…
GO:0034329	cell junction assembly	0.000727	0.0837	3.42	17456	145	352	10	[CDH5 - cadherin 5, type 2 (vascular endothelium), RHOA - ras homolog family member a, CADM2 - cell adhesion molecule 2, GJC1 - gap junction protein, gamma 1, 45kda, PARVA - parvin, alpha, WNT11 - wingless-type mmtv integration site family, member 11, ITGB1 - integrin, beta 1 (fibronectin receptor, beta polypeptide, antigen cd29 includes mdf2, msk12), SORBS1 - sorbin and sh3 domain containing 1, …
GO:0010594	regulation of endothelial cell migration	0.000782	0.0892	4.63	17456	75	352	7	[NRP1 - neuropilin 1, PTPRM - protein tyrosine phosphatase, receptor type, m, ACVRL1 - activin a receptor type ii-like 1, MMRN2 - multimerin 2, HDAC9 - histone deacetylase 9, FGF2 - fibroblast growth factor 2 (basic), ANGPT1 - angiopoietin 1]
GO:0051494	negative regulation of cytoskeleton organization	0.000782	0.0883	4.63	17456	75	352	7	[INPP5K - inositol polyphosphate-5-phosphatase k, KANK1 - kn motif and ankyrin repeat domains 1, SBDS - shwachman-bodian-diamond syndrome, RDX - radixin, SPTBN1 - spectrin, beta, non-erythrocytic 1, EPS8 - epidermal growth factor receptor pathway substrate 8, PARK2 - parkinson protein 2, e3 ubiquitin protein ligase (parkin)]
GO:0016192	vesicle-mediated transport	0.000787	0.088	1.92	17456	724	352	28	[VAMP3 - vesicle-associated membrane protein 3 (cellubrevin), ACTR1A - arp1 actin-related protein 1 homolog a, centractin alpha (yeast), EHD2 - eh-domain containing 2, OPTN - optineurin, ITSN1 - intersectin 1 (sh3 domain protein), SPARC - secreted protein, acidic, cysteine-rich (osteonectin), ADRBK2 - adrenergic, beta, receptor kinase 2, STX12 - syntaxin 12, PPP3CB - protein phosphatase 3, cataly…
GO:0016050	vesicle organization	0.000821	0.091	4.05	17456	98	352	8	[SNAPIN - snap-associated protein, SORT1 - sortilin 1, PICALM - phosphatidylinositol binding clathrin assembly protein, RAB7A - rab7a, member ras oncogene family, STXBP1 - syntaxin binding protein 1, SEC23A - sec23 homolog a (s. cerevisiae), CAV2 - caveolin 2, CAV1 - caveolin 1, caveolae protein, 22kda]
GO:0044273	sulfur compound catabolic process	0.000831	0.0912	6.7	17456	37	352	5	[PRELP - proline/arginine-rich end leucine-rich repeat protein, FMOD - fibromodulin, PCYOX1 - prenylcysteine oxidase 1, GNS - glucosamine (n-acetyl)-6-sulfatase, CSPG4 - chondroitin sulfate proteoglycan 4]
GO:0006629	lipid metabolic process	0.000859	0.0933	1.74	17456	1025	352	36	[DGAT1 - diacylglycerol o-acyltransferase 1, ACSS2 - acyl-coa synthetase short-chain family member 2, STS - steroid sulfatase (microsomal), isozyme s, ABCD2 - atp-binding cassette, sub-family d (ald), member 2, FGF2 - fibroblast growth factor 2 (basic), ALDH3A2 - aldehyde dehydrogenase 3 family, member a2, LPL - lipoprotein lipase, HADHB - hydroxyacyl-coa dehydrogenase/3-ketoacyl-coa thiolase/eno…
GO:0032868	response to insulin stimulus	0.00086	0.0926	2.79	17456	231	352	13	[INPP5K - inositol polyphosphate-5-phosphatase k, SORT1 - sortilin 1, HDAC9 - histone deacetylase 9, FGF2 - fibroblast growth factor 2 (basic), ADIPOQ - adiponectin, c1q and collagen domain containing, KL - klotho, GHR - growth hormone receptor, EIF4EBP2 - eukaryotic translation initiation factor 4e binding protein 2, SORBS1 - sorbin and sh3 domain containing 1, KLB - klotho beta, PTPN11 - protei…
GO:0010738	regulation of protein kinase A signaling cascade	0.000878	0.0937	14.88	17456	10	352	3	[AKAP12 - a kinase (prka) anchor protein 12, PDE4A - phosphodiesterase 4a, camp-specific, ADIPOQ - adiponectin, c1q and collagen domain containing]
GO:1902001	fatty acid transmembrane transport	0.000878	0.0928	14.88	17456	10	352	3	[SLC25A20 - solute carrier family 25 (carnitine/acylcarnitine translocase), member 20, CD36 - cd36 molecule (thrombospondin receptor), ACACB - acetyl-coa carboxylase beta]
GO:0009719	response to endogenous stimulus	0.00097	0.102	1.75	17456	994	352	35	[PDE2A - phosphodiesterase 2a, cgmp-stimulated, PGRMC2 - progesterone receptor membrane component 2, ADRA2A - adrenoceptor alpha 2a, GNG2 - guanine nucleotide binding protein (g protein), gamma 2, FGF2 - fibroblast growth factor 2 (basic), SPARC - secreted protein, acidic, cysteine-rich (osteonectin), RHOA - ras homolog family member a, KL - klotho, ITGB1 - integrin, beta 1 (fibronectin receptor,…
GO:0021700	developmental maturation	0.000978	0.102	3.57	17456	125	352	9	[LGI4 - leucine-rich repeat lgi family, member 4, CDH5 - cadherin 5, type 2 (vascular endothelium), SNAPIN - snap-associated protein, DLD - dihydrolipoamide dehydrogenase, ACVRL1 - activin a receptor type ii-like 1, STXBP1 - syntaxin binding protein 1, EPAS1 - endothelial pas domain protein 1, PRKACA - protein kinase, camp-dependent, catalytic, alpha, FZD5 - frizzled family receptor 5]
GO:0032870	cellular response to hormone stimulus	0.000983	0.101	2.36	17456	357	352	17	[INPP5K - inositol polyphosphate-5-phosphatase k, ADIPOR2 - adiponectin receptor 2, ADRA2A - adrenoceptor alpha 2a, PGRMC2 - progesterone receptor membrane component 2, HDAC9 - histone deacetylase 9, GNG2 - guanine nucleotide binding protein (g protein), gamma 2, FGF2 - fibroblast growth factor 2 (basic), ADIPOQ - adiponectin, c1q and collagen domain containing, PRKAR2B - protein kinase, camp-dep…
GO:0040013	negative regulation of locomotion	0.000993	0.101	3.28	17456	151	352	10	[PTPRM - protein tyrosine phosphatase, receptor type, m, NRP1 - neuropilin 1, KANK1 - kn motif and ankyrin repeat domains 1, WNT11 - wingless-type mmtv integration site family, member 11, ACVRL1 - activin a receptor type ii-like 1, MMRN2 - multimerin 2, ROBO4 - roundabout, axon guidance receptor, homolog 4 (drosophila), FGF2 - fibroblast growth factor 2 (basic), ACVR1C - activin a receptor, type …
