# Supplementary material for: Computational analysis identifies a sponge interaction network between long non-coding RNAs and messenger RNAs in human breast cancer
Source: BMC Syst Biol. 2014 Jul 17;8:83. doi: 10.1186/1752-0509-8-83 (PMC4113672; doi:10.1186/1752-0509-8-83)
Supplement: Additional file 10 — Table S8 — MMI-network built in breast cancer tissues. The table lists the cancer MMI-network in format abc (i.e., node1, node2, interaction) with additional information on nodes (lncRNAs, mRNAs) and edges (miRNAs). [file 1752-0509-8-83-S10.xlsx]

## Sheet: cancer MMI-network
Entrez gene ID (coding RNA)	Gene symbol (coding RNA)	Entrez gene ID (lncRNA)	Gene symbol (lncRNA)	miR	Total 6-mer seed occurrences in the longest 3'UTR (coding RNA)	Total 6-mer seed occurrences for all transcripts (lncRNA)	Pearson correlation mRNA/lncRNA	Partial correlation	Sensitivity correlation (S)	Mean log-fold-change of the coding RNA (breast cancer versus normal breast tissues)	Mean log-fold-change of the lncRNA (breast cancer versus normal breast tissues)	Mean log-fold-change of the miR (breast cancer versus normal breast tissues)
912	CD1D	8755	ADAM6	hsa-mir-150	3	2	0.488346	0.103856	0.38449	-0.306986	-1.0859	-0.686992
919	CD247	8755	ADAM6	hsa-mir-150	1	2	0.66308	0.31642	0.34666	-0.516383	-1.0859	-0.686992
920	CD4	8755	ADAM6	hsa-mir-150	2	2	0.489321	0.182404	0.306917	0.059287	-1.0859	-0.686992
921	CD5	8755	ADAM6	hsa-mir-150	1	2	0.679897	0.361486	0.318411	0.452029	-1.0859	-0.686992
923	CD6	8755	ADAM6	hsa-mir-150	1	2	0.658731	0.314972	0.343758	0.323078	-1.0859	-0.686992
926	CD8B	8755	ADAM6	hsa-mir-150	1	2	0.651828	0.31523	0.336598	-0.427887	-1.0859	-0.686992
931	MS4A1	8755	ADAM6	hsa-mir-150	1	2	0.662337	0.347965	0.314371	-0.370573	-1.0859	-0.686992
940	CD28	8755	ADAM6	hsa-mir-150	2	2	0.461057	0.07986	0.381197	-0.209369	-1.0859	-0.686992
943	TNFRSF8	8755	ADAM6	hsa-mir-150	2	2	0.613916	0.274531	0.339385	-2.12782	-1.0859	-0.686992
959	CD40LG	8755	ADAM6	hsa-mir-150	1	2	0.65589	0.287396	0.368494	-0.966172	-1.0859	-0.686992
1075	CTSC	8755	ADAM6	hsa-mir-150	4	2	0.503714	0.201883	0.301831	-0.295685	-1.0859	-0.686992
1234	CCR5	8755	ADAM6	hsa-mir-150	3	2	0.626692	0.300251	0.326441	0.627349	-1.0859	-0.686992
1236	CCR7	8755	ADAM6	hsa-mir-150	2	2	0.663125	0.311208	0.351917	0.693784	-1.0859	-0.686992
1439	CSF2RB	8755	ADAM6	hsa-mir-150	2	2	0.596717	0.235793	0.360923	-0.567517	-1.0859	-0.686992
1794	DOCK2	8755	ADAM6	hsa-mir-150	2	2	0.528709	0.207073	0.321637	-0.00284	-1.0859	-0.686992
2529	FUT7	8755	ADAM6	hsa-mir-150	1	2	0.519944	0.131819	0.388126	1.32283	-1.0859	-0.686992
3394	IRF8	8755	ADAM6	hsa-mir-150	1	2	0.562536	0.179377	0.383158	-0.271258	-1.0859	-0.686992
3560	IL2RB	8755	ADAM6	hsa-mir-150	5	2	0.624649	0.299469	0.32518	0.236552	-1.0859	-0.686992
3587	IL10RA	8755	ADAM6	hsa-mir-150	2	2	0.569337	0.213712	0.355625	-0.305202	-1.0859	-0.686992
3683	ITGAL	8755	ADAM6	hsa-mir-150	2	2	0.476433	0.151793	0.324639	0.750237	-1.0859	-0.686992
3702	ITK	8755	ADAM6	hsa-mir-150	1	2	0.680072	0.355556	0.324516	-0.237218	-1.0859	-0.686992
3824	KLRD1	8755	ADAM6	hsa-mir-150	2	2	0.440131	0.076989	0.363143	-0.653797	-1.0859	-0.686992
4050	LTB	8755	ADAM6	hsa-mir-150	1	2	0.496198	0.128402	0.367796	1.06384	-1.0859	-0.686992
4068	SH2D1A	8755	ADAM6	hsa-mir-150	1	2	0.673023	0.340117	0.332907	-0.062423	-1.0859	-0.686992
4242	MFNG	8755	ADAM6	hsa-mir-150	1	2	0.576827	0.263754	0.313074	-1.3583	-1.0859	-0.686992
5579	PRKCB	8755	ADAM6	hsa-mir-150	4	2	0.651793	0.321064	0.33073	-0.634821	-1.0859	-0.686992
6503	SLA	8755	ADAM6	hsa-mir-150	2	2	0.505917	0.192124	0.313794	0.530262	-1.0859	-0.686992
6693	SPN	8755	ADAM6	hsa-mir-150	7	2	0.566242	0.160586	0.405656	-0.098624	-1.0859	-0.686992
7185	TRAF1	8755	ADAM6	hsa-mir-150	2	2	0.626648	0.314563	0.312084	-0.036718	-1.0859	-0.686992
10225	CD96	8755	ADAM6	hsa-mir-150	1	2	0.63811	0.256319	0.381791	-0.573625	-1.0859	-0.686992
10320	IKZF1	8755	ADAM6	hsa-mir-150	2	2	0.619281	0.270193	0.349088	-0.038439	-1.0859	-0.686992
10462	CLEC10A	8755	ADAM6	hsa-mir-150	3	2	0.506465	0.069567	0.436898	-2.585	-1.0859	-0.686992
10507	SEMA4D	8755	ADAM6	hsa-mir-150	1	2	0.481065	0.127567	0.353498	0.416607	-1.0859	-0.686992
10563	CXCL13	8755	ADAM6	hsa-mir-150	1	2	0.581858	0.275927	0.305931	1.79742	-1.0859	-0.686992
10666	CD226	8755	ADAM6	hsa-mir-150	2	2	0.599789	0.234994	0.364795	-0.175254	-1.0859	-0.686992
10875	FGL2	8755	ADAM6	hsa-mir-150	1	2	0.512152	0.137709	0.374444	-1.56381	-1.0859	-0.686992
23046	KIF21B	8755	ADAM6	hsa-mir-150	4	2	0.454529	0.051744	0.402784	-0.144762	-1.0859	-0.686992
23526	HMHA1	8755	ADAM6	hsa-mir-150	1	2	0.463563	0.127522	0.336041	0.144245	-1.0859	-0.686992
26034	IPCEF1	8755	ADAM6	hsa-mir-150	5	2	0.57973	0.195917	0.383813	-0.34922	-1.0859	-0.686992
26051	PPP1R16B	8755	ADAM6	hsa-mir-150	5	2	0.522283	0.142784	0.379499	-2.37714	-1.0859	-0.686992
26112	CCDC69	8755	ADAM6	hsa-mir-150	4	2	0.567718	0.242223	0.325495	-3.04717	-1.0859	-0.686992
27040	LAT	8755	ADAM6	hsa-mir-150	1	2	0.579926	0.242724	0.337202	-0.094906	-1.0859	-0.686992
29125	C11orf21	8755	ADAM6	hsa-mir-150	4	2	0.59797	0.253995	0.343976	-0.938006	-1.0859	-0.686992
29851	ICOS	8755	ADAM6	hsa-mir-150	1	2	0.618841	0.285328	0.333513	0.773155	-1.0859	-0.686992
51311	TLR8	8755	ADAM6	hsa-mir-150	1	2	0.525945	0.183528	0.342417	0.040021	-1.0859	-0.686992
51744	CD244	8755	ADAM6	hsa-mir-150	1	2	0.599876	0.260848	0.339028	-1.19926	-1.0859	-0.686992
56253	CRTAM	8755	ADAM6	hsa-mir-150	3	2	0.55509	0.193995	0.361095	0.727185	-1.0859	-0.686992
57863	CADM3	8755	ADAM6	hsa-mir-150	3	2	0.496235	0.127788	0.368447	-3.86608	-1.0859	-0.686992
63940	GPSM3	8755	ADAM6	hsa-mir-150	2	2	0.475064	0.16945	0.305614	0.303416	-1.0859	-0.686992
64407	RGS18	8755	ADAM6	hsa-mir-150	1	2	0.447884	-0.0034	0.451284	-0.521124	-1.0859	-0.686992
81793	TLR10	8755	ADAM6	hsa-mir-150	3	2	0.555416	0.188442	0.366973	-0.60879	-1.0859	-0.686992
84541	KBTBD8	8755	ADAM6	hsa-mir-150	1	2	0.502504	0.198803	0.303701	-0.079145	-1.0859	-0.686992
91851	CHRDL1	8755	ADAM6	hsa-mir-150	1	2	0.448188	0.05774	0.390448	-5.67467	-1.0859	-0.686992
92241	RCSD1	8755	ADAM6	hsa-mir-150	2	2	0.512423	0.173288	0.339134	-1.14141	-1.0859	-0.686992
115361	GBP4	8755	ADAM6	hsa-mir-150	1	2	0.612385	0.277545	0.33484	-0.395812	-1.0859	-0.686992
123041	SLC24A4	8755	ADAM6	hsa-mir-150	4	2	0.488011	0.16879	0.319221	-1.04271	-1.0859	-0.686992
124460	SNX20	8755	ADAM6	hsa-mir-150	4	2	0.640159	0.325822	0.314337	0.611154	-1.0859	-0.686992
128611	ZNF831	8755	ADAM6	hsa-mir-150	1	2	0.665641	0.303702	0.361939	-1.05303	-1.0859	-0.686992
139716	GAB3	8755	ADAM6	hsa-mir-150	1	2	0.530019	0.210261	0.319758	-1.13728	-1.0859	-0.686992
140947	C5orf20	8755	ADAM6	hsa-mir-150	2	2	0.621053	0.270149	0.350905	0.400333	-1.0859	-0.686992
151888	BTLA	8755	ADAM6	hsa-mir-150	1	2	0.643415	0.241335	0.402081	-0.343084	-1.0859	-0.686992
158326	FREM1	8755	ADAM6	hsa-mir-150	1	2	0.444866	0.142227	0.302639	-4.01788	-1.0859	-0.686992
197358	NLRC3	8755	ADAM6	hsa-mir-150	1	2	0.538887	0.131502	0.407384	0.037955	-1.0859	-0.686992
201633	TIGIT	8755	ADAM6	hsa-mir-150	3	2	0.622105	0.250921	0.371184	1.35022	-1.0859	-0.686992
219972	MPEG1	8755	ADAM6	hsa-mir-150	1	2	0.462885	0.092977	0.369908	-0.831797	-1.0859	-0.686992
256380	SCML4	8755	ADAM6	hsa-mir-150	2	2	0.662119	0.304085	0.358035	-0.974725	-1.0859	-0.686992
286530	P2RY8	8755	ADAM6	hsa-mir-150	5	2	0.62368	0.284824	0.338856	0.080579	-1.0859	-0.686992
401612	MCART6	8755	ADAM6	hsa-mir-150	2	2	0.503785	0.186568	0.317216	0.065023	-1.0859	-0.686992
474344	GIMAP6	8755	ADAM6	hsa-mir-150	6	2	0.512977	0.160481	0.352496	-1.7022	-1.0859	-0.686992
780776	FAM18A	8755	ADAM6	hsa-mir-150	2	2	0.503522	0.19663	0.306892	-0.990314	-1.0859	-0.686992
9792	SERTAD2	84837	C14orf128	hsa-mir-494	2	1	0.474129	0.136922	0.337207	-0.062269	-1.34273	-0.643512
51193	ZNF639	84837	C14orf128	hsa-mir-494	2	1	0.493412	0.170976	0.322436	0.009918	-1.34273	-0.643512
919	CD247	79686	C14orf139	hsa-mir-150	1	3	0.45577	0.120676	0.335094	-0.516383	-3.33062	-0.686992
921	CD5	79686	C14orf139	hsa-mir-150	1	3	0.45349	0.120041	0.333449	0.452029	-3.33062	-0.686992
926	CD8B	79686	C14orf139	hsa-mir-150	1	3	0.450704	0.136999	0.313705	-0.427887	-3.33062	-0.686992
1236	CCR7	79686	C14orf139	hsa-mir-150	2	3	0.46466	0.134408	0.330252	0.693784	-3.33062	-0.686992
3702	ITK	79686	C14orf139	hsa-mir-150	1	3	0.486549	0.185003	0.301545	-0.237218	-3.33062	-0.686992
4068	SH2D1A	79686	C14orf139	hsa-mir-150	1	3	0.454657	0.116084	0.338572	-0.062423	-3.33062	-0.686992
5551	PRF1	79686	C14orf139	hsa-mir-150	1	3	0.452542	0.137368	0.315174	-1.10796	-3.33062	-0.686992
6504	SLAMF1	79686	C14orf139	hsa-mir-150	1	3	0.444561	0.106972	0.337589	-0.310329	-3.33062	-0.686992
9806	SPOCK2	79686	C14orf139	hsa-mir-150	3	3	0.477437	0.167326	0.310111	-0.184291	-3.33062	-0.686992
10225	CD96	79686	C14orf139	hsa-mir-150	1	3	0.477941	0.171959	0.305981	-0.573625	-3.33062	-0.686992
26279	PLA2G2D	79686	C14orf139	hsa-mir-150	3	3	0.475186	0.150138	0.325048	0.502913	-3.33062	-0.686992
57823	SLAMF7	79686	C14orf139	hsa-mir-150	2	3	0.439082	0.130178	0.308904	0.087507	-3.33062	-0.686992
114836	SLAMF6	79686	C14orf139	hsa-mir-150	1	3	0.460472	0.131031	0.329441	0.043749	-3.33062	-0.686992
196740	C10orf72	79686	C14orf139	hsa-mir-379	2	2	0.438763	0.122981	0.315782	-1.2328	-3.33062	-1.24783
9891	NUAK1	84981	C17orf91	hsa-mir-370	1	12	0.502916	0.199772	0.303144	-0.675494	-1.4948	-0.514697
894	CCND2	84981	C17orf91	hsa-mir-379	1	1	0.506103	0.159623	0.346479	-1.28534	-1.4948	-1.24783
1909	EDNRA	84981	C17orf91	hsa-mir-379	1	1	0.508162	0.205007	0.303155	0.098465	-1.4948	-1.24783
2149	F2R	84981	C17orf91	hsa-mir-379	1	1	0.455907	0.153005	0.302902	1.00312	-1.4948	-1.24783
3269	HRH1	84981	C17orf91	hsa-mir-379	1	1	0.438452	0.129525	0.308927	-0.589222	-1.4948	-1.24783
4081	MAB21L1	84981	C17orf91	hsa-mir-379	1	1	0.486597	0.119399	0.367198	-3.03478	-1.4948	-1.24783
5156	PDGFRA	84981	C17orf91	hsa-mir-379	1	1	0.559885	0.256374	0.30351	-1.4935	-1.4948	-1.24783
6925	TCF4	84981	C17orf91	hsa-mir-379	1	1	0.514503	0.173963	0.34054	-0.728004	-1.4948	-1.24783
8522	GAS7	84981	C17orf91	hsa-mir-379	3	1	0.500895	0.114428	0.386468	-1.07229	-1.4948	-1.24783
79776	ZFHX4	84981	C17orf91	hsa-mir-379	1	1	0.463298	0.096732	0.366566	-1.06636	-1.4948	-1.24783
115207	KCTD12	84981	C17orf91	hsa-mir-379	1	1	0.437104	0.094105	0.342999	-1.67105	-1.4948	-1.24783
120114	FAT3	84981	C17orf91	hsa-mir-379	1	1	0.579718	0.266315	0.313403	-0.747117	-1.4948	-1.24783
196740	C10orf72	84981	C17orf91	hsa-mir-379	2	1	0.559472	0.193176	0.366296	-1.2328	-1.4948	-1.24783
401720	FIGNL2	84981	C17orf91	hsa-mir-379	4	1	0.437968	0.091993	0.345975	-1.36348	-1.4948	-1.24783
94	ACVRL1	388815	C21orf34	hsa-let-7c	2	1	0.507896	0.173954	0.333942	-1.12348	-2.74681	-1.8173
827	CAPN6	388815	C21orf34	hsa-let-7c	2	1	0.493791	0.15416	0.339631	-4.02056	-2.74681	-1.8173
845	CASQ2	388815	C21orf34	hsa-let-7c	1	1	0.437818	0.058199	0.379619	-3.40468	-2.74681	-1.8173
1843	DUSP1	388815	C21orf34	hsa-let-7c	1	1	0.494334	0.183725	0.31061	-2.00474	-2.74681	-1.8173
3479	IGF1	388815	C21orf34	hsa-let-7c	1	1	0.678988	0.377043	0.301944	-2.56594	-2.74681	-1.8173
3742	KCNA6	388815	C21orf34	hsa-let-7c	1	1	0.442369	0.10411	0.338259	-2.60065	-2.74681	-1.8173
5787	PTPRB	388815	C21orf34	hsa-let-7c	1	1	0.579789	0.267778	0.312011	-1.73746	-2.74681	-1.8173
6330	SCN4B	388815	C21orf34	hsa-let-7c	2	1	0.576494	0.259258	0.317235	-2.94038	-2.74681	-1.8173
9590	AKAP12	388815	C21orf34	hsa-let-7c	1	1	0.551535	0.244052	0.307483	-2.48955	-2.74681	-1.8173
22899	ARHGEF15	388815	C21orf34	hsa-let-7c	1	1	0.496812	0.116929	0.379883	-1.90021	-2.74681	-1.8173
54538	ROBO4	388815	C21orf34	hsa-let-7c	1	1	0.486842	0.124066	0.362777	-1.90603	-2.74681	-1.8173
54810	GIPC2	388815	C21orf34	hsa-let-7c	2	1	0.502573	0.200192	0.30238	-3.24536	-2.74681	-1.8173
56999	ADAMTS9	388815	C21orf34	hsa-let-7c	1	1	0.604355	0.248908	0.355447	-1.67081	-2.74681	-1.8173
79742	CXorf36	388815	C21orf34	hsa-let-7c	1	1	0.588264	0.231317	0.356948	-2.0851	-2.74681	-1.8173
79987	SVEP1	388815	C21orf34	hsa-let-7c	1	1	0.596498	0.290325	0.306173	-3.10107	-2.74681	-1.8173
79998	ANKRD53	388815	C21orf34	hsa-let-7c	1	1	0.567023	0.193575	0.373448	-3.33153	-2.74681	-1.8173
140803	TRPM6	388815	C21orf34	hsa-let-7c	2	1	0.474935	0.174347	0.300588	-3.33922	-2.74681	-1.8173
158326	FREM1	388815	C21orf34	hsa-let-7c	1	1	0.650503	0.309971	0.340533	-4.01788	-2.74681	-1.8173
286133	SCARA5	388815	C21orf34	hsa-let-7c	1	1	0.460379	0.146653	0.313726	-6.51366	-2.74681	-1.8173
338328	GPIHBP1	388815	C21orf34	hsa-let-7c	1	1	0.553133	0.237957	0.315175	-4.34059	-2.74681	-1.8173
405754	ERVFRDE1	388815	C21orf34	hsa-let-7c	1	1	0.453361	0.104388	0.348973	-1.98689	-2.74681	-1.8173
3925	STMN1	285958	C7orf40	hsa-mir-18a	1	11	0.494984	0.165419	0.329565	1.39717	-0.020793	0.786583
653820	FAM72B	285958	C7orf40	hsa-mir-18a	1	11	0.447319	0.140198	0.307121	2.24744	-0.020793	0.786583
983	CDK1	440081	DDX12	hsa-mir-93	1	2	0.437508	0.135337	0.302171	2.97646	0.208168	0.866135
79723	SUV39H2	440081	DDX12	hsa-mir-93	2	2	0.460205	0.137911	0.322294	0.603384	0.208168	0.866135
3037	HAS2	196047	EMX2OS	hsa-mir-379	1	1	0.484477	0.177127	0.30735	-0.444648	-2.45651	-1.24783
4081	MAB21L1	196047	EMX2OS	hsa-mir-379	1	1	0.518061	0.193264	0.324797	-3.03478	-2.45651	-1.24783
9037	SEMA5A	196047	EMX2OS	hsa-mir-432	1	2	0.508422	0.199744	0.308678	-1.3581	-2.45651	-1.20726
166336	PRICKLE2	196047	EMX2OS	hsa-mir-432	2	2	0.549747	0.222572	0.327175	-1.30133	-2.45651	-1.20726
2121	EVC	441094	FLJ42709	hsa-mir-370	1	12	0.442233	0.132331	0.309902	-0.56915	-0.99047	-0.514697
2825	GPR1	441094	FLJ42709	hsa-mir-370	1	12	0.533728	0.214071	0.319657	0.405708	-0.99047	-0.514697
57537	SORCS2	441094	FLJ42709	hsa-mir-370	1	12	0.542386	0.236749	0.305638	0.238758	-0.99047	-0.514697
55714	ODZ3	441094	FLJ42709	hsa-mir-382	1	8	0.500459	0.194753	0.305706	-1.07751	-0.99047	-0.184486
56034	PDGFC	441094	FLJ42709	hsa-mir-382	2	8	0.43951	0.125101	0.314409	-0.644391	-0.99047	-0.184486
643	CXCR5	2681	GGTA1	hsa-mir-150	4	5	0.447025	0.127831	0.319194	1.11521	-2.23954	-0.686992
931	MS4A1	2681	GGTA1	hsa-mir-150	1	5	0.510173	0.167642	0.342531	-0.370573	-2.23954	-0.686992
1236	CCR7	2681	GGTA1	hsa-mir-150	2	5	0.50092	0.143893	0.357027	0.693784	-2.23954	-0.686992
2529	FUT7	2681	GGTA1	hsa-mir-150	1	5	0.443121	0.134115	0.309006	1.32283	-2.23954	-0.686992
5133	PDCD1	2681	GGTA1	hsa-mir-150	3	5	0.467509	0.097286	0.370223	0.8275	-2.23954	-0.686992
6352	CCL5	2681	GGTA1	hsa-mir-150	2	5	0.521648	0.220197	0.30145	0.208143	-2.23954	-0.686992
6689	SPIB	2681	GGTA1	hsa-mir-150	1	5	0.487604	0.164524	0.32308	0.232885	-2.23954	-0.686992
27040	LAT	2681	GGTA1	hsa-mir-150	1	5	0.440879	0.130826	0.310054	-0.094906	-2.23954	-0.686992
30009	TBX21	2681	GGTA1	hsa-mir-150	2	5	0.506638	0.182961	0.323677	-0.787599	-2.23954	-0.686992
57823	SLAMF7	2681	GGTA1	hsa-mir-150	2	5	0.453394	0.102711	0.350683	0.087507	-2.23954	-0.686992
115361	GBP4	2681	GGTA1	hsa-mir-150	1	5	0.465012	0.149898	0.315114	-0.395812	-2.23954	-0.686992
140947	C5orf20	2681	GGTA1	hsa-mir-150	2	5	0.492022	0.138921	0.353102	0.400333	-2.23954	-0.686992
643	CXCR5	387751	GVIN1	hsa-mir-150	4	10	0.79248	0.460231	0.332249	1.11521	-1.19478	-0.686992
730	C7	387751	GVIN1	hsa-mir-150	1	10	0.625018	0.210445	0.414573	-3.71512	-1.19478	-0.686992
913	CD1E	387751	GVIN1	hsa-mir-150	1	10	0.749399	0.342322	0.407077	0.209096	-1.19478	-0.686992
926	CD8B	387751	GVIN1	hsa-mir-150	1	10	0.851316	0.509581	0.341734	-0.427887	-1.19478	-0.686992
931	MS4A1	387751	GVIN1	hsa-mir-150	1	10	0.882619	0.520101	0.362518	-0.370573	-1.19478	-0.686992
1236	CCR7	387751	GVIN1	hsa-mir-150	2	10	0.834465	0.347705	0.48676	0.693784	-1.19478	-0.686992
1268	CNR1	387751	GVIN1	hsa-mir-150	1	10	0.578472	0.264851	0.313622	-3.03304	-1.19478	-0.686992
2327	FMO2	387751	GVIN1	hsa-mir-150	2	10	0.481542	0.177995	0.303547	-4.48361	-1.19478	-0.686992
2529	FUT7	387751	GVIN1	hsa-mir-150	1	10	0.743381	0.356975	0.386406	1.32283	-1.19478	-0.686992
2870	GRK6	387751	GVIN1	hsa-mir-150	1	10	0.465797	-0.021007	0.486805	0.335327	-1.19478	-0.686992
3386	ICAM4	387751	GVIN1	hsa-mir-150	2	10	0.512259	0.162519	0.34974	-1.16756	-1.19478	-0.686992
3595	IL12RB2	387751	GVIN1	hsa-mir-150	2	10	0.532913	0.048744	0.484169	-0.704004	-1.19478	-0.686992
3656	IRAK2	387751	GVIN1	hsa-mir-150	5	10	0.436991	0.097136	0.339855	-1.00209	-1.19478	-0.686992
3659	IRF1	387751	GVIN1	hsa-mir-150	4	10	0.601551	0.29389	0.307661	0.348769	-1.19478	-0.686992
3683	ITGAL	387751	GVIN1	hsa-mir-150	2	10	0.629576	0.255894	0.373681	0.750237	-1.19478	-0.686992
3766	KCNJ10	387751	GVIN1	hsa-mir-150	3	10	0.626019	0.178905	0.447114	1.70977	-1.19478	-0.686992
3936	LCP1	387751	GVIN1	hsa-mir-150	1	10	0.655471	0.307044	0.348427	0.408907	-1.19478	-0.686992
4050	LTB	387751	GVIN1	hsa-mir-150	1	10	0.743301	0.361634	0.381667	1.06384	-1.19478	-0.686992
4118	MAL	387751	GVIN1	hsa-mir-150	1	10	0.76074	0.45681	0.30393	-1.21308	-1.19478	-0.686992
4155	MBP	387751	GVIN1	hsa-mir-150	3	10	0.525107	0.209853	0.315254	-1.11809	-1.19478	-0.686992
4222	MEOX1	387751	GVIN1	hsa-mir-150	3	10	0.672474	0.231963	0.440511	-4.12521	-1.19478	-0.686992
4804	NGFR	387751	GVIN1	hsa-mir-150	1	10	0.559353	0.20271	0.356643	-2.99574	-1.19478	-0.686992
5133	PDCD1	387751	GVIN1	hsa-mir-150	3	10	0.817997	0.363605	0.454391	0.8275	-1.19478	-0.686992
5345	SERPINF2	387751	GVIN1	hsa-mir-150	1	10	0.508415	0.134241	0.374173	-1.52061	-1.19478	-0.686992
5450	POU2AF1	387751	GVIN1	hsa-mir-150	2	10	0.786336	0.419516	0.36682	-0.82246	-1.19478	-0.686992
5613	PRKX	387751	GVIN1	hsa-mir-150	3	10	0.514456	0.104136	0.410319	-0.486931	-1.19478	-0.686992
6352	CCL5	387751	GVIN1	hsa-mir-150	2	10	0.853614	0.519275	0.334338	0.208143	-1.19478	-0.686992
6376	CX3CL1	387751	GVIN1	hsa-mir-150	2	10	0.495283	0.11856	0.376723	-3.09966	-1.19478	-0.686992
6422	SFRP1	387751	GVIN1	hsa-mir-150	3	10	0.464087	0.105433	0.358654	-5.25308	-1.19478	-0.686992
6689	SPIB	387751	GVIN1	hsa-mir-150	1	10	0.808692	0.365613	0.44308	0.232885	-1.19478	-0.686992
6772	STAT1	387751	GVIN1	hsa-mir-150	1	10	0.600635	0.229829	0.370806	0.974726	-1.19478	-0.686992
6891	TAP2	387751	GVIN1	hsa-mir-150	3	10	0.525488	0.094093	0.431394	0.05375	-1.19478	-0.686992
7185	TRAF1	387751	GVIN1	hsa-mir-150	2	10	0.757542	0.359053	0.398488	-0.036718	-1.19478	-0.686992
8447	DOC2B	387751	GVIN1	hsa-mir-150	1	10	0.503577	0.121165	0.382411	-2.62477	-1.19478	-0.686992
9267	CYTH1	387751	GVIN1	hsa-mir-150	4	10	0.558244	0.195638	0.362606	-0.049169	-1.19478	-0.686992
9290	GPR55	387751	GVIN1	hsa-mir-150	6	10	0.782059	0.390863	0.391196	-1.1943	-1.19478	-0.686992
9806	SPOCK2	387751	GVIN1	hsa-mir-150	3	10	0.878807	0.533406	0.345401	-0.184291	-1.19478	-0.686992
10156	RASA4	387751	GVIN1	hsa-mir-150	2	10	0.486029	0.178606	0.307423	-1.1127	-1.19478	-0.686992
10219	KLRG1	387751	GVIN1	hsa-mir-150	2	10	0.749033	0.327309	0.421724	-0.698885	-1.19478	-0.686992
10385	BTN2A2	387751	GVIN1	hsa-mir-150	2	10	0.468109	0.165117	0.302992	0.028783	-1.19478	-0.686992
10462	CLEC10A	387751	GVIN1	hsa-mir-150	3	10	0.782114	0.401574	0.38054	-2.585	-1.19478	-0.686992
10507	SEMA4D	387751	GVIN1	hsa-mir-150	1	10	0.627918	0.183072	0.444846	0.416607	-1.19478	-0.686992
10563	CXCL13	387751	GVIN1	hsa-mir-150	1	10	0.676638	0.251898	0.42474	1.79742	-1.19478	-0.686992
11118	BTN3A2	387751	GVIN1	hsa-mir-150	3	10	0.65424	0.313657	0.340583	-0.270989	-1.19478	-0.686992
23046	KIF21B	387751	GVIN1	hsa-mir-150	4	10	0.743258	0.423389	0.31987	-0.144762	-1.19478	-0.686992
23349	KIAA1045	387751	GVIN1	hsa-mir-150	1	10	0.535592	0.119777	0.415815	-2.79228	-1.19478	-0.686992
23526	HMHA1	387751	GVIN1	hsa-mir-150	1	10	0.662487	0.329605	0.332882	0.144245	-1.19478	-0.686992
26051	PPP1R16B	387751	GVIN1	hsa-mir-150	5	10	0.76839	0.438782	0.329607	-2.37714	-1.19478	-0.686992
26112	CCDC69	387751	GVIN1	hsa-mir-150	4	10	0.751024	0.427804	0.32322	-3.04717	-1.19478	-0.686992
26279	PLA2G2D	387751	GVIN1	hsa-mir-150	3	10	0.833581	0.380323	0.453258	0.502913	-1.19478	-0.686992
27087	B3GAT1	387751	GVIN1	hsa-mir-150	1	10	0.46522	0.020484	0.444736	-2.66567	-1.19478	-0.686992
29121	CLEC2D	387751	GVIN1	hsa-mir-150	2	10	0.581756	0.116576	0.46518	0.341619	-1.19478	-0.686992
29851	ICOS	387751	GVIN1	hsa-mir-150	1	10	0.79657	0.435831	0.360739	0.773155	-1.19478	-0.686992
50943	FOXP3	387751	GVIN1	hsa-mir-150	1	10	0.677488	0.338475	0.339013	2.25636	-1.19478	-0.686992
51703	ACSL5	387751	GVIN1	hsa-mir-150	1	10	0.602915	0.267387	0.335528	-1.23166	-1.19478	-0.686992
53335	BCL11A	387751	GVIN1	hsa-mir-150	1	10	0.510569	0.074687	0.435882	-1.83631	-1.19478	-0.686992
53405	CLIC5	387751	GVIN1	hsa-mir-150	4	10	0.58184	0.249304	0.332536	-2.31512	-1.19478	-0.686992
57699	CPNE5	387751	GVIN1	hsa-mir-150	4	10	0.489061	0.171056	0.318005	0.295232	-1.19478	-0.686992
57863	CADM3	387751	GVIN1	hsa-mir-150	3	10	0.689702	0.287544	0.402158	-3.86608	-1.19478	-0.686992
79931	TNIP3	387751	GVIN1	hsa-mir-150	1	10	0.547223	0.179797	0.367426	1.33649	-1.19478	-0.686992
80326	WNT10A	387751	GVIN1	hsa-mir-150	1	10	0.774414	0.467974	0.30644	-0.501398	-1.19478	-0.686992
80704	SLC19A3	387751	GVIN1	hsa-mir-150	7	10	0.496849	0.073512	0.423337	-5.88687	-1.19478	-0.686992
80774	LIMD2	387751	GVIN1	hsa-mir-150	3	10	0.732838	0.361334	0.371504	0.788394	-1.19478	-0.686992
81030	ZBP1	387751	GVIN1	hsa-mir-150	2	10	0.692749	0.331292	0.361458	0.687183	-1.19478	-0.686992
81793	TLR10	387751	GVIN1	hsa-mir-150	3	10	0.776263	0.431063	0.345199	-0.60879	-1.19478	-0.686992
81796	SLCO5A1	387751	GVIN1	hsa-mir-150	1	10	0.548434	0.060696	0.487738	1.38848	-1.19478	-0.686992
83416	FCRL5	387751	GVIN1	hsa-mir-150	1	10	0.744509	0.41219	0.332318	-0.92568	-1.19478	-0.686992
91851	CHRDL1	387751	GVIN1	hsa-mir-150	1	10	0.67107	0.265193	0.405877	-5.67467	-1.19478	-0.686992
92211	CDHR1	387751	GVIN1	hsa-mir-150	2	10	0.719557	0.373476	0.346081	-0.772794	-1.19478	-0.686992
92822	ZNF276	387751	GVIN1	hsa-mir-150	6	10	0.448399	0.118656	0.329743	-0.589367	-1.19478	-0.686992
115361	GBP4	387751	GVIN1	hsa-mir-150	1	10	0.772932	0.378133	0.394799	-0.395812	-1.19478	-0.686992
124602	KIF19	387751	GVIN1	hsa-mir-150	1	10	0.662198	0.331696	0.330502	-2.26156	-1.19478	-0.686992
125111	GJD3	387751	GVIN1	hsa-mir-150	1	10	0.468756	0.159978	0.308778	-1.11011	-1.19478	-0.686992
140564	APOBEC3D	387751	GVIN1	hsa-mir-150	3	10	0.678847	0.290787	0.38806	-0.308445	-1.19478	-0.686992
140803	TRPM6	387751	GVIN1	hsa-mir-150	1	10	0.60523	0.258831	0.346399	-3.33922	-1.19478	-0.686992
140947	C5orf20	387751	GVIN1	hsa-mir-150	2	10	0.846354	0.430325	0.416029	0.400333	-1.19478	-0.686992
144423	GLT1D1	387751	GVIN1	hsa-mir-150	2	10	0.579681	0.204496	0.375186	-1.39633	-1.19478	-0.686992
163351	GBP6	387751	GVIN1	hsa-mir-150	3	10	0.552117	0.248378	0.303739	-0.190393	-1.19478	-0.686992
222487	GPR97	387751	GVIN1	hsa-mir-150	1	10	0.456284	0.090251	0.366033	-2.65956	-1.19478	-0.686992
255231	MCOLN2	387751	GVIN1	hsa-mir-150	2	10	0.471289	0.135774	0.335516	1.1702	-1.19478	-0.686992
257144	GCET2	387751	GVIN1	hsa-mir-150	3	10	0.615797	0.201167	0.41463	-0.032317	-1.19478	-0.686992
286204	CRB2	387751	GVIN1	hsa-mir-150	2	10	0.457485	0.044116	0.413369	-2.62304	-1.19478	-0.686992
333929	SNAI3	387751	GVIN1	hsa-mir-150	2	10	0.699165	0.387589	0.311576	0.10367	-1.19478	-0.686992
780776	FAM18A	387751	GVIN1	hsa-mir-150	2	10	0.620519	0.23588	0.384639	-0.990314	-1.19478	-0.686992
3656	IRAK2	387751	GVIN1	hsa-mir-223	1	5	0.436991	0.12357	0.313421	-1.00209	-1.19478	-1.06987
9388	LIPG	387751	GVIN1	hsa-mir-223	1	5	0.548293	0.237151	0.311142	-0.636714	-1.19478	-1.06987
919	CD247	10866	HCP5	hsa-mir-150	1	5	0.546473	0.240031	0.306443	-0.516383	-0.060848	-0.686992
921	CD5	10866	HCP5	hsa-mir-150	1	5	0.543029	0.234905	0.308123	0.452029	-0.060848	-0.686992
923	CD6	10866	HCP5	hsa-mir-150	1	5	0.512092	0.171724	0.340368	0.323078	-0.060848	-0.686992
926	CD8B	10866	HCP5	hsa-mir-150	1	5	0.532161	0.228515	0.303646	-0.427887	-0.060848	-0.686992
931	MS4A1	10866	HCP5	hsa-mir-150	1	5	0.517241	0.202712	0.314529	-0.370573	-0.060848	-0.686992
943	TNFRSF8	10866	HCP5	hsa-mir-150	2	5	0.44888	0.105322	0.343558	-2.12782	-0.060848	-0.686992
959	CD40LG	10866	HCP5	hsa-mir-150	1	5	0.480967	0.079178	0.401789	-0.966172	-0.060848	-0.686992
1439	CSF2RB	10866	HCP5	hsa-mir-150	2	5	0.444685	0.093269	0.351416	-0.567517	-0.060848	-0.686992
3394	IRF8	10866	HCP5	hsa-mir-150	1	5	0.468825	0.145609	0.323217	-0.271258	-0.060848	-0.686992
3662	IRF4	10866	HCP5	hsa-mir-150	1	5	0.470513	0.13695	0.333563	-1.53686	-0.060848	-0.686992
3702	ITK	10866	HCP5	hsa-mir-150	1	5	0.546485	0.236177	0.310308	-0.237218	-0.060848	-0.686992
4063	LY9	10866	HCP5	hsa-mir-150	1	5	0.539999	0.224494	0.315505	-0.584378	-0.060848	-0.686992
4068	SH2D1A	10866	HCP5	hsa-mir-150	1	5	0.525968	0.191196	0.334772	-0.062423	-0.060848	-0.686992
5450	POU2AF1	10866	HCP5	hsa-mir-150	2	5	0.445056	0.104084	0.340972	-0.82246	-0.060848	-0.686992
5579	PRKCB	10866	HCP5	hsa-mir-150	4	5	0.438304	0.047724	0.39058	-0.634821	-0.060848	-0.686992
6504	SLAMF1	10866	HCP5	hsa-mir-150	1	5	0.534262	0.219596	0.314666	-0.310329	-0.060848	-0.686992
6693	SPN	10866	HCP5	hsa-mir-150	7	5	0.457301	0.104915	0.352387	-0.098624	-0.060848	-0.686992
10225	CD96	10866	HCP5	hsa-mir-150	1	5	0.545525	0.239387	0.306138	-0.573625	-0.060848	-0.686992
10320	IKZF1	10866	HCP5	hsa-mir-150	2	5	0.471597	0.132256	0.339341	-0.038439	-0.060848	-0.686992
10666	CD226	10866	HCP5	hsa-mir-150	2	5	0.479954	0.151714	0.328241	-0.175254	-0.060848	-0.686992
10875	FGL2	10866	HCP5	hsa-mir-150	1	5	0.44562	0.143066	0.302554	-1.56381	-0.060848	-0.686992
51744	CD244	10866	HCP5	hsa-mir-150	1	5	0.447508	0.11587	0.331638	-1.19926	-0.060848	-0.686992
114836	SLAMF6	10866	HCP5	hsa-mir-150	1	5	0.522401	0.184626	0.337775	0.043749	-0.060848	-0.686992
128611	ZNF831	10866	HCP5	hsa-mir-150	1	5	0.527283	0.17262	0.354663	-1.05303	-0.060848	-0.686992
140947	C5orf20	10866	HCP5	hsa-mir-150	2	5	0.501683	0.193135	0.308548	0.400333	-0.060848	-0.686992
151888	BTLA	10866	HCP5	hsa-mir-150	1	5	0.521081	0.159819	0.361262	-0.343084	-0.060848	-0.686992
256380	SCML4	10866	HCP5	hsa-mir-150	2	5	0.518823	0.164797	0.354026	-0.974725	-0.060848	-0.686992
286530	P2RY8	10866	HCP5	hsa-mir-150	5	5	0.4496	0.097191	0.35241	0.080579	-0.060848	-0.686992
931	MS4A1	3116	HLA-DPB2	hsa-mir-146a	2	12	0.464283	0.135635	0.328648	-0.370573	1.33148	0.30046
931	MS4A1	3116	HLA-DPB2	hsa-mir-150	1	3	0.464283	0.072189	0.392094	-0.370573	1.33148	-0.686992
959	CD40LG	3116	HLA-DPB2	hsa-mir-150	1	3	0.524479	0.201746	0.322733	-0.966172	1.33148	-0.686992
1236	CCR7	3116	HLA-DPB2	hsa-mir-150	2	3	0.501121	0.141344	0.359777	0.693784	1.33148	-0.686992
6689	SPIB	3116	HLA-DPB2	hsa-mir-150	1	3	0.499344	0.177345	0.321998	0.232885	1.33148	-0.686992
29851	ICOS	3116	HLA-DPB2	hsa-mir-150	1	3	0.486582	0.182182	0.304399	0.773155	1.33148	-0.686992
81793	TLR10	3116	HLA-DPB2	hsa-mir-150	3	3	0.440189	0.120908	0.319281	-0.60879	1.33148	-0.686992
128611	ZNF831	3116	HLA-DPB2	hsa-mir-150	1	3	0.537631	0.216718	0.320914	-1.05303	1.33148	-0.686992
84824	FCRLA	3116	HLA-DPB2	hsa-mir-155	1	13	0.469484	0.157481	0.312004	0.409057	1.33148	1.20774
3662	IRF4	3136	HLA-H	hsa-mir-150	1	23	0.438208	0.130965	0.307243	-1.53686	0.290851	-0.686992
4068	SH2D1A	3136	HLA-H	hsa-mir-150	1	23	0.482881	0.167229	0.315652	-0.062423	0.290851	-0.686992
10320	IKZF1	3136	HLA-H	hsa-mir-150	2	23	0.437313	0.123457	0.313856	-0.038439	0.290851	-0.686992
114836	SLAMF6	3136	HLA-H	hsa-mir-150	1	23	0.487079	0.178138	0.308941	0.043749	0.290851	-0.686992
151888	BTLA	3136	HLA-H	hsa-mir-150	1	23	0.482263	0.148469	0.333794	-0.343084	0.290851	-0.686992
256380	SCML4	3136	HLA-H	hsa-mir-150	2	23	0.466	0.118511	0.347489	-0.974725	0.290851	-0.686992
6935	ZEB1	221883	HOXA11AS	hsa-mir-199a-1	1	1	0.441037	0.139796	0.301241	-0.832367	0.301167	0.332254
25999	CLIP3	221883	HOXA11AS	hsa-mir-199a-1	1	1	0.479373	0.139758	0.339615	-1.08933	0.301167	0.332254
114801	TMEM200A	221883	HOXA11AS	hsa-mir-199a-1	1	1	0.456178	0.11042	0.345758	0.269173	0.301167	0.332254
25999	CLIP3	221883	HOXA11AS	hsa-mir-199b	1	1	0.479373	0.179219	0.300154	-1.08933	0.301167	0.292874
114801	TMEM200A	221883	HOXA11AS	hsa-mir-199b	1	1	0.456178	0.148855	0.307324	0.269173	0.301167	0.292874
56034	PDGFC	221883	HOXA11AS	hsa-mir-382	2	2	0.43684	0.132809	0.304031	-0.644391	0.301167	-0.184486
196740	C10orf72	221883	HOXA11AS	hsa-mir-382	1	2	0.512505	0.206747	0.305757	-1.2328	0.301167	-0.184486
827	CAPN6	9834	KIAA0125	hsa-mir-150	1	4	0.496976	0.140522	0.356454	-4.02056	-1.15607	-0.686992
912	CD1D	9834	KIAA0125	hsa-mir-150	3	4	0.536779	0.051145	0.485634	-0.306986	-1.15607	-0.686992
913	CD1E	9834	KIAA0125	hsa-mir-150	1	4	0.574383	0.073663	0.50072	0.209096	-1.15607	-0.686992
919	CD247	9834	KIAA0125	hsa-mir-150	1	4	0.745271	0.29039	0.454881	-0.516383	-1.15607	-0.686992
920	CD4	9834	KIAA0125	hsa-mir-150	2	4	0.559643	0.222376	0.337267	0.059287	-1.15607	-0.686992
921	CD5	9834	KIAA0125	hsa-mir-150	1	4	0.768333	0.384959	0.383374	0.452029	-1.15607	-0.686992
923	CD6	9834	KIAA0125	hsa-mir-150	1	4	0.730866	0.29589	0.434976	0.323078	-1.15607	-0.686992
926	CD8B	9834	KIAA0125	hsa-mir-150	1	4	0.700561	0.245225	0.455336	-0.427887	-1.15607	-0.686992
931	MS4A1	9834	KIAA0125	hsa-mir-150	1	4	0.804348	0.469284	0.335064	-0.370573	-1.15607	-0.686992
940	CD28	9834	KIAA0125	hsa-mir-150	2	4	0.586858	0.134894	0.451963	-0.209369	-1.15607	-0.686992
943	TNFRSF8	9834	KIAA0125	hsa-mir-150	2	4	0.691084	0.284215	0.40687	-2.12782	-1.15607	-0.686992
959	CD40LG	9834	KIAA0125	hsa-mir-150	1	4	0.722266	0.26401	0.458255	-0.966172	-1.15607	-0.686992
1075	CTSC	9834	KIAA0125	hsa-mir-150	4	4	0.529082	0.144129	0.384952	-0.295685	-1.15607	-0.686992
1234	CCR5	9834	KIAA0125	hsa-mir-150	3	4	0.719809	0.367069	0.35274	0.627349	-1.15607	-0.686992
1235	CCR6	9834	KIAA0125	hsa-mir-150	2	4	0.473458	0.068347	0.40511	0.332453	-1.15607	-0.686992
1236	CCR7	9834	KIAA0125	hsa-mir-150	2	4	0.75418	0.316756	0.437424	0.693784	-1.15607	-0.686992
1286	COL4A4	9834	KIAA0125	hsa-mir-150	2	4	0.624943	0.323639	0.301304	-1.20642	-1.15607	-0.686992
1438	CSF2RA	9834	KIAA0125	hsa-mir-150	3	4	0.468236	0.094616	0.373619	-0.532298	-1.15607	-0.686992
1439	CSF2RB	9834	KIAA0125	hsa-mir-150	2	4	0.681982	0.247359	0.434623	-0.567517	-1.15607	-0.686992
1520	CTSS	9834	KIAA0125	hsa-mir-150	3	4	0.540582	0.199492	0.34109	0.072596	-1.15607	-0.686992
1536	CYBB	9834	KIAA0125	hsa-mir-150	2	4	0.478928	0.153773	0.325155	-0.123704	-1.15607	-0.686992
1794	DOCK2	9834	KIAA0125	hsa-mir-150	2	4	0.609192	0.26576	0.343431	-0.00284	-1.15607	-0.686992
2113	ETS1	9834	KIAA0125	hsa-mir-150	2	4	0.456928	0.087274	0.369654	-0.867756	-1.15607	-0.686992
2529	FUT7	9834	KIAA0125	hsa-mir-150	1	4	0.614569	0.199348	0.415221	1.32283	-1.15607	-0.686992
3111	HLA-DOA	9834	KIAA0125	hsa-mir-150	2	4	0.515687	0.160273	0.355414	-0.098924	-1.15607	-0.686992
3394	IRF8	9834	KIAA0125	hsa-mir-150	1	4	0.685419	0.275616	0.409803	-0.271258	-1.15607	-0.686992
3560	IL2RB	9834	KIAA0125	hsa-mir-150	5	4	0.676028	0.264243	0.411785	0.236552	-1.15607	-0.686992
3587	IL10RA	9834	KIAA0125	hsa-mir-150	2	4	0.65959	0.271384	0.388206	-0.305202	-1.15607	-0.686992
3595	IL12RB2	9834	KIAA0125	hsa-mir-150	2	4	0.516039	0.142034	0.374006	-0.704004	-1.15607	-0.686992
3683	ITGAL	9834	KIAA0125	hsa-mir-150	2	4	0.532793	0.126564	0.406229	0.750237	-1.15607	-0.686992
3702	ITK	9834	KIAA0125	hsa-mir-150	1	4	0.78013	0.395501	0.384629	-0.237218	-1.15607	-0.686992
3766	KCNJ10	9834	KIAA0125	hsa-mir-150	3	4	0.625945	0.272884	0.353061	1.70977	-1.15607	-0.686992
3824	KLRD1	9834	KIAA0125	hsa-mir-150	2	4	0.442175	-0.089538	0.531713	-0.653797	-1.15607	-0.686992
3936	LCP1	9834	KIAA0125	hsa-mir-150	1	4	0.498172	0.061987	0.436185	0.408907	-1.15607	-0.686992
3965	LGALS9	9834	KIAA0125	hsa-mir-150	1	4	0.491263	0.180636	0.310627	0.593365	-1.15607	-0.686992
4050	LTB	9834	KIAA0125	hsa-mir-150	1	4	0.598397	0.143604	0.454793	1.06384	-1.15607	-0.686992
4063	LY9	9834	KIAA0125	hsa-mir-150	1	4	0.784697	0.423036	0.361661	-0.584378	-1.15607	-0.686992
4068	SH2D1A	9834	KIAA0125	hsa-mir-150	1	4	0.771418	0.372595	0.398823	-0.062423	-1.15607	-0.686992
4118	MAL	9834	KIAA0125	hsa-mir-150	1	4	0.650762	0.2855	0.365262	-1.21308	-1.15607	-0.686992
4222	MEOX1	9834	KIAA0125	hsa-mir-150	3	4	0.501924	-0.013127	0.515051	-4.12521	-1.15607	-0.686992
4242	MFNG	9834	KIAA0125	hsa-mir-150	1	4	0.577288	0.165758	0.411531	-1.3583	-1.15607	-0.686992
4542	MYO1F	9834	KIAA0125	hsa-mir-150	1	4	0.525106	0.205992	0.319113	0.183036	-1.15607	-0.686992
5133	PDCD1	9834	KIAA0125	hsa-mir-150	3	4	0.771914	0.417644	0.35427	0.8275	-1.15607	-0.686992
5551	PRF1	9834	KIAA0125	hsa-mir-150	1	4	0.759134	0.385963	0.373171	-1.10796	-1.15607	-0.686992
5579	PRKCB	9834	KIAA0125	hsa-mir-150	4	4	0.762652	0.410306	0.352346	-0.634821	-1.15607	-0.686992
5724	PTAFR	9834	KIAA0125	hsa-mir-150	8	4	0.485781	0.1675	0.318281	-0.253587	-1.15607	-0.686992
6352	CCL5	9834	KIAA0125	hsa-mir-150	2	4	0.718859	0.289638	0.429221	0.208143	-1.15607	-0.686992
6503	SLA	9834	KIAA0125	hsa-mir-150	2	4	0.556524	0.188384	0.36814	0.530262	-1.15607	-0.686992
6504	SLAMF1	9834	KIAA0125	hsa-mir-150	1	4	0.795856	0.467424	0.328432	-0.310329	-1.15607	-0.686992
6689	SPIB	9834	KIAA0125	hsa-mir-150	1	4	0.734039	0.320583	0.413456	0.232885	-1.15607	-0.686992
6693	SPN	9834	KIAA0125	hsa-mir-150	7	4	0.697584	0.265736	0.431848	-0.098624	-1.15607	-0.686992
6772	STAT1	9834	KIAA0125	hsa-mir-150	1	4	0.581095	0.256811	0.324284	0.974726	-1.15607	-0.686992
6869	TACR1	9834	KIAA0125	hsa-mir-150	1	4	0.537143	0.230121	0.307022	-3.87551	-1.15607	-0.686992
6932	TCF7	9834	KIAA0125	hsa-mir-150	1	4	0.51749	0.093788	0.423702	-1.15082	-1.15607	-0.686992
7133	TNFRSF1B	9834	KIAA0125	hsa-mir-150	4	4	0.646227	0.2951	0.351127	-1.17674	-1.15607	-0.686992
7185	TRAF1	9834	KIAA0125	hsa-mir-150	2	4	0.701331	0.349965	0.351366	-0.036718	-1.15607	-0.686992
8740	TNFSF14	9834	KIAA0125	hsa-mir-150	2	4	0.472614	0.062749	0.409865	-0.611475	-1.15607	-0.686992
8809	IL18R1	9834	KIAA0125	hsa-mir-150	3	4	0.641849	0.275799	0.36605	-0.872041	-1.15607	-0.686992
9290	GPR55	9834	KIAA0125	hsa-mir-150	6	4	0.702843	0.324463	0.37838	-1.1943	-1.15607	-0.686992
9473	C1orf38	9834	KIAA0125	hsa-mir-150	1	4	0.511912	0.189042	0.32287	-0.185041	-1.15607	-0.686992
9760	TOX	9834	KIAA0125	hsa-mir-150	1	4	0.686842	0.365298	0.321545	-1.04494	-1.15607	-0.686992
9806	SPOCK2	9834	KIAA0125	hsa-mir-150	3	4	0.779172	0.408036	0.371136	-0.184291	-1.15607	-0.686992
10219	KLRG1	9834	KIAA0125	hsa-mir-150	2	4	0.495129	-0.116917	0.612047	-0.698885	-1.15607	-0.686992
10225	CD96	9834	KIAA0125	hsa-mir-150	1	4	0.722843	0.22431	0.498533	-0.573625	-1.15607	-0.686992
10320	IKZF1	9834	KIAA0125	hsa-mir-150	2	4	0.698874	0.267197	0.431677	-0.038439	-1.15607	-0.686992
10351	ABCA8	9834	KIAA0125	hsa-mir-150	1	4	0.468957	0.146397	0.32256	-5.06314	-1.15607	-0.686992
10384	BTN3A3	9834	KIAA0125	hsa-mir-150	1	4	0.464585	0.0547	0.409885	-0.398658	-1.15607	-0.686992
10462	CLEC10A	9834	KIAA0125	hsa-mir-150	3	4	0.559061	0.0036	0.555461	-2.585	-1.15607	-0.686992
10507	SEMA4D	9834	KIAA0125	hsa-mir-150	1	4	0.552805	0.159979	0.392827	0.416607	-1.15607	-0.686992
10563	CXCL13	9834	KIAA0125	hsa-mir-150	1	4	0.679553	0.354072	0.325481	1.79742	-1.15607	-0.686992
10666	CD226	9834	KIAA0125	hsa-mir-150	2	4	0.708464	0.306103	0.402361	-0.175254	-1.15607	-0.686992
10875	FGL2	9834	KIAA0125	hsa-mir-150	1	4	0.549643	0.072793	0.476849	-1.56381	-1.15607	-0.686992
10964	IFI44L	9834	KIAA0125	hsa-mir-150	3	4	0.44322	0.115699	0.327521	0.22195	-1.15607	-0.686992
11118	BTN3A2	9834	KIAA0125	hsa-mir-150	3	4	0.511158	0.11172	0.399438	-0.270989	-1.15607	-0.686992
11119	BTN3A1	9834	KIAA0125	hsa-mir-150	2	4	0.493348	0.164353	0.328995	-0.416267	-1.15607	-0.686992
22861	NLRP1	9834	KIAA0125	hsa-mir-150	1	4	0.486361	0.138847	0.347514	-1.53009	-1.15607	-0.686992
23046	KIF21B	9834	KIAA0125	hsa-mir-150	4	4	0.649553	0.30822	0.341332	-0.144762	-1.15607	-0.686992
23349	KIAA1045	9834	KIAA0125	hsa-mir-150	1	4	0.522145	0.204743	0.317402	-2.79228	-1.15607	-0.686992
23526	HMHA1	9834	KIAA0125	hsa-mir-150	1	4	0.494238	0.0953	0.398938	0.144245	-1.15607	-0.686992
25939	SAMHD1	9834	KIAA0125	hsa-mir-150	1	4	0.523189	0.169696	0.353493	-0.323094	-1.15607	-0.686992
26034	IPCEF1	9834	KIAA0125	hsa-mir-150	5	4	0.610363	0.064442	0.545921	-0.34922	-1.15607	-0.686992
26051	PPP1R16B	9834	KIAA0125	hsa-mir-150	5	4	0.642124	0.242926	0.399198	-2.37714	-1.15607	-0.686992
26112	CCDC69	9834	KIAA0125	hsa-mir-150	4	4	0.622884	0.239573	0.383312	-3.04717	-1.15607	-0.686992
26279	PLA2G2D	9834	KIAA0125	hsa-mir-150	3	4	0.781417	0.426567	0.35485	0.502913	-1.15607	-0.686992
27040	LAT	9834	KIAA0125	hsa-mir-150	1	4	0.666898	0.298629	0.368269	-0.094906	-1.15607	-0.686992
27319	BHLHE22	9834	KIAA0125	hsa-mir-150	1	4	0.475795	0.129173	0.346623	-0.900423	-1.15607	-0.686992
29121	CLEC2D	9834	KIAA0125	hsa-mir-150	2	4	0.508994	0.035418	0.473576	0.341619	-1.15607	-0.686992
29125	C11orf21	9834	KIAA0125	hsa-mir-150	4	4	0.670628	0.264969	0.405659	-0.938006	-1.15607	-0.686992
29851	ICOS	9834	KIAA0125	hsa-mir-150	1	4	0.750571	0.431015	0.319556	0.773155	-1.15607	-0.686992
29933	GPR132	9834	KIAA0125	hsa-mir-150	1	4	0.493326	0.137865	0.355461	0.607116	-1.15607	-0.686992
30009	TBX21	9834	KIAA0125	hsa-mir-150	2	4	0.814956	0.513826	0.30113	-0.787599	-1.15607	-0.686992
50943	FOXP3	9834	KIAA0125	hsa-mir-150	1	4	0.610992	0.291164	0.319828	2.25636	-1.15607	-0.686992
51311	TLR8	9834	KIAA0125	hsa-mir-150	1	4	0.613939	0.225296	0.388643	0.040021	-1.15607	-0.686992
51744	CD244	9834	KIAA0125	hsa-mir-150	1	4	0.650899	0.205733	0.445165	-1.19926	-1.15607	-0.686992
53335	BCL11A	9834	KIAA0125	hsa-mir-150	1	4	0.521916	0.185108	0.336807	-1.83631	-1.15607	-0.686992
55281	TMEM140	9834	KIAA0125	hsa-mir-150	1	4	0.512132	0.158203	0.353929	-0.917686	-1.15607	-0.686992
56253	CRTAM	9834	KIAA0125	hsa-mir-150	3	4	0.584512	0.101368	0.483144	0.727185	-1.15607	-0.686992
56833	SLAMF8	9834	KIAA0125	hsa-mir-150	1	4	0.53311	0.211477	0.321633	1.44919	-1.15607	-0.686992
56990	CDC42SE2	9834	KIAA0125	hsa-mir-150	1	4	0.510574	0.140107	0.370467	-0.19985	-1.15607	-0.686992
57863	CADM3	9834	KIAA0125	hsa-mir-150	3	4	0.462262	-0.072219	0.534481	-3.86608	-1.15607	-0.686992
63940	GPSM3	9834	KIAA0125	hsa-mir-150	2	4	0.502467	0.108119	0.394348	0.303416	-1.15607	-0.686992
64098	PARVG	9834	KIAA0125	hsa-mir-150	1	4	0.47839	0.176001	0.30239	0.366045	-1.15607	-0.686992
64115	C10orf54	9834	KIAA0125	hsa-mir-150	3	4	0.481362	0.178868	0.302495	-1.96818	-1.15607	-0.686992
64407	RGS18	9834	KIAA0125	hsa-mir-150	1	4	0.539425	-0.012958	0.552383	-0.521124	-1.15607	-0.686992
79442	LRRC2	9834	KIAA0125	hsa-mir-150	5	4	0.496707	0.126595	0.370112	-3.6457	-1.15607	-0.686992
79931	TNIP3	9834	KIAA0125	hsa-mir-150	1	4	0.472725	0.127569	0.345157	1.33649	-1.15607	-0.686992
80326	WNT10A	9834	KIAA0125	hsa-mir-150	1	4	0.690774	0.363635	0.327139	-0.501398	-1.15607	-0.686992
80380	PDCD1LG2	9834	KIAA0125	hsa-mir-150	1	4	0.561074	0.248562	0.312512	-0.940721	-1.15607	-0.686992
80709	AKNA	9834	KIAA0125	hsa-mir-150	1	4	0.698353	0.384163	0.31419	-0.559342	-1.15607	-0.686992
80774	LIMD2	9834	KIAA0125	hsa-mir-150	3	4	0.661711	0.315979	0.345731	0.788394	-1.15607	-0.686992
81704	DOCK8	9834	KIAA0125	hsa-mir-150	1	4	0.479685	0.161094	0.318591	-0.709232	-1.15607	-0.686992
81793	TLR10	9834	KIAA0125	hsa-mir-150	3	4	0.620278	0.159966	0.460313	-0.60879	-1.15607	-0.686992
81796	SLCO5A1	9834	KIAA0125	hsa-mir-150	1	4	0.547172	0.17373	0.373442	1.38848	-1.15607	-0.686992
84174	SLA2	9834	KIAA0125	hsa-mir-150	1	4	0.780909	0.413519	0.367389	0.229607	-1.15607	-0.686992
84541	KBTBD8	9834	KIAA0125	hsa-mir-150	1	4	0.643374	0.32537	0.318005	-0.079145	-1.15607	-0.686992
91851	CHRDL1	9834	KIAA0125	hsa-mir-150	1	4	0.495032	0.031031	0.464001	-5.67467	-1.15607	-0.686992
92211	CDHR1	9834	KIAA0125	hsa-mir-150	2	4	0.63887	0.281165	0.357705	-0.772794	-1.15607	-0.686992
92241	RCSD1	9834	KIAA0125	hsa-mir-150	2	4	0.475649	-0.01746	0.493109	-1.14141	-1.15607	-0.686992
114836	SLAMF6	9834	KIAA0125	hsa-mir-150	1	4	0.796106	0.447901	0.348205	0.043749	-1.15607	-0.686992
115361	GBP4	9834	KIAA0125	hsa-mir-150	1	4	0.665148	0.233055	0.432094	-0.395812	-1.15607	-0.686992
123041	SLC24A4	9834	KIAA0125	hsa-mir-150	4	4	0.562668	0.197375	0.365292	-1.04271	-1.15607	-0.686992
124460	SNX20	9834	KIAA0125	hsa-mir-150	4	4	0.734786	0.395722	0.339064	0.611154	-1.15607	-0.686992
128611	ZNF831	9834	KIAA0125	hsa-mir-150	1	4	0.775756	0.359055	0.416701	-1.05303	-1.15607	-0.686992
139716	GAB3	9834	KIAA0125	hsa-mir-150	1	4	0.573378	0.178257	0.395121	-1.13728	-1.15607	-0.686992
140711	C20orf118	9834	KIAA0125	hsa-mir-150	4	4	0.499492	0.180794	0.318698	-0.817887	-1.15607	-0.686992
140803	TRPM6	9834	KIAA0125	hsa-mir-150	1	4	0.450526	0.044551	0.405976	-3.33922	-1.15607	-0.686992
140947	C5orf20	9834	KIAA0125	hsa-mir-150	2	4	0.775053	0.405385	0.369668	0.400333	-1.15607	-0.686992
144423	GLT1D1	9834	KIAA0125	hsa-mir-150	2	4	0.521742	0.173276	0.348466	-1.39633	-1.15607	-0.686992
151888	BTLA	9834	KIAA0125	hsa-mir-150	1	4	0.758115	0.301821	0.456294	-0.343084	-1.15607	-0.686992
158326	FREM1	9834	KIAA0125	hsa-mir-150	1	4	0.469607	0.093323	0.376285	-4.01788	-1.15607	-0.686992
163351	GBP6	9834	KIAA0125	hsa-mir-150	3	4	0.486566	0.185915	0.300651	-0.190393	-1.15607	-0.686992
197259	MLKL	9834	KIAA0125	hsa-mir-150	1	4	0.440584	0.094898	0.345686	-0.284094	-1.15607	-0.686992
197358	NLRC3	9834	KIAA0125	hsa-mir-150	1	4	0.671371	0.247969	0.423402	0.037955	-1.15607	-0.686992
201633	TIGIT	9834	KIAA0125	hsa-mir-150	3	4	0.744766	0.360803	0.383964	1.35022	-1.15607	-0.686992
219972	MPEG1	9834	KIAA0125	hsa-mir-150	1	4	0.53899	0.09876	0.44023	-0.831797	-1.15607	-0.686992
256380	SCML4	9834	KIAA0125	hsa-mir-150	2	4	0.733527	0.237023	0.496504	-0.974725	-1.15607	-0.686992
257106	ARHGAP30	9834	KIAA0125	hsa-mir-150	1	4	0.647524	0.3268	0.320725	0.084929	-1.15607	-0.686992
257144	GCET2	9834	KIAA0125	hsa-mir-150	3	4	0.517176	0.065572	0.451604	-0.032317	-1.15607	-0.686992
286530	P2RY8	9834	KIAA0125	hsa-mir-150	5	4	0.702475	0.301194	0.401281	0.080579	-1.15607	-0.686992
333929	SNAI3	9834	KIAA0125	hsa-mir-150	2	4	0.545766	0.177531	0.368234	0.10367	-1.15607	-0.686992
401612	MCART6	9834	KIAA0125	hsa-mir-150	2	4	0.506574	0.058692	0.447881	0.065023	-1.15607	-0.686992
474344	GIMAP6	9834	KIAA0125	hsa-mir-150	6	4	0.504002	0.022565	0.481437	-1.7022	-1.15607	-0.686992
780776	FAM18A	9834	KIAA0125	hsa-mir-150	2	4	0.536336	0.190958	0.345378	-0.990314	-1.15607	-0.686992
1871	E2F3	100128191	LOC100128191	hsa-mir-106b	1	3	0.474448	0.131168	0.34328	0.769136	1.16103	0.161291
5433	POLR2D	100128191	LOC100128191	hsa-mir-106b	1	3	0.449089	0.118956	0.330133	0.437281	1.16103	0.161291
10926	DBF4	100128191	LOC100128191	hsa-mir-106b	1	3	0.579564	0.277434	0.30213	1.00931	1.16103	0.161291
79723	SUV39H2	100128191	LOC100128191	hsa-mir-106b	2	3	0.560197	0.249282	0.310915	0.603384	1.16103	0.161291
84318	CCDC77	100128191	LOC100128191	hsa-mir-1307	1	3	0.458461	0.130656	0.327805	0.217801	1.16103	1.28211
10389	SCML2	100128191	LOC100128191	hsa-mir-17	2	3	0.45337	0.149253	0.304118	-0.183128	1.16103	0.552573
5433	POLR2D	100128191	LOC100128191	hsa-mir-93	1	3	0.449089	0.131233	0.317856	0.437281	1.16103	0.866135
5471	PPAT	100128191	LOC100128191	hsa-mir-93	2	3	0.543764	0.226841	0.316923	0.841339	1.16103	0.866135
5885	RAD21	100128191	LOC100128191	hsa-mir-93	1	3	0.449325	0.144206	0.305119	0.854301	1.16103	0.866135
6732	SRPK1	100128191	LOC100128191	hsa-mir-93	3	3	0.458432	0.12328	0.335152	0.754597	1.16103	0.866135
7468	WHSC1	100128191	LOC100128191	hsa-mir-93	3	3	0.49081	0.175403	0.315408	0.691039	1.16103	0.866135
7516	XRCC2	100128191	LOC100128191	hsa-mir-93	2	3	0.632416	0.326514	0.305902	1.64266	1.16103	0.866135
9918	NCAPD2	100128191	LOC100128191	hsa-mir-93	1	3	0.584592	0.232768	0.351824	0.642126	1.16103	0.866135
10389	SCML2	100128191	LOC100128191	hsa-mir-93	2	3	0.45337	0.108143	0.345227	-0.183128	1.16103	0.866135
10915	TCERG1	100128191	LOC100128191	hsa-mir-93	1	3	0.446058	0.101728	0.344329	0.065074	1.16103	0.866135
10926	DBF4	100128191	LOC100128191	hsa-mir-93	1	3	0.579564	0.257504	0.32206	1.00931	1.16103	0.866135
22948	CCT5	100128191	LOC100128191	hsa-mir-93	2	3	0.47531	0.143476	0.331834	0.770953	1.16103	0.866135
78995	C17orf53	100128191	LOC100128191	hsa-mir-93	1	3	0.480384	0.157742	0.322643	0.41035	1.16103	0.866135
79723	SUV39H2	100128191	LOC100128191	hsa-mir-93	2	3	0.560197	0.184559	0.375639	0.603384	1.16103	0.866135
84318	CCDC77	100128191	LOC100128191	hsa-mir-93	1	3	0.458461	0.10754	0.350921	0.217801	1.16103	0.866135
10643	IGF2BP3	100188949	LOC100188949	hsa-mir-146a	2	6	0.477082	0.128262	0.34882	0.318357	-0.148342	0.30046
554	AVPR2	100188949	LOC100188949	hsa-mir-150	2	4	0.448696	0.091887	0.356808	-3.72017	-0.148342	-0.686992
643	CXCR5	100188949	LOC100188949	hsa-mir-150	4	4	0.710901	0.304254	0.406647	1.11521	-0.148342	-0.686992
730	C7	100188949	LOC100188949	hsa-mir-150	1	4	0.505813	0.020701	0.485112	-3.71512	-0.148342	-0.686992
864	RUNX3	100188949	LOC100188949	hsa-mir-150	4	4	0.638876	0.319322	0.319554	-0.530458	-0.148342	-0.686992
913	CD1E	100188949	LOC100188949	hsa-mir-150	1	4	0.721732	0.350687	0.371045	0.209096	-0.148342	-0.686992
919	CD247	100188949	LOC100188949	hsa-mir-150	1	4	0.816599	0.440877	0.375722	-0.516383	-0.148342	-0.686992
921	CD5	100188949	LOC100188949	hsa-mir-150	1	4	0.788432	0.357834	0.430598	0.452029	-0.148342	-0.686992
923	CD6	100188949	LOC100188949	hsa-mir-150	1	4	0.800119	0.413273	0.386846	0.323078	-0.148342	-0.686992
926	CD8B	100188949	LOC100188949	hsa-mir-150	1	4	0.808167	0.465565	0.342602	-0.427887	-0.148342	-0.686992
931	MS4A1	100188949	LOC100188949	hsa-mir-150	1	4	0.809728	0.392598	0.41713	-0.370573	-0.148342	-0.686992
940	CD28	100188949	LOC100188949	hsa-mir-150	2	4	0.681978	0.349566	0.332412	-0.209369	-0.148342	-0.686992
943	TNFRSF8	100188949	LOC100188949	hsa-mir-150	2	4	0.709601	0.278523	0.431078	-2.12782	-0.148342	-0.686992
959	CD40LG	100188949	LOC100188949	hsa-mir-150	1	4	0.783133	0.355091	0.428043	-0.966172	-0.148342	-0.686992
1075	CTSC	100188949	LOC100188949	hsa-mir-150	4	4	0.61723	0.299942	0.317289	-0.295685	-0.148342	-0.686992
1235	CCR6	100188949	LOC100188949	hsa-mir-150	2	4	0.609487	0.261275	0.348212	0.332453	-0.148342	-0.686992
1236	CCR7	100188949	LOC100188949	hsa-mir-150	2	4	0.803262	0.37888	0.424382	0.693784	-0.148342	-0.686992
1268	CNR1	100188949	LOC100188949	hsa-mir-150	1	4	0.54421	0.107139	0.437071	-3.03304	-0.148342	-0.686992
1286	COL4A4	100188949	LOC100188949	hsa-mir-150	2	4	0.559896	0.17736	0.382536	-1.20642	-0.148342	-0.686992
1439	CSF2RB	100188949	LOC100188949	hsa-mir-150	2	4	0.757804	0.396192	0.361612	-0.567517	-0.148342	-0.686992
2529	FUT7	100188949	LOC100188949	hsa-mir-150	1	4	0.699597	0.320719	0.378878	1.32283	-0.148342	-0.686992
2870	GRK6	100188949	LOC100188949	hsa-mir-150	1	4	0.44266	0.027865	0.414796	0.335327	-0.148342	-0.686992
3133	HLA-E	100188949	LOC100188949	hsa-mir-150	1	4	0.597487	0.218274	0.379213	-0.874165	-0.148342	-0.686992
3394	IRF8	100188949	LOC100188949	hsa-mir-150	1	4	0.770101	0.442053	0.328049	-0.271258	-0.148342	-0.686992
3560	IL2RB	100188949	LOC100188949	hsa-mir-150	5	4	0.788824	0.485836	0.302988	0.236552	-0.148342	-0.686992
3595	IL12RB2	100188949	LOC100188949	hsa-mir-150	2	4	0.507012	0.088511	0.418501	-0.704004	-0.148342	-0.686992
3604	TNFRSF9	100188949	LOC100188949	hsa-mir-150	1	4	0.638298	0.328812	0.309486	2.59076	-0.148342	-0.686992
3659	IRF1	100188949	LOC100188949	hsa-mir-150	4	4	0.559624	0.257502	0.302122	0.348769	-0.148342	-0.686992
3662	IRF4	100188949	LOC100188949	hsa-mir-150	1	4	0.751048	0.369147	0.381901	-1.53686	-0.148342	-0.686992
3683	ITGAL	100188949	LOC100188949	hsa-mir-150	2	4	0.63088	0.29614	0.33474	0.750237	-0.148342	-0.686992
3702	ITK	100188949	LOC100188949	hsa-mir-150	1	4	0.814822	0.422904	0.391918	-0.237218	-0.148342	-0.686992
3738	KCNA3	100188949	LOC100188949	hsa-mir-150	1	4	0.726109	0.318867	0.407242	-0.780023	-0.148342	-0.686992
3766	KCNJ10	100188949	LOC100188949	hsa-mir-150	3	4	0.634002	0.258752	0.37525	1.70977	-0.148342	-0.686992
3824	KLRD1	100188949	LOC100188949	hsa-mir-150	2	4	0.647577	0.307355	0.340222	-0.653797	-0.148342	-0.686992
3936	LCP1	100188949	LOC100188949	hsa-mir-150	1	4	0.582213	0.140692	0.441521	0.408907	-0.148342	-0.686992
4050	LTB	100188949	LOC100188949	hsa-mir-150	1	4	0.666484	0.235842	0.430642	1.06384	-0.148342	-0.686992
4063	LY9	100188949	LOC100188949	hsa-mir-150	1	4	0.816476	0.430406	0.38607	-0.584378	-0.148342	-0.686992
4118	MAL	100188949	LOC100188949	hsa-mir-150	1	4	0.71766	0.405325	0.312336	-1.21308	-0.148342	-0.686992
4155	MBP	100188949	LOC100188949	hsa-mir-150	3	4	0.497135	0.167056	0.330079	-1.11809	-0.148342	-0.686992
4222	MEOX1	100188949	LOC100188949	hsa-mir-150	3	4	0.537449	0.002859	0.534591	-4.12521	-0.148342	-0.686992
4233	MET	100188949	LOC100188949	hsa-mir-150	1	4	0.482939	0.178664	0.304275	-2.5025	-0.148342	-0.686992
4242	MFNG	100188949	LOC100188949	hsa-mir-150	1	4	0.701613	0.371266	0.330347	-1.3583	-0.148342	-0.686992
4248	MGAT3	100188949	LOC100188949	hsa-mir-150	5	4	0.502446	0.162035	0.340411	-2.51359	-0.148342	-0.686992
4804	NGFR	100188949	LOC100188949	hsa-mir-150	1	4	0.462532	0.070316	0.392216	-2.99574	-0.148342	-0.686992
5133	PDCD1	100188949	LOC100188949	hsa-mir-150	3	4	0.725424	0.202807	0.522617	0.8275	-0.148342	-0.686992
5345	SERPINF2	100188949	LOC100188949	hsa-mir-150	1	4	0.474313	0.137315	0.336998	-1.52061	-0.148342	-0.686992
5450	POU2AF1	100188949	LOC100188949	hsa-mir-150	2	4	0.739136	0.368974	0.370161	-0.82246	-0.148342	-0.686992
5551	PRF1	100188949	LOC100188949	hsa-mir-150	1	4	0.796054	0.426721	0.369333	-1.10796	-0.148342	-0.686992
5579	PRKCB	100188949	LOC100188949	hsa-mir-150	4	4	0.820182	0.508459	0.311723	-0.634821	-0.148342	-0.686992
5613	PRKX	100188949	LOC100188949	hsa-mir-150	3	4	0.452039	0.018887	0.433152	-0.486931	-0.148342	-0.686992
6352	CCL5	100188949	LOC100188949	hsa-mir-150	2	4	0.808368	0.464622	0.343746	0.208143	-0.148342	-0.686992
6376	CX3CL1	100188949	LOC100188949	hsa-mir-150	2	4	0.458298	0.105926	0.352372	-3.09966	-0.148342	-0.686992
6504	SLAMF1	100188949	LOC100188949	hsa-mir-150	1	4	0.794806	0.394718	0.400088	-0.310329	-0.148342	-0.686992
6689	SPIB	100188949	LOC100188949	hsa-mir-150	1	4	0.716254	0.204343	0.511911	0.232885	-0.148342	-0.686992
6693	SPN	100188949	LOC100188949	hsa-mir-150	7	4	0.79039	0.459027	0.331362	-0.098624	-0.148342	-0.686992
6772	STAT1	100188949	LOC100188949	hsa-mir-150	1	4	0.554813	0.189861	0.364952	0.974726	-0.148342	-0.686992
6869	TACR1	100188949	LOC100188949	hsa-mir-150	1	4	0.489217	0.10058	0.388637	-3.87551	-0.148342	-0.686992
6891	TAP2	100188949	LOC100188949	hsa-mir-150	3	4	0.4654	0.05816	0.40724	0.05375	-0.148342	-0.686992
6932	TCF7	100188949	LOC100188949	hsa-mir-150	1	4	0.64695	0.320091	0.326859	-1.15082	-0.148342	-0.686992
7185	TRAF1	100188949	LOC100188949	hsa-mir-150	2	4	0.695199	0.269895	0.425304	-0.036718	-0.148342	-0.686992
7512	XPNPEP2	100188949	LOC100188949	hsa-mir-150	1	4	0.526365	0.172813	0.353552	-3.4263	-0.148342	-0.686992
8514	KCNAB2	100188949	LOC100188949	hsa-mir-150	2	4	0.595263	0.279522	0.31574	0.182345	-0.148342	-0.686992
8740	TNFSF14	100188949	LOC100188949	hsa-mir-150	2	4	0.520391	0.114355	0.406036	-0.611475	-0.148342	-0.686992
8809	IL18R1	100188949	LOC100188949	hsa-mir-150	3	4	0.692068	0.350487	0.341581	-0.872041	-0.148342	-0.686992
9267	CYTH1	100188949	LOC100188949	hsa-mir-150	4	4	0.502553	0.146967	0.355585	-0.049169	-0.148342	-0.686992
9290	GPR55	100188949	LOC100188949	hsa-mir-150	6	4	0.65712	0.154523	0.502597	-1.1943	-0.148342	-0.686992
9760	TOX	100188949	LOC100188949	hsa-mir-150	1	4	0.65539	0.266208	0.389182	-1.04494	-0.148342	-0.686992
9806	SPOCK2	100188949	LOC100188949	hsa-mir-150	3	4	0.783521	0.331604	0.451917	-0.184291	-0.148342	-0.686992
9899	SV2B	100188949	LOC100188949	hsa-mir-150	18	4	0.481833	0.128288	0.353545	-2.58419	-0.148342	-0.686992
10156	RASA4	100188949	LOC100188949	hsa-mir-150	2	4	0.452751	0.136363	0.316389	-1.1127	-0.148342	-0.686992
10219	KLRG1	100188949	LOC100188949	hsa-mir-150	2	4	0.69159	0.267955	0.423635	-0.698885	-0.148342	-0.686992
10225	CD96	100188949	LOC100188949	hsa-mir-150	1	4	0.804811	0.409053	0.395758	-0.573625	-0.148342	-0.686992
10351	ABCA8	100188949	LOC100188949	hsa-mir-150	1	4	0.478628	0.130885	0.347744	-5.06314	-0.148342	-0.686992
10384	BTN3A3	100188949	LOC100188949	hsa-mir-150	1	4	0.590814	0.24527	0.345544	-0.398658	-0.148342	-0.686992
10462	CLEC10A	100188949	LOC100188949	hsa-mir-150	3	4	0.687029	0.238701	0.448327	-2.585	-0.148342	-0.686992
10507	SEMA4D	100188949	LOC100188949	hsa-mir-150	1	4	0.65521	0.308247	0.346963	0.416607	-0.148342	-0.686992
10563	CXCL13	100188949	LOC100188949	hsa-mir-150	1	4	0.613848	0.179058	0.43479	1.79742	-0.148342	-0.686992
10666	CD226	100188949	LOC100188949	hsa-mir-150	2	4	0.757387	0.379752	0.377635	-0.175254	-0.148342	-0.686992
11118	BTN3A2	100188949	LOC100188949	hsa-mir-150	3	4	0.577178	0.20348	0.373698	-0.270989	-0.148342	-0.686992
11217	AKAP2	100188949	LOC100188949	hsa-mir-150	3	4	0.491639	0.18988	0.301759	-1.80215	-0.148342	-0.686992
23046	KIF21B	100188949	LOC100188949	hsa-mir-150	4	4	0.633704	0.226906	0.406798	-0.144762	-0.148342	-0.686992
23349	KIAA1045	100188949	LOC100188949	hsa-mir-150	1	4	0.463913	0.036349	0.427564	-2.79228	-0.148342	-0.686992
23526	HMHA1	100188949	LOC100188949	hsa-mir-150	1	4	0.619693	0.290599	0.329094	0.144245	-0.148342	-0.686992
26051	PPP1R16B	100188949	LOC100188949	hsa-mir-150	5	4	0.694899	0.3034	0.391499	-2.37714	-0.148342	-0.686992
26112	CCDC69	100188949	LOC100188949	hsa-mir-150	4	4	0.628657	0.202265	0.426391	-3.04717	-0.148342	-0.686992
26279	PLA2G2D	100188949	LOC100188949	hsa-mir-150	3	4	0.805156	0.42293	0.382225	0.502913	-0.148342	-0.686992
27040	LAT	100188949	LOC100188949	hsa-mir-150	1	4	0.731959	0.390069	0.34189	-0.094906	-0.148342	-0.686992
29121	CLEC2D	100188949	LOC100188949	hsa-mir-150	2	4	0.675082	0.372586	0.302496	0.341619	-0.148342	-0.686992
29851	ICOS	100188949	LOC100188949	hsa-mir-150	1	4	0.72518	0.326036	0.399144	0.773155	-0.148342	-0.686992
30009	TBX21	100188949	LOC100188949	hsa-mir-150	2	4	0.840615	0.526528	0.314087	-0.787599	-0.148342	-0.686992
50943	FOXP3	100188949	LOC100188949	hsa-mir-150	1	4	0.613753	0.234686	0.379067	2.25636	-0.148342	-0.686992
51703	ACSL5	100188949	LOC100188949	hsa-mir-150	1	4	0.48849	0.093967	0.394523	-1.23166	-0.148342	-0.686992
51744	CD244	100188949	LOC100188949	hsa-mir-150	1	4	0.732445	0.363668	0.368777	-1.19926	-0.148342	-0.686992
53335	BCL11A	100188949	LOC100188949	hsa-mir-150	1	4	0.504223	0.145042	0.359181	-1.83631	-0.148342	-0.686992
53405	CLIC5	100188949	LOC100188949	hsa-mir-150	4	4	0.458415	0.035559	0.422856	-2.31512	-0.148342	-0.686992
56990	CDC42SE2	100188949	LOC100188949	hsa-mir-150	1	4	0.461775	0.130063	0.331712	-0.19985	-0.148342	-0.686992
57565	KLHL14	100188949	LOC100188949	hsa-mir-150	1	4	0.44554	0.022904	0.422636	-1.60213	-0.148342	-0.686992
57823	SLAMF7	100188949	LOC100188949	hsa-mir-150	2	4	0.795929	0.464089	0.33184	0.087507	-0.148342	-0.686992
57863	CADM3	100188949	LOC100188949	hsa-mir-150	3	4	0.528875	0.001327	0.527548	-3.86608	-0.148342	-0.686992
79442	LRRC2	100188949	LOC100188949	hsa-mir-150	5	4	0.491249	0.041474	0.449775	-3.6457	-0.148342	-0.686992
79931	TNIP3	100188949	LOC100188949	hsa-mir-150	1	4	0.504353	0.166203	0.33815	1.33649	-0.148342	-0.686992
80326	WNT10A	100188949	LOC100188949	hsa-mir-150	1	4	0.722604	0.392592	0.330012	-0.501398	-0.148342	-0.686992
80709	AKNA	100188949	LOC100188949	hsa-mir-150	1	4	0.694638	0.319584	0.375054	-0.559342	-0.148342	-0.686992
80774	LIMD2	100188949	LOC100188949	hsa-mir-150	3	4	0.706817	0.35492	0.351897	0.788394	-0.148342	-0.686992
81030	ZBP1	100188949	LOC100188949	hsa-mir-150	2	4	0.678397	0.351266	0.327131	0.687183	-0.148342	-0.686992
81793	TLR10	100188949	LOC100188949	hsa-mir-150	3	4	0.761718	0.432489	0.329229	-0.60879	-0.148342	-0.686992
81796	SLCO5A1	100188949	LOC100188949	hsa-mir-150	1	4	0.473532	-0.085362	0.558895	1.38848	-0.148342	-0.686992
83416	FCRL5	100188949	LOC100188949	hsa-mir-150	1	4	0.664952	0.260125	0.404828	-0.92568	-0.148342	-0.686992
84166	NLRC5	100188949	LOC100188949	hsa-mir-150	1	4	0.550258	0.169266	0.380992	0.036857	-0.148342	-0.686992
84174	SLA2	100188949	LOC100188949	hsa-mir-150	1	4	0.764506	0.321147	0.443359	0.229607	-0.148342	-0.686992
84913	ATOH8	100188949	LOC100188949	hsa-mir-150	4	4	0.487527	0.127374	0.360153	-4.28358	-0.148342	-0.686992
89857	KLHL6	100188949	LOC100188949	hsa-mir-150	2	4	0.720306	0.393846	0.32646	0.2694	-0.148342	-0.686992
91851	CHRDL1	100188949	LOC100188949	hsa-mir-150	1	4	0.494247	-0.048832	0.54308	-5.67467	-0.148342	-0.686992
92211	CDHR1	100188949	LOC100188949	hsa-mir-150	2	4	0.662931	0.309161	0.35377	-0.772794	-0.148342	-0.686992
114836	SLAMF6	100188949	LOC100188949	hsa-mir-150	1	4	0.846916	0.539464	0.307452	0.043749	-0.148342	-0.686992
115361	GBP4	100188949	LOC100188949	hsa-mir-150	1	4	0.76431	0.427524	0.336787	-0.395812	-0.148342	-0.686992
115362	GBP5	100188949	LOC100188949	hsa-mir-150	1	4	0.740709	0.44038	0.30033	1.37346	-0.148342	-0.686992
116986	AGAP2	100188949	LOC100188949	hsa-mir-150	3	4	0.568905	0.159994	0.408911	0.053627	-0.148342	-0.686992
124460	SNX20	100188949	LOC100188949	hsa-mir-150	4	4	0.78193	0.46128	0.32065	0.611154	-0.148342	-0.686992
124602	KIF19	100188949	LOC100188949	hsa-mir-150	1	4	0.577502	0.194487	0.383015	-2.26156	-0.148342	-0.686992
128611	ZNF831	100188949	LOC100188949	hsa-mir-150	1	4	0.807523	0.363159	0.444364	-1.05303	-0.148342	-0.686992
140564	APOBEC3D	100188949	LOC100188949	hsa-mir-150	3	4	0.646235	0.271486	0.374748	-0.308445	-0.148342	-0.686992
140947	C5orf20	100188949	LOC100188949	hsa-mir-150	2	4	0.797948	0.411703	0.386245	0.400333	-0.148342	-0.686992
144423	GLT1D1	100188949	LOC100188949	hsa-mir-150	2	4	0.492903	0.071868	0.421035	-1.39633	-0.148342	-0.686992
151888	BTLA	100188949	LOC100188949	hsa-mir-150	1	4	0.832677	0.462788	0.369888	-0.343084	-0.148342	-0.686992
158326	FREM1	100188949	LOC100188949	hsa-mir-150	1	4	0.536767	0.190541	0.346226	-4.01788	-0.148342	-0.686992
201633	TIGIT	100188949	LOC100188949	hsa-mir-150	3	4	0.803685	0.454148	0.349537	1.35022	-0.148342	-0.686992
221188	GPR114	100188949	LOC100188949	hsa-mir-150	1	4	0.67849	0.313721	0.364769	-1.09651	-0.148342	-0.686992
256380	SCML4	100188949	LOC100188949	hsa-mir-150	2	4	0.813725	0.409958	0.403767	-0.974725	-0.148342	-0.686992
257144	GCET2	100188949	LOC100188949	hsa-mir-150	3	4	0.559022	0.087271	0.471751	-0.032317	-0.148342	-0.686992
286336	FAM78A	100188949	LOC100188949	hsa-mir-150	3	4	0.639671	0.328423	0.311248	0.071999	-0.148342	-0.686992
286530	P2RY8	100188949	LOC100188949	hsa-mir-150	5	4	0.770199	0.416938	0.353261	0.080579	-0.148342	-0.686992
333929	SNAI3	100188949	LOC100188949	hsa-mir-150	2	4	0.584821	0.18943	0.395391	0.10367	-0.148342	-0.686992
401612	MCART6	100188949	LOC100188949	hsa-mir-150	2	4	0.589015	0.192555	0.39646	0.065023	-0.148342	-0.686992
414152	C10orf105	100188949	LOC100188949	hsa-mir-150	8	4	0.450082	0.107967	0.342115	-1.8521	-0.148342	-0.686992
474344	GIMAP6	100188949	LOC100188949	hsa-mir-150	6	4	0.6899	0.354047	0.335853	-1.7022	-0.148342	-0.686992
729230	CCR2	100188949	LOC100188949	hsa-mir-150	1	4	0.755217	0.415924	0.339293	-0.33245	-0.148342	-0.686992
780776	FAM18A	100188949	LOC100188949	hsa-mir-150	2	4	0.628914	0.308651	0.320262	-0.990314	-0.148342	-0.686992
4360	MRC1	100188949	LOC100188949	hsa-mir-511-1	1	2	0.531914	0.179461	0.352453	-2.38323	-0.148342	-1.88324
931	MS4A1	100233209	LOC100233209	hsa-mir-150	1	2	0.76229	0.444799	0.317491	-0.370573	-0.005449	-0.686992
943	TNFRSF8	100233209	LOC100233209	hsa-mir-150	2	2	0.614852	0.30213	0.312723	-2.12782	-0.005449	-0.686992
1236	CCR7	100233209	LOC100233209	hsa-mir-150	2	2	0.642715	0.300368	0.342347	0.693784	-0.005449	-0.686992
4050	LTB	100233209	LOC100233209	hsa-mir-150	1	2	0.679662	0.362061	0.317601	1.06384	-0.005449	-0.686992
5133	PDCD1	100233209	LOC100233209	hsa-mir-150	3	2	0.616758	0.259074	0.357684	0.8275	-0.005449	-0.686992
6689	SPIB	100233209	LOC100233209	hsa-mir-150	1	2	0.758218	0.45485	0.303368	0.232885	-0.005449	-0.686992
9806	SPOCK2	100233209	LOC100233209	hsa-mir-150	3	2	0.648574	0.318225	0.330349	-0.184291	-0.005449	-0.686992
10219	KLRG1	100233209	LOC100233209	hsa-mir-150	2	2	0.491776	0.082909	0.408867	-0.698885	-0.005449	-0.686992
10462	CLEC10A	100233209	LOC100233209	hsa-mir-150	3	2	0.528751	0.141581	0.38717	-2.585	-0.005449	-0.686992
10563	CXCL13	100233209	LOC100233209	hsa-mir-150	1	2	0.5317	0.209435	0.322265	1.79742	-0.005449	-0.686992
26051	PPP1R16B	100233209	LOC100233209	hsa-mir-150	5	2	0.56416	0.241679	0.32248	-2.37714	-0.005449	-0.686992
26279	PLA2G2D	100233209	LOC100233209	hsa-mir-150	3	2	0.647478	0.299399	0.348079	0.502913	-0.005449	-0.686992
27087	B3GAT1	100233209	LOC100233209	hsa-mir-150	1	2	0.476364	0.168302	0.308061	-2.66567	-0.005449	-0.686992
57863	CADM3	100233209	LOC100233209	hsa-mir-150	3	2	0.458027	0.087286	0.37074	-3.86608	-0.005449	-0.686992
92211	CDHR1	100233209	LOC100233209	hsa-mir-150	2	2	0.590656	0.227557	0.363099	-0.772794	-0.005449	-0.686992
124602	KIF19	100233209	LOC100233209	hsa-mir-150	1	2	0.561997	0.237514	0.324483	-2.26156	-0.005449	-0.686992
140564	APOBEC3D	100233209	LOC100233209	hsa-mir-150	3	2	0.53089	0.221245	0.309645	-0.308445	-0.005449	-0.686992
140947	C5orf20	100233209	LOC100233209	hsa-mir-150	2	2	0.758617	0.447334	0.311283	0.400333	-0.005449	-0.686992
144423	GLT1D1	100233209	LOC100233209	hsa-mir-150	2	2	0.467478	0.162895	0.304584	-1.39633	-0.005449	-0.686992
257144	GCET2	100233209	LOC100233209	hsa-mir-150	3	2	0.45925	0.133118	0.326133	-0.032317	-0.005449	-0.686992
729230	CCR2	100233209	LOC100233209	hsa-mir-150	1	2	0.615347	0.312022	0.303326	-0.33245	-0.005449	-0.686992
26279	PLA2G2D	151174	LOC151174	hsa-mir-150	3	5	0.452905	0.121864	0.331041	0.502913	-0.856167	-0.686992
140947	C5orf20	151174	LOC151174	hsa-mir-150	2	5	0.485081	0.182257	0.302823	0.400333	-0.856167	-0.686992
201633	TIGIT	151174	LOC151174	hsa-mir-150	3	5	0.445185	0.134445	0.310739	1.35022	-0.856167	-0.686992
622	BDH1	253039	LOC253039	hsa-mir-1248	2	4	0.455046	0.088438	0.366608	0.434118	-0.165578	0.414272
643	CXCR5	283663	LOC283663	hsa-mir-150	4	4	0.534544	0.217533	0.31701	1.11521	-0.653803	-0.686992
913	CD1E	283663	LOC283663	hsa-mir-150	1	4	0.484127	0.129662	0.354465	0.209096	-0.653803	-0.686992
919	CD247	283663	LOC283663	hsa-mir-150	1	4	0.601388	0.284076	0.317312	-0.516383	-0.653803	-0.686992
921	CD5	283663	LOC283663	hsa-mir-150	1	4	0.576217	0.2282	0.348017	0.452029	-0.653803	-0.686992
923	CD6	283663	LOC283663	hsa-mir-150	1	4	0.58421	0.252048	0.332163	0.323078	-0.653803	-0.686992
926	CD8B	283663	LOC283663	hsa-mir-150	1	4	0.547198	0.188741	0.358457	-0.427887	-0.653803	-0.686992
940	CD28	283663	LOC283663	hsa-mir-150	2	4	0.487602	0.187414	0.300188	-0.209369	-0.653803	-0.686992
943	TNFRSF8	283663	LOC283663	hsa-mir-150	2	4	0.462966	0.069625	0.393342	-2.12782	-0.653803	-0.686992
959	CD40LG	283663	LOC283663	hsa-mir-150	1	4	0.578909	0.258079	0.32083	-0.966172	-0.653803	-0.686992
1234	CCR5	283663	LOC283663	hsa-mir-150	3	4	0.51283	0.162894	0.349936	0.627349	-0.653803	-0.686992
1236	CCR7	283663	LOC283663	hsa-mir-150	2	4	0.531774	0.108409	0.423365	0.693784	-0.653803	-0.686992
1439	CSF2RB	283663	LOC283663	hsa-mir-150	2	4	0.53305	0.195806	0.337245	-0.567517	-0.653803	-0.686992
3560	IL2RB	283663	LOC283663	hsa-mir-150	5	4	0.546473	0.2283	0.318173	0.236552	-0.653803	-0.686992
3587	IL10RA	283663	LOC283663	hsa-mir-150	2	4	0.548756	0.24834	0.300417	-0.305202	-0.653803	-0.686992
3662	IRF4	283663	LOC283663	hsa-mir-150	1	4	0.480298	0.092473	0.387825	-1.53686	-0.653803	-0.686992
3702	ITK	283663	LOC283663	hsa-mir-150	1	4	0.592714	0.258774	0.33394	-0.237218	-0.653803	-0.686992
3738	KCNA3	283663	LOC283663	hsa-mir-150	1	4	0.500712	0.138351	0.362362	-0.780023	-0.653803	-0.686992
3766	KCNJ10	283663	LOC283663	hsa-mir-150	3	4	0.446716	0.132638	0.314078	1.70977	-0.653803	-0.686992
4063	LY9	283663	LOC283663	hsa-mir-150	1	4	0.552515	0.16662	0.385895	-0.584378	-0.653803	-0.686992
4068	SH2D1A	283663	LOC283663	hsa-mir-150	1	4	0.556686	0.175345	0.381342	-0.062423	-0.653803	-0.686992
4118	MAL	283663	LOC283663	hsa-mir-150	1	4	0.457987	0.131112	0.326876	-1.21308	-0.653803	-0.686992
5133	PDCD1	283663	LOC283663	hsa-mir-150	3	4	0.468403	0.003337	0.465067	0.8275	-0.653803	-0.686992
5450	POU2AF1	283663	LOC283663	hsa-mir-150	2	4	0.444116	0.035608	0.408508	-0.82246	-0.653803	-0.686992
5551	PRF1	283663	LOC283663	hsa-mir-150	1	4	0.515028	0.116415	0.398613	-1.10796	-0.653803	-0.686992
5579	PRKCB	283663	LOC283663	hsa-mir-150	4	4	0.589328	0.281687	0.30764	-0.634821	-0.653803	-0.686992
6352	CCL5	283663	LOC283663	hsa-mir-150	2	4	0.499389	0.089841	0.409548	0.208143	-0.653803	-0.686992
6504	SLAMF1	283663	LOC283663	hsa-mir-150	1	4	0.527589	0.12369	0.403899	-0.310329	-0.653803	-0.686992
6689	SPIB	283663	LOC283663	hsa-mir-150	1	4	0.589556	0.273535	0.316021	0.232885	-0.653803	-0.686992
7133	TNFRSF1B	283663	LOC283663	hsa-mir-150	4	4	0.476847	0.148632	0.328216	-1.17674	-0.653803	-0.686992
9290	GPR55	283663	LOC283663	hsa-mir-150	6	4	0.565731	0.262038	0.303693	-1.1943	-0.653803	-0.686992
9806	SPOCK2	283663	LOC283663	hsa-mir-150	3	4	0.593337	0.263403	0.329934	-0.184291	-0.653803	-0.686992
10219	KLRG1	283663	LOC283663	hsa-mir-150	2	4	0.487435	0.12981	0.357625	-0.698885	-0.653803	-0.686992
10225	CD96	283663	LOC283663	hsa-mir-150	1	4	0.599943	0.282213	0.31773	-0.573625	-0.653803	-0.686992
10563	CXCL13	283663	LOC283663	hsa-mir-150	1	4	0.47032	0.148981	0.321339	1.79742	-0.653803	-0.686992
10666	CD226	283663	LOC283663	hsa-mir-150	2	4	0.526634	0.177548	0.349086	-0.175254	-0.653803	-0.686992
26112	CCDC69	283663	LOC283663	hsa-mir-150	4	4	0.451332	0.108696	0.342636	-3.04717	-0.653803	-0.686992
26279	PLA2G2D	283663	LOC283663	hsa-mir-150	3	4	0.494372	0.061478	0.432894	0.502913	-0.653803	-0.686992
29851	ICOS	283663	LOC283663	hsa-mir-150	1	4	0.479519	0.101695	0.377824	0.773155	-0.653803	-0.686992
30009	TBX21	283663	LOC283663	hsa-mir-150	2	4	0.548434	0.158804	0.38963	-0.787599	-0.653803	-0.686992
51311	TLR8	283663	LOC283663	hsa-mir-150	1	4	0.437553	0.099813	0.33774	0.040021	-0.653803	-0.686992
56253	CRTAM	283663	LOC283663	hsa-mir-150	3	4	0.534723	0.228654	0.306069	0.727185	-0.653803	-0.686992
57823	SLAMF7	283663	LOC283663	hsa-mir-150	2	4	0.487676	0.089372	0.398304	0.087507	-0.653803	-0.686992
57863	CADM3	283663	LOC283663	hsa-mir-150	3	4	0.483318	0.172455	0.310863	-3.86608	-0.653803	-0.686992
64407	RGS18	283663	LOC283663	hsa-mir-150	1	4	0.484539	0.141698	0.34284	-0.521124	-0.653803	-0.686992
64919	BCL11B	283663	LOC283663	hsa-mir-150	1	4	0.456007	0.121801	0.334206	-0.508905	-0.653803	-0.686992
84174	SLA2	283663	LOC283663	hsa-mir-150	1	4	0.598446	0.289332	0.309114	0.229607	-0.653803	-0.686992
114836	SLAMF6	283663	LOC283663	hsa-mir-150	1	4	0.5812	0.235948	0.345252	0.043749	-0.653803	-0.686992
115361	GBP4	283663	LOC283663	hsa-mir-150	1	4	0.472227	0.093998	0.378229	-0.395812	-0.653803	-0.686992
124460	SNX20	283663	LOC283663	hsa-mir-150	4	4	0.569857	0.267946	0.301912	0.611154	-0.653803	-0.686992
128611	ZNF831	283663	LOC283663	hsa-mir-150	1	4	0.60885	0.291316	0.317534	-1.05303	-0.653803	-0.686992
140947	C5orf20	283663	LOC283663	hsa-mir-150	2	4	0.56237	0.158137	0.404233	0.400333	-0.653803	-0.686992
151888	BTLA	283663	LOC283663	hsa-mir-150	1	4	0.616258	0.31272	0.303538	-0.343084	-0.653803	-0.686992
201633	TIGIT	283663	LOC283663	hsa-mir-150	3	4	0.519259	0.132115	0.387143	1.35022	-0.653803	-0.686992
286530	P2RY8	283663	LOC283663	hsa-mir-150	5	4	0.571724	0.264808	0.306917	0.080579	-0.653803	-0.686992
643	CXCR5	339524	LOC339524	hsa-mir-150	4	10	0.515081	0.196426	0.318655	1.11521	-2.87067	-0.686992
913	CD1E	339524	LOC339524	hsa-mir-150	1	10	0.520795	0.208405	0.312391	0.209096	-2.87067	-0.686992
919	CD247	339524	LOC339524	hsa-mir-150	1	10	0.539105	0.15859	0.380514	-0.516383	-2.87067	-0.686992
921	CD5	339524	LOC339524	hsa-mir-150	1	10	0.495954	0.064374	0.43158	0.452029	-2.87067	-0.686992
923	CD6	339524	LOC339524	hsa-mir-150	1	10	0.471327	0.019853	0.451474	0.323078	-2.87067	-0.686992
926	CD8B	339524	LOC339524	hsa-mir-150	1	10	0.543409	0.199087	0.344322	-0.427887	-2.87067	-0.686992
931	MS4A1	339524	LOC339524	hsa-mir-150	1	10	0.581896	0.27389	0.308005	-0.370573	-2.87067	-0.686992
959	CD40LG	339524	LOC339524	hsa-mir-150	1	10	0.560396	0.2207	0.339695	-0.966172	-2.87067	-0.686992
1236	CCR7	339524	LOC339524	hsa-mir-150	2	10	0.531472	0.131783	0.399689	0.693784	-2.87067	-0.686992
3394	IRF8	339524	LOC339524	hsa-mir-150	1	10	0.449464	0.066648	0.382816	-0.271258	-2.87067	-0.686992
3662	IRF4	339524	LOC339524	hsa-mir-150	1	10	0.543979	0.228343	0.315636	-1.53686	-2.87067	-0.686992
3702	ITK	339524	LOC339524	hsa-mir-150	1	10	0.557429	0.195212	0.362217	-0.237218	-2.87067	-0.686992
3738	KCNA3	339524	LOC339524	hsa-mir-150	1	10	0.529358	0.206595	0.322763	-0.780023	-2.87067	-0.686992
4063	LY9	339524	LOC339524	hsa-mir-150	1	10	0.580505	0.255458	0.325047	-0.584378	-2.87067	-0.686992
4068	SH2D1A	339524	LOC339524	hsa-mir-150	1	10	0.545196	0.170612	0.374585	-0.062423	-2.87067	-0.686992
5450	POU2AF1	339524	LOC339524	hsa-mir-150	2	10	0.448377	0.068168	0.380209	-0.82246	-2.87067	-0.686992
5551	PRF1	339524	LOC339524	hsa-mir-150	1	10	0.45484	0.009118	0.445722	-1.10796	-2.87067	-0.686992
5579	PRKCB	339524	LOC339524	hsa-mir-150	4	10	0.57292	0.265086	0.307835	-0.634821	-2.87067	-0.686992
6352	CCL5	339524	LOC339524	hsa-mir-150	2	10	0.445335	-0.002881	0.448215	0.208143	-2.87067	-0.686992
6504	SLAMF1	339524	LOC339524	hsa-mir-150	1	10	0.515999	0.118888	0.397111	-0.310329	-2.87067	-0.686992
6689	SPIB	339524	LOC339524	hsa-mir-150	1	10	0.473444	0.055691	0.417754	0.232885	-2.87067	-0.686992
6693	SPN	339524	LOC339524	hsa-mir-150	7	10	0.505056	0.147296	0.35776	-0.098624	-2.87067	-0.686992
7133	TNFRSF1B	339524	LOC339524	hsa-mir-150	4	10	0.451961	0.119506	0.332455	-1.17674	-2.87067	-0.686992
9290	GPR55	339524	LOC339524	hsa-mir-150	6	10	0.548878	0.198168	0.35071	-1.1943	-2.87067	-0.686992
9806	SPOCK2	339524	LOC339524	hsa-mir-150	3	10	0.555257	0.194458	0.360799	-0.184291	-2.87067	-0.686992
10320	IKZF1	339524	LOC339524	hsa-mir-150	2	10	0.537377	0.209857	0.32752	-0.038439	-2.87067	-0.686992
10563	CXCL13	339524	LOC339524	hsa-mir-150	1	10	0.436827	0.106095	0.330732	1.79742	-2.87067	-0.686992
10666	CD226	339524	LOC339524	hsa-mir-150	2	10	0.500161	0.14307	0.357091	-0.175254	-2.87067	-0.686992
23046	KIF21B	339524	LOC339524	hsa-mir-150	4	10	0.448867	0.124042	0.324826	-0.144762	-2.87067	-0.686992
26034	IPCEF1	339524	LOC339524	hsa-mir-150	5	10	0.519555	0.181012	0.338543	-0.34922	-2.87067	-0.686992
26279	PLA2G2D	339524	LOC339524	hsa-mir-150	3	10	0.508745	0.098804	0.409941	0.502913	-2.87067	-0.686992
27040	LAT	339524	LOC339524	hsa-mir-150	1	10	0.437199	0.075861	0.361338	-0.094906	-2.87067	-0.686992
30009	TBX21	339524	LOC339524	hsa-mir-150	2	10	0.512448	0.103401	0.409046	-0.787599	-2.87067	-0.686992
81793	TLR10	339524	LOC339524	hsa-mir-150	3	10	0.478204	0.138429	0.339775	-0.60879	-2.87067	-0.686992
84174	SLA2	339524	LOC339524	hsa-mir-150	1	10	0.539617	0.180867	0.358751	0.229607	-2.87067	-0.686992
114836	SLAMF6	339524	LOC339524	hsa-mir-150	1	10	0.514895	0.101351	0.413544	0.043749	-2.87067	-0.686992
124460	SNX20	339524	LOC339524	hsa-mir-150	4	10	0.440689	0.043787	0.396902	0.611154	-2.87067	-0.686992
140947	C5orf20	339524	LOC339524	hsa-mir-150	2	10	0.516444	0.140373	0.376071	0.400333	-2.87067	-0.686992
151888	BTLA	339524	LOC339524	hsa-mir-150	1	10	0.597911	0.288638	0.309272	-0.343084	-2.87067	-0.686992
197358	NLRC3	339524	LOC339524	hsa-mir-150	1	10	0.45131	0.068408	0.382902	0.037955	-2.87067	-0.686992
201633	TIGIT	339524	LOC339524	hsa-mir-150	3	10	0.465176	0.03913	0.426046	1.35022	-2.87067	-0.686992
219972	MPEG1	339524	LOC339524	hsa-mir-150	1	10	0.453801	0.151405	0.302396	-0.831797	-2.87067	-0.686992
286530	P2RY8	339524	LOC339524	hsa-mir-150	5	10	0.533653	0.20772	0.325932	0.080579	-2.87067	-0.686992
729230	CCR2	339524	LOC339524	hsa-mir-150	1	10	0.456685	0.086412	0.370273	-0.33245	-2.87067	-0.686992
79083	MLPH	400043	LOC400043	hsa-mir-543	1	1	0.463167	0.115472	0.347695	1.10743	-0.751346	-0.394782
643	CXCR5	400759	LOC400759	hsa-mir-150	4	2	0.59712	0.198356	0.398763	1.11521	-1.01083	-0.686992
912	CD1D	400759	LOC400759	hsa-mir-150	3	2	0.481011	0.030521	0.45049	-0.306986	-1.01083	-0.686992
913	CD1E	400759	LOC400759	hsa-mir-150	1	2	0.525359	0.057821	0.467538	0.209096	-1.01083	-0.686992
923	CD6	400759	LOC400759	hsa-mir-150	1	2	0.719435	0.377971	0.341463	0.323078	-1.01083	-0.686992
931	MS4A1	400759	LOC400759	hsa-mir-150	1	2	0.64823	0.190433	0.457797	-0.370573	-1.01083	-0.686992
940	CD28	400759	LOC400759	hsa-mir-150	2	2	0.474236	0.046897	0.427338	-0.209369	-1.01083	-0.686992
959	CD40LG	400759	LOC400759	hsa-mir-150	1	2	0.671861	0.273362	0.398499	-0.966172	-1.01083	-0.686992
1236	CCR7	400759	LOC400759	hsa-mir-150	2	2	0.657993	0.191725	0.466268	0.693784	-1.01083	-0.686992
1286	COL4A4	400759	LOC400759	hsa-mir-150	2	2	0.513223	0.176198	0.337025	-1.20642	-1.01083	-0.686992
1439	CSF2RB	400759	LOC400759	hsa-mir-150	2	2	0.637844	0.253794	0.38405	-0.567517	-1.01083	-0.686992
1794	DOCK2	400759	LOC400759	hsa-mir-150	2	2	0.592792	0.274337	0.318455	-0.00284	-1.01083	-0.686992
3394	IRF8	400759	LOC400759	hsa-mir-150	1	2	0.608812	0.205921	0.40289	-0.271258	-1.01083	-0.686992
3683	ITGAL	400759	LOC400759	hsa-mir-150	2	2	0.513145	0.16995	0.343196	0.750237	-1.01083	-0.686992
3738	KCNA3	400759	LOC400759	hsa-mir-150	1	2	0.609608	0.198591	0.411017	-0.780023	-1.01083	-0.686992
3824	KLRD1	400759	LOC400759	hsa-mir-150	2	2	0.562131	0.238291	0.32384	-0.653797	-1.01083	-0.686992
3936	LCP1	400759	LOC400759	hsa-mir-150	1	2	0.464597	0.079248	0.385349	0.408907	-1.01083	-0.686992
4063	LY9	400759	LOC400759	hsa-mir-150	1	2	0.712775	0.349203	0.363572	-0.584378	-1.01083	-0.686992
4118	MAL	400759	LOC400759	hsa-mir-150	1	2	0.640316	0.336896	0.30342	-1.21308	-1.01083	-0.686992
4242	MFNG	400759	LOC400759	hsa-mir-150	1	2	0.52395	0.116335	0.407615	-1.3583	-1.01083	-0.686992
5579	PRKCB	400759	LOC400759	hsa-mir-150	4	2	0.69921	0.354149	0.345061	-0.634821	-1.01083	-0.686992
6689	SPIB	400759	LOC400759	hsa-mir-150	1	2	0.696381	0.376067	0.320314	0.232885	-1.01083	-0.686992
6693	SPN	400759	LOC400759	hsa-mir-150	7	2	0.614523	0.188108	0.426416	-0.098624	-1.01083	-0.686992
6932	TCF7	400759	LOC400759	hsa-mir-150	1	2	0.530037	0.188224	0.341813	-1.15082	-1.01083	-0.686992
9290	GPR55	400759	LOC400759	hsa-mir-150	6	2	0.681894	0.354096	0.327797	-1.1943	-1.01083	-0.686992
10320	IKZF1	400759	LOC400759	hsa-mir-150	2	2	0.644879	0.254997	0.389881	-0.038439	-1.01083	-0.686992
10462	CLEC10A	400759	LOC400759	hsa-mir-150	3	2	0.539648	0.062519	0.477129	-2.585	-1.01083	-0.686992
10659	CELF2	400759	LOC400759	hsa-mir-150	2	2	0.444477	0.14248	0.301997	-2.08935	-1.01083	-0.686992
10666	CD226	400759	LOC400759	hsa-mir-150	2	2	0.674315	0.323777	0.350538	-0.175254	-1.01083	-0.686992
10875	FGL2	400759	LOC400759	hsa-mir-150	1	2	0.595278	0.235623	0.359655	-1.56381	-1.01083	-0.686992
23046	KIF21B	400759	LOC400759	hsa-mir-150	4	2	0.489582	0.055225	0.434358	-0.144762	-1.01083	-0.686992
23526	HMHA1	400759	LOC400759	hsa-mir-150	1	2	0.566455	0.257956	0.3085	0.144245	-1.01083	-0.686992
26034	IPCEF1	400759	LOC400759	hsa-mir-150	5	2	0.657071	0.288344	0.368727	-0.34922	-1.01083	-0.686992
26051	PPP1R16B	400759	LOC400759	hsa-mir-150	5	2	0.538028	0.111436	0.426592	-2.37714	-1.01083	-0.686992
29121	CLEC2D	400759	LOC400759	hsa-mir-150	2	2	0.449653	0.048466	0.401186	0.341619	-1.01083	-0.686992
51744	CD244	400759	LOC400759	hsa-mir-150	1	2	0.6439	0.288532	0.355369	-1.19926	-1.01083	-0.686992
56253	CRTAM	400759	LOC400759	hsa-mir-150	3	2	0.655379	0.329575	0.325803	0.727185	-1.01083	-0.686992
57863	CADM3	400759	LOC400759	hsa-mir-150	3	2	0.448885	-0.0135	0.462385	-3.86608	-1.01083	-0.686992
64407	RGS18	400759	LOC400759	hsa-mir-150	1	2	0.576852	0.176518	0.400334	-0.521124	-1.01083	-0.686992
64919	BCL11B	400759	LOC400759	hsa-mir-150	1	2	0.620507	0.295353	0.325154	-0.508905	-1.01083	-0.686992
80709	AKNA	400759	LOC400759	hsa-mir-150	1	2	0.643728	0.318771	0.324956	-0.559342	-1.01083	-0.686992
81704	DOCK8	400759	LOC400759	hsa-mir-150	1	2	0.459759	0.147075	0.312684	-0.709232	-1.01083	-0.686992
81793	TLR10	400759	LOC400759	hsa-mir-150	3	2	0.509544	0.03511	0.474434	-0.60879	-1.01083	-0.686992
81796	SLCO5A1	400759	LOC400759	hsa-mir-150	1	2	0.51909	0.181775	0.337316	1.38848	-1.01083	-0.686992
84541	KBTBD8	400759	LOC400759	hsa-mir-150	1	2	0.505151	0.162066	0.343085	-0.079145	-1.01083	-0.686992
89857	KLHL6	400759	LOC400759	hsa-mir-150	2	2	0.633405	0.30759	0.325815	0.2694	-1.01083	-0.686992
92241	RCSD1	400759	LOC400759	hsa-mir-150	2	2	0.571287	0.228945	0.342342	-1.14141	-1.01083	-0.686992
116986	AGAP2	400759	LOC400759	hsa-mir-150	3	2	0.534191	0.185169	0.349022	0.053627	-1.01083	-0.686992
123041	SLC24A4	400759	LOC400759	hsa-mir-150	4	2	0.558514	0.245903	0.312611	-1.04271	-1.01083	-0.686992
124602	KIF19	400759	LOC400759	hsa-mir-150	1	2	0.487129	0.155429	0.331701	-2.26156	-1.01083	-0.686992
128611	ZNF831	400759	LOC400759	hsa-mir-150	1	2	0.72793	0.372779	0.355152	-1.05303	-1.01083	-0.686992
139716	GAB3	400759	LOC400759	hsa-mir-150	1	2	0.540392	0.182039	0.358353	-1.13728	-1.01083	-0.686992
140564	APOBEC3D	400759	LOC400759	hsa-mir-150	3	2	0.581635	0.244287	0.337348	-0.308445	-1.01083	-0.686992
140803	TRPM6	400759	LOC400759	hsa-mir-150	1	2	0.439426	0.082765	0.356661	-3.33922	-1.01083	-0.686992
140947	C5orf20	400759	LOC400759	hsa-mir-150	2	2	0.720711	0.410718	0.309993	0.400333	-1.01083	-0.686992
151888	BTLA	400759	LOC400759	hsa-mir-150	1	2	0.750165	0.443657	0.306507	-0.343084	-1.01083	-0.686992
197358	NLRC3	400759	LOC400759	hsa-mir-150	1	2	0.673203	0.337351	0.335852	0.037955	-1.01083	-0.686992
219972	MPEG1	400759	LOC400759	hsa-mir-150	1	2	0.572996	0.235833	0.337163	-0.831797	-1.01083	-0.686992
221188	GPR114	400759	LOC400759	hsa-mir-150	1	2	0.646059	0.330409	0.315651	-1.09651	-1.01083	-0.686992
256380	SCML4	400759	LOC400759	hsa-mir-150	2	2	0.705973	0.318607	0.387367	-0.974725	-1.01083	-0.686992
286530	P2RY8	400759	LOC400759	hsa-mir-150	5	2	0.582231	0.128418	0.453813	0.080579	-1.01083	-0.686992
729230	CCR2	400759	LOC400759	hsa-mir-150	1	2	0.692705	0.384759	0.307946	-0.33245	-1.01083	-0.686992
912	CD1D	400759	LOC400759	hsa-mir-223	1	2	0.481011	0.144648	0.336363	-0.306986	-1.01083	-1.06987
9388	LIPG	400759	LOC400759	hsa-mir-223	1	2	0.469117	0.156936	0.312182	-0.636714	-1.01083	-1.06987
3269	HRH1	541471	LOC541471	hsa-mir-22	3	3	0.453286	0.127355	0.325932	-0.589222	1.00023	-0.26185
2615	LRRC32	55384	MEG3	hsa-mir-127	1	1	0.659796	0.277099	0.382697	-0.557425	-2.66402	-0.583472
2825	GPR1	55384	MEG3	hsa-mir-127	1	1	0.614376	0.278759	0.335617	0.405708	-2.66402	-0.583472
5654	HTRA1	55384	MEG3	hsa-mir-127	1	1	0.696133	0.363818	0.332315	-0.154454	-2.66402	-0.583472
7291	TWIST1	55384	MEG3	hsa-mir-127	1	1	0.475528	0.171534	0.303994	-1.46664	-2.66402	-0.583472
8633	UNC5C	55384	MEG3	hsa-mir-127	1	1	0.474405	0.154339	0.320067	-1.06863	-2.66402	-0.583472
50863	NTM	55384	MEG3	hsa-mir-127	1	1	0.581537	0.255381	0.326156	0.499006	-2.66402	-0.583472
54829	ASPN	55384	MEG3	hsa-mir-127	1	1	0.523534	0.167208	0.356326	1.93663	-2.66402	-0.583472
57338	JPH3	55384	MEG3	hsa-mir-127	1	1	0.44211	0.046911	0.395199	0.955722	-2.66402	-0.583472
115207	KCTD12	55384	MEG3	hsa-mir-127	1	1	0.494886	0.164986	0.329901	-1.67105	-2.66402	-0.583472
166336	PRICKLE2	55384	MEG3	hsa-mir-127	2	1	0.587825	0.203771	0.384054	-1.30133	-2.66402	-0.583472
285590	SH3PXD2B	55384	MEG3	hsa-mir-127	1	1	0.534674	0.22579	0.308884	0.079	-2.66402	-0.583472
388336	SHISA6	55384	MEG3	hsa-mir-127	1	1	0.588644	0.274189	0.314456	-1.19244	-2.66402	-0.583472
6695	SPOCK1	55384	MEG3	hsa-mir-134	3	5	0.582132	0.276095	0.306037	0.703441	-2.66402	-0.431396
56129	PCDHB7	55384	MEG3	hsa-mir-134	1	5	0.539091	0.219364	0.319727	-1.21038	-2.66402	-0.431396
860	RUNX2	55384	MEG3	hsa-mir-370	2	19	0.682321	0.37504	0.307281	1.32424	-2.66402	-0.514697
2825	GPR1	55384	MEG3	hsa-mir-370	1	19	0.614376	0.262755	0.351621	0.405708	-2.66402	-0.514697
3207	HOXA11	55384	MEG3	hsa-mir-370	1	19	0.499682	0.142376	0.357306	0.544885	-2.66402	-0.514697
4810	NHS	55384	MEG3	hsa-mir-370	2	19	0.516107	0.204993	0.311114	-0.776691	-2.66402	-0.514697
4969	OGN	55384	MEG3	hsa-mir-370	1	19	0.544946	0.222416	0.322529	-3.19888	-2.66402	-0.514697
5099	PCDH7	55384	MEG3	hsa-mir-370	1	19	0.567771	0.229561	0.33821	0.214991	-2.66402	-0.514697
5396	PRRX1	55384	MEG3	hsa-mir-370	2	19	0.691976	0.379954	0.312022	-0.15089	-2.66402	-0.514697
6387	CXCL12	55384	MEG3	hsa-mir-370	2	19	0.543437	0.229627	0.31381	-1.94955	-2.66402	-0.514697
6444	SGCD	55384	MEG3	hsa-mir-370	5	19	0.633582	0.32797	0.305613	-0.603825	-2.66402	-0.514697
7093	TLL2	55384	MEG3	hsa-mir-370	1	19	0.437029	0.120036	0.316993	2.14968	-2.66402	-0.514697
8091	HMGA2	55384	MEG3	hsa-mir-370	1	19	0.486875	0.175794	0.311081	1.36411	-2.66402	-0.514697
25758	C11orf41	55384	MEG3	hsa-mir-370	2	19	0.504933	0.193839	0.311094	0.709924	-2.66402	-0.514697
26011	ODZ4	55384	MEG3	hsa-mir-370	4	19	0.645037	0.327155	0.317882	0.220979	-2.66402	-0.514697
50507	NOX4	55384	MEG3	hsa-mir-370	1	19	0.447789	0.125293	0.322496	1.01254	-2.66402	-0.514697
54796	BNC2	55384	MEG3	hsa-mir-370	1	19	0.639848	0.324257	0.315591	-0.386911	-2.66402	-0.514697
55504	TNFRSF19	55384	MEG3	hsa-mir-370	1	19	0.463586	0.126393	0.337193	0.195399	-2.66402	-0.514697
56648	EIF5A2	55384	MEG3	hsa-mir-370	1	19	0.538104	0.205434	0.33267	-0.519791	-2.66402	-0.514697
114904	C1QTNF6	55384	MEG3	hsa-mir-370	3	19	0.633114	0.316718	0.316396	2.1746	-2.66402	-0.514697
131578	LRRC15	55384	MEG3	hsa-mir-370	3	19	0.562616	0.22718	0.335436	4.12432	-2.66402	-0.514697
192668	CYS1	55384	MEG3	hsa-mir-370	2	19	0.622575	0.31898	0.303595	-0.670485	-2.66402	-0.514697
283208	P4HA3	55384	MEG3	hsa-mir-370	1	19	0.645218	0.31624	0.328978	3.10722	-2.66402	-0.514697
388336	SHISA6	55384	MEG3	hsa-mir-370	1	19	0.588644	0.254846	0.333798	-1.19244	-2.66402	-0.514697
94	ACVRL1	55384	MEG3	hsa-mir-379	1	8	0.577841	0.276458	0.301383	-1.12348	-2.66402	-1.24783
273	AMPH	55384	MEG3	hsa-mir-379	1	8	0.500011	0.124796	0.375215	-0.068619	-2.66402	-1.24783
285	ANGPT2	55384	MEG3	hsa-mir-379	1	8	0.453093	0.092831	0.360262	-0.362045	-2.66402	-1.24783
894	CCND2	55384	MEG3	hsa-mir-379	1	8	0.635917	0.278084	0.357833	-1.28534	-2.66402	-1.24783
1601	DAB2	55384	MEG3	hsa-mir-379	1	8	0.582226	0.271676	0.31055	-0.860785	-2.66402	-1.24783
1634	DCN	55384	MEG3	hsa-mir-379	1	8	0.69007	0.376053	0.314016	-1.8059	-2.66402	-1.24783
1734	DIO2	55384	MEG3	hsa-mir-379	1	8	0.598981	0.274832	0.32415	1.05488	-2.66402	-1.24783
1909	EDNRA	55384	MEG3	hsa-mir-379	1	8	0.625069	0.312031	0.313038	0.098465	-2.66402	-1.24783
2149	F2R	55384	MEG3	hsa-mir-379	1	8	0.467916	0.070435	0.397481	1.00312	-2.66402	-1.24783
2200	FBN1	55384	MEG3	hsa-mir-379	1	8	0.698204	0.376227	0.321977	-0.133891	-2.66402	-1.24783
2295	FOXF2	55384	MEG3	hsa-mir-379	1	8	0.528576	0.209756	0.31882	0.121837	-2.66402	-1.24783
2894	GRID1	55384	MEG3	hsa-mir-379	1	8	0.604738	0.293663	0.311075	-1.27018	-2.66402	-1.24783
3037	HAS2	55384	MEG3	hsa-mir-379	1	8	0.512243	0.093416	0.418827	-0.444648	-2.66402	-1.24783
3207	HOXA11	55384	MEG3	hsa-mir-379	1	8	0.499682	0.197545	0.302137	0.544885	-2.66402	-1.24783
3269	HRH1	55384	MEG3	hsa-mir-379	1	8	0.480968	0.099165	0.381803	-0.589222	-2.66402	-1.24783
3479	IGF1	55384	MEG3	hsa-mir-379	2	8	0.446207	0.136778	0.309429	-2.56594	-2.66402	-1.24783
3736	KCNA1	55384	MEG3	hsa-mir-379	1	8	0.450298	0.043104	0.407193	-2.43181	-2.66402	-1.24783
3768	KCNJ12	55384	MEG3	hsa-mir-379	1	8	0.490389	0.187303	0.303086	-1.5616	-2.66402	-1.24783
4045	LSAMP	55384	MEG3	hsa-mir-379	2	8	0.49287	0.150316	0.342554	-0.934543	-2.66402	-1.24783
4081	MAB21L1	55384	MEG3	hsa-mir-379	1	8	0.639933	0.278296	0.361637	-3.03478	-2.66402	-1.24783
4094	MAF	55384	MEG3	hsa-mir-379	1	8	0.583598	0.247764	0.335833	-1.18145	-2.66402	-1.24783
4311	MME	55384	MEG3	hsa-mir-379	1	8	0.51215	0.137809	0.37434	-3.95947	-2.66402	-1.24783
4675	NAP1L3	55384	MEG3	hsa-mir-379	1	8	0.645955	0.332735	0.31322	-0.724223	-2.66402	-1.24783
4919	ROR1	55384	MEG3	hsa-mir-379	1	8	0.541365	0.228184	0.313181	-1.54205	-2.66402	-1.24783
4969	OGN	55384	MEG3	hsa-mir-379	1	8	0.544946	0.114736	0.430209	-3.19888	-2.66402	-1.24783
5156	PDGFRA	55384	MEG3	hsa-mir-379	1	8	0.685655	0.381717	0.303938	-1.4935	-2.66402	-1.24783
5578	PRKCA	55384	MEG3	hsa-mir-379	3	8	0.439711	0.100612	0.339098	-1.76047	-2.66402	-1.24783
6387	CXCL12	55384	MEG3	hsa-mir-379	1	8	0.543437	0.178144	0.365293	-1.94955	-2.66402	-1.24783
6444	SGCD	55384	MEG3	hsa-mir-379	1	8	0.633582	0.323977	0.309605	-0.603825	-2.66402	-1.24783
6695	SPOCK1	55384	MEG3	hsa-mir-379	1	8	0.582132	0.275648	0.306485	0.703441	-2.66402	-1.24783
6867	TACC1	55384	MEG3	hsa-mir-379	1	8	0.553506	0.225458	0.328047	-1.82502	-2.66402	-1.24783
6913	TBX15	55384	MEG3	hsa-mir-379	1	8	0.49653	0.180343	0.316187	-1.84233	-2.66402	-1.24783
6925	TCF4	55384	MEG3	hsa-mir-379	1	8	0.649165	0.304141	0.345024	-0.728004	-2.66402	-1.24783
7048	TGFBR2	55384	MEG3	hsa-mir-379	1	8	0.501965	0.138199	0.363766	-2.1629	-2.66402	-1.24783
7225	TRPC6	55384	MEG3	hsa-mir-379	1	8	0.571003	0.249743	0.32126	-1.53551	-2.66402	-1.24783
7456	WIPF1	55384	MEG3	hsa-mir-379	3	8	0.520799	0.188188	0.332611	-0.154808	-2.66402	-1.24783
8091	HMGA2	55384	MEG3	hsa-mir-379	2	8	0.486875	0.168952	0.317922	1.36411	-2.66402	-1.24783
8322	FZD4	55384	MEG3	hsa-mir-379	1	8	0.449287	0.042385	0.406902	-2.33531	-2.66402	-1.24783
8522	GAS7	55384	MEG3	hsa-mir-379	3	8	0.687356	0.341315	0.346041	-1.07229	-2.66402	-1.24783
8633	UNC5C	55384	MEG3	hsa-mir-379	1	8	0.474405	0.156953	0.317452	-1.06863	-2.66402	-1.24783
9945	GFPT2	55384	MEG3	hsa-mir-379	1	8	0.672569	0.335368	0.337202	-0.378679	-2.66402	-1.24783
10082	GPC6	55384	MEG3	hsa-mir-379	1	8	0.575687	0.275549	0.300138	-0.552063	-2.66402	-1.24783
10659	CELF2	55384	MEG3	hsa-mir-379	1	8	0.482343	0.137148	0.345195	-2.08935	-2.66402	-1.24783
11167	FSTL1	55384	MEG3	hsa-mir-379	1	8	0.69846	0.320137	0.378322	-1.06326	-2.66402	-1.24783
11346	SYNPO	55384	MEG3	hsa-mir-379	1	8	0.563794	0.230293	0.333501	-1.72161	-2.66402	-1.24783
23208	SYT11	55384	MEG3	hsa-mir-379	1	8	0.487852	0.139536	0.348316	-0.349752	-2.66402	-1.24783
23670	TMEM2	55384	MEG3	hsa-mir-379	1	8	0.443387	0.1423	0.301087	0.001066	-2.66402	-1.24783
23768	FLRT2	55384	MEG3	hsa-mir-379	1	8	0.592098	0.234659	0.357439	-1.96105	-2.66402	-1.24783
26045	LRRTM2	55384	MEG3	hsa-mir-379	1	8	0.556544	0.227371	0.329173	-2.91209	-2.66402	-1.24783
27303	RBMS3	55384	MEG3	hsa-mir-379	3	8	0.589892	0.249289	0.340603	-2.35196	-2.66402	-1.24783
54331	GNG2	55384	MEG3	hsa-mir-379	1	8	0.472021	0.129731	0.34229	-1.82624	-2.66402	-1.24783
54796	BNC2	55384	MEG3	hsa-mir-379	2	8	0.639848	0.245066	0.394782	-0.386911	-2.66402	-1.24783
56648	EIF5A2	55384	MEG3	hsa-mir-379	1	8	0.538104	0.214019	0.324085	-0.519791	-2.66402	-1.24783
57608	KIAA1462	55384	MEG3	hsa-mir-379	2	8	0.609017	0.293223	0.315793	-0.631693	-2.66402	-1.24783
64506	CPEB1	55384	MEG3	hsa-mir-379	1	8	0.443271	0.099932	0.34334	-2.18394	-2.66402	-1.24783
79365	BHLHE41	55384	MEG3	hsa-mir-379	1	8	0.464921	0.047433	0.417488	-1.55157	-2.66402	-1.24783
79776	ZFHX4	55384	MEG3	hsa-mir-379	1	8	0.582784	0.187071	0.395714	-1.06636	-2.66402	-1.24783
83716	CRISPLD2	55384	MEG3	hsa-mir-379	2	8	0.707555	0.387809	0.319745	0.297324	-2.66402	-1.24783
85027	C5orf62	55384	MEG3	hsa-mir-379	1	8	0.608962	0.25017	0.358793	-1.17275	-2.66402	-1.24783
92017	SNX29	55384	MEG3	hsa-mir-379	1	8	0.595373	0.242727	0.352645	-0.444436	-2.66402	-1.24783
115207	KCTD12	55384	MEG3	hsa-mir-379	1	8	0.494886	0.076024	0.418862	-1.67105	-2.66402	-1.24783
120114	FAT3	55384	MEG3	hsa-mir-379	1	8	0.61426	0.199379	0.414881	-0.747117	-2.66402	-1.24783
145407	C14orf37	55384	MEG3	hsa-mir-379	1	8	0.695741	0.378743	0.316998	-0.142173	-2.66402	-1.24783
166336	PRICKLE2	55384	MEG3	hsa-mir-379	3	8	0.587825	0.211253	0.376571	-1.30133	-2.66402	-1.24783
220164	DOK6	55384	MEG3	hsa-mir-379	2	8	0.525918	0.154084	0.371834	-0.120809	-2.66402	-1.24783
220323	OAF	55384	MEG3	hsa-mir-379	1	8	0.482443	0.132475	0.349968	-1.02349	-2.66402	-1.24783
221895	JAZF1	55384	MEG3	hsa-mir-379	1	8	0.454406	0.13928	0.315125	-0.913557	-2.66402	-1.24783
375033	PEAR1	55384	MEG3	hsa-mir-379	1	8	0.503498	0.184382	0.319117	-2.371	-2.66402	-1.24783
389136	VGLL3	55384	MEG3	hsa-mir-379	3	8	0.606333	0.281176	0.325158	-1.80859	-2.66402	-1.24783
392255	GDF6	55384	MEG3	hsa-mir-379	2	8	0.498447	0.196087	0.302361	-0.238069	-2.66402	-1.24783
401720	FIGNL2	55384	MEG3	hsa-mir-379	4	8	0.639055	0.338941	0.300115	-1.36348	-2.66402	-1.24783
1902	LPAR1	55384	MEG3	hsa-mir-382	1	4	0.459541	0.075963	0.383578	-0.896356	-2.66402	-0.184486
2192	FBLN1	55384	MEG3	hsa-mir-382	1	4	0.604623	0.304321	0.300302	-1.06091	-2.66402	-0.184486
4286	MITF	55384	MEG3	hsa-mir-382	1	4	0.519583	0.209445	0.310138	-1.08632	-2.66402	-0.184486
4685	NCAM2	55384	MEG3	hsa-mir-382	1	4	0.466819	0.161392	0.305427	0.304091	-2.66402	-0.184486
5099	PCDH7	55384	MEG3	hsa-mir-382	2	4	0.567771	0.201703	0.366068	0.214991	-2.66402	-0.184486
6387	CXCL12	55384	MEG3	hsa-mir-382	1	4	0.543437	0.241104	0.302333	-1.94955	-2.66402	-0.184486
6444	SGCD	55384	MEG3	hsa-mir-382	2	4	0.633582	0.321081	0.312502	-0.603825	-2.66402	-0.184486
6695	SPOCK1	55384	MEG3	hsa-mir-382	1	4	0.582132	0.246584	0.335548	0.703441	-2.66402	-0.184486
7078	TIMP3	55384	MEG3	hsa-mir-382	1	4	0.468163	0.160491	0.307673	-0.878738	-2.66402	-0.184486
8082	SSPN	55384	MEG3	hsa-mir-382	1	4	0.557757	0.251638	0.306119	-1.75852	-2.66402	-0.184486
10484	SEC23A	55384	MEG3	hsa-mir-382	1	4	0.553069	0.240787	0.312281	-0.356122	-2.66402	-0.184486
22891	ZNF365	55384	MEG3	hsa-mir-382	1	4	0.558026	0.230245	0.327781	0.822876	-2.66402	-0.184486
54674	LRRN3	55384	MEG3	hsa-mir-382	1	4	0.474473	0.162573	0.3119	-2.68367	-2.66402	-0.184486
54796	BNC2	55384	MEG3	hsa-mir-382	2	4	0.639848	0.29743	0.342419	-0.386911	-2.66402	-0.184486
54829	ASPN	55384	MEG3	hsa-mir-382	1	4	0.523534	0.214705	0.308829	1.93663	-2.66402	-0.184486
55714	ODZ3	55384	MEG3	hsa-mir-382	1	4	0.571092	0.25009	0.321002	-1.07751	-2.66402	-0.184486
56034	PDGFC	55384	MEG3	hsa-mir-382	2	4	0.474796	0.117648	0.357149	-0.644391	-2.66402	-0.184486
120114	FAT3	55384	MEG3	hsa-mir-382	1	4	0.61426	0.298796	0.315464	-0.747117	-2.66402	-0.184486
166336	PRICKLE2	55384	MEG3	hsa-mir-382	1	4	0.587825	0.240801	0.347024	-1.30133	-2.66402	-0.184486
6335	SCN9A	55384	MEG3	hsa-mir-410	5	3	0.449771	0.149683	0.300088	-2.55808	-2.66402	-0.885352
8322	FZD4	55384	MEG3	hsa-mir-410	1	3	0.449287	0.148274	0.301013	-2.33531	-2.66402	-0.885352
2149	F2R	55384	MEG3	hsa-mir-411	1	13	0.467916	0.117551	0.350365	1.00312	-2.66402	-1.03449
9890	LPPR4	55384	MEG3	hsa-mir-411	1	13	0.440533	0.114583	0.32595	-1.21913	-2.66402	-1.03449
10060	ABCC9	55384	MEG3	hsa-mir-411	3	13	0.550189	0.237364	0.312825	-2.03842	-2.66402	-1.03449
84935	C13orf33	55384	MEG3	hsa-mir-411	1	13	0.443051	0.131545	0.311505	-2.46633	-2.66402	-1.03449
2149	F2R	55384	MEG3	hsa-mir-432	2	18	0.467916	0.152604	0.315311	1.00312	-2.66402	-1.20726
3768	KCNJ12	55384	MEG3	hsa-mir-432	1	18	0.490389	0.129845	0.360543	-1.5616	-2.66402	-1.20726
6695	SPOCK1	55384	MEG3	hsa-mir-432	2	18	0.582132	0.266923	0.315209	0.703441	-2.66402	-1.20726
7043	TGFB3	55384	MEG3	hsa-mir-432	1	18	0.562997	0.255446	0.307552	0.864791	-2.66402	-1.20726
7078	TIMP3	55384	MEG3	hsa-mir-432	2	18	0.468163	0.164657	0.303507	-0.878738	-2.66402	-1.20726
8322	FZD4	55384	MEG3	hsa-mir-432	1	18	0.449287	0.131922	0.317365	-2.33531	-2.66402	-1.20726
9037	SEMA5A	55384	MEG3	hsa-mir-432	1	18	0.594219	0.292492	0.301727	-1.3581	-2.66402	-1.20726
24141	C20orf103	55384	MEG3	hsa-mir-432	1	18	0.494726	0.168997	0.32573	3.55946	-2.66402	-1.20726
54796	BNC2	55384	MEG3	hsa-mir-432	2	18	0.639848	0.331801	0.308048	-0.386911	-2.66402	-1.20726
55568	GALNT10	55384	MEG3	hsa-mir-432	1	18	0.475815	0.161279	0.314536	0.511475	-2.66402	-1.20726
166336	PRICKLE2	55384	MEG3	hsa-mir-432	2	18	0.587825	0.225519	0.362306	-1.30133	-2.66402	-1.20726
8322	FZD4	55384	MEG3	hsa-mir-889	1	2	0.449287	0.105544	0.343743	-2.33531	-2.66402	-0.679031
643	CXCR5	84815	MGC12916	hsa-mir-150	4	1	0.553605	0.193423	0.360182	1.11521	-0.374763	-0.686992
912	CD1D	84815	MGC12916	hsa-mir-150	3	1	0.521032	0.1762	0.344832	-0.306986	-0.374763	-0.686992
913	CD1E	84815	MGC12916	hsa-mir-150	1	1	0.57877	0.242694	0.336075	0.209096	-0.374763	-0.686992
919	CD247	84815	MGC12916	hsa-mir-150	1	1	0.662735	0.34147	0.321265	-0.516383	-0.374763	-0.686992
926	CD8B	84815	MGC12916	hsa-mir-150	1	1	0.567211	0.150866	0.416345	-0.427887	-0.374763	-0.686992
931	MS4A1	84815	MGC12916	hsa-mir-150	1	1	0.583001	0.170162	0.412839	-0.370573	-0.374763	-0.686992
943	TNFRSF8	84815	MGC12916	hsa-mir-150	2	1	0.613203	0.290238	0.322965	-2.12782	-0.374763	-0.686992
959	CD40LG	84815	MGC12916	hsa-mir-150	1	1	0.67113	0.360487	0.310643	-0.966172	-0.374763	-0.686992
1236	CCR7	84815	MGC12916	hsa-mir-150	2	1	0.552643	0.053552	0.49909	0.693784	-0.374763	-0.686992
2529	FUT7	84815	MGC12916	hsa-mir-150	1	1	0.605513	0.303659	0.301854	1.32283	-0.374763	-0.686992
3560	IL2RB	84815	MGC12916	hsa-mir-150	5	1	0.612079	0.291658	0.320421	0.236552	-0.374763	-0.686992
3662	IRF4	84815	MGC12916	hsa-mir-150	1	1	0.636328	0.328944	0.307384	-1.53686	-0.374763	-0.686992
3683	ITGAL	84815	MGC12916	hsa-mir-150	2	1	0.451209	0.123239	0.32797	0.750237	-0.374763	-0.686992
3702	ITK	84815	MGC12916	hsa-mir-150	1	1	0.667531	0.350071	0.31746	-0.237218	-0.374763	-0.686992
4063	LY9	84815	MGC12916	hsa-mir-150	1	1	0.62969	0.258244	0.371447	-0.584378	-0.374763	-0.686992
4068	SH2D1A	84815	MGC12916	hsa-mir-150	1	1	0.617252	0.22586	0.391392	-0.062423	-0.374763	-0.686992
4118	MAL	84815	MGC12916	hsa-mir-150	1	1	0.563271	0.236261	0.327011	-1.21308	-0.374763	-0.686992
4222	MEOX1	84815	MGC12916	hsa-mir-150	3	1	0.44519	0.049224	0.395966	-4.12521	-0.374763	-0.686992
5133	PDCD1	84815	MGC12916	hsa-mir-150	3	1	0.648273	0.319155	0.329118	0.8275	-0.374763	-0.686992
5450	POU2AF1	84815	MGC12916	hsa-mir-150	2	1	0.578437	0.231775	0.346662	-0.82246	-0.374763	-0.686992
6352	CCL5	84815	MGC12916	hsa-mir-150	2	1	0.626387	0.281238	0.34515	0.208143	-0.374763	-0.686992
6504	SLAMF1	84815	MGC12916	hsa-mir-150	1	1	0.673458	0.373189	0.30027	-0.310329	-0.374763	-0.686992
6689	SPIB	84815	MGC12916	hsa-mir-150	1	1	0.639324	0.338661	0.300663	0.232885	-0.374763	-0.686992
6772	STAT1	84815	MGC12916	hsa-mir-150	1	1	0.439888	0.125547	0.314341	0.974726	-0.374763	-0.686992
6932	TCF7	84815	MGC12916	hsa-mir-150	1	1	0.446077	0.105446	0.34063	-1.15082	-0.374763	-0.686992
7185	TRAF1	84815	MGC12916	hsa-mir-150	2	1	0.620418	0.318077	0.302341	-0.036718	-0.374763	-0.686992
9760	TOX	84815	MGC12916	hsa-mir-150	1	1	0.556178	0.242547	0.313631	-1.04494	-0.374763	-0.686992
9806	SPOCK2	84815	MGC12916	hsa-mir-150	3	1	0.660986	0.335795	0.325191	-0.184291	-0.374763	-0.686992
10219	KLRG1	84815	MGC12916	hsa-mir-150	2	1	0.452924	5.3e-05	0.452871	-0.698885	-0.374763	-0.686992
10225	CD96	84815	MGC12916	hsa-mir-150	1	1	0.658021	0.331409	0.326611	-0.573625	-0.374763	-0.686992
10462	CLEC10A	84815	MGC12916	hsa-mir-150	3	1	0.52223	0.119438	0.402792	-2.585	-0.374763	-0.686992
10507	SEMA4D	84815	MGC12916	hsa-mir-150	1	1	0.512099	0.192535	0.319564	0.416607	-0.374763	-0.686992
10563	CXCL13	84815	MGC12916	hsa-mir-150	1	1	0.474388	0.10391	0.370478	1.79742	-0.374763	-0.686992
11118	BTN3A2	84815	MGC12916	hsa-mir-150	3	1	0.467677	0.148344	0.319333	-0.270989	-0.374763	-0.686992
23046	KIF21B	84815	MGC12916	hsa-mir-150	4	1	0.46196	0.08043	0.381529	-0.144762	-0.374763	-0.686992
26034	IPCEF1	84815	MGC12916	hsa-mir-150	5	1	0.548719	0.153214	0.395505	-0.34922	-0.374763	-0.686992
26051	PPP1R16B	84815	MGC12916	hsa-mir-150	5	1	0.589262	0.279116	0.310146	-2.37714	-0.374763	-0.686992
26279	PLA2G2D	84815	MGC12916	hsa-mir-150	3	1	0.607027	0.200368	0.406659	0.502913	-0.374763	-0.686992
29851	ICOS	84815	MGC12916	hsa-mir-150	1	1	0.590933	0.248054	0.342879	0.773155	-0.374763	-0.686992
64407	RGS18	84815	MGC12916	hsa-mir-150	1	1	0.601895	0.295575	0.30632	-0.521124	-0.374763	-0.686992
64919	BCL11B	84815	MGC12916	hsa-mir-150	1	1	0.526542	0.189651	0.336891	-0.508905	-0.374763	-0.686992
81030	ZBP1	84815	MGC12916	hsa-mir-150	2	1	0.519187	0.197036	0.322151	0.687183	-0.374763	-0.686992
81793	TLR10	84815	MGC12916	hsa-mir-150	3	1	0.559231	0.211822	0.347409	-0.60879	-0.374763	-0.686992
83416	FCRL5	84815	MGC12916	hsa-mir-150	1	1	0.59705	0.286434	0.310616	-0.92568	-0.374763	-0.686992
84166	NLRC5	84815	MGC12916	hsa-mir-150	1	1	0.473625	0.167099	0.306526	0.036857	-0.374763	-0.686992
84174	SLA2	84815	MGC12916	hsa-mir-150	1	1	0.669797	0.369379	0.300418	0.229607	-0.374763	-0.686992
91851	CHRDL1	84815	MGC12916	hsa-mir-150	1	1	0.439935	0.058867	0.381068	-5.67467	-0.374763	-0.686992
115361	GBP4	84815	MGC12916	hsa-mir-150	1	1	0.560646	0.194918	0.365727	-0.395812	-0.374763	-0.686992
115362	GBP5	84815	MGC12916	hsa-mir-150	1	1	0.579107	0.269314	0.309794	1.37346	-0.374763	-0.686992
128611	ZNF831	84815	MGC12916	hsa-mir-150	1	1	0.676829	0.37091	0.305919	-1.05303	-0.374763	-0.686992
140564	APOBEC3D	84815	MGC12916	hsa-mir-150	3	1	0.544836	0.238132	0.306704	-0.308445	-0.374763	-0.686992
140947	C5orf20	84815	MGC12916	hsa-mir-150	2	1	0.609296	0.269524	0.339772	0.400333	-0.374763	-0.686992
197358	NLRC3	84815	MGC12916	hsa-mir-150	1	1	0.619827	0.306273	0.313554	0.037955	-0.374763	-0.686992
201633	TIGIT	84815	MGC12916	hsa-mir-150	3	1	0.633224	0.29674	0.336484	1.35022	-0.374763	-0.686992
256380	SCML4	84815	MGC12916	hsa-mir-150	2	1	0.643064	0.282242	0.360822	-0.974725	-0.374763	-0.686992
780776	FAM18A	84815	MGC12916	hsa-mir-150	2	1	0.477888	0.166798	0.31109	-0.990314	-0.374763	-0.686992
120114	FAT3	90768	MGC45800	hsa-mir-379	1	1	0.443437	0.13893	0.304507	-0.747117	-1.65258	-1.24783
2736	GLI2	90768	MGC45800	hsa-mir-411	2	4	0.445175	0.125485	0.319691	-0.855211	-1.65258	-1.03449
8522	GAS7	90768	MGC45800	hsa-mir-411	1	4	0.511225	0.20362	0.307605	-1.07229	-1.65258	-1.03449
9590	AKAP12	90768	MGC45800	hsa-mir-411	2	4	0.493118	0.147578	0.345541	-2.48955	-1.65258	-1.03449
10060	ABCC9	90768	MGC45800	hsa-mir-411	3	4	0.474471	0.171823	0.302648	-2.03842	-1.65258	-1.03449
122786	FRMD6	90768	MGC45800	hsa-mir-411	1	4	0.442276	0.123896	0.31838	-0.672816	-1.65258	-1.03449
196740	C10orf72	90768	MGC45800	hsa-mir-411	2	4	0.493619	0.181055	0.312564	-1.2328	-1.65258	-1.03449
913	CD1E	114614	MIR155HG	hsa-mir-150	1	1	0.497061	0.12707	0.369991	0.209096	0.622151	-0.686992
923	CD6	114614	MIR155HG	hsa-mir-150	1	1	0.633286	0.327964	0.305323	0.323078	0.622151	-0.686992
926	CD8B	114614	MIR155HG	hsa-mir-150	1	1	0.623775	0.318288	0.305487	-0.427887	0.622151	-0.686992
931	MS4A1	114614	MIR155HG	hsa-mir-150	1	1	0.622489	0.27936	0.34313	-0.370573	0.622151	-0.686992
959	CD40LG	114614	MIR155HG	hsa-mir-150	1	1	0.626275	0.299873	0.326401	-0.966172	0.622151	-0.686992
1236	CCR7	114614	MIR155HG	hsa-mir-150	2	1	0.588167	0.205392	0.382776	0.693784	0.622151	-0.686992
3738	KCNA3	114614	MIR155HG	hsa-mir-150	1	1	0.575309	0.251683	0.323626	-0.780023	0.622151	-0.686992
4050	LTB	114614	MIR155HG	hsa-mir-150	1	1	0.57084	0.269754	0.301086	1.06384	0.622151	-0.686992
4242	MFNG	114614	MIR155HG	hsa-mir-150	1	1	0.535135	0.232858	0.302277	-1.3583	0.622151	-0.686992
5133	PDCD1	114614	MIR155HG	hsa-mir-150	3	1	0.633411	0.331918	0.301493	0.8275	0.622151	-0.686992
5450	POU2AF1	114614	MIR155HG	hsa-mir-150	2	1	0.588075	0.284295	0.30378	-0.82246	0.622151	-0.686992
6689	SPIB	114614	MIR155HG	hsa-mir-150	1	1	0.637086	0.329615	0.307471	0.232885	0.622151	-0.686992
9290	GPR55	114614	MIR155HG	hsa-mir-150	6	1	0.602117	0.30115	0.300967	-1.1943	0.622151	-0.686992
23046	KIF21B	114614	MIR155HG	hsa-mir-150	4	1	0.512703	0.196773	0.31593	-0.144762	0.622151	-0.686992
26051	PPP1R16B	114614	MIR155HG	hsa-mir-150	5	1	0.467913	0.095929	0.371984	-2.37714	0.622151	-0.686992
26279	PLA2G2D	114614	MIR155HG	hsa-mir-150	3	1	0.627965	0.303881	0.324084	0.502913	0.622151	-0.686992
51744	CD244	114614	MIR155HG	hsa-mir-150	1	1	0.578943	0.271033	0.307909	-1.19926	0.622151	-0.686992
140564	APOBEC3D	114614	MIR155HG	hsa-mir-150	3	1	0.496763	0.184716	0.312046	-0.308445	0.622151	-0.686992
256380	SCML4	114614	MIR155HG	hsa-mir-150	2	1	0.605619	0.24431	0.36131	-0.974725	0.622151	-0.686992
474344	GIMAP6	114614	MIR155HG	hsa-mir-150	6	1	0.49451	0.171878	0.322632	-1.7022	0.622151	-0.686992
1493	CTLA4	114614	MIR155HG	hsa-mir-155	1	1	0.725297	0.411199	0.314099	0.348177	0.622151	1.20774
3738	KCNA3	114614	MIR155HG	hsa-mir-155	1	1	0.575309	0.232495	0.342813	-0.780023	0.622151	1.20774
6772	STAT1	114614	MIR155HG	hsa-mir-155	1	1	0.575095	0.243991	0.331104	0.974726	0.622151	1.20774
255231	MCOLN2	114614	MIR155HG	hsa-mir-155	1	1	0.609678	0.267536	0.342142	1.1702	0.622151	1.20774
912	CD1D	256236	NAPSB	hsa-mir-150	3	3	0.569087	0.266831	0.302255	-0.306986	0.766608	-0.686992
913	CD1E	256236	NAPSB	hsa-mir-150	1	3	0.481373	0.071067	0.410306	0.209096	0.766608	-0.686992
919	CD247	256236	NAPSB	hsa-mir-150	1	3	0.665451	0.361669	0.303782	-0.516383	0.766608	-0.686992
926	CD8B	256236	NAPSB	hsa-mir-150	1	3	0.634496	0.309356	0.32514	-0.427887	0.766608	-0.686992
931	MS4A1	256236	NAPSB	hsa-mir-150	1	3	0.62445	0.248534	0.375916	-0.370573	0.766608	-0.686992
943	TNFRSF8	256236	NAPSB	hsa-mir-150	2	3	0.622038	0.316216	0.305822	-2.12782	0.766608	-0.686992
1234	CCR5	256236	NAPSB	hsa-mir-150	3	3	0.598017	0.270356	0.327661	0.627349	0.766608	-0.686992
1235	CCR6	256236	NAPSB	hsa-mir-150	2	3	0.451181	0.139189	0.311993	0.332453	0.766608	-0.686992
1236	CCR7	256236	NAPSB	hsa-mir-150	2	3	0.657428	0.338424	0.319004	0.693784	0.766608	-0.686992
2529	FUT7	256236	NAPSB	hsa-mir-150	1	3	0.563978	0.236363	0.327616	1.32283	0.766608	-0.686992
3560	IL2RB	256236	NAPSB	hsa-mir-150	5	3	0.597072	0.271693	0.325379	0.236552	0.766608	-0.686992
3662	IRF4	256236	NAPSB	hsa-mir-150	1	3	0.583762	0.234436	0.349326	-1.53686	0.766608	-0.686992
3702	ITK	256236	NAPSB	hsa-mir-150	1	3	0.661335	0.348426	0.312909	-0.237218	0.766608	-0.686992
3936	LCP1	256236	NAPSB	hsa-mir-150	1	3	0.492295	0.189574	0.302721	0.408907	0.766608	-0.686992
4063	LY9	256236	NAPSB	hsa-mir-150	1	3	0.663928	0.357459	0.30647	-0.584378	0.766608	-0.686992
4068	SH2D1A	256236	NAPSB	hsa-mir-150	1	3	0.636415	0.288275	0.34814	-0.062423	0.766608	-0.686992
4222	MEOX1	256236	NAPSB	hsa-mir-150	3	3	0.441623	0.05153	0.390094	-4.12521	0.766608	-0.686992
5133	PDCD1	256236	NAPSB	hsa-mir-150	3	3	0.625434	0.279119	0.346315	0.8275	0.766608	-0.686992
5450	POU2AF1	256236	NAPSB	hsa-mir-150	2	3	0.533275	0.149643	0.383631	-0.82246	0.766608	-0.686992
5551	PRF1	256236	NAPSB	hsa-mir-150	1	3	0.645067	0.32957	0.315497	-1.10796	0.766608	-0.686992
5579	PRKCB	256236	NAPSB	hsa-mir-150	4	3	0.630003	0.305135	0.324868	-0.634821	0.766608	-0.686992
6352	CCL5	256236	NAPSB	hsa-mir-150	2	3	0.603233	0.242282	0.360951	0.208143	0.766608	-0.686992
6689	SPIB	256236	NAPSB	hsa-mir-150	1	3	0.563508	0.170259	0.39325	0.232885	0.766608	-0.686992
6932	TCF7	256236	NAPSB	hsa-mir-150	1	3	0.49359	0.188398	0.305192	-1.15082	0.766608	-0.686992
7185	TRAF1	256236	NAPSB	hsa-mir-150	2	3	0.579251	0.249547	0.329704	-0.036718	0.766608	-0.686992
9290	GPR55	256236	NAPSB	hsa-mir-150	6	3	0.592349	0.260183	0.332165	-1.1943	0.766608	-0.686992
9806	SPOCK2	256236	NAPSB	hsa-mir-150	3	3	0.632069	0.277315	0.354755	-0.184291	0.766608	-0.686992
10219	KLRG1	256236	NAPSB	hsa-mir-150	2	3	0.540769	0.174811	0.365958	-0.698885	0.766608	-0.686992
10462	CLEC10A	256236	NAPSB	hsa-mir-150	3	3	0.551362	0.184984	0.366378	-2.585	0.766608	-0.686992
10507	SEMA4D	256236	NAPSB	hsa-mir-150	1	3	0.449554	0.09612	0.353434	0.416607	0.766608	-0.686992
10563	CXCL13	256236	NAPSB	hsa-mir-150	1	3	0.445184	0.062014	0.38317	1.79742	0.766608	-0.686992
10666	CD226	256236	NAPSB	hsa-mir-150	2	3	0.60348	0.270671	0.332809	-0.175254	0.766608	-0.686992
11118	BTN3A2	256236	NAPSB	hsa-mir-150	3	3	0.451428	0.128783	0.322644	-0.270989	0.766608	-0.686992
23046	KIF21B	256236	NAPSB	hsa-mir-150	4	3	0.480509	0.120312	0.360197	-0.144762	0.766608	-0.686992
26034	IPCEF1	256236	NAPSB	hsa-mir-150	5	3	0.570064	0.205784	0.36428	-0.34922	0.766608	-0.686992
26051	PPP1R16B	256236	NAPSB	hsa-mir-150	5	3	0.529496	0.180075	0.349421	-2.37714	0.766608	-0.686992
26279	PLA2G2D	256236	NAPSB	hsa-mir-150	3	3	0.621199	0.272615	0.348584	0.502913	0.766608	-0.686992
27040	LAT	256236	NAPSB	hsa-mir-150	1	3	0.553361	0.217763	0.335599	-0.094906	0.766608	-0.686992
29851	ICOS	256236	NAPSB	hsa-mir-150	1	3	0.539963	0.159091	0.380872	0.773155	0.766608	-0.686992
30009	TBX21	256236	NAPSB	hsa-mir-150	2	3	0.570105	0.150906	0.419199	-0.787599	0.766608	-0.686992
57823	SLAMF7	256236	NAPSB	hsa-mir-150	2	3	0.573358	0.19858	0.374778	0.087507	0.766608	-0.686992
57863	CADM3	256236	NAPSB	hsa-mir-150	3	3	0.547089	0.238659	0.30843	-3.86608	0.766608	-0.686992
64407	RGS18	256236	NAPSB	hsa-mir-150	1	3	0.578719	0.261328	0.317392	-0.521124	0.766608	-0.686992
64919	BCL11B	256236	NAPSB	hsa-mir-150	1	3	0.494869	0.142715	0.352154	-0.508905	0.766608	-0.686992
81793	TLR10	256236	NAPSB	hsa-mir-150	3	3	0.549568	0.202609	0.346959	-0.60879	0.766608	-0.686992
83416	FCRL5	256236	NAPSB	hsa-mir-150	1	3	0.526343	0.181009	0.345333	-0.92568	0.766608	-0.686992
84174	SLA2	256236	NAPSB	hsa-mir-150	1	3	0.649221	0.334298	0.314923	0.229607	0.766608	-0.686992
84541	KBTBD8	256236	NAPSB	hsa-mir-150	1	3	0.461911	0.151331	0.31058	-0.079145	0.766608	-0.686992
91851	CHRDL1	256236	NAPSB	hsa-mir-150	1	3	0.441687	0.069716	0.371971	-5.67467	0.766608	-0.686992
114836	SLAMF6	256236	NAPSB	hsa-mir-150	1	3	0.663673	0.357217	0.306456	0.043749	0.766608	-0.686992
115361	GBP4	256236	NAPSB	hsa-mir-150	1	3	0.535191	0.155812	0.379379	-0.395812	0.766608	-0.686992
115362	GBP5	256236	NAPSB	hsa-mir-150	1	3	0.506656	0.149545	0.357111	1.37346	0.766608	-0.686992
128611	ZNF831	256236	NAPSB	hsa-mir-150	1	3	0.659332	0.336578	0.322753	-1.05303	0.766608	-0.686992
140947	C5orf20	256236	NAPSB	hsa-mir-150	2	3	0.577047	0.16012	0.416927	0.400333	0.766608	-0.686992
144423	GLT1D1	256236	NAPSB	hsa-mir-150	2	3	0.47432	0.162187	0.312133	-1.39633	0.766608	-0.686992
151888	BTLA	256236	NAPSB	hsa-mir-150	1	3	0.628551	0.249354	0.379197	-0.343084	0.766608	-0.686992
201633	TIGIT	256236	NAPSB	hsa-mir-150	3	3	0.61267	0.263369	0.349301	1.35022	0.766608	-0.686992
221188	GPR114	256236	NAPSB	hsa-mir-150	1	3	0.540638	0.219289	0.321349	-1.09651	0.766608	-0.686992
257144	GCET2	256236	NAPSB	hsa-mir-150	3	3	0.485887	0.176002	0.309885	-0.032317	0.766608	-0.686992
729230	CCR2	256236	NAPSB	hsa-mir-150	1	3	0.464284	0.027924	0.43636	-0.33245	0.766608	-0.686992
780776	FAM18A	256236	NAPSB	hsa-mir-150	2	3	0.465884	0.153849	0.312035	-0.990314	0.766608	-0.686992
57338	JPH3	79804	NBLA00301	hsa-mir-199a-1	1	7	0.474399	0.173798	0.300601	0.955722	-2.25794	0.332254
273	AMPH	79804	NBLA00301	hsa-mir-379	1	18	0.510747	0.186288	0.324459	-0.068619	-2.25794	-1.24783
285	ANGPT2	79804	NBLA00301	hsa-mir-379	1	18	0.518384	0.215112	0.303271	-0.362045	-2.25794	-1.24783
815	CAMK2A	79804	NBLA00301	hsa-mir-379	1	18	0.562302	0.261084	0.301218	0.871916	-2.25794	-1.24783
1545	CYP1B1	79804	NBLA00301	hsa-mir-379	1	18	0.492822	0.145024	0.347798	-0.025303	-2.25794	-1.24783
1734	DIO2	79804	NBLA00301	hsa-mir-379	1	18	0.563831	0.247132	0.316699	1.05488	-2.25794	-1.24783
2034	EPAS1	79804	NBLA00301	hsa-mir-379	1	18	0.525736	0.197481	0.328255	-1.80126	-2.25794	-1.24783
3037	HAS2	79804	NBLA00301	hsa-mir-379	1	18	0.610604	0.310315	0.300289	-0.444648	-2.25794	-1.24783
3269	HRH1	79804	NBLA00301	hsa-mir-379	1	18	0.497781	0.172207	0.325574	-0.589222	-2.25794	-1.24783
3716	JAK1	79804	NBLA00301	hsa-mir-379	1	18	0.44156	0.136809	0.304751	-0.517039	-2.25794	-1.24783
3736	KCNA1	79804	NBLA00301	hsa-mir-379	1	18	0.59069	0.283334	0.307356	-2.43181	-2.25794	-1.24783
4969	OGN	79804	NBLA00301	hsa-mir-379	1	18	0.638356	0.325061	0.313296	-3.19888	-2.25794	-1.24783
6793	STK10	79804	NBLA00301	hsa-mir-379	1	18	0.463587	0.14173	0.321857	0.034793	-2.25794	-1.24783
7225	TRPC6	79804	NBLA00301	hsa-mir-379	1	18	0.568797	0.264761	0.304036	-1.53551	-2.25794	-1.24783
8322	FZD4	79804	NBLA00301	hsa-mir-379	1	18	0.505373	0.16813	0.337243	-2.33531	-2.25794	-1.24783
9563	H6PD	79804	NBLA00301	hsa-mir-379	1	18	0.450619	0.148719	0.3019	-0.92665	-2.25794	-1.24783
23284	LPHN3	79804	NBLA00301	hsa-mir-379	1	18	0.471459	0.155549	0.31591	-3.37688	-2.25794	-1.24783
51762	RAB8B	79804	NBLA00301	hsa-mir-379	1	18	0.451003	0.096919	0.354085	-0.5128	-2.25794	-1.24783
92017	SNX29	79804	NBLA00301	hsa-mir-379	1	18	0.612238	0.266631	0.345607	-0.444436	-2.25794	-1.24783
112755	STX1B	79804	NBLA00301	hsa-mir-379	1	18	0.475679	0.169375	0.306304	-1.16362	-2.25794	-1.24783
170384	FUT11	79804	NBLA00301	hsa-mir-379	1	18	0.469961	0.148227	0.321734	-0.118218	-2.25794	-1.24783
401720	FIGNL2	79804	NBLA00301	hsa-mir-379	4	18	0.597872	0.289308	0.308564	-1.36348	-2.25794	-1.24783
3207	HOXA11	79804	NBLA00301	hsa-mir-411	1	1	0.477579	0.135094	0.342485	0.544885	-2.25794	-1.03449
5099	PCDH7	79804	NBLA00301	hsa-mir-411	2	1	0.523803	0.175928	0.347875	0.214991	-2.25794	-1.03449
9891	NUAK1	79804	NBLA00301	hsa-mir-411	1	1	0.636858	0.320408	0.316449	-0.675494	-2.25794	-1.03449
25992	SNED1	79804	NBLA00301	hsa-mir-411	2	1	0.517463	0.209848	0.307615	-0.822052	-2.25794	-1.03449
122786	FRMD6	79804	NBLA00301	hsa-mir-411	1	1	0.564703	0.216807	0.347896	-0.672816	-2.25794	-1.03449
931	MS4A1	654816	NCF1B	hsa-mir-150	1	4	0.560517	0.233764	0.326754	-0.370573	-0.349269	-0.686992
10462	CLEC10A	654816	NCF1B	hsa-mir-150	3	4	0.459188	0.08491	0.374278	-2.585	-0.349269	-0.686992
23046	KIF21B	654816	NCF1B	hsa-mir-150	4	4	0.481439	0.17795	0.30349	-0.144762	-0.349269	-0.686992
64919	BCL11B	654816	NCF1B	hsa-mir-150	1	4	0.464848	0.149097	0.315751	-0.508905	-0.349269	-0.686992
81793	TLR10	654816	NCF1B	hsa-mir-150	3	4	0.517781	0.208328	0.309453	-0.60879	-0.349269	-0.686992
4081	MAB21L1	113157	RPLP0P2	hsa-mir-379	1	4	0.469822	0.166487	0.303335	-3.03478	2.33654	-1.24783
4969	OGN	113157	RPLP0P2	hsa-mir-379	1	4	0.448341	0.145223	0.303118	-3.19888	2.33654	-1.24783
1870	E2F2	23642	SNHG1	hsa-mir-106b	3	9	0.457316	0.149755	0.307561	2.28503	0.070803	0.161291
10926	DBF4	23642	SNHG1	hsa-mir-106b	1	9	0.452783	0.141776	0.311007	1.00931	0.070803	0.161291
79723	SUV39H2	23642	SNHG1	hsa-mir-106b	2	9	0.452909	0.1475	0.305409	0.603384	0.070803	0.161291
79723	SUV39H2	23642	SNHG1	hsa-mir-93	2	9	0.452909	0.151845	0.301063	0.603384	0.070803	0.866135
993	CDC25A	8420	SNHG3	hsa-mir-106b	1	3	0.4425	0.124064	0.318436	1.96192	0.429514	0.161291
