# Supplementary material for: Computational analysis identifies a sponge interaction network between long non-coding RNAs and messenger RNAs in human breast cancer
Source: BMC Syst Biol. 2014 Jul 17;8:83. doi: 10.1186/1752-0509-8-83 (PMC4113672; doi:10.1186/1752-0509-8-83)
Supplement: Additional file 11 — Table S9 — Weights of the sponge interactions in the cancer MMI-network. The table lists the weight assigned to each mRNA/lncRNA sponge interaction in the cancer MMI-network based on the number of the shared miRNAs. [file 1752-0509-8-83-S11.xlsx]

## Sheet: Sheet1
ncRNA	mRNA	number of shared miRNAs
MEG3	BNC2	4
MEG3	FZD4	4
MEG3	PRICKLE2	4
MEG3	SPOCK1	4
MEG3	CXCL12	3
MEG3	F2R	3
MEG3	SGCD	3
GVIN1	IRAK2	2
HLA-DPB2	MS4A1	2
HOXA11AS	CLIP3	2
HOXA11AS	TMEM200A	2
LOC100128191	CCDC77	2
LOC100128191	DBF4	2
LOC100128191	POLR2D	2
LOC100128191	SCML2	2
LOC100128191	SUV39H2	2
LOC400759	CD1D	2
MEG3	ASPN	2
MEG3	EIF5A2	2
MEG3	FAT3	2
MEG3	GPR1	2
MEG3	HMGA2	2
MEG3	HOXA11	2
MEG3	KCNJ12	2
MEG3	KCTD12	2
MEG3	OGN	2
MEG3	PCDH7	2
MEG3	SHISA6	2
MEG3	TIMP3	2
MEG3	UNC5C	2
MIR155HG	KCNA3	2
SNHG1	SUV39H2	2
ADAM6	BTLA	1
ADAM6	C11orf21	1
ADAM6	C5orf20	1
ADAM6	CADM3	1
ADAM6	CCDC69	1
ADAM6	CCR5	1
ADAM6	CCR7	1
ADAM6	CD1D	1
ADAM6	CD226	1
ADAM6	CD244	1
ADAM6	CD247	1
ADAM6	CD28	1
ADAM6	CD4	1
ADAM6	CD40LG	1
ADAM6	CD5	1
ADAM6	CD6	1
ADAM6	CD8B	1
ADAM6	CD96	1
ADAM6	CHRDL1	1
ADAM6	CLEC10A	1
ADAM6	CRTAM	1
ADAM6	CSF2RB	1
ADAM6	CTSC	1
ADAM6	CXCL13	1
ADAM6	DOCK2	1
ADAM6	FAM18A	1
ADAM6	FGL2	1
ADAM6	FREM1	1
ADAM6	FUT7	1
ADAM6	GAB3	1
ADAM6	GBP4	1
ADAM6	GIMAP6	1
ADAM6	GPSM3	1
ADAM6	HMHA1	1
ADAM6	ICOS	1
ADAM6	IKZF1	1
ADAM6	IL10RA	1
ADAM6	IL2RB	1
ADAM6	IPCEF1	1
ADAM6	IRF8	1
ADAM6	ITGAL	1
ADAM6	ITK	1
ADAM6	KBTBD8	1
ADAM6	KIF21B	1
ADAM6	KLRD1	1
ADAM6	LAT	1
ADAM6	LTB	1
ADAM6	MCART6	1
ADAM6	MFNG	1
ADAM6	MPEG1	1
ADAM6	MS4A1	1
ADAM6	NLRC3	1
ADAM6	P2RY8	1
ADAM6	PPP1R16B	1
ADAM6	PRKCB	1
ADAM6	RCSD1	1
ADAM6	RGS18	1
ADAM6	SCML4	1
ADAM6	SEMA4D	1
ADAM6	SH2D1A	1
ADAM6	SLA	1
ADAM6	SLC24A4	1
ADAM6	SNX20	1
ADAM6	SPN	1
ADAM6	TIGIT	1
ADAM6	TLR10	1
ADAM6	TLR8	1
ADAM6	TNFRSF8	1
ADAM6	TRAF1	1
ADAM6	ZNF831	1
C14orf128	SERTAD2	1
C14orf128	ZNF639	1
C14orf139	C10orf72	1
C14orf139	CCR7	1
C14orf139	CD247	1
C14orf139	CD5	1
C14orf139	CD8B	1
C14orf139	CD96	1
C14orf139	ITK	1
C14orf139	PLA2G2D	1
C14orf139	PRF1	1
C14orf139	SH2D1A	1
C14orf139	SLAMF1	1
C14orf139	SLAMF6	1
C14orf139	SLAMF7	1
C14orf139	SPOCK2	1
C17orf91	C10orf72	1
C17orf91	CCND2	1
C17orf91	EDNRA	1
C17orf91	F2R	1
C17orf91	FAT3	1
C17orf91	FIGNL2	1
C17orf91	GAS7	1
C17orf91	HRH1	1
C17orf91	KCTD12	1
C17orf91	MAB21L1	1
C17orf91	NUAK1	1
C17orf91	PDGFRA	1
C17orf91	TCF4	1
C17orf91	ZFHX4	1
C21orf34	ACVRL1	1
C21orf34	ADAMTS9	1
C21orf34	AKAP12	1
C21orf34	ANKRD53	1
C21orf34	ARHGEF15	1
C21orf34	CAPN6	1
C21orf34	CASQ2	1
C21orf34	CXorf36	1
C21orf34	DUSP1	1
C21orf34	ERVFRDE1	1
C21orf34	FREM1	1
C21orf34	GIPC2	1
C21orf34	GPIHBP1	1
C21orf34	IGF1	1
C21orf34	KCNA6	1
C21orf34	PTPRB	1
C21orf34	ROBO4	1
C21orf34	SCARA5	1
C21orf34	SCN4B	1
C21orf34	SVEP1	1
C21orf34	TRPM6	1
C7orf40	FAM72B	1
C7orf40	STMN1	1
DDX12	CDK1	1
DDX12	SUV39H2	1
EMX2OS	HAS2	1
EMX2OS	MAB21L1	1
EMX2OS	PRICKLE2	1
EMX2OS	SEMA5A	1
FLJ42709	EVC	1
FLJ42709	GPR1	1
FLJ42709	ODZ3	1
FLJ42709	PDGFC	1
FLJ42709	SORCS2	1
GGTA1	C5orf20	1
GGTA1	CCL5	1
GGTA1	CCR7	1
GGTA1	CXCR5	1
GGTA1	FUT7	1
GGTA1	GBP4	1
GGTA1	LAT	1
GGTA1	MS4A1	1
GGTA1	PDCD1	1
GGTA1	SLAMF7	1
GGTA1	SPIB	1
GGTA1	TBX21	1
GVIN1	ACSL5	1
GVIN1	APOBEC3D	1
GVIN1	B3GAT1	1
GVIN1	BCL11A	1
GVIN1	BTN2A2	1
GVIN1	BTN3A2	1
GVIN1	C5orf20	1
GVIN1	C7	1
GVIN1	CADM3	1
GVIN1	CCDC69	1
GVIN1	CCL5	1
GVIN1	CCR7	1
GVIN1	CD1E	1
GVIN1	CD8B	1
GVIN1	CDHR1	1
GVIN1	CHRDL1	1
GVIN1	CLEC10A	1
GVIN1	CLEC2D	1
GVIN1	CLIC5	1
GVIN1	CNR1	1
GVIN1	CPNE5	1
GVIN1	CRB2	1
GVIN1	CX3CL1	1
GVIN1	CXCL13	1
GVIN1	CXCR5	1
GVIN1	CYTH1	1
GVIN1	DOC2B	1
GVIN1	FAM18A	1
GVIN1	FCRL5	1
GVIN1	FMO2	1
GVIN1	FOXP3	1
GVIN1	FUT7	1
GVIN1	GBP4	1
GVIN1	GBP6	1
GVIN1	GCET2	1
GVIN1	GJD3	1
GVIN1	GLT1D1	1
GVIN1	GPR55	1
GVIN1	GPR97	1
GVIN1	GRK6	1
GVIN1	HMHA1	1
GVIN1	ICAM4	1
GVIN1	ICOS	1
GVIN1	IL12RB2	1
GVIN1	IRF1	1
GVIN1	ITGAL	1
GVIN1	KCNJ10	1
GVIN1	KIAA1045	1
GVIN1	KIF19	1
GVIN1	KIF21B	1
GVIN1	KLRG1	1
GVIN1	LCP1	1
GVIN1	LIMD2	1
GVIN1	LIPG	1
GVIN1	LTB	1
GVIN1	MAL	1
GVIN1	MBP	1
GVIN1	MCOLN2	1
GVIN1	MEOX1	1
GVIN1	MS4A1	1
GVIN1	NGFR	1
GVIN1	PDCD1	1
GVIN1	PLA2G2D	1
GVIN1	POU2AF1	1
GVIN1	PPP1R16B	1
GVIN1	PRKX	1
GVIN1	RASA4	1
GVIN1	SEMA4D	1
GVIN1	SERPINF2	1
GVIN1	SFRP1	1
GVIN1	SLC19A3	1
GVIN1	SLCO5A1	1
GVIN1	SNAI3	1
GVIN1	SPIB	1
GVIN1	SPOCK2	1
GVIN1	STAT1	1
GVIN1	TAP2	1
GVIN1	TLR10	1
GVIN1	TNIP3	1
GVIN1	TRAF1	1
GVIN1	TRPM6	1
GVIN1	WNT10A	1
GVIN1	ZBP1	1
GVIN1	ZNF276	1
HCP5	BTLA	1
HCP5	C5orf20	1
HCP5	CD226	1
HCP5	CD244	1
HCP5	CD247	1
HCP5	CD40LG	1
HCP5	CD5	1
HCP5	CD6	1
HCP5	CD8B	1
HCP5	CD96	1
HCP5	CSF2RB	1
HCP5	FGL2	1
HCP5	IKZF1	1
HCP5	IRF4	1
HCP5	IRF8	1
HCP5	ITK	1
HCP5	LY9	1
HCP5	MS4A1	1
HCP5	P2RY8	1
HCP5	POU2AF1	1
HCP5	PRKCB	1
HCP5	SCML4	1
HCP5	SH2D1A	1
HCP5	SLAMF1	1
HCP5	SLAMF6	1
HCP5	SPN	1
HCP5	TNFRSF8	1
HCP5	ZNF831	1
HLA-DPB2	CCR7	1
HLA-DPB2	CD40LG	1
HLA-DPB2	FCRLA	1
HLA-DPB2	ICOS	1
HLA-DPB2	SPIB	1
HLA-DPB2	TLR10	1
HLA-DPB2	ZNF831	1
HLA-H	BTLA	1
HLA-H	IKZF1	1
HLA-H	IRF4	1
HLA-H	SCML4	1
HLA-H	SH2D1A	1
HLA-H	SLAMF6	1
HOXA11AS	C10orf72	1
HOXA11AS	PDGFC	1
HOXA11AS	ZEB1	1
KIAA0125	ABCA8	1
KIAA0125	AKNA	1
KIAA0125	ARHGAP30	1
KIAA0125	BCL11A	1
KIAA0125	BHLHE22	1
KIAA0125	BTLA	1
KIAA0125	BTN3A1	1
KIAA0125	BTN3A2	1
KIAA0125	BTN3A3	1
KIAA0125	C10orf54	1
KIAA0125	C11orf21	1
KIAA0125	C1orf38	1
KIAA0125	C20orf118	1
KIAA0125	C5orf20	1
KIAA0125	CADM3	1
KIAA0125	CAPN6	1
KIAA0125	CCDC69	1
KIAA0125	CCL5	1
KIAA0125	CCR5	1
KIAA0125	CCR6	1
KIAA0125	CCR7	1
KIAA0125	CD1D	1
KIAA0125	CD1E	1
KIAA0125	CD226	1
KIAA0125	CD244	1
KIAA0125	CD247	1
KIAA0125	CD28	1
KIAA0125	CD4	1
KIAA0125	CD40LG	1
KIAA0125	CD5	1
KIAA0125	CD6	1
KIAA0125	CD8B	1
KIAA0125	CD96	1
KIAA0125	CDC42SE2	1
KIAA0125	CDHR1	1
KIAA0125	CHRDL1	1
KIAA0125	CLEC10A	1
KIAA0125	CLEC2D	1
KIAA0125	COL4A4	1
KIAA0125	CRTAM	1
KIAA0125	CSF2RA	1
KIAA0125	CSF2RB	1
KIAA0125	CTSC	1
KIAA0125	CTSS	1
KIAA0125	CXCL13	1
KIAA0125	CYBB	1
KIAA0125	DOCK2	1
KIAA0125	DOCK8	1
KIAA0125	ETS1	1
KIAA0125	FAM18A	1
KIAA0125	FGL2	1
KIAA0125	FOXP3	1
KIAA0125	FREM1	1
KIAA0125	FUT7	1
KIAA0125	GAB3	1
KIAA0125	GBP4	1
KIAA0125	GBP6	1
KIAA0125	GCET2	1
KIAA0125	GIMAP6	1
KIAA0125	GLT1D1	1
KIAA0125	GPR132	1
KIAA0125	GPR55	1
KIAA0125	GPSM3	1
KIAA0125	HLA-DOA	1
KIAA0125	HMHA1	1
KIAA0125	ICOS	1
KIAA0125	IFI44L	1
KIAA0125	IKZF1	1
KIAA0125	IL10RA	1
KIAA0125	IL12RB2	1
KIAA0125	IL18R1	1
KIAA0125	IL2RB	1
KIAA0125	IPCEF1	1
KIAA0125	IRF8	1
KIAA0125	ITGAL	1
KIAA0125	ITK	1
KIAA0125	KBTBD8	1
KIAA0125	KCNJ10	1
KIAA0125	KIAA1045	1
KIAA0125	KIF21B	1
KIAA0125	KLRD1	1
KIAA0125	KLRG1	1
KIAA0125	LAT	1
KIAA0125	LCP1	1
KIAA0125	LGALS9	1
KIAA0125	LIMD2	1
KIAA0125	LRRC2	1
KIAA0125	LTB	1
KIAA0125	LY9	1
KIAA0125	MAL	1
KIAA0125	MCART6	1
KIAA0125	MEOX1	1
KIAA0125	MFNG	1
KIAA0125	MLKL	1
KIAA0125	MPEG1	1
KIAA0125	MS4A1	1
KIAA0125	MYO1F	1
KIAA0125	NLRC3	1
KIAA0125	NLRP1	1
KIAA0125	P2RY8	1
KIAA0125	PARVG	1
KIAA0125	PDCD1	1
KIAA0125	PDCD1LG2	1
KIAA0125	PLA2G2D	1
KIAA0125	PPP1R16B	1
KIAA0125	PRF1	1
KIAA0125	PRKCB	1
KIAA0125	PTAFR	1
KIAA0125	RCSD1	1
KIAA0125	RGS18	1
KIAA0125	SAMHD1	1
KIAA0125	SCML4	1
KIAA0125	SEMA4D	1
KIAA0125	SH2D1A	1
KIAA0125	SLA	1
KIAA0125	SLA2	1
KIAA0125	SLAMF1	1
KIAA0125	SLAMF6	1
KIAA0125	SLAMF8	1
KIAA0125	SLC24A4	1
KIAA0125	SLCO5A1	1
KIAA0125	SNAI3	1
KIAA0125	SNX20	1
KIAA0125	SPIB	1
KIAA0125	SPN	1
KIAA0125	SPOCK2	1
KIAA0125	STAT1	1
KIAA0125	TACR1	1
KIAA0125	TBX21	1
KIAA0125	TCF7	1
KIAA0125	TIGIT	1
KIAA0125	TLR10	1
KIAA0125	TLR8	1
KIAA0125	TMEM140	1
KIAA0125	TNFRSF1B	1
KIAA0125	TNFRSF8	1
KIAA0125	TNFSF14	1
KIAA0125	TNIP3	1
KIAA0125	TOX	1
KIAA0125	TRAF1	1
KIAA0125	TRPM6	1
KIAA0125	WNT10A	1
KIAA0125	ZNF831	1
LOC100128191	C17orf53	1
LOC100128191	CCT5	1
LOC100128191	E2F3	1
LOC100128191	NCAPD2	1
LOC100128191	PPAT	1
LOC100128191	RAD21	1
LOC100128191	SRPK1	1
LOC100128191	TCERG1	1
LOC100128191	WHSC1	1
LOC100128191	XRCC2	1
LOC100188949	ABCA8	1
LOC100188949	ACSL5	1
LOC100188949	AGAP2	1
LOC100188949	AKAP2	1
LOC100188949	AKNA	1
LOC100188949	APOBEC3D	1
LOC100188949	ATOH8	1
LOC100188949	AVPR2	1
LOC100188949	BCL11A	1
LOC100188949	BTLA	1
LOC100188949	BTN3A2	1
LOC100188949	BTN3A3	1
LOC100188949	C10orf105	1
LOC100188949	C5orf20	1
LOC100188949	C7	1
LOC100188949	CADM3	1
LOC100188949	CCDC69	1
LOC100188949	CCL5	1
LOC100188949	CCR2	1
LOC100188949	CCR6	1
LOC100188949	CCR7	1
LOC100188949	CD1E	1
LOC100188949	CD226	1
LOC100188949	CD244	1
LOC100188949	CD247	1
LOC100188949	CD28	1
LOC100188949	CD40LG	1
LOC100188949	CD5	1
LOC100188949	CD6	1
LOC100188949	CD8B	1
LOC100188949	CD96	1
LOC100188949	CDC42SE2	1
LOC100188949	CDHR1	1
LOC100188949	CHRDL1	1
LOC100188949	CLEC10A	1
LOC100188949	CLEC2D	1
LOC100188949	CLIC5	1
LOC100188949	CNR1	1
LOC100188949	COL4A4	1
LOC100188949	CSF2RB	1
LOC100188949	CTSC	1
LOC100188949	CX3CL1	1
LOC100188949	CXCL13	1
LOC100188949	CXCR5	1
LOC100188949	CYTH1	1
LOC100188949	FAM18A	1
LOC100188949	FAM78A	1
LOC100188949	FCRL5	1
LOC100188949	FOXP3	1
LOC100188949	FREM1	1
LOC100188949	FUT7	1
LOC100188949	GBP4	1
LOC100188949	GBP5	1
LOC100188949	GCET2	1
LOC100188949	GIMAP6	1
LOC100188949	GLT1D1	1
LOC100188949	GPR114	1
LOC100188949	GPR55	1
LOC100188949	GRK6	1
LOC100188949	HLA-E	1
LOC100188949	HMHA1	1
LOC100188949	ICOS	1
LOC100188949	IGF2BP3	1
LOC100188949	IL12RB2	1
LOC100188949	IL18R1	1
LOC100188949	IL2RB	1
LOC100188949	IRF1	1
LOC100188949	IRF4	1
LOC100188949	IRF8	1
LOC100188949	ITGAL	1
LOC100188949	ITK	1
LOC100188949	KCNA3	1
LOC100188949	KCNAB2	1
LOC100188949	KCNJ10	1
LOC100188949	KIAA1045	1
LOC100188949	KIF19	1
LOC100188949	KIF21B	1
LOC100188949	KLHL14	1
LOC100188949	KLHL6	1
LOC100188949	KLRD1	1
LOC100188949	KLRG1	1
LOC100188949	LAT	1
LOC100188949	LCP1	1
LOC100188949	LIMD2	1
LOC100188949	LRRC2	1
LOC100188949	LTB	1
LOC100188949	LY9	1
LOC100188949	MAL	1
LOC100188949	MBP	1
LOC100188949	MCART6	1
LOC100188949	MEOX1	1
LOC100188949	MET	1
LOC100188949	MFNG	1
LOC100188949	MGAT3	1
LOC100188949	MRC1	1
LOC100188949	MS4A1	1
LOC100188949	NGFR	1
LOC100188949	NLRC5	1
LOC100188949	P2RY8	1
LOC100188949	PDCD1	1
LOC100188949	PLA2G2D	1
LOC100188949	POU2AF1	1
LOC100188949	PPP1R16B	1
LOC100188949	PRF1	1
LOC100188949	PRKCB	1
LOC100188949	PRKX	1
LOC100188949	RASA4	1
LOC100188949	RUNX3	1
LOC100188949	SCML4	1
LOC100188949	SEMA4D	1
LOC100188949	SERPINF2	1
LOC100188949	SLA2	1
LOC100188949	SLAMF1	1
LOC100188949	SLAMF6	1
LOC100188949	SLAMF7	1
LOC100188949	SLCO5A1	1
LOC100188949	SNAI3	1
LOC100188949	SNX20	1
LOC100188949	SPIB	1
LOC100188949	SPN	1
LOC100188949	SPOCK2	1
LOC100188949	STAT1	1
LOC100188949	SV2B	1
LOC100188949	TACR1	1
LOC100188949	TAP2	1
LOC100188949	TBX21	1
LOC100188949	TCF7	1
LOC100188949	TIGIT	1
LOC100188949	TLR10	1
LOC100188949	TNFRSF8	1
LOC100188949	TNFRSF9	1
LOC100188949	TNFSF14	1
LOC100188949	TNIP3	1
LOC100188949	TOX	1
LOC100188949	TRAF1	1
LOC100188949	WNT10A	1
LOC100188949	XPNPEP2	1
LOC100188949	ZBP1	1
LOC100188949	ZNF831	1
LOC100233209	APOBEC3D	1
LOC100233209	B3GAT1	1
LOC100233209	C5orf20	1
LOC100233209	CADM3	1
LOC100233209	CCR2	1
LOC100233209	CCR7	1
LOC100233209	CDHR1	1
LOC100233209	CLEC10A	1
LOC100233209	CXCL13	1
LOC100233209	GCET2	1
LOC100233209	GLT1D1	1
LOC100233209	KIF19	1
LOC100233209	KLRG1	1
LOC100233209	LTB	1
LOC100233209	MS4A1	1
LOC100233209	PDCD1	1
LOC100233209	PLA2G2D	1
LOC100233209	PPP1R16B	1
LOC100233209	SPIB	1
LOC100233209	SPOCK2	1
LOC100233209	TNFRSF8	1
LOC151174	C5orf20	1
LOC151174	PLA2G2D	1
LOC151174	TIGIT	1
LOC253039	BDH1	1
LOC283663	BCL11B	1
LOC283663	BTLA	1
LOC283663	C5orf20	1
LOC283663	CADM3	1
LOC283663	CCDC69	1
LOC283663	CCL5	1
LOC283663	CCR5	1
LOC283663	CCR7	1
LOC283663	CD1E	1
LOC283663	CD226	1
LOC283663	CD247	1
LOC283663	CD28	1
LOC283663	CD40LG	1
LOC283663	CD5	1
LOC283663	CD6	1
LOC283663	CD8B	1
LOC283663	CD96	1
LOC283663	CRTAM	1
LOC283663	CSF2RB	1
LOC283663	CXCL13	1
LOC283663	CXCR5	1
LOC283663	GBP4	1
LOC283663	GPR55	1
LOC283663	ICOS	1
LOC283663	IL10RA	1
LOC283663	IL2RB	1
LOC283663	IRF4	1
LOC283663	ITK	1
LOC283663	KCNA3	1
LOC283663	KCNJ10	1
LOC283663	KLRG1	1
LOC283663	LY9	1
LOC283663	MAL	1
LOC283663	P2RY8	1
LOC283663	PDCD1	1
LOC283663	PLA2G2D	1
LOC283663	POU2AF1	1
LOC283663	PRF1	1
LOC283663	PRKCB	1
LOC283663	RGS18	1
LOC283663	SH2D1A	1
LOC283663	SLA2	1
LOC283663	SLAMF1	1
LOC283663	SLAMF6	1
LOC283663	SLAMF7	1
LOC283663	SNX20	1
LOC283663	SPIB	1
LOC283663	SPOCK2	1
LOC283663	TBX21	1
LOC283663	TIGIT	1
LOC283663	TLR8	1
LOC283663	TNFRSF1B	1
LOC283663	TNFRSF8	1
LOC283663	ZNF831	1
LOC339524	BTLA	1
LOC339524	C5orf20	1
LOC339524	CCL5	1
LOC339524	CCR2	1
LOC339524	CCR7	1
LOC339524	CD1E	1
LOC339524	CD226	1
LOC339524	CD247	1
LOC339524	CD40LG	1
LOC339524	CD5	1
LOC339524	CD6	1
LOC339524	CD8B	1
LOC339524	CXCL13	1
LOC339524	CXCR5	1
LOC339524	GPR55	1
LOC339524	IKZF1	1
LOC339524	IPCEF1	1
LOC339524	IRF4	1
LOC339524	IRF8	1
LOC339524	ITK	1
LOC339524	KCNA3	1
LOC339524	KIF21B	1
LOC339524	LAT	1
LOC339524	LY9	1
LOC339524	MPEG1	1
LOC339524	MS4A1	1
LOC339524	NLRC3	1
LOC339524	P2RY8	1
LOC339524	PLA2G2D	1
LOC339524	POU2AF1	1
LOC339524	PRF1	1
LOC339524	PRKCB	1
LOC339524	SH2D1A	1
LOC339524	SLA2	1
LOC339524	SLAMF1	1
LOC339524	SLAMF6	1
LOC339524	SNX20	1
LOC339524	SPIB	1
LOC339524	SPN	1
LOC339524	SPOCK2	1
LOC339524	TBX21	1
LOC339524	TIGIT	1
LOC339524	TLR10	1
LOC339524	TNFRSF1B	1
LOC400043	MLPH	1
LOC400759	AGAP2	1
LOC400759	AKNA	1
LOC400759	APOBEC3D	1
LOC400759	BCL11B	1
LOC400759	BTLA	1
LOC400759	C5orf20	1
LOC400759	CADM3	1
LOC400759	CCR2	1
LOC400759	CCR7	1
LOC400759	CD1E	1
LOC400759	CD226	1
LOC400759	CD244	1
LOC400759	CD28	1
LOC400759	CD40LG	1
LOC400759	CD6	1
LOC400759	CELF2	1
LOC400759	CLEC10A	1
LOC400759	CLEC2D	1
LOC400759	COL4A4	1
LOC400759	CRTAM	1
LOC400759	CSF2RB	1
LOC400759	CXCR5	1
LOC400759	DOCK2	1
LOC400759	DOCK8	1
LOC400759	FGL2	1
LOC400759	GAB3	1
LOC400759	GPR114	1
LOC400759	GPR55	1
LOC400759	HMHA1	1
LOC400759	IKZF1	1
LOC400759	IPCEF1	1
LOC400759	IRF8	1
LOC400759	ITGAL	1
LOC400759	KBTBD8	1
LOC400759	KCNA3	1
LOC400759	KIF19	1
LOC400759	KIF21B	1
LOC400759	KLHL6	1
LOC400759	KLRD1	1
LOC400759	LCP1	1
LOC400759	LIPG	1
LOC400759	LY9	1
LOC400759	MAL	1
LOC400759	MFNG	1
LOC400759	MPEG1	1
LOC400759	MS4A1	1
LOC400759	NLRC3	1
LOC400759	P2RY8	1
LOC400759	PPP1R16B	1
LOC400759	PRKCB	1
LOC400759	RCSD1	1
LOC400759	RGS18	1
LOC400759	SCML4	1
LOC400759	SLC24A4	1
LOC400759	SLCO5A1	1
LOC400759	SPIB	1
LOC400759	SPN	1
LOC400759	TCF7	1
LOC400759	TLR10	1
LOC400759	TRPM6	1
LOC400759	ZNF831	1
LOC541471	HRH1	1
MEG3	ABCC9	1
MEG3	ACVRL1	1
MEG3	AMPH	1
MEG3	ANGPT2	1
MEG3	BHLHE41	1
MEG3	C11orf41	1
MEG3	C13orf33	1
MEG3	C14orf37	1
MEG3	C1QTNF6	1
MEG3	C20orf103	1
MEG3	C5orf62	1
MEG3	CCND2	1
MEG3	CELF2	1
MEG3	CPEB1	1
MEG3	CRISPLD2	1
MEG3	CYS1	1
MEG3	DAB2	1
MEG3	DCN	1
MEG3	DIO2	1
MEG3	DOK6	1
MEG3	EDNRA	1
MEG3	FBLN1	1
MEG3	FBN1	1
MEG3	FIGNL2	1
MEG3	FLRT2	1
MEG3	FOXF2	1
MEG3	FSTL1	1
MEG3	GALNT10	1
MEG3	GAS7	1
MEG3	GDF6	1
MEG3	GFPT2	1
MEG3	GNG2	1
MEG3	GPC6	1
MEG3	GRID1	1
MEG3	HAS2	1
MEG3	HRH1	1
MEG3	HTRA1	1
MEG3	IGF1	1
MEG3	JAZF1	1
MEG3	JPH3	1
MEG3	KCNA1	1
MEG3	KIAA1462	1
MEG3	LPAR1	1
MEG3	LPPR4	1
MEG3	LRRC15	1
MEG3	LRRC32	1
MEG3	LRRN3	1
MEG3	LRRTM2	1
MEG3	LSAMP	1
MEG3	MAB21L1	1
MEG3	MAF	1
MEG3	MITF	1
MEG3	MME	1
MEG3	NAP1L3	1
MEG3	NCAM2	1
MEG3	NHS	1
MEG3	NOX4	1
MEG3	NTM	1
MEG3	OAF	1
MEG3	ODZ3	1
MEG3	ODZ4	1
MEG3	P4HA3	1
MEG3	PCDHB7	1
MEG3	PDGFC	1
MEG3	PDGFRA	1
MEG3	PEAR1	1
MEG3	PRKCA	1
MEG3	PRRX1	1
MEG3	RBMS3	1
MEG3	ROR1	1
MEG3	RUNX2	1
MEG3	SCN9A	1
MEG3	SEC23A	1
MEG3	SEMA5A	1
MEG3	SH3PXD2B	1
MEG3	SNX29	1
MEG3	SSPN	1
MEG3	SYNPO	1
MEG3	SYT11	1
MEG3	TACC1	1
MEG3	TBX15	1
MEG3	TCF4	1
MEG3	TGFB3	1
MEG3	TGFBR2	1
MEG3	TLL2	1
MEG3	TMEM2	1
MEG3	TNFRSF19	1
MEG3	TRPC6	1
MEG3	TWIST1	1
MEG3	VGLL3	1
MEG3	WIPF1	1
MEG3	ZFHX4	1
MEG3	ZNF365	1
MGC12916	APOBEC3D	1
MGC12916	BCL11B	1
MGC12916	BTN3A2	1
MGC12916	C5orf20	1
MGC12916	CCL5	1
MGC12916	CCR7	1
MGC12916	CD1D	1
MGC12916	CD1E	1
MGC12916	CD247	1
MGC12916	CD40LG	1
MGC12916	CD8B	1
MGC12916	CD96	1
MGC12916	CHRDL1	1
MGC12916	CLEC10A	1
MGC12916	CXCL13	1
MGC12916	CXCR5	1
MGC12916	FAM18A	1
MGC12916	FCRL5	1
MGC12916	FUT7	1
MGC12916	GBP4	1
MGC12916	GBP5	1
MGC12916	ICOS	1
MGC12916	IL2RB	1
MGC12916	IPCEF1	1
MGC12916	IRF4	1
MGC12916	ITGAL	1
MGC12916	ITK	1
MGC12916	KIF21B	1
MGC12916	KLRG1	1
MGC12916	LY9	1
MGC12916	MAL	1
MGC12916	MEOX1	1
MGC12916	MS4A1	1
MGC12916	NLRC3	1
MGC12916	NLRC5	1
MGC12916	PDCD1	1
MGC12916	PLA2G2D	1
MGC12916	POU2AF1	1
MGC12916	PPP1R16B	1
MGC12916	RGS18	1
MGC12916	SCML4	1
MGC12916	SEMA4D	1
MGC12916	SH2D1A	1
MGC12916	SLA2	1
MGC12916	SLAMF1	1
MGC12916	SPIB	1
MGC12916	SPOCK2	1
MGC12916	STAT1	1
MGC12916	TCF7	1
MGC12916	TIGIT	1
MGC12916	TLR10	1
MGC12916	TNFRSF8	1
MGC12916	TOX	1
MGC12916	TRAF1	1
MGC12916	ZBP1	1
MGC12916	ZNF831	1
MGC45800	ABCC9	1
MGC45800	AKAP12	1
MGC45800	C10orf72	1
MGC45800	FAT3	1
MGC45800	FRMD6	1
MGC45800	GAS7	1
MGC45800	GLI2	1
MIR155HG	APOBEC3D	1
MIR155HG	CCR7	1
MIR155HG	CD1E	1
MIR155HG	CD244	1
MIR155HG	CD40LG	1
MIR155HG	CD6	1
MIR155HG	CD8B	1
MIR155HG	CTLA4	1
MIR155HG	GIMAP6	1
MIR155HG	GPR55	1
MIR155HG	KIF21B	1
MIR155HG	LTB	1
MIR155HG	MCOLN2	1
MIR155HG	MFNG	1
MIR155HG	MS4A1	1
MIR155HG	PDCD1	1
MIR155HG	PLA2G2D	1
MIR155HG	POU2AF1	1
MIR155HG	PPP1R16B	1
MIR155HG	SCML4	1
MIR155HG	SPIB	1
MIR155HG	STAT1	1
NAPSB	BCL11B	1
NAPSB	BTLA	1
NAPSB	BTN3A2	1
NAPSB	C5orf20	1
NAPSB	CADM3	1
NAPSB	CCL5	1
NAPSB	CCR2	1
NAPSB	CCR5	1
NAPSB	CCR6	1
NAPSB	CCR7	1
NAPSB	CD1D	1
NAPSB	CD1E	1
NAPSB	CD226	1
NAPSB	CD247	1
NAPSB	CD8B	1
NAPSB	CHRDL1	1
NAPSB	CLEC10A	1
NAPSB	CXCL13	1
NAPSB	FAM18A	1
NAPSB	FCRL5	1
NAPSB	FUT7	1
NAPSB	GBP4	1
NAPSB	GBP5	1
NAPSB	GCET2	1
NAPSB	GLT1D1	1
NAPSB	GPR114	1
NAPSB	GPR55	1
NAPSB	ICOS	1
NAPSB	IL2RB	1
NAPSB	IPCEF1	1
NAPSB	IRF4	1
NAPSB	ITK	1
NAPSB	KBTBD8	1
NAPSB	KIF21B	1
NAPSB	KLRG1	1
NAPSB	LAT	1
NAPSB	LCP1	1
NAPSB	LY9	1
NAPSB	MEOX1	1
NAPSB	MS4A1	1
NAPSB	PDCD1	1
NAPSB	PLA2G2D	1
NAPSB	POU2AF1	1
NAPSB	PPP1R16B	1
NAPSB	PRF1	1
NAPSB	PRKCB	1
NAPSB	RGS18	1
NAPSB	SEMA4D	1
NAPSB	SH2D1A	1
NAPSB	SLA2	1
NAPSB	SLAMF6	1
NAPSB	SLAMF7	1
NAPSB	SPIB	1
NAPSB	SPOCK2	1
NAPSB	TBX21	1
NAPSB	TCF7	1
NAPSB	TIGIT	1
NAPSB	TLR10	1
NAPSB	TNFRSF8	1
NAPSB	TRAF1	1
NAPSB	ZNF831	1
NBLA00301	AMPH	1
NBLA00301	ANGPT2	1
NBLA00301	CAMK2A	1
NBLA00301	CYP1B1	1
NBLA00301	DIO2	1
NBLA00301	EPAS1	1
NBLA00301	FIGNL2	1
NBLA00301	FRMD6	1
NBLA00301	FUT11	1
NBLA00301	FZD4	1
NBLA00301	H6PD	1
NBLA00301	HAS2	1
NBLA00301	HOXA11	1
NBLA00301	HRH1	1
NBLA00301	JAK1	1
NBLA00301	JPH3	1
NBLA00301	KCNA1	1
NBLA00301	LPHN3	1
NBLA00301	NUAK1	1
NBLA00301	OGN	1
NBLA00301	PCDH7	1
NBLA00301	RAB8B	1
NBLA00301	SNED1	1
NBLA00301	SNX29	1
NBLA00301	STK10	1
NBLA00301	STX1B	1
NBLA00301	TRPC6	1
NCF1B	BCL11B	1
NCF1B	CLEC10A	1
NCF1B	KIF21B	1
NCF1B	MS4A1	1
NCF1B	TLR10	1
RPLP0P2	MAB21L1	1
RPLP0P2	OGN	1
SNHG1	DBF4	1
SNHG1	E2F2	1
SNHG3	CDC25A	1
