# Supplementary material for: Computational analysis identifies a sponge interaction network between long non-coding RNAs and messenger RNAs in human breast cancer
Source: BMC Syst Biol. 2014 Jul 17;8:83. doi: 10.1186/1752-0509-8-83 (PMC4113672; doi:10.1186/1752-0509-8-83)
Supplement: Additional file 13 — Table S11 — Functional enrichment analysis for the large sub-network in the cancer MMI-network. The table is produced by the GOrilla web tool and lists the results of the enrichment analysis of biological processes (GO terms) for genes participating in the large sub-network of the cancer MMI-network. [file 1752-0509-8-83-S13.xlsx]

## Sheet: sheet1
GO Term	Description	P-value	FDR q-value	Enrichment	N	B	n	b	Genes
GO:0002376	immune system process	1.98e-25	2.28e-21	3.21	17453	1459	354	95	[HLA-E - major histocompatibility complex, class i, e, CXCL12 - chemokine (c-x-c motif) ligand 12, PRF1 - perforin 1 (pore forming protein), TCF7 - transcription factor 7 (t-cell specific, hmg-box), ZEB1 - zinc finger e-box binding homeobox 1, MYO1F - myosin if, KLHL6 - kelch-like 6 (drosophila), SPN - sialophorin, CX3CL1 - chemokine (c-x3-c motif) ligand 1, HLA-H - major histocompatibility compl…
GO:0002682	regulation of immune system process	1.16e-23	6.69e-20	3.86	17453	919	354	72	[HLA-E - major histocompatibility complex, class i, e, CXCL12 - chemokine (c-x-c motif) ligand 12, MYO1F - myosin if, KLHL6 - kelch-like 6 (drosophila), SPN - sialophorin, GPR55 - g protein-coupled receptor 55, TNIP3 - tnfaip3 interacting protein 3, HLA-DOA - major histocompatibility complex, class ii, do alpha, DOCK2 - dedicator of cytokinesis 2, PDCD1LG2 - programmed cell death 1 ligand 2, CTLA…
GO:0006955	immune response	3.36e-20	1.29e-16	3.63	17453	897	354	66	[HLA-E - major histocompatibility complex, class i, e, CXCL12 - chemokine (c-x-c motif) ligand 12, PRF1 - perforin 1 (pore forming protein), TCF7 - transcription factor 7 (t-cell specific, hmg-box), ZEB1 - zinc finger e-box binding homeobox 1, KLHL6 - kelch-like 6 (drosophila), SPN - sialophorin, CX3CL1 - chemokine (c-x3-c motif) ligand 1, HLA-H - major histocompatibility complex, class i, h (pse…
GO:0050776	regulation of immune response	7.02e-17	2.03e-13	4.1	17453	577	354	48	[HLA-E - major histocompatibility complex, class i, e, TLR10 - toll-like receptor 10, CCR7 - chemokine (c-c motif) receptor 7, MYO1F - myosin if, CRTAM - cytotoxic and regulatory t cell molecule, SPN - sialophorin, KLHL6 - kelch-like 6 (drosophila), IRAK2 - interleukin-1 receptor-associated kinase 2, IRF1 - interferon regulatory factor 1, IRF4 - interferon regulatory factor 4, JAK1 - janus kinase…
GO:0050865	regulation of cell activation	1.49e-15	3.44e-12	5.01	17453	354	354	36	[TACR1 - tachykinin receptor 1, CCR7 - chemokine (c-c motif) receptor 7, ICOS - inducible t-cell co-stimulator, SPN - sialophorin, GLI2 - gli family zinc finger 2, SLAMF7 - slam family member 7, TIGIT - t cell immunoreceptor with ig and itim domains, IRF1 - interferon regulatory factor 1, IRF4 - interferon regulatory factor 4, CD226 - cd226 molecule, CD5 - cd5 molecule, HLA-DOA - major histocompa…
GO:0051249	regulation of lymphocyte activation	5.49e-15	1.05e-11	5.46	17453	289	354	32	[TACR1 - tachykinin receptor 1, CCR7 - chemokine (c-c motif) receptor 7, ICOS - inducible t-cell co-stimulator, SPN - sialophorin, GLI2 - gli family zinc finger 2, SLAMF7 - slam family member 7, TIGIT - t cell immunoreceptor with ig and itim domains, IRF1 - interferon regulatory factor 1, IRF4 - interferon regulatory factor 4, CD5 - cd5 molecule, HLA-DOA - major histocompatibility complex, class …
GO:0002694	regulation of leukocyte activation	6.48e-15	1.07e-11	5.08	17453	330	354	34	[TACR1 - tachykinin receptor 1, CCR7 - chemokine (c-c motif) receptor 7, ICOS - inducible t-cell co-stimulator, SPN - sialophorin, GLI2 - gli family zinc finger 2, SLAMF7 - slam family member 7, TIGIT - t cell immunoreceptor with ig and itim domains, IRF1 - interferon regulatory factor 1, IRF4 - interferon regulatory factor 4, CD226 - cd226 molecule, CD5 - cd5 molecule, HLA-DOA - major histocompa…
GO:0045321	leukocyte activation	9.31e-15	1.34e-11	5.18	17453	314	354	33	[CXCL12 - chemokine (c-x-c motif) ligand 12, TCF7 - transcription factor 7 (t-cell specific, hmg-box), NLRC3 - nlr family, card domain containing 3, MYO1F - myosin if, SLAMF7 - slam family member 7, CX3CL1 - chemokine (c-x3-c motif) ligand 1, IRF1 - interferon regulatory factor 1, IRF4 - interferon regulatory factor 4, ITK - il2-inducible t-cell kinase, DOCK2 - dedicator of cytokinesis 2, CD8B - …
GO:0051239	regulation of multicellular organismal process	2.32e-14	2.98e-11	2.35	17453	1807	354	86	[SPOCK1 - sparc/osteonectin, cwcv and kazal-like domains proteoglycan (testican) 1, ARHGEF15 - rho guanine nucleotide exchange factor (gef) 15, IL12RB2 - interleukin 12 receptor, beta 2, ZEB1 - zinc finger e-box binding homeobox 1, SPN - sialophorin, GPR55 - g protein-coupled receptor 55, ODZ3 - odz, odd oz/ten-m homolog 3 (drosophila), CX3CL1 - chemokine (c-x3-c motif) ligand 1, TCF4 - transcrip…
GO:0046649	lymphocyte activation	3.25e-14	3.75e-11	5.72	17453	250	354	29	[CXCL12 - chemokine (c-x-c motif) ligand 12, TCF7 - transcription factor 7 (t-cell specific, hmg-box), NLRC3 - nlr family, card domain containing 3, SLAMF7 - slam family member 7, IRF1 - interferon regulatory factor 1, IRF4 - interferon regulatory factor 4, ITK - il2-inducible t-cell kinase, DOCK2 - dedicator of cytokinesis 2, CD8B - cd8b molecule, CD4 - cd4 molecule, LCP1 - lymphocyte cytosolic …
GO:0001775	cell activation	7.25e-14	7.6e-11	3.92	17453	516	354	41	[CXCL12 - chemokine (c-x-c motif) ligand 12, TRPC6 - transient receptor potential cation channel, subfamily c, member 6, TCF7 - transcription factor 7 (t-cell specific, hmg-box), NLRC3 - nlr family, card domain containing 3, MYO1F - myosin if, CX3CL1 - chemokine (c-x3-c motif) ligand 1, SLAMF7 - slam family member 7, IRF1 - interferon regulatory factor 1, IRF4 - interferon regulatory factor 4, GN…
GO:0002684	positive regulation of immune system process	1.23e-13	1.18e-10	3.7	17453	573	354	43	[CXCL12 - chemokine (c-x-c motif) ligand 12, TACR1 - tachykinin receptor 1, TLR10 - toll-like receptor 10, CCR7 - chemokine (c-c motif) receptor 7, ICOS - inducible t-cell co-stimulator, CRTAM - cytotoxic and regulatory t cell molecule, KLHL6 - kelch-like 6 (drosophila), SPN - sialophorin, GLI2 - gli family zinc finger 2, IRAK2 - interleukin-1 receptor-associated kinase 2, TNIP3 - tnfaip3 interac…
GO:0042110	T cell activation	1.26e-13	1.12e-10	7.18	17453	158	354	23	[BCL11B - b-cell cll/lymphoma 11b (zinc finger protein), CXCL12 - chemokine (c-x-c motif) ligand 12, TCF7 - transcription factor 7 (t-cell specific, hmg-box), SLA2 - src-like-adaptor 2, NLRC3 - nlr family, card domain containing 3, TNFSF14 - tumor necrosis factor (ligand) superfamily, member 14, TBX21 - t-box 21, IRF1 - interferon regulatory factor 1, IRF4 - interferon regulatory factor 4, RUNX2 …
GO:0050863	regulation of T cell activation	4.67e-13	3.85e-10	5.83	17453	220	354	26	[ICOS - inducible t-cell co-stimulator, SPN - sialophorin, GLI2 - gli family zinc finger 2, TIGIT - t cell immunoreceptor with ig and itim domains, IRF1 - interferon regulatory factor 1, IRF4 - interferon regulatory factor 4, CD5 - cd5 molecule, HLA-DOA - major histocompatibility complex, class ii, do alpha, CD1D - cd1d molecule, PDCD1LG2 - programmed cell death 1 ligand 2, CD247 - cd247 molecule…
GO:0048583	regulation of response to stimulus	4.72e-13	3.63e-10	2.07	17453	2330	354	98	[CXCL12 - chemokine (c-x-c motif) ligand 12, ARHGEF15 - rho guanine nucleotide exchange factor (gef) 15, CYTH1 - cytohesin 1, KLHL6 - kelch-like 6 (drosophila), SPN - sialophorin, CX3CL1 - chemokine (c-x3-c motif) ligand 1, GPR55 - g protein-coupled receptor 55, LGALS9 - lectin, galactoside-binding, soluble, 9, TNIP3 - tnfaip3 interacting protein 3, HTRA1 - htra serine peptidase 1, AKAP12 - a kin…
GO:0048518	positive regulation of biological process	6.54e-13	4.71e-10	1.8	17453	3526	354	129	[CXCL12 - chemokine (c-x-c motif) ligand 12, TRPC6 - transient receptor potential cation channel, subfamily c, member 6, IL12RB2 - interleukin 12 receptor, beta 2, ZEB1 - zinc finger e-box binding homeobox 1, KLHL6 - kelch-like 6 (drosophila), SPN - sialophorin, GPR55 - g protein-coupled receptor 55, CX3CL1 - chemokine (c-x3-c motif) ligand 1, LGALS9 - lectin, galactoside-binding, soluble, 9, TCF…
GO:0006952	defense response	6.09e-12	4.13e-09	2.7	17453	1042	354	57	[HLA-E - major histocompatibility complex, class i, e, PRF1 - perforin 1 (pore forming protein), MYO1F - myosin if, SPN - sialophorin, CX3CL1 - chemokine (c-x3-c motif) ligand 1, TNIP3 - tnfaip3 interacting protein 3, HRH1 - histamine receptor h1, KCNJ10 - potassium inwardly-rectifying channel, subfamily j, member 10, NLRP1 - nlr family, pyrin domain containing 1, CLEC10A - c-type lectin domain f…
GO:0050896	response to stimulus	8.07e-12	5.17e-09	1.52	17453	5800	354	179	[CXCL12 - chemokine (c-x-c motif) ligand 12, SPOCK1 - sparc/osteonectin, cwcv and kazal-like domains proteoglycan (testican) 1, TRPC6 - transient receptor potential cation channel, subfamily c, member 6, TCF7 - transcription factor 7 (t-cell specific, hmg-box), IL12RB2 - interleukin 12 receptor, beta 2, H6PD - hexose-6-phosphate dehydrogenase (glucose 1-dehydrogenase), ZEB1 - zinc finger e-box bi…
GO:0048584	positive regulation of response to stimulus	3.23e-10	1.96e-07	2.46	17453	1122	354	56	[CXCL12 - chemokine (c-x-c motif) ligand 12, KLHL6 - kelch-like 6 (drosophila), CX3CL1 - chemokine (c-x3-c motif) ligand 1, GPR55 - g protein-coupled receptor 55, LGALS9 - lectin, galactoside-binding, soluble, 9, TNIP3 - tnfaip3 interacting protein 3, AKAP12 - a kinase (prka) anchor protein 12, CTLA4 - cytotoxic t-lymphocyte-associated protein 4, HMGA2 - high mobility group at-hook 2, SLA2 - src-…
GO:0007166	cell surface receptor signaling pathway	3.96e-10	2.28e-07	2	17453	2018	354	82	[HLA-E - major histocompatibility complex, class i, e, CXCL12 - chemokine (c-x-c motif) ligand 12, IL12RB2 - interleukin 12 receptor, beta 2, TCF7 - transcription factor 7 (t-cell specific, hmg-box), SPN - sialophorin, KLHL6 - kelch-like 6 (drosophila), GPR55 - g protein-coupled receptor 55, CX3CL1 - chemokine (c-x3-c motif) ligand 1, GNG2 - guanine nucleotide binding protein (g protein), gamma 2…
GO:0031347	regulation of defense response	4.5e-10	2.47e-07	3.59	17453	440	354	32	[TLR10 - toll-like receptor 10, CCR7 - chemokine (c-c motif) receptor 7, MYO1F - myosin if, CRTAM - cytotoxic and regulatory t cell molecule, SPN - sialophorin, CX3CL1 - chemokine (c-x3-c motif) ligand 1, IRAK2 - interleukin-1 receptor-associated kinase 2, IRF1 - interferon regulatory factor 1, JAK1 - janus kinase 1, ZBP1 - z-dna binding protein 1, TNIP3 - tnfaip3 interacting protein 3, CD226 - c…
GO:0050870	positive regulation of T cell activation	7.15e-10	3.75e-07	5.82	17453	161	354	19	[ICOS - inducible t-cell co-stimulator, SPN - sialophorin, GLI2 - gli family zinc finger 2, CCR2 - chemokine (c-c motif) receptor 2, IGF1 - insulin-like growth factor 1 (somatomedin c), FOXP3 - forkhead box p3, CD5 - cd5 molecule, TGFBR2 - transforming growth factor, beta receptor ii (70/80kda), IKZF1 - ikaros family zinc finger 1 (ikaros), BTLA - b and t lymphocyte associated, PDCD1 - programmed…
GO:0080134	regulation of response to stress	7.81e-10	3.92e-07	2.83	17453	750	354	43	[TLR10 - toll-like receptor 10, CCR7 - chemokine (c-c motif) receptor 7, MYO1F - myosin if, CRTAM - cytotoxic and regulatory t cell molecule, TWIST1 - twist homolog 1 (drosophila), SPN - sialophorin, CX3CL1 - chemokine (c-x3-c motif) ligand 1, IRAK2 - interleukin-1 receptor-associated kinase 2, IRF1 - interferon regulatory factor 1, JAK1 - janus kinase 1, ZBP1 - z-dna binding protein 1, TNIP3 - t…
GO:0002696	positive regulation of leukocyte activation	9.45e-10	4.54e-07	4.89	17453	222	354	22	[TACR1 - tachykinin receptor 1, TBX21 - t-box 21, ICOS - inducible t-cell co-stimulator, SPN - sialophorin, GLI2 - gli family zinc finger 2, CCR2 - chemokine (c-c motif) receptor 2, IGF1 - insulin-like growth factor 1 (somatomedin c), FOXP3 - forkhead box p3, CD226 - cd226 molecule, CD5 - cd5 molecule, TGFBR2 - transforming growth factor, beta receptor ii (70/80kda), IKZF1 - ikaros family zinc fi…
GO:0051251	positive regulation of lymphocyte activation	1.15e-09	5.29e-07	5.08	17453	204	354	21	[TACR1 - tachykinin receptor 1, TBX21 - t-box 21, ICOS - inducible t-cell co-stimulator, SPN - sialophorin, GLI2 - gli family zinc finger 2, CCR2 - chemokine (c-c motif) receptor 2, IGF1 - insulin-like growth factor 1 (somatomedin c), FOXP3 - forkhead box p3, CD5 - cd5 molecule, TGFBR2 - transforming growth factor, beta receptor ii (70/80kda), IKZF1 - ikaros family zinc finger 1 (ikaros), BTLA - …
GO:0050867	positive regulation of cell activation	2.17e-09	9.65e-07	4.68	17453	232	354	22	[TACR1 - tachykinin receptor 1, TBX21 - t-box 21, ICOS - inducible t-cell co-stimulator, SPN - sialophorin, GLI2 - gli family zinc finger 2, CCR2 - chemokine (c-c motif) receptor 2, IGF1 - insulin-like growth factor 1 (somatomedin c), FOXP3 - forkhead box p3, CD226 - cd226 molecule, CD5 - cd5 molecule, TGFBR2 - transforming growth factor, beta receptor ii (70/80kda), IKZF1 - ikaros family zinc fi…
GO:0044763	single-organism cellular process	2.54e-09	1.09e-06	1.31	17453	8650	354	230	[SPOCK1 - sparc/osteonectin, cwcv and kazal-like domains proteoglycan (testican) 1, TRPC6 - transient receptor potential cation channel, subfamily c, member 6, ARHGEF15 - rho guanine nucleotide exchange factor (gef) 15, NAP1L3 - nucleosome assembly protein 1-like 3, SPN - sialophorin, NCAM2 - neural cell adhesion molecule 2, LGALS9 - lectin, galactoside-binding, soluble, 9, SNX29 - sorting nexin …
GO:0001817	regulation of cytokine production	4.61e-09	1.9e-06	3.62	17453	381	354	28	[IL12RB2 - interleukin 12 receptor, beta 2, TLR10 - toll-like receptor 10, CCR7 - chemokine (c-c motif) receptor 7, TWIST1 - twist homolog 1 (drosophila), SPN - sialophorin, CRTAM - cytotoxic and regulatory t cell molecule, CX3CL1 - chemokine (c-x3-c motif) ligand 1, TIGIT - t cell immunoreceptor with ig and itim domains, IRF1 - interferon regulatory factor 1, IRF4 - interferon regulatory factor …
GO:0048522	positive regulation of cellular process	1.4e-08	5.56e-06	1.67	17453	3197	354	108	[CXCL12 - chemokine (c-x-c motif) ligand 12, IL12RB2 - interleukin 12 receptor, beta 2, ZEB1 - zinc finger e-box binding homeobox 1, SPN - sialophorin, GPR55 - g protein-coupled receptor 55, CX3CL1 - chemokine (c-x3-c motif) ligand 1, LGALS9 - lectin, galactoside-binding, soluble, 9, TCF4 - transcription factor 4, HRH1 - histamine receptor h1, AKAP12 - a kinase (prka) anchor protein 12, RAB8B - r…
GO:0002252	immune effector process	2.38e-08	9.16e-06	3.56	17453	360	354	26	[PRF1 - perforin 1 (pore forming protein), MYO1F - myosin if, SLAMF7 - slam family member 7, ABCC9 - atp-binding cassette, sub-family c (cftr/mrp), member 9, IRF1 - interferon regulatory factor 1, DOCK2 - dedicator of cytokinesis 2, APOBEC3D - apolipoprotein b mrna editing enzyme, catalytic polypeptide-like 3d, CD247 - cd247 molecule, LCP1 - lymphocyte cytosolic protein 1 (l-plastin), ITGAL - int…
GO:0022610	biological adhesion	2.48e-08	9.21e-06	2.59	17453	781	354	41	[CXCL12 - chemokine (c-x-c motif) ligand 12, FAT3 - fat tumor suppressor homolog 3 (drosophila), SPOCK1 - sparc/osteonectin, cwcv and kazal-like domains proteoglycan (testican) 1, CADM3 - cell adhesion molecule 3, SEMA5A - sema domain, seven thrombospondin repeats (type 1 and type 1-like), transmembrane domain (tm) and short cytoplasmic domain, (semaphorin) 5a, ICOS - inducible t-cell co-stimulat…
GO:0007155	cell adhesion	2.48e-08	8.93e-06	2.59	17453	781	354	41	[CXCL12 - chemokine (c-x-c motif) ligand 12, FAT3 - fat tumor suppressor homolog 3 (drosophila), SPOCK1 - sparc/osteonectin, cwcv and kazal-like domains proteoglycan (testican) 1, CADM3 - cell adhesion molecule 3, SEMA5A - sema domain, seven thrombospondin repeats (type 1 and type 1-like), transmembrane domain (tm) and short cytoplasmic domain, (semaphorin) 5a, ICOS - inducible t-cell co-stimulat…
GO:0050778	positive regulation of immune response	3.24e-08	1.13e-05	3.4	17453	391	354	27	[TLR10 - toll-like receptor 10, CCR7 - chemokine (c-c motif) receptor 7, KLHL6 - kelch-like 6 (drosophila), CRTAM - cytotoxic and regulatory t cell molecule, IRAK2 - interleukin-1 receptor-associated kinase 2, TNIP3 - tnfaip3 interacting protein 3, CD226 - cd226 molecule, ITK - il2-inducible t-cell kinase, CD1D - cd1d molecule, CNR1 - cannabinoid receptor 1 (brain), CD247 - cd247 molecule, CTLA4 …
GO:0009607	response to biotic stimulus	3.26e-08	1.11e-05	2.94	17453	553	354	33	[CXCL12 - chemokine (c-x-c motif) ligand 12, PRF1 - perforin 1 (pore forming protein), CCR5 - chemokine (c-c motif) receptor 5 (gene/pseudogene), IL12RB2 - interleukin 12 receptor, beta 2, CCR7 - chemokine (c-c motif) receptor 7, MYO1F - myosin if, CRTAM - cytotoxic and regulatory t cell molecule, SPN - sialophorin, IRAK2 - interleukin-1 receptor-associated kinase 2, ABCC9 - atp-binding cassette,…
GO:2000145	regulation of cell motility	4.19e-08	1.38e-05	3.27	17453	422	354	28	[CXCL12 - chemokine (c-x-c motif) ligand 12, TACR1 - tachykinin receptor 1, GCET2 - germinal center expressed transcript 2, MYO1F - myosin if, CCR7 - chemokine (c-c motif) receptor 7, TWIST1 - twist homolog 1 (drosophila), PRKX - protein kinase, x-linked, UNC5C - unc-5 homolog c (c. elegans), EDNRA - endothelin receptor type a, NOX4 - nadph oxidase 4, PDGFRA - platelet-derived growth factor recep…
GO:0050789	regulation of biological process	5.03e-08	1.61e-05	1.3	17453	8087	354	214	[SPOCK1 - sparc/osteonectin, cwcv and kazal-like domains proteoglycan (testican) 1, TRPC6 - transient receptor potential cation channel, subfamily c, member 6, ARHGEF15 - rho guanine nucleotide exchange factor (gef) 15, SPN - sialophorin, LGALS9 - lectin, galactoside-binding, soluble, 9, SPIB - spi-b transcription factor (spi-1/pu.1 related), TNIP3 - tnfaip3 interacting protein 3, HRH1 - histamin…
GO:0030334	regulation of cell migration	5.19e-08	1.62e-05	3.33	17453	400	354	27	[CXCL12 - chemokine (c-x-c motif) ligand 12, TACR1 - tachykinin receptor 1, GCET2 - germinal center expressed transcript 2, MYO1F - myosin if, CCR7 - chemokine (c-c motif) receptor 7, PRKX - protein kinase, x-linked, UNC5C - unc-5 homolog c (c. elegans), EDNRA - endothelin receptor type a, NOX4 - nadph oxidase 4, PDGFRA - platelet-derived growth factor receptor, alpha polypeptide, ACVRL1 - activi…
GO:0002250	adaptive immune response	5.82e-08	1.77e-05	8.47	17453	64	354	11	[BTN3A2 - butyrophilin, subfamily 3, member a2, ITK - il2-inducible t-cell kinase, TLR8 - toll-like receptor 8, SLA2 - src-like-adaptor 2, KLHL6 - kelch-like 6 (drosophila), CTSS - cathepsin s, BTN3A3 - butyrophilin, subfamily 3, member a3, LY9 - lymphocyte antigen 9, CTSC - cathepsin c, FOXP3 - forkhead box p3, CXCL13 - chemokine (c-x-c motif) ligand 13]
GO:2000147	positive regulation of cell motility	6.33e-08	1.87e-05	4.23	17453	233	354	20	[ETS1 - v-ets erythroblastosis virus e26 oncogene homolog 1 (avian), CXCL12 - chemokine (c-x-c motif) ligand 12, TACR1 - tachykinin receptor 1, CCR7 - chemokine (c-c motif) receptor 7, MYO1F - myosin if, TWIST1 - twist homolog 1 (drosophila), CCR2 - chemokine (c-c motif) receptor 2, IGF1 - insulin-like growth factor 1 (somatomedin c), HAS2 - hyaluronan synthase 2, PRKCA - protein kinase c, alpha,…
GO:0071345	cellular response to cytokine stimulus	6.36e-08	1.83e-05	3.39	17453	378	354	26	[HLA-E - major histocompatibility complex, class i, e, CXCL12 - chemokine (c-x-c motif) ligand 12, IL12RB2 - interleukin 12 receptor, beta 2, TCF7 - transcription factor 7 (t-cell specific, hmg-box), CCR5 - chemokine (c-c motif) receptor 5 (gene/pseudogene), CCR6 - chemokine (c-c motif) receptor 6, CCR7 - chemokine (c-c motif) receptor 7, CX3CL1 - chemokine (c-x3-c motif) ligand 1, IRAK2 - interl…
GO:0034097	response to cytokine stimulus	7.56e-08	2.13e-05	3.1	17453	461	354	29	[HLA-E - major histocompatibility complex, class i, e, CXCL12 - chemokine (c-x-c motif) ligand 12, CCR5 - chemokine (c-c motif) receptor 5 (gene/pseudogene), TCF7 - transcription factor 7 (t-cell specific, hmg-box), IL12RB2 - interleukin 12 receptor, beta 2, CCR6 - chemokine (c-c motif) receptor 6, CCR7 - chemokine (c-c motif) receptor 7, CX3CL1 - chemokine (c-x3-c motif) ligand 1, IRAK2 - interl…
GO:0051272	positive regulation of cellular component movement	9.64e-08	2.65e-05	4.13	17453	239	354	20	[ETS1 - v-ets erythroblastosis virus e26 oncogene homolog 1 (avian), CXCL12 - chemokine (c-x-c motif) ligand 12, TACR1 - tachykinin receptor 1, CCR7 - chemokine (c-c motif) receptor 7, MYO1F - myosin if, TWIST1 - twist homolog 1 (drosophila), CCR2 - chemokine (c-c motif) receptor 2, IGF1 - insulin-like growth factor 1 (somatomedin c), HAS2 - hyaluronan synthase 2, PRKCA - protein kinase c, alpha,…
GO:0044699	single-organism process	1.03e-07	2.75e-05	1.24	17453	9880	354	248	[SPOCK1 - sparc/osteonectin, cwcv and kazal-like domains proteoglycan (testican) 1, ARHGEF15 - rho guanine nucleotide exchange factor (gef) 15, TRPC6 - transient receptor potential cation channel, subfamily c, member 6, NAP1L3 - nucleosome assembly protein 1-like 3, SPN - sialophorin, NCAM2 - neural cell adhesion molecule 2, LGALS9 - lectin, galactoside-binding, soluble, 9, SNX29 - sorting nexin …
GO:2000026	regulation of multicellular organismal development	1.04e-07	2.74e-05	2.21	17453	1116	354	50	[SPOCK1 - sparc/osteonectin, cwcv and kazal-like domains proteoglycan (testican) 1, ARHGEF15 - rho guanine nucleotide exchange factor (gef) 15, ZEB1 - zinc finger e-box binding homeobox 1, ODZ3 - odz, odd oz/ten-m homolog 3 (drosophila), CX3CL1 - chemokine (c-x3-c motif) ligand 1, GPR55 - g protein-coupled receptor 55, TCF4 - transcription factor 4, HLA-DOA - major histocompatibility complex, cla…
GO:0032879	regulation of localization	1.16e-07	2.96e-05	2.05	17453	1395	354	58	[CXCL12 - chemokine (c-x-c motif) ligand 12, TRPC6 - transient receptor potential cation channel, subfamily c, member 6, MYO1F - myosin if, UNC5C - unc-5 homolog c (c. elegans), CAMK2A - calcium/calmodulin-dependent protein kinase ii alpha, STX1B - syntaxin 1b, DOCK2 - dedicator of cytokinesis 2, RAB8B - rab8b, member ras oncogene family, NLRP1 - nlr family, pyrin domain containing 1, LCP1 - lymp…
GO:0040017	positive regulation of locomotion	1.18e-07	2.97e-05	4.07	17453	242	354	20	[ETS1 - v-ets erythroblastosis virus e26 oncogene homolog 1 (avian), CXCL12 - chemokine (c-x-c motif) ligand 12, TACR1 - tachykinin receptor 1, CCR7 - chemokine (c-c motif) receptor 7, MYO1F - myosin if, TWIST1 - twist homolog 1 (drosophila), CCR2 - chemokine (c-c motif) receptor 2, IGF1 - insulin-like growth factor 1 (somatomedin c), HAS2 - hyaluronan synthase 2, PRKCA - protein kinase c, alpha,…
GO:0050866	negative regulation of cell activation	1.2e-07	2.94e-05	5.85	17453	118	354	14	[SLA2 - src-like-adaptor 2, SPN - sialophorin, TIGIT - t cell immunoreceptor with ig and itim domains, BTN2A2 - butyrophilin, subfamily 2, member a2, CCR2 - chemokine (c-c motif) receptor 2, IRF1 - interferon regulatory factor 1, FOXP3 - forkhead box p3, SFRP1 - secreted frizzled-related protein 1, PDGFRA - platelet-derived growth factor receptor, alpha polypeptide, BTLA - b and t lymphocyte asso…
GO:0030217	T cell differentiation	1.4e-07	3.37e-05	6.96	17453	85	354	12	[BCL11A - b-cell cll/lymphoma 11a (zinc finger protein), BCL11B - b-cell cll/lymphoma 11b (zinc finger protein), ITK - il2-inducible t-cell kinase, TCF7 - transcription factor 7 (t-cell specific, hmg-box), IKZF1 - ikaros family zinc finger 1 (ikaros), TBX21 - t-box 21, FUT7 - fucosyltransferase 7 (alpha (1,3) fucosyltransferase), IRF1 - interferon regulatory factor 1, CD28 - cd28 molecule, CD4 - …
GO:0007165	signal transduction	1.49e-07	3.52e-05	1.57	17453	3591	354	114	[SPOCK1 - sparc/osteonectin, cwcv and kazal-like domains proteoglycan (testican) 1, CXCL12 - chemokine (c-x-c motif) ligand 12, IL12RB2 - interleukin 12 receptor, beta 2, TCF7 - transcription factor 7 (t-cell specific, hmg-box), KLHL6 - kelch-like 6 (drosophila), SPN - sialophorin, GPR55 - g protein-coupled receptor 55, CX3CL1 - chemokine (c-x3-c motif) ligand 1, LGALS9 - lectin, galactoside-bind…
GO:0050794	regulation of cellular process	1.53e-07	3.53e-05	1.31	17453	7689	354	204	[SPOCK1 - sparc/osteonectin, cwcv and kazal-like domains proteoglycan (testican) 1, TRPC6 - transient receptor potential cation channel, subfamily c, member 6, ARHGEF15 - rho guanine nucleotide exchange factor (gef) 15, SPN - sialophorin, LGALS9 - lectin, galactoside-binding, soluble, 9, SPIB - spi-b transcription factor (spi-1/pu.1 related), TNIP3 - tnfaip3 interacting protein 3, HRH1 - histamin…
GO:0006954	inflammatory response	1.97e-07	4.46e-05	3.4	17453	348	354	24	[CCR5 - chemokine (c-c motif) receptor 5 (gene/pseudogene), TACR1 - tachykinin receptor 1, TLR10 - toll-like receptor 10, CCR7 - chemokine (c-c motif) receptor 7, IRAK2 - interleukin-1 receptor-associated kinase 2, CD40LG - cd40 ligand, CCR2 - chemokine (c-c motif) receptor 2, SERPINF2 - serpin peptidase inhibitor, clade f (alpha-2 antiplasmin, pigment epithelium derived factor), member 2, SCN9A …
GO:0051270	regulation of cellular component movement	2.01e-07	4.46e-05	3.03	17453	455	354	28	[CXCL12 - chemokine (c-x-c motif) ligand 12, TACR1 - tachykinin receptor 1, GCET2 - germinal center expressed transcript 2, MYO1F - myosin if, CCR7 - chemokine (c-c motif) receptor 7, TWIST1 - twist homolog 1 (drosophila), PRKX - protein kinase, x-linked, UNC5C - unc-5 homolog c (c. elegans), EDNRA - endothelin receptor type a, NOX4 - nadph oxidase 4, PDGFRA - platelet-derived growth factor recep…
GO:0042129	regulation of T cell proliferation	2.05e-07	4.47e-05	6.1	17453	105	354	13	[SPN - sialophorin, BTN2A2 - butyrophilin, subfamily 2, member a2, CCR2 - chemokine (c-c motif) receptor 2, IRF1 - interferon regulatory factor 1, FOXP3 - forkhead box p3, IGF1 - insulin-like growth factor 1 (somatomedin c), BTLA - b and t lymphocyte associated, CD1D - cd1d molecule, PDCD1LG2 - programmed cell death 1 ligand 2, LRRC32 - leucine rich repeat containing 32, CD28 - cd28 molecule, CCL…
GO:0030335	positive regulation of cell migration	2.31e-07	4.94e-05	4.09	17453	229	354	19	[ETS1 - v-ets erythroblastosis virus e26 oncogene homolog 1 (avian), CXCL12 - chemokine (c-x-c motif) ligand 12, TACR1 - tachykinin receptor 1, CCR7 - chemokine (c-c motif) receptor 7, MYO1F - myosin if, CCR2 - chemokine (c-c motif) receptor 2, IGF1 - insulin-like growth factor 1 (somatomedin c), PRKCA - protein kinase c, alpha, HAS2 - hyaluronan synthase 2, CXCL13 - chemokine (c-x-c motif) ligan…
GO:0040012	regulation of locomotion	2.41e-07	5.04e-05	3.01	17453	459	354	28	[CXCL12 - chemokine (c-x-c motif) ligand 12, TACR1 - tachykinin receptor 1, GCET2 - germinal center expressed transcript 2, MYO1F - myosin if, CCR7 - chemokine (c-c motif) receptor 7, TWIST1 - twist homolog 1 (drosophila), PRKX - protein kinase, x-linked, UNC5C - unc-5 homolog c (c. elegans), EDNRA - endothelin receptor type a, NOX4 - nadph oxidase 4, PDGFRA - platelet-derived growth factor recep…
GO:0050670	regulation of lymphocyte proliferation	2.88e-07	5.94e-05	5.07	17453	146	354	15	[TACR1 - tachykinin receptor 1, SPN - sialophorin, CCR2 - chemokine (c-c motif) receptor 2, BTN2A2 - butyrophilin, subfamily 2, member a2, IRF1 - interferon regulatory factor 1, IGF1 - insulin-like growth factor 1 (somatomedin c), FOXP3 - forkhead box p3, BTLA - b and t lymphocyte associated, CD1D - cd1d molecule, LRRC32 - leucine rich repeat containing 32, PDCD1LG2 - programmed cell death 1 liga…
GO:0050793	regulation of developmental process	3.15e-07	6.37e-05	1.97	17453	1473	354	59	[SPOCK1 - sparc/osteonectin, cwcv and kazal-like domains proteoglycan (testican) 1, ARHGEF15 - rho guanine nucleotide exchange factor (gef) 15, ZEB1 - zinc finger e-box binding homeobox 1, ODZ3 - odz, odd oz/ten-m homolog 3 (drosophila), CX3CL1 - chemokine (c-x3-c motif) ligand 1, GPR55 - g protein-coupled receptor 55, TCF4 - transcription factor 4, HLA-DOA - major histocompatibility complex, cla…
GO:0032944	regulation of mononuclear cell proliferation	3.15e-07	6.27e-05	5.03	17453	147	354	15	[TACR1 - tachykinin receptor 1, SPN - sialophorin, BTN2A2 - butyrophilin, subfamily 2, member a2, CCR2 - chemokine (c-c motif) receptor 2, IRF1 - interferon regulatory factor 1, IGF1 - insulin-like growth factor 1 (somatomedin c), FOXP3 - forkhead box p3, BTLA - b and t lymphocyte associated, CD1D - cd1d molecule, LRRC32 - leucine rich repeat containing 32, PDCD1LG2 - programmed cell death 1 liga…
GO:0002695	negative regulation of leukocyte activation	3.2e-07	6.25e-05	5.88	17453	109	354	13	[SLA2 - src-like-adaptor 2, SPN - sialophorin, TIGIT - t cell immunoreceptor with ig and itim domains, CCR2 - chemokine (c-c motif) receptor 2, BTN2A2 - butyrophilin, subfamily 2, member a2, IRF1 - interferon regulatory factor 1, FOXP3 - forkhead box p3, SFRP1 - secreted frizzled-related protein 1, BTLA - b and t lymphocyte associated, PDCD1LG2 - programmed cell death 1 ligand 2, LRRC32 - leucine…
GO:0045058	T cell selection	3.42e-07	6.58e-05	14.38	17453	24	354	7	[BCL11B - b-cell cll/lymphoma 11b (zinc finger protein), CCR7 - chemokine (c-c motif) receptor 7, DOCK2 - dedicator of cytokinesis 2, SPN - sialophorin, CD1D - cd1d molecule, CD28 - cd28 molecule, CD4 - cd4 molecule]
GO:0031295	T cell costimulation	4.37e-07	8.27e-05	7.95	17453	62	354	10	[CD5 - cd5 molecule, ICOS - inducible t-cell co-stimulator, SPN - sialophorin, BTLA - b and t lymphocyte associated, PDCD1 - programmed cell death 1, PDCD1LG2 - programmed cell death 1 ligand 2, CD247 - cd247 molecule, CD28 - cd28 molecule, CD4 - cd4 molecule, CTLA4 - cytotoxic t-lymphocyte-associated protein 4]
GO:0070663	regulation of leukocyte proliferation	4.87e-07	9.07e-05	4.87	17453	152	354	15	[TACR1 - tachykinin receptor 1, SPN - sialophorin, CCR2 - chemokine (c-c motif) receptor 2, BTN2A2 - butyrophilin, subfamily 2, member a2, IRF1 - interferon regulatory factor 1, IGF1 - insulin-like growth factor 1 (somatomedin c), FOXP3 - forkhead box p3, BTLA - b and t lymphocyte associated, CD1D - cd1d molecule, LRRC32 - leucine rich repeat containing 32, PDCD1LG2 - programmed cell death 1 liga…
GO:0031294	lymphocyte costimulation	5.11e-07	9.35e-05	7.83	17453	63	354	10	[CD5 - cd5 molecule, ICOS - inducible t-cell co-stimulator, SPN - sialophorin, BTLA - b and t lymphocyte associated, PDCD1 - programmed cell death 1, PDCD1LG2 - programmed cell death 1 ligand 2, CD247 - cd247 molecule, CD28 - cd28 molecule, CD4 - cd4 molecule, CTLA4 - cytotoxic t-lymphocyte-associated protein 4]
GO:0002460	adaptive immune response based on somatic recombination of immune receptors built from immunoglobulin superfamily domains	5.27e-07	9.51e-05	9.06	17453	49	354	9	[BTN3A2 - butyrophilin, subfamily 3, member a2, TLR8 - toll-like receptor 8, SLA2 - src-like-adaptor 2, KLHL6 - kelch-like 6 (drosophila), BTN3A3 - butyrophilin, subfamily 3, member a3, LY9 - lymphocyte antigen 9, CTSC - cathepsin c, FOXP3 - forkhead box p3, CXCL13 - chemokine (c-x-c motif) ligand 13]
GO:0019221	cytokine-mediated signaling pathway	6.2e-07	0.00011	3.53	17453	293	354	21	[HLA-E - major histocompatibility complex, class i, e, CXCL12 - chemokine (c-x-c motif) ligand 12, CCR5 - chemokine (c-c motif) receptor 5 (gene/pseudogene), IL12RB2 - interleukin 12 receptor, beta 2, CCR6 - chemokine (c-c motif) receptor 6, CCR7 - chemokine (c-c motif) receptor 7, CX3CL1 - chemokine (c-x3-c motif) ligand 1, IRAK2 - interleukin-1 receptor-associated kinase 2, TNFRSF19 - tumor nec…
GO:0030155	regulation of cell adhesion	6.48e-07	0.000113	3.67	17453	269	354	20	[SPOCK1 - sparc/osteonectin, cwcv and kazal-like domains proteoglycan (testican) 1, CCR7 - chemokine (c-c motif) receptor 7, MYO1F - myosin if, CYTH1 - cytohesin 1, SPN - sialophorin, CX3CL1 - chemokine (c-x3-c motif) ligand 1, PRKX - protein kinase, x-linked, NUAK1 - nuak family, snf1-like kinase, 1, SERPINF2 - serpin peptidase inhibitor, clade f (alpha-2 antiplasmin, pigment epithelium derived …
GO:0002521	leukocyte differentiation	7.16e-07	0.000123	4.19	17453	200	354	17	[BCL11B - b-cell cll/lymphoma 11b (zinc finger protein), TCF7 - transcription factor 7 (t-cell specific, hmg-box), CCR7 - chemokine (c-c motif) receptor 7, TBX21 - t-box 21, CD40LG - cd40 ligand, IRF1 - interferon regulatory factor 1, IRF4 - interferon regulatory factor 4, RUNX2 - runt-related transcription factor 2, FOXP3 - forkhead box p3, BCL11A - b-cell cll/lymphoma 11a (zinc finger protein),…
GO:0006874	cellular calcium ion homeostasis	7.71e-07	0.000131	3.96	17453	224	354	18	[CXCL12 - chemokine (c-x-c motif) ligand 12, TRPC6 - transient receptor potential cation channel, subfamily c, member 6, CCR5 - chemokine (c-c motif) receptor 5 (gene/pseudogene), TACR1 - tachykinin receptor 1, CCR6 - chemokine (c-c motif) receptor 6, CCR7 - chemokine (c-c motif) receptor 7, CCR2 - chemokine (c-c motif) receptor 2, PRKCB - protein kinase c, beta, PRKCA - protein kinase c, alpha, …
GO:0002683	negative regulation of immune system process	8.39e-07	0.00014	4.38	17453	180	354	16	[SLA2 - src-like-adaptor 2, GCET2 - germinal center expressed transcript 2, SPN - sialophorin, TIGIT - t cell immunoreceptor with ig and itim domains, TGFB3 - transforming growth factor, beta 3, CCR2 - chemokine (c-c motif) receptor 2, BTN2A2 - butyrophilin, subfamily 2, member a2, IRF1 - interferon regulatory factor 1, IRF4 - interferon regulatory factor 4, SFRP1 - secreted frizzled-related prot…
GO:0007204	elevation of cytosolic calcium ion concentration	9.17e-07	0.000151	4.97	17453	139	354	14	[TRPC6 - transient receptor potential cation channel, subfamily c, member 6, TACR1 - tachykinin receptor 1, CCR5 - chemokine (c-c motif) receptor 5 (gene/pseudogene), CCR6 - chemokine (c-c motif) receptor 6, CCR7 - chemokine (c-c motif) receptor 7, CCR2 - chemokine (c-c motif) receptor 2, EDNRA - endothelin receptor type a, CXCL13 - chemokine (c-x-c motif) ligand 13, HRH1 - histamine receptor h1,…
GO:0001816	cytokine production	1.25e-06	0.000203	8.22	17453	54	354	9	[PTAFR - platelet-activating factor receptor, ITK - il2-inducible t-cell kinase, AVPR2 - arginine vasopressin receptor 2, RUNX3 - runt-related transcription factor 3, IL12RB2 - interleukin 12 receptor, beta 2, MAF - v-maf musculoaponeurotic fibrosarcoma oncogene homolog (avian), CD4 - cd4 molecule, FOXP3 - forkhead box p3, CD226 - cd226 molecule]
GO:0072503	cellular divalent inorganic cation homeostasis	1.37e-06	0.000219	3.81	17453	233	354	18	[CXCL12 - chemokine (c-x-c motif) ligand 12, TRPC6 - transient receptor potential cation channel, subfamily c, member 6, CCR5 - chemokine (c-c motif) receptor 5 (gene/pseudogene), TACR1 - tachykinin receptor 1, CCR6 - chemokine (c-c motif) receptor 6, CCR7 - chemokine (c-c motif) receptor 7, CCR2 - chemokine (c-c motif) receptor 2, PRKCB - protein kinase c, beta, PRKCA - protein kinase c, alpha, …
GO:0065007	biological regulation	1.46e-06	0.00023	1.25	17453	8534	354	217	[SPOCK1 - sparc/osteonectin, cwcv and kazal-like domains proteoglycan (testican) 1, TRPC6 - transient receptor potential cation channel, subfamily c, member 6, ARHGEF15 - rho guanine nucleotide exchange factor (gef) 15, SPN - sialophorin, LGALS9 - lectin, galactoside-binding, soluble, 9, SPIB - spi-b transcription factor (spi-1/pu.1 related), TNIP3 - tnfaip3 interacting protein 3, HRH1 - histamin…
GO:0055074	calcium ion homeostasis	1.64e-06	0.000256	3.76	17453	236	354	18	[CXCL12 - chemokine (c-x-c motif) ligand 12, TRPC6 - transient receptor potential cation channel, subfamily c, member 6, CCR5 - chemokine (c-c motif) receptor 5 (gene/pseudogene), TACR1 - tachykinin receptor 1, CCR6 - chemokine (c-c motif) receptor 6, CCR7 - chemokine (c-c motif) receptor 7, CCR2 - chemokine (c-c motif) receptor 2, PRKCB - protein kinase c, beta, PRKCA - protein kinase c, alpha, …
GO:0009611	response to wounding	1.83e-06	0.000281	2.78	17453	479	354	27	[TLR10 - toll-like receptor 10, TACR1 - tachykinin receptor 1, CCR5 - chemokine (c-c motif) receptor 5 (gene/pseudogene), CCR7 - chemokine (c-c motif) receptor 7, IRAK2 - interleukin-1 receptor-associated kinase 2, TNIP3 - tnfaip3 interacting protein 3, PLA2G2D - phospholipase a2, group iid, HRH1 - histamine receptor h1, PTAFR - platelet-activating factor receptor, NOX4 - nadph oxidase 4, KLRG1 -…
GO:0042035	regulation of cytokine biosynthetic process	2.27e-06	0.000345	5.96	17453	91	354	11	[TLR8 - toll-like receptor 8, SPN - sialophorin, CCR2 - chemokine (c-c motif) receptor 2, IGF2BP3 - insulin-like growth factor 2 mrna binding protein 3, IRF1 - interferon regulatory factor 1, TNFRSF8 - tumor necrosis factor receptor superfamily, member 8, LTB - lymphotoxin beta (tnf superfamily, member 3), IRF4 - interferon regulatory factor 4, CD28 - cd28 molecule, CD4 - cd4 molecule, FOXP3 - fo…
GO:0042108	positive regulation of cytokine biosynthetic process	2.7e-06	0.000404	7.52	17453	59	354	9	[TLR8 - toll-like receptor 8, SPN - sialophorin, CCR2 - chemokine (c-c motif) receptor 2, IRF1 - interferon regulatory factor 1, TNFRSF8 - tumor necrosis factor receptor superfamily, member 8, LTB - lymphotoxin beta (tnf superfamily, member 3), IRF4 - interferon regulatory factor 4, CD28 - cd28 molecule, CD4 - cd4 molecule]
GO:0051480	cytosolic calcium ion homeostasis	2.9e-06	0.000429	4.51	17453	153	354	14	[TRPC6 - transient receptor potential cation channel, subfamily c, member 6, TACR1 - tachykinin receptor 1, CCR5 - chemokine (c-c motif) receptor 5 (gene/pseudogene), CCR6 - chemokine (c-c motif) receptor 6, CCR7 - chemokine (c-c motif) receptor 7, CCR2 - chemokine (c-c motif) receptor 2, EDNRA - endothelin receptor type a, CXCL13 - chemokine (c-x-c motif) ligand 13, HRH1 - histamine receptor h1,…
GO:0002449	lymphocyte mediated immunity	2.96e-06	0.000433	8.76	17453	45	354	8	[BTN3A2 - butyrophilin, subfamily 3, member a2, TLR8 - toll-like receptor 8, SLA2 - src-like-adaptor 2, SLAMF7 - slam family member 7, BTN3A3 - butyrophilin, subfamily 3, member a3, CTSC - cathepsin c, LY9 - lymphocyte antigen 9, FOXP3 - forkhead box p3]
GO:0072507	divalent inorganic cation homeostasis	3.14e-06	0.000452	3.59	17453	247	354	18	[CXCL12 - chemokine (c-x-c motif) ligand 12, TRPC6 - transient receptor potential cation channel, subfamily c, member 6, CCR5 - chemokine (c-c motif) receptor 5 (gene/pseudogene), TACR1 - tachykinin receptor 1, CCR6 - chemokine (c-c motif) receptor 6, CCR7 - chemokine (c-c motif) receptor 7, CCR2 - chemokine (c-c motif) receptor 2, PRKCB - protein kinase c, beta, PRKCA - protein kinase c, alpha, …
GO:0051240	positive regulation of multicellular organismal process	3.29e-06	0.000469	2.63	17453	524	354	28	[IL12RB2 - interleukin 12 receptor, beta 2, TACR1 - tachykinin receptor 1, CLIC5 - chloride intracellular channel 5, HOXA11 - homeobox a11, CCR7 - chemokine (c-c motif) receptor 7, TWIST1 - twist homolog 1 (drosophila), CX3CL1 - chemokine (c-x3-c motif) ligand 1, TIGIT - t cell immunoreceptor with ig and itim domains, ODZ4 - odz, odd oz/ten-m homolog 4 (drosophila), IRF1 - interferon regulatory f…
GO:0045595	regulation of cell differentiation	3.34e-06	0.00047	2.08	17453	1044	354	44	[SPOCK1 - sparc/osteonectin, cwcv and kazal-like domains proteoglycan (testican) 1, HOXA11 - homeobox a11, ZEB1 - zinc finger e-box binding homeobox 1, TWIST1 - twist homolog 1 (drosophila), GPR55 - g protein-coupled receptor 55, ODZ3 - odz, odd oz/ten-m homolog 3 (drosophila), GLI2 - gli family zinc finger 2, PRKX - protein kinase, x-linked, ODZ4 - odz, odd oz/ten-m homolog 4 (drosophila), IRF1 …
GO:0051250	negative regulation of lymphocyte activation	3.49e-06	0.000485	5.71	17453	95	354	11	[SLA2 - src-like-adaptor 2, SPN - sialophorin, BTLA - b and t lymphocyte associated, TIGIT - t cell immunoreceptor with ig and itim domains, BTN2A2 - butyrophilin, subfamily 2, member a2, LRRC32 - leucine rich repeat containing 32, IRF1 - interferon regulatory factor 1, PDCD1LG2 - programmed cell death 1 ligand 2, CTLA4 - cytotoxic t-lymphocyte-associated protein 4, SFRP1 - secreted frizzled-rela…
GO:0030098	lymphocyte differentiation	4.39e-06	0.000602	4.68	17453	137	354	13	[BCL11B - b-cell cll/lymphoma 11b (zinc finger protein), TCF7 - transcription factor 7 (t-cell specific, hmg-box), TBX21 - t-box 21, CD40LG - cd40 ligand, IRF1 - interferon regulatory factor 1, FOXP3 - forkhead box p3, RUNX2 - runt-related transcription factor 2, BCL11A - b-cell cll/lymphoma 11a (zinc finger protein), ITK - il2-inducible t-cell kinase, IKZF1 - ikaros family zinc finger 1 (ikaros)…
GO:0031349	positive regulation of defense response	4.6e-06	0.000625	3.66	17453	229	354	17	[SH2D1A - sh2 domain containing 1a, TLR10 - toll-like receptor 10, CCR7 - chemokine (c-c motif) receptor 7, CRTAM - cytotoxic and regulatory t cell molecule, CTSS - cathepsin s, CX3CL1 - chemokine (c-x3-c motif) ligand 1, IRAK2 - interleukin-1 receptor-associated kinase 2, CCR2 - chemokine (c-c motif) receptor 2, TNIP3 - tnfaip3 interacting protein 3, PRKCA - protein kinase c, alpha, CD226 - cd22…
GO:0045088	regulation of innate immune response	5.17e-06	0.000694	3.63	17453	231	354	17	[SH2D1A - sh2 domain containing 1a, TLR10 - toll-like receptor 10, MYO1F - myosin if, CRTAM - cytotoxic and regulatory t cell molecule, CTSS - cathepsin s, IRAK2 - interleukin-1 receptor-associated kinase 2, NLRC5 - nlr family, card domain containing 5, IRF1 - interferon regulatory factor 1, JAK1 - janus kinase 1, TNIP3 - tnfaip3 interacting protein 3, ZBP1 - z-dna binding protein 1, CD226 - cd22…
GO:0046631	alpha-beta T cell activation	5.49e-06	0.000728	9.86	17453	35	354	7	[BCL11B - b-cell cll/lymphoma 11b (zinc finger protein), ITK - il2-inducible t-cell kinase, TCF7 - transcription factor 7 (t-cell specific, hmg-box), DOCK2 - dedicator of cytokinesis 2, FUT7 - fucosyltransferase 7 (alpha (1,3) fucosyltransferase), IRF1 - interferon regulatory factor 1, FOXP3 - forkhead box p3]
GO:0071346	cellular response to interferon-gamma	6.08e-06	0.000796	6.01	17453	82	354	10	[HLA-E - major histocompatibility complex, class i, e, PTAFR - platelet-activating factor receptor, STAT1 - signal transducer and activator of transcription 1, 91kda, IRF1 - interferon regulatory factor 1, JAK1 - janus kinase 1, IRF4 - interferon regulatory factor 4, GBP5 - guanylate binding protein 5, IRF8 - interferon regulatory factor 8, CCL5 - chemokine (c-c motif) ligand 5, CAMK2A - calcium/…
GO:0010646	regulation of cell communication	6.15e-06	0.000797	1.7	17453	1999	354	69	[ARHGEF15 - rho guanine nucleotide exchange factor (gef) 15, CYTH1 - cytohesin 1, GPR55 - g protein-coupled receptor 55, LGALS9 - lectin, galactoside-binding, soluble, 9, CAMK2A - calcium/calmodulin-dependent protein kinase ii alpha, TNIP3 - tnfaip3 interacting protein 3, HRH1 - histamine receptor h1, AKAP12 - a kinase (prka) anchor protein 12, HTRA1 - htra serine peptidase 1, FZD4 - frizzled fam…
GO:0070098	chemokine-mediated signaling pathway	6.6e-06	0.000845	12.33	17453	24	354	6	[CXCL12 - chemokine (c-x-c motif) ligand 12, CCR5 - chemokine (c-c motif) receptor 5 (gene/pseudogene), CCR6 - chemokine (c-c motif) receptor 6, CCR7 - chemokine (c-c motif) receptor 7, CCR2 - chemokine (c-c motif) receptor 2, CCL5 - chemokine (c-c motif) ligand 5]
GO:0031328	positive regulation of cellular biosynthetic process	7.31e-06	0.000927	1.91	17453	1291	354	50	[SPN - sialophorin, TCF4 - transcription factor 4, HRH1 - histamine receptor h1, AKAP12 - a kinase (prka) anchor protein 12, FZD4 - frizzled family receptor 4, MITF - microphthalmia-associated transcription factor, BCL11B - b-cell cll/lymphoma 11b (zinc finger protein), FOXF2 - forkhead box f2, ETS1 - v-ets erythroblastosis virus e26 oncogene homolog 1 (avian), HMGA2 - high mobility group at-hook…
GO:0050707	regulation of cytokine secretion	8.42e-06	0.00106	5.8	17453	85	354	10	[TLR8 - toll-like receptor 8, TLR10 - toll-like receptor 10, CCR7 - chemokine (c-c motif) receptor 7, TWIST1 - twist homolog 1 (drosophila), CRTAM - cytotoxic and regulatory t cell molecule, BTN2A2 - butyrophilin, subfamily 2, member a2, LRRC32 - leucine rich repeat containing 32, F2R - coagulation factor ii (thrombin) receptor, NLRP1 - nlr family, pyrin domain containing 1, FOXP3 - forkhead box …
GO:0002407	dendritic cell chemotaxis	8.48e-06	0.00105	16.43	17453	15	354	5	[CCR5 - chemokine (c-c motif) receptor 5 (gene/pseudogene), CCR6 - chemokine (c-c motif) receptor 6, CCR7 - chemokine (c-c motif) receptor 7, CCR2 - chemokine (c-c motif) receptor 2, CCL5 - chemokine (c-c motif) ligand 5]
GO:0071310	cellular response to organic substance	8.56e-06	0.00105	1.88	17453	1335	354	51	[HLA-E - major histocompatibility complex, class i, e, CXCL12 - chemokine (c-x-c motif) ligand 12, IL12RB2 - interleukin 12 receptor, beta 2, TCF7 - transcription factor 7 (t-cell specific, hmg-box), CX3CL1 - chemokine (c-x3-c motif) ligand 1, GNG2 - guanine nucleotide binding protein (g protein), gamma 2, CAMK2A - calcium/calmodulin-dependent protein kinase ii alpha, TNIP3 - tnfaip3 interacting …
GO:0042221	response to chemical stimulus	8.62e-06	0.00105	1.58	17453	2620	354	84	[HLA-E - major histocompatibility complex, class i, e, CXCL12 - chemokine (c-x-c motif) ligand 12, TRPC6 - transient receptor potential cation channel, subfamily c, member 6, IL12RB2 - interleukin 12 receptor, beta 2, TCF7 - transcription factor 7 (t-cell specific, hmg-box), H6PD - hexose-6-phosphate dehydrogenase (glucose 1-dehydrogenase), SPN - sialophorin, CX3CL1 - chemokine (c-x3-c motif) lig…
GO:0055065	metal ion homeostasis	8.77e-06	0.00105	3.09	17453	319	354	20	[CXCL12 - chemokine (c-x-c motif) ligand 12, TRPC6 - transient receptor potential cation channel, subfamily c, member 6, CCR5 - chemokine (c-c motif) receptor 5 (gene/pseudogene), TACR1 - tachykinin receptor 1, CCR6 - chemokine (c-c motif) receptor 6, CCR7 - chemokine (c-c motif) receptor 7, CCR2 - chemokine (c-c motif) receptor 2, PRKCB - protein kinase c, beta, PRKCA - protein kinase c, alpha, …
GO:0002443	leukocyte mediated immunity	9.14e-06	0.00109	7.58	17453	52	354	8	[BTN3A2 - butyrophilin, subfamily 3, member a2, TLR8 - toll-like receptor 8, SLA2 - src-like-adaptor 2, SLAMF7 - slam family member 7, BTN3A3 - butyrophilin, subfamily 3, member a3, LY9 - lymphocyte antigen 9, CTSC - cathepsin c, FOXP3 - forkhead box p3]
GO:0051716	cellular response to stimulus	9.32e-06	0.0011	1.41	17453	4419	354	126	[SPOCK1 - sparc/osteonectin, cwcv and kazal-like domains proteoglycan (testican) 1, CXCL12 - chemokine (c-x-c motif) ligand 12, TCF7 - transcription factor 7 (t-cell specific, hmg-box), IL12RB2 - interleukin 12 receptor, beta 2, KLHL6 - kelch-like 6 (drosophila), SPN - sialophorin, GPR55 - g protein-coupled receptor 55, CX3CL1 - chemokine (c-x3-c motif) ligand 1, LGALS9 - lectin, galactoside-bind…
GO:0002697	regulation of immune effector process	9.56e-06	0.00111	3.64	17453	217	354	16	[SH2D1A - sh2 domain containing 1a, TBX21 - t-box 21, SPN - sialophorin, CRTAM - cytotoxic and regulatory t cell molecule, TGFB3 - transforming growth factor, beta 3, CCR2 - chemokine (c-c motif) receptor 2, CD40LG - cd40 ligand, TAP2 - transporter 2, atp-binding cassette, sub-family b (mdr/tap), IRF4 - interferon regulatory factor 4, FOXP3 - forkhead box p3, CD226 - cd226 molecule, DOCK2 - dedic…
GO:0050868	negative regulation of T cell activation	1.02e-05	0.00117	6.43	17453	69	354	9	[SPN - sialophorin, BTLA - b and t lymphocyte associated, TIGIT - t cell immunoreceptor with ig and itim domains, BTN2A2 - butyrophilin, subfamily 2, member a2, LRRC32 - leucine rich repeat containing 32, IRF1 - interferon regulatory factor 1, PDCD1LG2 - programmed cell death 1 ligand 2, CTLA4 - cytotoxic t-lymphocyte-associated protein 4, FOXP3 - forkhead box p3]
GO:0042102	positive regulation of T cell proliferation	1.02e-05	0.00116	6.43	17453	69	354	9	[SPN - sialophorin, CCR2 - chemokine (c-c motif) receptor 2, CD1D - cd1d molecule, PDCD1LG2 - programmed cell death 1 ligand 2, CD28 - cd28 molecule, CCL5 - chemokine (c-c motif) ligand 5, IGF1 - insulin-like growth factor 1 (somatomedin c), FOXP3 - forkhead box p3, ITGAL - integrin, alpha l (antigen cd11a (p180), lymphocyte function-associated antigen 1; alpha polypeptide)]
GO:0051707	response to other organism	1.02e-05	0.00115	2.87	17453	378	354	22	[CXCL12 - chemokine (c-x-c motif) ligand 12, HMGA2 - high mobility group at-hook 2, PRF1 - perforin 1 (pore forming protein), TBX21 - t-box 21, MYO1F - myosin if, SPN - sialophorin, IFI44L - interferon-induced protein 44-like, ABCC9 - atp-binding cassette, sub-family c (cftr/mrp), member 9, NLRC5 - nlr family, card domain containing 5, IRF1 - interferon regulatory factor 1, IRF8 - interferon regu…
GO:0023051	regulation of signaling	1.04e-05	0.00116	1.68	17453	1991	354	68	[ARHGEF15 - rho guanine nucleotide exchange factor (gef) 15, CYTH1 - cytohesin 1, GPR55 - g protein-coupled receptor 55, LGALS9 - lectin, galactoside-binding, soluble, 9, CAMK2A - calcium/calmodulin-dependent protein kinase ii alpha, TNIP3 - tnfaip3 interacting protein 3, HRH1 - histamine receptor h1, AKAP12 - a kinase (prka) anchor protein 12, HTRA1 - htra serine peptidase 1, FZD4 - frizzled fam…
GO:0048701	embryonic cranial skeleton morphogenesis	1.09e-05	0.00121	11.38	17453	26	354	6	[TGFBR2 - transforming growth factor, beta receptor ii (70/80kda), PDGFRA - platelet-derived growth factor receptor, alpha polypeptide, TBX15 - t-box 15, PRRX1 - paired related homeobox 1, TWIST1 - twist homolog 1 (drosophila), RUNX2 - runt-related transcription factor 2]
GO:0032609	interferon-gamma production	1.09e-05	0.0012	24.65	17453	8	354	4	[AVPR2 - arginine vasopressin receptor 2, ITK - il2-inducible t-cell kinase, RUNX3 - runt-related transcription factor 3, IL12RB2 - interleukin 12 receptor, beta 2]
GO:0009891	positive regulation of biosynthetic process	1.11e-05	0.00121	1.88	17453	1311	354	50	[SPN - sialophorin, TCF4 - transcription factor 4, HRH1 - histamine receptor h1, AKAP12 - a kinase (prka) anchor protein 12, FZD4 - frizzled family receptor 4, MITF - microphthalmia-associated transcription factor, BCL11B - b-cell cll/lymphoma 11b (zinc finger protein), FOXF2 - forkhead box f2, ETS1 - v-ets erythroblastosis virus e26 oncogene homolog 1 (avian), HMGA2 - high mobility group at-hook…
GO:0006875	cellular metal ion homeostasis	1.16e-05	0.00125	3.14	17453	298	354	19	[CXCL12 - chemokine (c-x-c motif) ligand 12, TRPC6 - transient receptor potential cation channel, subfamily c, member 6, CCR5 - chemokine (c-c motif) receptor 5 (gene/pseudogene), TACR1 - tachykinin receptor 1, CCR6 - chemokine (c-c motif) receptor 6, CCR7 - chemokine (c-c motif) receptor 7, CCR2 - chemokine (c-c motif) receptor 2, PRKCB - protein kinase c, beta, PRKCA - protein kinase c, alpha, …
GO:0040011	locomotion	1.27e-05	0.00136	2.03	17453	995	354	41	[CXCL12 - chemokine (c-x-c motif) ligand 12, SPOCK1 - sparc/osteonectin, cwcv and kazal-like domains proteoglycan (testican) 1, TRPC6 - transient receptor potential cation channel, subfamily c, member 6, SEMA5A - sema domain, seven thrombospondin repeats (type 1 and type 1-like), transmembrane domain (tm) and short cytoplasmic domain, (semaphorin) 5a, CCR5 - chemokine (c-c motif) receptor 5 (gene…
GO:0006950	response to stress	1.3e-05	0.00137	1.61	17453	2363	354	77	[HLA-E - major histocompatibility complex, class i, e, PRF1 - perforin 1 (pore forming protein), MYO1F - myosin if, SPN - sialophorin, CX3CL1 - chemokine (c-x3-c motif) ligand 1, TNIP3 - tnfaip3 interacting protein 3, HRH1 - histamine receptor h1, DCN - decorin, SCARA5 - scavenger receptor class a, member 5 (putative), RCSD1 - rcsd domain containing 1, KCNJ10 - potassium inwardly-rectifying chann…
GO:0042127	regulation of cell proliferation	1.35e-05	0.00141	1.93	17453	1175	354	46	[TACR1 - tachykinin receptor 1, TCF7 - transcription factor 7 (t-cell specific, hmg-box), IL12RB2 - interleukin 12 receptor, beta 2, SPN - sialophorin, IRF1 - interferon regulatory factor 1, EDNRA - endothelin receptor type a, AVPR2 - arginine vasopressin receptor 2, NOX4 - nadph oxidase 4, PDGFRA - platelet-derived growth factor receptor, alpha polypeptide, ACVRL1 - activin a receptor type ii-li…
GO:0008284	positive regulation of cell proliferation	1.41e-05	0.00147	2.31	17453	662	354	31	[TACR1 - tachykinin receptor 1, IL12RB2 - interleukin 12 receptor, beta 2, SPN - sialophorin, EDNRA - endothelin receptor type a, AVPR2 - arginine vasopressin receptor 2, PDGFRA - platelet-derived growth factor receptor, alpha polypeptide, ACVRL1 - activin a receptor type ii-like 1, CD1D - cd1d molecule, PDCD1LG2 - programmed cell death 1 ligand 2, ITGAL - integrin, alpha l (antigen cd11a (p180),…
GO:0009605	response to external stimulus	1.46e-05	0.00151	2.02	17453	1001	354	41	[CXCL12 - chemokine (c-x-c motif) ligand 12, TRPC6 - transient receptor potential cation channel, subfamily c, member 6, TACR1 - tachykinin receptor 1, SEMA5A - sema domain, seven thrombospondin repeats (type 1 and type 1-like), transmembrane domain (tm) and short cytoplasmic domain, (semaphorin) 5a, CCR5 - chemokine (c-c motif) receptor 5 (gene/pseudogene), CCR6 - chemokine (c-c motif) receptor …
GO:0036336	dendritic cell migration	1.69e-05	0.00172	14.5	17453	17	354	5	[CCR5 - chemokine (c-c motif) receptor 5 (gene/pseudogene), CCR6 - chemokine (c-c motif) receptor 6, CCR7 - chemokine (c-c motif) receptor 7, CCR2 - chemokine (c-c motif) receptor 2, CCL5 - chemokine (c-c motif) ligand 5]
GO:0050708	regulation of protein secretion	1.71e-05	0.00173	4.45	17453	133	354	12	[TLR8 - toll-like receptor 8, TLR10 - toll-like receptor 10, CCR7 - chemokine (c-c motif) receptor 7, TWIST1 - twist homolog 1 (drosophila), CRTAM - cytotoxic and regulatory t cell molecule, TGFB3 - transforming growth factor, beta 3, BTN2A2 - butyrophilin, subfamily 2, member a2, CD40LG - cd40 ligand, LRRC32 - leucine rich repeat containing 32, F2R - coagulation factor ii (thrombin) receptor, NL…
GO:0050900	leukocyte migration	1.77e-05	0.00177	3.64	17453	203	354	15	[CCR5 - chemokine (c-c motif) receptor 5 (gene/pseudogene), CCR6 - chemokine (c-c motif) receptor 6, CCR7 - chemokine (c-c motif) receptor 7, TBX21 - t-box 21, SPN - sialophorin, CX3CL1 - chemokine (c-x3-c motif) ligand 1, CCR2 - chemokine (c-c motif) receptor 2, PRKCA - protein kinase c, alpha, CXCL13 - chemokine (c-x-c motif) ligand 13, HRH1 - histamine receptor h1, CD244 - cd244 molecule, natu…
GO:0043065	positive regulation of apoptotic process	1.78e-05	0.00177	2.69	17453	421	354	23	[ETS1 - v-ets erythroblastosis virus e26 oncogene homolog 1 (avian), RUNX3 - runt-related transcription factor 3, HMGA2 - high mobility group at-hook 2, DUSP1 - dual specificity phosphatase 1, TNFSF14 - tumor necrosis factor (ligand) superfamily, member 14, TGFB3 - transforming growth factor, beta 3, TNFRSF19 - tumor necrosis factor receptor superfamily, member 19, CD40LG - cd40 ligand, IRF1 - in…
GO:0006968	cellular defense response	2.1e-05	0.00207	6.8	17453	58	354	8	[SH2D1A - sh2 domain containing 1a, ITK - il2-inducible t-cell kinase, PRF1 - perforin 1 (pore forming protein), CCR5 - chemokine (c-c motif) receptor 5 (gene/pseudogene), KLRG1 - killer cell lectin-like receptor subfamily g, member 1, CCR6 - chemokine (c-c motif) receptor 6, SPN - sialophorin, CCR2 - chemokine (c-c motif) receptor 2]
GO:0046632	alpha-beta T cell differentiation	2.14e-05	0.00209	10.2	17453	29	354	6	[BCL11B - b-cell cll/lymphoma 11b (zinc finger protein), ITK - il2-inducible t-cell kinase, TCF7 - transcription factor 7 (t-cell specific, hmg-box), FUT7 - fucosyltransferase 7 (alpha (1,3) fucosyltransferase), IRF1 - interferon regulatory factor 1, FOXP3 - forkhead box p3]
GO:0043068	positive regulation of programmed cell death	2.14e-05	0.00207	2.66	17453	426	354	23	[ETS1 - v-ets erythroblastosis virus e26 oncogene homolog 1 (avian), RUNX3 - runt-related transcription factor 3, HMGA2 - high mobility group at-hook 2, DUSP1 - dual specificity phosphatase 1, TNFSF14 - tumor necrosis factor (ligand) superfamily, member 14, TGFB3 - transforming growth factor, beta 3, TNFRSF19 - tumor necrosis factor receptor superfamily, member 19, CD40LG - cd40 ligand, IRF1 - in…
GO:0046634	regulation of alpha-beta T cell activation	2.38e-05	0.00229	6.69	17453	59	354	8	[TGFBR2 - transforming growth factor, beta receptor ii (70/80kda), IKZF1 - ikaros family zinc finger 1 (ikaros), BTLA - b and t lymphocyte associated, CCR2 - chemokine (c-c motif) receptor 2, IRF1 - interferon regulatory factor 1, IRF4 - interferon regulatory factor 4, CD28 - cd28 molecule, FOXP3 - forkhead box p3]
GO:0010033	response to organic substance	2.45e-05	0.00233	1.67	17453	1886	354	64	[HLA-E - major histocompatibility complex, class i, e, CXCL12 - chemokine (c-x-c motif) ligand 12, IL12RB2 - interleukin 12 receptor, beta 2, TCF7 - transcription factor 7 (t-cell specific, hmg-box), H6PD - hexose-6-phosphate dehydrogenase (glucose 1-dehydrogenase), CX3CL1 - chemokine (c-x3-c motif) ligand 1, GNG2 - guanine nucleotide binding protein (g protein), gamma 2, CAMK2A - calcium/calmodu…
GO:0050671	positive regulation of lymphocyte proliferation	2.73e-05	0.00258	5.08	17453	97	354	10	[TACR1 - tachykinin receptor 1, SPN - sialophorin, CCR2 - chemokine (c-c motif) receptor 2, CD1D - cd1d molecule, PDCD1LG2 - programmed cell death 1 ligand 2, CD28 - cd28 molecule, CCL5 - chemokine (c-c motif) ligand 5, IGF1 - insulin-like growth factor 1 (somatomedin c), FOXP3 - forkhead box p3, ITGAL - integrin, alpha l (antigen cd11a (p180), lymphocyte function-associated antigen 1; alpha poly…
GO:0032946	positive regulation of mononuclear cell proliferation	2.99e-05	0.0028	5.03	17453	98	354	10	[TACR1 - tachykinin receptor 1, SPN - sialophorin, CCR2 - chemokine (c-c motif) receptor 2, CD1D - cd1d molecule, PDCD1LG2 - programmed cell death 1 ligand 2, CD28 - cd28 molecule, CCL5 - chemokine (c-c motif) ligand 5, IGF1 - insulin-like growth factor 1 (somatomedin c), FOXP3 - forkhead box p3, ITGAL - integrin, alpha l (antigen cd11a (p180), lymphocyte function-associated antigen 1; alpha poly…
GO:0048535	lymph node development	3.17e-05	0.00295	19.72	17453	10	354	4	[IKZF1 - ikaros family zinc finger 1 (ikaros), CXCR5 - chemokine (c-x-c motif) receptor 5, LTB - lymphotoxin beta (tnf superfamily, member 3), CXCL13 - chemokine (c-x-c motif) ligand 13]
GO:0022409	positive regulation of cell-cell adhesion	3.2e-05	0.00295	9.54	17453	31	354	6	[CX3CL1 - chemokine (c-x3-c motif) ligand 1, SERPINF2 - serpin peptidase inhibitor, clade f (alpha-2 antiplasmin, pigment epithelium derived factor), member 2, CCL5 - chemokine (c-c motif) ligand 5, HAS2 - hyaluronan synthase 2, CXCL13 - chemokine (c-x-c motif) ligand 13, ITGAL - integrin, alpha l (antigen cd11a (p180), lymphocyte function-associated antigen 1; alpha polypeptide)]
GO:0051094	positive regulation of developmental process	3.4e-05	0.00311	2.21	17453	693	354	31	[HOXA11 - homeobox a11, ZEB1 - zinc finger e-box binding homeobox 1, TWIST1 - twist homolog 1 (drosophila), CX3CL1 - chemokine (c-x3-c motif) ligand 1, GLI2 - gli family zinc finger 2, ODZ4 - odz, odd oz/ten-m homolog 4 (drosophila), C13orf33 - chromosome 13 open reading frame 33, TCF4 - transcription factor 4, EDNRA - endothelin receptor type a, ACVRL1 - activin a receptor type ii-like 1, SH3PXD…
GO:0034341	response to interferon-gamma	3.56e-05	0.00323	4.93	17453	100	354	10	[HLA-E - major histocompatibility complex, class i, e, PTAFR - platelet-activating factor receptor, STAT1 - signal transducer and activator of transcription 1, 91kda, IRF1 - interferon regulatory factor 1, JAK1 - janus kinase 1, GBP5 - guanylate binding protein 5, IRF8 - interferon regulatory factor 8, IRF4 - interferon regulatory factor 4, CAMK2A - calcium/calmodulin-dependent protein kinase ii …
GO:0045597	positive regulation of cell differentiation	3.62e-05	0.00327	2.46	17453	502	354	25	[HOXA11 - homeobox a11, ZEB1 - zinc finger e-box binding homeobox 1, TWIST1 - twist homolog 1 (drosophila), GLI2 - gli family zinc finger 2, ODZ4 - odz, odd oz/ten-m homolog 4 (drosophila), C13orf33 - chromosome 13 open reading frame 33, TCF4 - transcription factor 4, ACVRL1 - activin a receptor type ii-like 1, SH3PXD2B - sh3 and px domains 2b, SEMA4D - sema domain, immunoglobulin domain (ig), tr…
GO:0048878	chemical homeostasis	3.65e-05	0.00326	2.16	17453	729	354	32	[CXCL12 - chemokine (c-x-c motif) ligand 12, TRPC6 - transient receptor potential cation channel, subfamily c, member 6, CCR5 - chemokine (c-c motif) receptor 5 (gene/pseudogene), TACR1 - tachykinin receptor 1, CCR6 - chemokine (c-c motif) receptor 6, CCR7 - chemokine (c-c motif) receptor 7, EDNRA - endothelin receptor type a, HRH1 - histamine receptor h1, NOX4 - nadph oxidase 4, PDGFRA - platele…
GO:0070887	cellular response to chemical stimulus	3.72e-05	0.0033	1.74	17453	1562	354	55	[HLA-E - major histocompatibility complex, class i, e, CXCL12 - chemokine (c-x-c motif) ligand 12, TCF7 - transcription factor 7 (t-cell specific, hmg-box), IL12RB2 - interleukin 12 receptor, beta 2, CX3CL1 - chemokine (c-x3-c motif) ligand 1, GNG2 - guanine nucleotide binding protein (g protein), gamma 2, CAMK2A - calcium/calmodulin-dependent protein kinase ii alpha, TNIP3 - tnfaip3 interacting …
GO:0032101	regulation of response to external stimulus	3.76e-05	0.00331	2.71	17453	382	354	21	[CXCL12 - chemokine (c-x-c motif) ligand 12, TLR10 - toll-like receptor 10, CCR7 - chemokine (c-c motif) receptor 7, SPN - sialophorin, CX3CL1 - chemokine (c-x3-c motif) ligand 1, CCR2 - chemokine (c-c motif) receptor 2, SERPINF2 - serpin peptidase inhibitor, clade f (alpha-2 antiplasmin, pigment epithelium derived factor), member 2, FOXP3 - forkhead box p3, PRKCA - protein kinase c, alpha, CXCL1…
GO:0060333	interferon-gamma-mediated signaling pathway	3.88e-05	0.00339	6.26	17453	63	354	8	[HLA-E - major histocompatibility complex, class i, e, PTAFR - platelet-activating factor receptor, STAT1 - signal transducer and activator of transcription 1, 91kda, IRF1 - interferon regulatory factor 1, JAK1 - janus kinase 1, IRF4 - interferon regulatory factor 4, IRF8 - interferon regulatory factor 8, CAMK2A - calcium/calmodulin-dependent protein kinase ii alpha]
GO:0070665	positive regulation of leukocyte proliferation	3.88e-05	0.00337	4.88	17453	101	354	10	[TACR1 - tachykinin receptor 1, SPN - sialophorin, CCR2 - chemokine (c-c motif) receptor 2, CD1D - cd1d molecule, PDCD1LG2 - programmed cell death 1 ligand 2, CD28 - cd28 molecule, CCL5 - chemokine (c-c motif) ligand 5, IGF1 - insulin-like growth factor 1 (somatomedin c), FOXP3 - forkhead box p3, ITGAL - integrin, alpha l (antigen cd11a (p180), lymphocyte function-associated antigen 1; alpha poly…
GO:0072676	lymphocyte migration	4.03e-05	0.00347	12.33	17453	20	354	5	[CCR7 - chemokine (c-c motif) receptor 7, TBX21 - t-box 21, CX3CL1 - chemokine (c-x3-c motif) ligand 1, CCR2 - chemokine (c-c motif) receptor 2, CXCL13 - chemokine (c-x-c motif) ligand 13]
GO:0010942	positive regulation of cell death	4.08e-05	0.00349	2.55	17453	444	354	23	[ETS1 - v-ets erythroblastosis virus e26 oncogene homolog 1 (avian), RUNX3 - runt-related transcription factor 3, HMGA2 - high mobility group at-hook 2, DUSP1 - dual specificity phosphatase 1, TNFSF14 - tumor necrosis factor (ligand) superfamily, member 14, TGFB3 - transforming growth factor, beta 3, TNFRSF19 - tumor necrosis factor receptor superfamily, member 19, CD40LG - cd40 ligand, IRF1 - in…
GO:0030154	cell differentiation	4.43e-05	0.00376	1.81	17453	1307	354	48	[TACC1 - transforming, acidic coiled-coil containing protein 1, SPOCK1 - sparc/osteonectin, cwcv and kazal-like domains proteoglycan (testican) 1, TCF7 - transcription factor 7 (t-cell specific, hmg-box), CCR7 - chemokine (c-c motif) receptor 7, TWIST1 - twist homolog 1 (drosophila), GLI2 - gli family zinc finger 2, PRKX - protein kinase, x-linked, IRF1 - interferon regulatory factor 1, IRF4 - in…
GO:0045785	positive regulation of cell adhesion	4.48e-05	0.00378	4.37	17453	124	354	11	[CCR7 - chemokine (c-c motif) receptor 7, DAB2 - disabled homolog 2, mitogen-responsive phosphoprotein (drosophila), CX3CL1 - chemokine (c-x3-c motif) ligand 1, SPOCK2 - sparc/osteonectin, cwcv and kazal-like domains proteoglycan (testican) 2, SERPINF2 - serpin peptidase inhibitor, clade f (alpha-2 antiplasmin, pigment epithelium derived factor), member 2, CCL5 - chemokine (c-c motif) ligand 5, S…
GO:0050851	antigen receptor-mediated signaling pathway	4.6e-05	0.00384	4.79	17453	103	354	10	[ITK - il2-inducible t-cell kinase, BTN3A1 - butyrophilin, subfamily 3, member a1, SLA2 - src-like-adaptor 2, KLHL6 - kelch-like 6 (drosophila), LAT - linker for activation of t cells, CD247 - cd247 molecule, PRKCB - protein kinase c, beta, CD4 - cd4 molecule, CTLA4 - cytotoxic t-lymphocyte-associated protein 4, FOXP3 - forkhead box p3]
GO:0048523	negative regulation of cellular process	4.68e-05	0.00389	1.5	17453	2825	354	86	[SPOCK1 - sparc/osteonectin, cwcv and kazal-like domains proteoglycan (testican) 1, CXCL12 - chemokine (c-x-c motif) ligand 12, ARHGEF15 - rho guanine nucleotide exchange factor (gef) 15, MYO1F - myosin if, ZEB1 - zinc finger e-box binding homeobox 1, SPN - sialophorin, GPR55 - g protein-coupled receptor 55, CX3CL1 - chemokine (c-x3-c motif) ligand 1, TCF4 - transcription factor 4, TNIP3 - tnfaip…
GO:0006935	chemotaxis	4.89e-05	0.00403	2.36	17453	543	354	26	[CXCL12 - chemokine (c-x-c motif) ligand 12, TRPC6 - transient receptor potential cation channel, subfamily c, member 6, SEMA5A - sema domain, seven thrombospondin repeats (type 1 and type 1-like), transmembrane domain (tm) and short cytoplasmic domain, (semaphorin) 5a, CCR5 - chemokine (c-c motif) receptor 5 (gene/pseudogene), CCR6 - chemokine (c-c motif) receptor 6, CCR7 - chemokine (c-c motif)…
GO:0042330	taxis	4.89e-05	0.004	2.36	17453	543	354	26	[CXCL12 - chemokine (c-x-c motif) ligand 12, TRPC6 - transient receptor potential cation channel, subfamily c, member 6, SEMA5A - sema domain, seven thrombospondin repeats (type 1 and type 1-like), transmembrane domain (tm) and short cytoplasmic domain, (semaphorin) 5a, CCR5 - chemokine (c-c motif) receptor 5 (gene/pseudogene), CCR6 - chemokine (c-c motif) receptor 6, CCR7 - chemokine (c-c motif)…
GO:0045060	negative thymic T cell selection	4.91e-05	0.00399	17.93	17453	11	354	4	[CCR7 - chemokine (c-c motif) receptor 7, DOCK2 - dedicator of cytokinesis 2, SPN - sialophorin, CD28 - cd28 molecule]
GO:0050920	regulation of chemotaxis	5e-05	0.00403	4.74	17453	104	354	10	[LPAR1 - lysophosphatidic acid receptor 1, CXCL12 - chemokine (c-x-c motif) ligand 12, CCR7 - chemokine (c-c motif) receptor 7, PDGFRA - platelet-derived growth factor receptor, alpha polypeptide, CCR2 - chemokine (c-c motif) receptor 2, ANGPT2 - angiopoietin 2, CCL5 - chemokine (c-c motif) ligand 5, PRKCA - protein kinase c, alpha, CXCL13 - chemokine (c-x-c motif) ligand 13, EDNRA - endothelin r…
GO:2000401	regulation of lymphocyte migration	5.2e-05	0.00416	11.74	17453	21	354	5	[GCET2 - germinal center expressed transcript 2, CCR2 - chemokine (c-c motif) receptor 2, CCL5 - chemokine (c-c motif) ligand 5, CXCL13 - chemokine (c-x-c motif) ligand 13, STK10 - serine/threonine kinase 10]
GO:0010557	positive regulation of macromolecule biosynthetic process	5.3e-05	0.00422	1.84	17453	1205	354	45	[HOXA11 - homeobox a11, CCR7 - chemokine (c-c motif) receptor 7, TWIST1 - twist homolog 1 (drosophila), SPN - sialophorin, GLI2 - gli family zinc finger 2, IRF1 - interferon regulatory factor 1, TCF4 - transcription factor 4, IRF4 - interferon regulatory factor 4, NOX4 - nadph oxidase 4, FZD4 - frizzled family receptor 4, PDGFRA - platelet-derived growth factor receptor, alpha polypeptide, ACVRL1…
GO:0030003	cellular cation homeostasis	5.36e-05	0.00423	2.81	17453	333	354	19	[CXCL12 - chemokine (c-x-c motif) ligand 12, TRPC6 - transient receptor potential cation channel, subfamily c, member 6, CCR5 - chemokine (c-c motif) receptor 5 (gene/pseudogene), TACR1 - tachykinin receptor 1, CCR6 - chemokine (c-c motif) receptor 6, CCR7 - chemokine (c-c motif) receptor 7, CCR2 - chemokine (c-c motif) receptor 2, PRKCB - protein kinase c, beta, PRKCA - protein kinase c, alpha, …
GO:0051046	regulation of secretion	5.74e-05	0.0045	2.5	17453	454	354	23	[HMGA2 - high mobility group at-hook 2, TACR1 - tachykinin receptor 1, TLR10 - toll-like receptor 10, CCR7 - chemokine (c-c motif) receptor 7, CRTAM - cytotoxic and regulatory t cell molecule, TWIST1 - twist homolog 1 (drosophila), TGFB3 - transforming growth factor, beta 3, CD40LG - cd40 ligand, BTN2A2 - butyrophilin, subfamily 2, member a2, CCR2 - chemokine (c-c motif) receptor 2, CAMK2A - calc…
GO:0051049	regulation of transport	6.29e-05	0.0049	1.91	17453	1031	354	40	[TRPC6 - transient receptor potential cation channel, subfamily c, member 6, TACR1 - tachykinin receptor 1, TLR10 - toll-like receptor 10, CCR7 - chemokine (c-c motif) receptor 7, CRTAM - cytotoxic and regulatory t cell molecule, TWIST1 - twist homolog 1 (drosophila), CAMK2A - calcium/calmodulin-dependent protein kinase ii alpha, EDNRA - endothelin receptor type a, STX1B - syntaxin 1b, AVPR2 - ar…
GO:0030595	leukocyte chemotaxis	6.69e-05	0.00518	5.1	17453	87	354	9	[HRH1 - histamine receptor h1, CCR5 - chemokine (c-c motif) receptor 5 (gene/pseudogene), CCR6 - chemokine (c-c motif) receptor 6, CCR7 - chemokine (c-c motif) receptor 7, CX3CL1 - chemokine (c-x3-c motif) ligand 1, CCR2 - chemokine (c-c motif) receptor 2, CCL5 - chemokine (c-c motif) ligand 5, PRKCA - protein kinase c, alpha, CXCL13 - chemokine (c-x-c motif) ligand 13]
GO:0002831	regulation of response to biotic stimulus	6.69e-05	0.00515	5.1	17453	87	354	9	[DOCK2 - dedicator of cytokinesis 2, CD8B - cd8b molecule, CRTAM - cytotoxic and regulatory t cell molecule, SPN - sialophorin, CD247 - cd247 molecule, CD28 - cd28 molecule, CD4 - cd4 molecule, PRKCA - protein kinase c, alpha, CD226 - cd226 molecule]
GO:0002764	immune response-regulating signaling pathway	6.74e-05	0.00515	2.97	17453	282	354	17	[TLR10 - toll-like receptor 10, SLA2 - src-like-adaptor 2, KLHL6 - kelch-like 6 (drosophila), CTSS - cathepsin s, IRAK2 - interleukin-1 receptor-associated kinase 2, WIPF1 - was/wasl interacting protein family, member 1, PRKCB - protein kinase c, beta, TNIP3 - tnfaip3 interacting protein 3, FOXP3 - forkhead box p3, BTN3A1 - butyrophilin, subfamily 3, member a1, ITK - il2-inducible t-cell kinase, …
GO:0032945	negative regulation of mononuclear cell proliferation	7.15e-05	0.00543	6.77	17453	51	354	7	[SPN - sialophorin, BTLA - b and t lymphocyte associated, BTN2A2 - butyrophilin, subfamily 2, member a2, LRRC32 - leucine rich repeat containing 32, PDCD1LG2 - programmed cell death 1 ligand 2, CTLA4 - cytotoxic t-lymphocyte-associated protein 4, FOXP3 - forkhead box p3]
GO:0050672	negative regulation of lymphocyte proliferation	7.15e-05	0.00539	6.77	17453	51	354	7	[SPN - sialophorin, BTLA - b and t lymphocyte associated, BTN2A2 - butyrophilin, subfamily 2, member a2, LRRC32 - leucine rich repeat containing 32, PDCD1LG2 - programmed cell death 1 ligand 2, CTLA4 - cytotoxic t-lymphocyte-associated protein 4, FOXP3 - forkhead box p3]
GO:0006873	cellular ion homeostasis	7.17e-05	0.00537	2.4	17453	492	354	24	[CXCL12 - chemokine (c-x-c motif) ligand 12, TRPC6 - transient receptor potential cation channel, subfamily c, member 6, CCR5 - chemokine (c-c motif) receptor 5 (gene/pseudogene), TACR1 - tachykinin receptor 1, CCR6 - chemokine (c-c motif) receptor 6, CCR7 - chemokine (c-c motif) receptor 7, CASQ2 - calsequestrin 2 (cardiac muscle), CCR2 - chemokine (c-c motif) receptor 2, SCN9A - sodium channel,…
GO:0043383	negative T cell selection	7.24e-05	0.00539	16.43	17453	12	354	4	[CCR7 - chemokine (c-c motif) receptor 7, DOCK2 - dedicator of cytokinesis 2, SPN - sialophorin, CD28 - cd28 molecule]
GO:0002685	regulation of leukocyte migration	7.33e-05	0.00542	5.04	17453	88	354	9	[CXCL12 - chemokine (c-x-c motif) ligand 12, TACR1 - tachykinin receptor 1, GCET2 - germinal center expressed transcript 2, CCR7 - chemokine (c-c motif) receptor 7, CCR2 - chemokine (c-c motif) receptor 2, CCL5 - chemokine (c-c motif) ligand 5, CXCL13 - chemokine (c-x-c motif) ligand 13, EDNRA - endothelin receptor type a, STK10 - serine/threonine kinase 10]
GO:0045087	innate immune response	7.44e-05	0.00547	2.3	17453	557	354	26	[HLA-E - major histocompatibility complex, class i, e, TLR10 - toll-like receptor 10, CCR6 - chemokine (c-c motif) receptor 6, SLAMF7 - slam family member 7, IRAK2 - interleukin-1 receptor-associated kinase 2, ZBP1 - z-dna binding protein 1, KLRG1 - killer cell lectin-like receptor subfamily g, member 1, PDGFRA - platelet-derived growth factor receptor, alpha polypeptide, APOBEC3D - apolipoprotei…
GO:0060326	cell chemotaxis	7.47e-05	0.00545	4.52	17453	109	354	10	[HRH1 - histamine receptor h1, CCR5 - chemokine (c-c motif) receptor 5 (gene/pseudogene), CCR6 - chemokine (c-c motif) receptor 6, CCR7 - chemokine (c-c motif) receptor 7, PDGFRA - platelet-derived growth factor receptor, alpha polypeptide, CX3CL1 - chemokine (c-x3-c motif) ligand 1, CCR2 - chemokine (c-c motif) receptor 2, CCL5 - chemokine (c-c motif) ligand 5, PRKCA - protein kinase c, alpha, C…
GO:0032103	positive regulation of response to external stimulus	7.77e-05	0.00564	3.82	17453	155	354	12	[LPAR1 - lysophosphatidic acid receptor 1, CXCL12 - chemokine (c-x-c motif) ligand 12, TLR10 - toll-like receptor 10, CCR7 - chemokine (c-c motif) receptor 7, CX3CL1 - chemokine (c-x3-c motif) ligand 1, CCR2 - chemokine (c-c motif) receptor 2, CNR1 - cannabinoid receptor 1 (brain), CD28 - cd28 molecule, CCL5 - chemokine (c-c motif) ligand 5, PRKCA - protein kinase c, alpha, CXCL13 - chemokine (c-…
GO:0045066	regulatory T cell differentiation	8.03e-05	0.00579	29.58	17453	5	354	3	[FUT7 - fucosyltransferase 7 (alpha (1,3) fucosyltransferase), CD28 - cd28 molecule, FOXP3 - forkhead box p3]
GO:0055082	cellular chemical homeostasis	9.48e-05	0.00679	2.31	17453	533	354	25	[CXCL12 - chemokine (c-x-c motif) ligand 12, TRPC6 - transient receptor potential cation channel, subfamily c, member 6, TACR1 - tachykinin receptor 1, CCR5 - chemokine (c-c motif) receptor 5 (gene/pseudogene), CCR6 - chemokine (c-c motif) receptor 6, CCR7 - chemokine (c-c motif) receptor 7, EDNRA - endothelin receptor type a, HRH1 - histamine receptor h1, NOX4 - nadph oxidase 4, PDGFRA - platele…
GO:0050729	positive regulation of inflammatory response	0.000102	0.00728	5.48	17453	72	354	8	[TLR10 - toll-like receptor 10, CCR7 - chemokine (c-c motif) receptor 7, CX3CL1 - chemokine (c-x3-c motif) ligand 1, CCR2 - chemokine (c-c motif) receptor 2, CNR1 - cannabinoid receptor 1 (brain), CD28 - cd28 molecule, PRKCA - protein kinase c, alpha, EDNRA - endothelin receptor type a]
GO:0014911	positive regulation of smooth muscle cell migration	0.000103	0.00728	15.17	17453	13	354	4	[LPAR1 - lysophosphatidic acid receptor 1, NOX4 - nadph oxidase 4, CCL5 - chemokine (c-c motif) ligand 5, IGF1 - insulin-like growth factor 1 (somatomedin c)]
GO:0002456	T cell mediated immunity	0.000103	0.00724	15.17	17453	13	354	4	[BTN3A2 - butyrophilin, subfamily 3, member a2, BTN3A3 - butyrophilin, subfamily 3, member a3, CTSC - cathepsin c, FOXP3 - forkhead box p3]
GO:0070664	negative regulation of leukocyte proliferation	0.000104	0.00726	6.39	17453	54	354	7	[SPN - sialophorin, BTLA - b and t lymphocyte associated, BTN2A2 - butyrophilin, subfamily 2, member a2, LRRC32 - leucine rich repeat containing 32, PDCD1LG2 - programmed cell death 1 ligand 2, CTLA4 - cytotoxic t-lymphocyte-associated protein 4, FOXP3 - forkhead box p3]
GO:0009966	regulation of signal transduction	0.000105	0.00726	1.64	17453	1741	354	58	[ARHGEF15 - rho guanine nucleotide exchange factor (gef) 15, CYTH1 - cytohesin 1, GPR55 - g protein-coupled receptor 55, LGALS9 - lectin, galactoside-binding, soluble, 9, TNIP3 - tnfaip3 interacting protein 3, HTRA1 - htra serine peptidase 1, AKAP12 - a kinase (prka) anchor protein 12, FZD4 - frizzled family receptor 4, RASA4 - ras p21 protein activator 4, KCTD12 - potassium channel tetramerisati…
GO:0060341	regulation of cellular localization	0.000112	0.00773	2.1	17453	705	354	30	[TLR10 - toll-like receptor 10, TACR1 - tachykinin receptor 1, CCR7 - chemokine (c-c motif) receptor 7, CRTAM - cytotoxic and regulatory t cell molecule, TWIST1 - twist homolog 1 (drosophila), CAMK2A - calcium/calmodulin-dependent protein kinase ii alpha, EDNRA - endothelin receptor type a, STX1B - syntaxin 1b, RAB8B - rab8b, member ras oncogene family, CNR1 - cannabinoid receptor 1 (brain), NLRP…
GO:0002703	regulation of leukocyte mediated immunity	0.000113	0.00775	4.77	17453	93	354	9	[SH2D1A - sh2 domain containing 1a, TBX21 - t-box 21, CRTAM - cytotoxic and regulatory t cell molecule, SPN - sialophorin, CCR2 - chemokine (c-c motif) receptor 2, TAP2 - transporter 2, atp-binding cassette, sub-family b (mdr/tap), CD28 - cd28 molecule, FOXP3 - forkhead box p3, CD226 - cd226 molecule]
GO:0009612	response to mechanical stimulus	0.000119	0.00809	3.93	17453	138	354	11	[ETS1 - v-ets erythroblastosis virus e26 oncogene homolog 1 (avian), TGFBR2 - transforming growth factor, beta receptor ii (70/80kda), TLR8 - toll-like receptor 8, TACR1 - tachykinin receptor 1, TNFSF14 - tumor necrosis factor (ligand) superfamily, member 14, DCN - decorin, GLI2 - gli family zinc finger 2, IRF1 - interferon regulatory factor 1, TNFRSF8 - tumor necrosis factor receptor superfamily…
GO:0048519	negative regulation of biological process	0.000124	0.0084	1.44	17453	3073	354	90	[CXCL12 - chemokine (c-x-c motif) ligand 12, SPOCK1 - sparc/osteonectin, cwcv and kazal-like domains proteoglycan (testican) 1, ARHGEF15 - rho guanine nucleotide exchange factor (gef) 15, ZEB1 - zinc finger e-box binding homeobox 1, MYO1F - myosin if, SPN - sialophorin, GPR55 - g protein-coupled receptor 55, CX3CL1 - chemokine (c-x3-c motif) ligand 1, TCF4 - transcription factor 4, TNIP3 - tnfaip…
GO:0002706	regulation of lymphocyte mediated immunity	0.000124	0.00839	5.33	17453	74	354	8	[SH2D1A - sh2 domain containing 1a, TBX21 - t-box 21, CRTAM - cytotoxic and regulatory t cell molecule, SPN - sialophorin, TAP2 - transporter 2, atp-binding cassette, sub-family b (mdr/tap), CD28 - cd28 molecule, FOXP3 - forkhead box p3, CD226 - cd226 molecule]
GO:0042481	regulation of odontogenesis	0.000127	0.00851	9.86	17453	25	354	5	[NGFR - nerve growth factor receptor, WNT10A - wingless-type mmtv integration site family, member 10a, ASPN - asporin, RUNX2 - runt-related transcription factor 2, EDNRA - endothelin receptor type a]
GO:0002757	immune response-activating signal transduction	0.000134	0.00894	2.92	17453	270	354	16	[TLR10 - toll-like receptor 10, SLA2 - src-like-adaptor 2, KLHL6 - kelch-like 6 (drosophila), CTSS - cathepsin s, IRAK2 - interleukin-1 receptor-associated kinase 2, WIPF1 - was/wasl interacting protein family, member 1, PRKCB - protein kinase c, beta, TNIP3 - tnfaip3 interacting protein 3, FOXP3 - forkhead box p3, BTN3A1 - butyrophilin, subfamily 3, member a1, ITK - il2-inducible t-cell kinase, …
GO:0051223	regulation of protein transport	0.000143	0.00948	2.79	17453	300	354	17	[TLR10 - toll-like receptor 10, CCR7 - chemokine (c-c motif) receptor 7, TNFSF14 - tumor necrosis factor (ligand) superfamily, member 14, CRTAM - cytotoxic and regulatory t cell molecule, TWIST1 - twist homolog 1 (drosophila), TGFB3 - transforming growth factor, beta 3, BTN2A2 - butyrophilin, subfamily 2, member a2, CD40LG - cd40 ligand, WIPF1 - was/wasl interacting protein family, member 1, IGF1…
GO:0042130	negative regulation of T cell proliferation	0.000143	0.00943	7.4	17453	40	354	6	[SPN - sialophorin, BTLA - b and t lymphocyte associated, BTN2A2 - butyrophilin, subfamily 2, member a2, LRRC32 - leucine rich repeat containing 32, PDCD1LG2 - programmed cell death 1 ligand 2, FOXP3 - forkhead box p3]
GO:0050795	regulation of behavior	0.000153	0.01	3.82	17453	142	354	11	[LPAR1 - lysophosphatidic acid receptor 1, CXCL12 - chemokine (c-x-c motif) ligand 12, CCR7 - chemokine (c-c motif) receptor 7, PDGFRA - platelet-derived growth factor receptor, alpha polypeptide, CCR2 - chemokine (c-c motif) receptor 2, ANGPT2 - angiopoietin 2, CNR1 - cannabinoid receptor 1 (brain), CCL5 - chemokine (c-c motif) ligand 5, PRKCA - protein kinase c, alpha, CXCL13 - chemokine (c-x-c…
GO:0055080	cation homeostasis	0.000153	0.00998	2.52	17453	391	354	20	[CXCL12 - chemokine (c-x-c motif) ligand 12, TRPC6 - transient receptor potential cation channel, subfamily c, member 6, CCR5 - chemokine (c-c motif) receptor 5 (gene/pseudogene), TACR1 - tachykinin receptor 1, CCR6 - chemokine (c-c motif) receptor 6, CCR7 - chemokine (c-c motif) receptor 7, CCR2 - chemokine (c-c motif) receptor 2, PRKCB - protein kinase c, beta, PRKCA - protein kinase c, alpha, …
GO:0014910	regulation of smooth muscle cell migration	0.000155	0.01	9.48	17453	26	354	5	[LPAR1 - lysophosphatidic acid receptor 1, NOX4 - nadph oxidase 4, TACR1 - tachykinin receptor 1, CCL5 - chemokine (c-c motif) ligand 5, IGF1 - insulin-like growth factor 1 (somatomedin c)]
GO:0050869	negative regulation of B cell activation	0.000155	0.00996	9.48	17453	26	354	5	[SLA2 - src-like-adaptor 2, BTLA - b and t lymphocyte associated, CTLA4 - cytotoxic t-lymphocyte-associated protein 4, SFRP1 - secreted frizzled-related protein 1, FOXP3 - forkhead box p3]
GO:0050921	positive regulation of chemotaxis	0.000165	0.0106	5.12	17453	77	354	8	[LPAR1 - lysophosphatidic acid receptor 1, CXCL12 - chemokine (c-x-c motif) ligand 12, CCR7 - chemokine (c-c motif) receptor 7, CCR2 - chemokine (c-c motif) receptor 2, CCL5 - chemokine (c-c motif) ligand 5, PRKCA - protein kinase c, alpha, CXCL13 - chemokine (c-x-c motif) ligand 13, EDNRA - endothelin receptor type a]
GO:0032496	response to lipopolysaccharide	0.000171	0.0109	3.3	17453	194	354	13	[IL12RB2 - interleukin 12 receptor, beta 2, CCR5 - chemokine (c-c motif) receptor 5 (gene/pseudogene), CCR7 - chemokine (c-c motif) receptor 7, IRAK2 - interleukin-1 receptor-associated kinase 2, IRF8 - interferon regulatory factor 8, TNIP3 - tnfaip3 interacting protein 3, EDNRA - endothelin receptor type a, STAT1 - signal transducer and activator of transcription 1, 91kda, DCN - decorin, TNFRSF1…
GO:0050727	regulation of inflammatory response	0.000171	0.0109	3.3	17453	194	354	13	[TLR10 - toll-like receptor 10, CCR7 - chemokine (c-c motif) receptor 7, SPN - sialophorin, CX3CL1 - chemokine (c-x3-c motif) ligand 1, CCR2 - chemokine (c-c motif) receptor 2, PRKCA - protein kinase c, alpha, FOXP3 - forkhead box p3, EDNRA - endothelin receptor type a, TNFRSF1B - tumor necrosis factor receptor superfamily, member 1b, CNR1 - cannabinoid receptor 1 (brain), CD28 - cd28 molecule, C…
GO:0009615	response to virus	0.000175	0.0111	3.12	17453	221	354	14	[CXCL12 - chemokine (c-x-c motif) ligand 12, HMGA2 - high mobility group at-hook 2, PRF1 - perforin 1 (pore forming protein), TBX21 - t-box 21, IFI44L - interferon-induced protein 44-like, ABCC9 - atp-binding cassette, sub-family c (cftr/mrp), member 9, NLRC5 - nlr family, card domain containing 5, IRF1 - interferon regulatory factor 1, FOXP3 - forkhead box p3, STAT1 - signal transducer and activ…
GO:0032655	regulation of interleukin-12 production	0.000189	0.0118	7.04	17453	42	354	6	[CCR7 - chemokine (c-c motif) receptor 7, TIGIT - t cell immunoreceptor with ig and itim domains, CD40LG - cd40 ligand, IRF1 - interferon regulatory factor 1, IRF8 - interferon regulatory factor 8, LTB - lymphotoxin beta (tnf superfamily, member 3)]
GO:0009967	positive regulation of signal transduction	0.000205	0.0128	2.03	17453	730	354	30	[CCR7 - chemokine (c-c motif) receptor 7, GPR55 - g protein-coupled receptor 55, LGALS9 - lectin, galactoside-binding, soluble, 9, ZBP1 - z-dna binding protein 1, CD226 - cd226 molecule, EDNRA - endothelin receptor type a, NOX4 - nadph oxidase 4, AKAP12 - a kinase (prka) anchor protein 12, PDGFRA - platelet-derived growth factor receptor, alpha polypeptide, ACVRL1 - activin a receptor type ii-lik…
GO:0002768	immune response-regulating cell surface receptor signaling pathway	0.000208	0.0129	3.44	17453	172	354	12	[ITK - il2-inducible t-cell kinase, BTN3A1 - butyrophilin, subfamily 3, member a1, SLA2 - src-like-adaptor 2, KLHL6 - kelch-like 6 (drosophila), BTLA - b and t lymphocyte associated, LAT - linker for activation of t cells, WIPF1 - was/wasl interacting protein family, member 1, CD247 - cd247 molecule, PRKCB - protein kinase c, beta, CD4 - cd4 molecule, CTLA4 - cytotoxic t-lymphocyte-associated pro…
GO:0050690	regulation of defense response to virus by virus	0.000223	0.0138	8.8	17453	28	354	5	[DOCK2 - dedicator of cytokinesis 2, CD8B - cd8b molecule, CD28 - cd28 molecule, CD247 - cd247 molecule, CD4 - cd4 molecule]
GO:0045580	regulation of T cell differentiation	0.000235	0.0144	4.87	17453	81	354	8	[TGFBR2 - transforming growth factor, beta receptor ii (70/80kda), IKZF1 - ikaros family zinc finger 1 (ikaros), HLA-DOA - major histocompatibility complex, class ii, do alpha, GLI2 - gli family zinc finger 2, IRF1 - interferon regulatory factor 1, IRF4 - interferon regulatory factor 4, CTLA4 - cytotoxic t-lymphocyte-associated protein 4, FOXP3 - forkhead box p3]
GO:0001819	positive regulation of cytokine production	0.000243	0.0148	3.19	17453	201	354	13	[IL12RB2 - interleukin 12 receptor, beta 2, CCR7 - chemokine (c-c motif) receptor 7, TWIST1 - twist homolog 1 (drosophila), CX3CL1 - chemokine (c-x3-c motif) ligand 1, TIGIT - t cell immunoreceptor with ig and itim domains, CCR2 - chemokine (c-c motif) receptor 2, CD40LG - cd40 ligand, SERPINF2 - serpin peptidase inhibitor, clade f (alpha-2 antiplasmin, pigment epithelium derived factor), member …
GO:0090287	regulation of cellular response to growth factor stimulus	0.000247	0.015	3.62	17453	150	354	11	[HTRA1 - htra serine peptidase 1, TGFBR2 - transforming growth factor, beta receptor ii (70/80kda), NGFR - nerve growth factor receptor, FZD4 - frizzled family receptor 4, DAB2 - disabled homolog 2, mitogen-responsive phosphoprotein (drosophila), ASPN - asporin, TGFB3 - transforming growth factor, beta 3, FBN1 - fibrillin 1, PRKCB - protein kinase c, beta, RUNX2 - runt-related transcription facto…
GO:0060193	positive regulation of lipase activity	0.000256	0.0154	4.81	17453	82	354	8	[LPAR1 - lysophosphatidic acid receptor 1, ITK - il2-inducible t-cell kinase, PDGFRA - platelet-derived growth factor receptor, alpha polypeptide, GPIHBP1 - glycosylphosphatidylinositol anchored high density lipoprotein binding protein 1, GPR55 - g protein-coupled receptor 55, CCL5 - chemokine (c-c motif) ligand 5, PRKCA - protein kinase c, alpha, EDNRA - endothelin receptor type a]
GO:0022603	regulation of anatomical structure morphogenesis	0.000256	0.0154	2.13	17453	602	354	26	[HOXA11 - homeobox a11, TWIST1 - twist homolog 1 (drosophila), CX3CL1 - chemokine (c-x3-c motif) ligand 1, ODZ4 - odz, odd oz/ten-m homolog 4 (drosophila), EDNRA - endothelin receptor type a, SEMA4D - sema domain, immunoglobulin domain (ig), transmembrane domain (tm) and short cytoplasmic domain, (semaphorin) 4d, ETS1 - v-ets erythroblastosis virus e26 oncogene homolog 1 (avian), WNT10A - wingles…
GO:0023056	positive regulation of signaling	0.000258	0.0154	1.97	17453	775	354	31	[TACR1 - tachykinin receptor 1, CCR7 - chemokine (c-c motif) receptor 7, GPR55 - g protein-coupled receptor 55, LGALS9 - lectin, galactoside-binding, soluble, 9, ZBP1 - z-dna binding protein 1, CD226 - cd226 molecule, EDNRA - endothelin receptor type a, NOX4 - nadph oxidase 4, AKAP12 - a kinase (prka) anchor protein 12, PDGFRA - platelet-derived growth factor receptor, alpha polypeptide, ACVRL1 -…
GO:0010647	positive regulation of cell communication	0.000264	0.0157	1.97	17453	776	354	31	[TACR1 - tachykinin receptor 1, CCR7 - chemokine (c-c motif) receptor 7, GPR55 - g protein-coupled receptor 55, LGALS9 - lectin, galactoside-binding, soluble, 9, ZBP1 - z-dna binding protein 1, CD226 - cd226 molecule, EDNRA - endothelin receptor type a, NOX4 - nadph oxidase 4, AKAP12 - a kinase (prka) anchor protein 12, PDGFRA - platelet-derived growth factor receptor, alpha polypeptide, ACVRL1 -…
GO:0070201	regulation of establishment of protein localization	0.000265	0.0157	2.56	17453	346	354	18	[TLR10 - toll-like receptor 10, CCR7 - chemokine (c-c motif) receptor 7, TNFSF14 - tumor necrosis factor (ligand) superfamily, member 14, CRTAM - cytotoxic and regulatory t cell molecule, TWIST1 - twist homolog 1 (drosophila), TGFB3 - transforming growth factor, beta 3, BTN2A2 - butyrophilin, subfamily 2, member a2, CD40LG - cd40 ligand, WIPF1 - was/wasl interacting protein family, member 1, IGF1…
GO:0045619	regulation of lymphocyte differentiation	0.000265	0.0156	4.27	17453	104	354	9	[TGFBR2 - transforming growth factor, beta receptor ii (70/80kda), HLA-DOA - major histocompatibility complex, class ii, do alpha, IKZF1 - ikaros family zinc finger 1 (ikaros), GLI2 - gli family zinc finger 2, IRF1 - interferon regulatory factor 1, IRF4 - interferon regulatory factor 4, CTLA4 - cytotoxic t-lymphocyte-associated protein 4, SFRP1 - secreted frizzled-related protein 1, FOXP3 - forkh…
GO:0061298	retina vasculature development in camera-type eye	0.000273	0.016	21.13	17453	7	354	3	[ACVRL1 - activin a receptor type ii-like 1, PDGFRA - platelet-derived growth factor receptor, alpha polypeptide, CYP1B1 - cytochrome p450, family 1, subfamily b, polypeptide 1]
GO:0046007	negative regulation of activated T cell proliferation	0.000273	0.0159	21.13	17453	7	354	3	[BTN2A2 - butyrophilin, subfamily 2, member a2, LRRC32 - leucine rich repeat containing 32, FOXP3 - forkhead box p3]
GO:0002237	response to molecule of bacterial origin	0.000294	0.017	3.13	17453	205	354	13	[IL12RB2 - interleukin 12 receptor, beta 2, CCR5 - chemokine (c-c motif) receptor 5 (gene/pseudogene), CCR7 - chemokine (c-c motif) receptor 7, IRAK2 - interleukin-1 receptor-associated kinase 2, IRF8 - interferon regulatory factor 8, TNIP3 - tnfaip3 interacting protein 3, EDNRA - endothelin receptor type a, STAT1 - signal transducer and activator of transcription 1, 91kda, DCN - decorin, TNFRSF1…
GO:0002253	activation of immune response	0.000295	0.017	2.63	17453	319	354	17	[TLR10 - toll-like receptor 10, SLA2 - src-like-adaptor 2, KLHL6 - kelch-like 6 (drosophila), CTSS - cathepsin s, IRAK2 - interleukin-1 receptor-associated kinase 2, WIPF1 - was/wasl interacting protein family, member 1, PRKCB - protein kinase c, beta, TNIP3 - tnfaip3 interacting protein 3, FOXP3 - forkhead box p3, BTN3A1 - butyrophilin, subfamily 3, member a1, ITK - il2-inducible t-cell kinase, …
GO:0032233	positive regulation of actin filament bundle assembly	0.000313	0.018	8.22	17453	30	354	5	[NOX4 - nadph oxidase 4, TACR1 - tachykinin receptor 1, SERPINF2 - serpin peptidase inhibitor, clade f (alpha-2 antiplasmin, pigment epithelium derived factor), member 2, SFRP1 - secreted frizzled-related protein 1, SYNPO - synaptopodin]
GO:0030818	negative regulation of cAMP biosynthetic process	0.000313	0.0179	8.22	17453	30	354	5	[CCR5 - chemokine (c-c motif) receptor 5 (gene/pseudogene), CCR6 - chemokine (c-c motif) receptor 6, CCR2 - chemokine (c-c motif) receptor 2, PRKCA - protein kinase c, alpha, EDNRA - endothelin receptor type a]
GO:0002687	positive regulation of leukocyte migration	0.000337	0.0192	5.31	17453	65	354	7	[CXCL12 - chemokine (c-x-c motif) ligand 12, TACR1 - tachykinin receptor 1, CCR7 - chemokine (c-c motif) receptor 7, CCR2 - chemokine (c-c motif) receptor 2, CCL5 - chemokine (c-c motif) ligand 5, CXCL13 - chemokine (c-x-c motif) ligand 13, EDNRA - endothelin receptor type a]
GO:0048513	organ development	0.00034	0.0192	1.85	17453	932	354	35	[CXCL12 - chemokine (c-x-c motif) ligand 12, SGCD - sarcoglycan, delta (35kda dystrophin-associated glycoprotein), TCF7 - transcription factor 7 (t-cell specific, hmg-box), HOXA11 - homeobox a11, TWIST1 - twist homolog 1 (drosophila), GLI2 - gli family zinc finger 2, UNC5C - unc-5 homolog c (c. elegans), EDNRA - endothelin receptor type a, FZD4 - frizzled family receptor 4, PDGFRA - platelet-deri…
GO:0030803	negative regulation of cyclic nucleotide biosynthetic process	0.000367	0.0207	7.95	17453	31	354	5	[CCR5 - chemokine (c-c motif) receptor 5 (gene/pseudogene), CCR6 - chemokine (c-c motif) receptor 6, CCR2 - chemokine (c-c motif) receptor 2, PRKCA - protein kinase c, alpha, EDNRA - endothelin receptor type a]
GO:0051130	positive regulation of cellular component organization	0.000373	0.0209	2.2	17453	516	354	23	[TACR1 - tachykinin receptor 1, CCR7 - chemokine (c-c motif) receptor 7, TWIST1 - twist homolog 1 (drosophila), ODZ3 - odz, odd oz/ten-m homolog 3 (drosophila), TGFB3 - transforming growth factor, beta 3, SERPINF2 - serpin peptidase inhibitor, clade f (alpha-2 antiplasmin, pigment epithelium derived factor), member 2, IGF1 - insulin-like growth factor 1 (somatomedin c), SFRP1 - secreted frizzled-…
GO:0045061	thymic T cell selection	0.000407	0.0227	10.96	17453	18	354	4	[CCR7 - chemokine (c-c motif) receptor 7, DOCK2 - dedicator of cytokinesis 2, SPN - sialophorin, CD28 - cd28 molecule]
GO:0048660	regulation of smooth muscle cell proliferation	0.000407	0.0226	5.15	17453	67	354	7	[STAT1 - signal transducer and activator of transcription 1, 91kda, TGFBR2 - transforming growth factor, beta receptor ii (70/80kda), TACR1 - tachykinin receptor 1, SERPINF2 - serpin peptidase inhibitor, clade f (alpha-2 antiplasmin, pigment epithelium derived factor), member 2, CCL5 - chemokine (c-c motif) ligand 5, OGN - osteoglycin, IGF1 - insulin-like growth factor 1 (somatomedin c)]
GO:0035408	histone H3-T6 phosphorylation	0.00041	0.0226	49.3	17453	2	354	2	[PRKCB - protein kinase c, beta, PRKCA - protein kinase c, alpha]
GO:0048585	negative regulation of response to stimulus	0.000413	0.0227	1.94	17453	761	354	30	[SPN - sialophorin, TWIST1 - twist homolog 1 (drosophila), GRK6 - g protein-coupled receptor kinase 6, RGS18 - regulator of g-protein signaling 18, IRF4 - interferon regulatory factor 4, TNIP3 - tnfaip3 interacting protein 3, HTRA1 - htra serine peptidase 1, TNFRSF1B - tumor necrosis factor receptor superfamily, member 1b, RASA4 - ras p21 protein activator 4, HMGA2 - high mobility group at-hook 2…
GO:0048520	positive regulation of behavior	0.000415	0.0227	4.48	17453	88	354	8	[LPAR1 - lysophosphatidic acid receptor 1, CXCL12 - chemokine (c-x-c motif) ligand 12, CCR7 - chemokine (c-c motif) receptor 7, CCR2 - chemokine (c-c motif) receptor 2, CCL5 - chemokine (c-c motif) ligand 5, PRKCA - protein kinase c, alpha, CXCL13 - chemokine (c-x-c motif) ligand 13, EDNRA - endothelin receptor type a]
GO:0010819	regulation of T cell chemotaxis	0.00043	0.0234	18.49	17453	8	354	3	[CCR2 - chemokine (c-c motif) receptor 2, CCL5 - chemokine (c-c motif) ligand 5, CXCL13 - chemokine (c-x-c motif) ligand 13]
GO:0010820	positive regulation of T cell chemotaxis	0.00043	0.0233	18.49	17453	8	354	3	[CCR2 - chemokine (c-c motif) receptor 2, CCL5 - chemokine (c-c motif) ligand 5, CXCL13 - chemokine (c-x-c motif) ligand 13]
GO:0045589	regulation of regulatory T cell differentiation	0.00043	0.0232	18.49	17453	8	354	3	[IRF1 - interferon regulatory factor 1, CTLA4 - cytotoxic t-lymphocyte-associated protein 4, FOXP3 - forkhead box p3]
GO:0035025	positive regulation of Rho protein signal transduction	0.00043	0.023	18.49	17453	8	354	3	[LPAR1 - lysophosphatidic acid receptor 1, GPR55 - g protein-coupled receptor 55, F2R - coagulation factor ii (thrombin) receptor]
GO:0007154	cell communication	0.000432	0.0231	1.87	17453	871	354	33	[SEMA5A - sema domain, seven thrombospondin repeats (type 1 and type 1-like), transmembrane domain (tm) and short cytoplasmic domain, (semaphorin) 5a, CCR5 - chemokine (c-c motif) receptor 5 (gene/pseudogene), HOXA11 - homeobox a11, SNX29 - sorting nexin 29, ABCC9 - atp-binding cassette, sub-family c (cftr/mrp), member 9, GNG2 - guanine nucleotide binding protein (g protein), gamma 2, CAMK2A - ca…
GO:0070374	positive regulation of ERK1 and ERK2 cascade	0.000448	0.0238	4.43	17453	89	354	8	[NOX4 - nadph oxidase 4, PDGFRA - platelet-derived growth factor receptor, alpha polypeptide, CCR7 - chemokine (c-c motif) receptor 7, GPR55 - g protein-coupled receptor 55, SERPINF2 - serpin peptidase inhibitor, clade f (alpha-2 antiplasmin, pigment epithelium derived factor), member 2, F2R - coagulation factor ii (thrombin) receptor, PRKCA - protein kinase c, alpha, EDNRA - endothelin receptor …
GO:0051247	positive regulation of protein metabolic process	0.000454	0.024	1.84	17453	910	354	34	[CCR7 - chemokine (c-c motif) receptor 7, SPN - sialophorin, IRAK2 - interleukin-1 receptor-associated kinase 2, IRF1 - interferon regulatory factor 1, CCND2 - cyclin d2, IRF4 - interferon regulatory factor 4, EDNRA - endothelin receptor type a, AVPR2 - arginine vasopressin receptor 2, NOX4 - nadph oxidase 4, FZD4 - frizzled family receptor 4, ACVRL1 - activin a receptor type ii-like 1, TNFRSF1B …
GO:0008285	negative regulation of cell proliferation	0.000474	0.025	2.16	17453	525	354	23	[BCL11B - b-cell cll/lymphoma 11b (zinc finger protein), ETS1 - v-ets erythroblastosis virus e26 oncogene homolog 1 (avian), RUNX3 - runt-related transcription factor 3, SPN - sialophorin, TGFB3 - transforming growth factor, beta 3, BTN2A2 - butyrophilin, subfamily 2, member a2, IRF1 - interferon regulatory factor 1, IGF1 - insulin-like growth factor 1 (somatomedin c), FOXP3 - forkhead box p3, PR…
GO:0002429	immune response-activating cell surface receptor signaling pathway	0.000479	0.0251	3.35	17453	162	354	11	[ITK - il2-inducible t-cell kinase, BTN3A1 - butyrophilin, subfamily 3, member a1, SLA2 - src-like-adaptor 2, KLHL6 - kelch-like 6 (drosophila), LAT - linker for activation of t cells, WIPF1 - was/wasl interacting protein family, member 1, CD247 - cd247 molecule, PRKCB - protein kinase c, beta, CD4 - cd4 molecule, CTLA4 - cytotoxic t-lymphocyte-associated protein 4, FOXP3 - forkhead box p3]
GO:1900372	negative regulation of purine nucleotide biosynthetic process	0.000496	0.0259	7.47	17453	33	354	5	[CCR5 - chemokine (c-c motif) receptor 5 (gene/pseudogene), CCR6 - chemokine (c-c motif) receptor 6, CCR2 - chemokine (c-c motif) receptor 2, PRKCA - protein kinase c, alpha, EDNRA - endothelin receptor type a]
GO:0030809	negative regulation of nucleotide biosynthetic process	0.000496	0.0258	7.47	17453	33	354	5	[CCR5 - chemokine (c-c motif) receptor 5 (gene/pseudogene), CCR6 - chemokine (c-c motif) receptor 6, CCR2 - chemokine (c-c motif) receptor 2, PRKCA - protein kinase c, alpha, EDNRA - endothelin receptor type a]
GO:0042098	T cell proliferation	0.000496	0.0257	7.47	17453	33	354	5	[BTN3A1 - butyrophilin, subfamily 3, member a1, CXCL12 - chemokine (c-x-c motif) ligand 12, TNFSF14 - tumor necrosis factor (ligand) superfamily, member 14, DOCK2 - dedicator of cytokinesis 2, ITGAL - integrin, alpha l (antigen cd11a (p180), lymphocyte function-associated antigen 1; alpha polypeptide)]
GO:0046651	lymphocyte proliferation	0.0005	0.0257	5.92	17453	50	354	6	[BTN3A1 - butyrophilin, subfamily 3, member a1, CXCL12 - chemokine (c-x-c motif) ligand 12, TNFSF14 - tumor necrosis factor (ligand) superfamily, member 14, DOCK2 - dedicator of cytokinesis 2, CD40LG - cd40 ligand, ITGAL - integrin, alpha l (antigen cd11a (p180), lymphocyte function-associated antigen 1; alpha polypeptide)]
GO:0050801	ion homeostasis	0.000504	0.0258	2.11	17453	561	354	24	[CXCL12 - chemokine (c-x-c motif) ligand 12, TRPC6 - transient receptor potential cation channel, subfamily c, member 6, CCR5 - chemokine (c-c motif) receptor 5 (gene/pseudogene), TACR1 - tachykinin receptor 1, CCR6 - chemokine (c-c motif) receptor 6, CCR7 - chemokine (c-c motif) receptor 7, CASQ2 - calsequestrin 2 (cardiac muscle), CCR2 - chemokine (c-c motif) receptor 2, SCN9A - sodium channel,…
GO:0045076	regulation of interleukin-2 biosynthetic process	0.000507	0.0259	10.38	17453	19	354	4	[CD28 - cd28 molecule, IRF4 - interferon regulatory factor 4, CD4 - cd4 molecule, FOXP3 - forkhead box p3]
GO:0046640	regulation of alpha-beta T cell proliferation	0.000507	0.0257	10.38	17453	19	354	4	[BTLA - b and t lymphocyte associated, CCR2 - chemokine (c-c motif) receptor 2, IRF1 - interferon regulatory factor 1, CD28 - cd28 molecule]
GO:2000027	regulation of organ morphogenesis	0.000516	0.0261	3.57	17453	138	354	10	[MET - met proto-oncogene (hepatocyte growth factor receptor), STAT1 - signal transducer and activator of transcription 1, 91kda, NGFR - nerve growth factor receptor, HOXA11 - homeobox a11, WNT10A - wingless-type mmtv integration site family, member 10a, TWIST1 - twist homolog 1 (drosophila), ASPN - asporin, RUNX2 - runt-related transcription factor 2, SFRP1 - secreted frizzled-related protein 1,…
GO:0002819	regulation of adaptive immune response	0.000521	0.0262	4.33	17453	91	354	8	[TBX21 - t-box 21, SPN - sialophorin, CCR2 - chemokine (c-c motif) receptor 2, TAP2 - transporter 2, atp-binding cassette, sub-family b (mdr/tap), IRF1 - interferon regulatory factor 1, CD28 - cd28 molecule, FOXP3 - forkhead box p3, CD226 - cd226 molecule]
GO:0002690	positive regulation of leukocyte chemotaxis	0.000619	0.031	5.69	17453	52	354	6	[CXCL12 - chemokine (c-x-c motif) ligand 12, CCR7 - chemokine (c-c motif) receptor 7, CCR2 - chemokine (c-c motif) receptor 2, CCL5 - chemokine (c-c motif) ligand 5, CXCL13 - chemokine (c-x-c motif) ligand 13, EDNRA - endothelin receptor type a]
GO:0032943	mononuclear cell proliferation	0.000619	0.0309	5.69	17453	52	354	6	[BTN3A1 - butyrophilin, subfamily 3, member a1, CXCL12 - chemokine (c-x-c motif) ligand 12, TNFSF14 - tumor necrosis factor (ligand) superfamily, member 14, DOCK2 - dedicator of cytokinesis 2, CD40LG - cd40 ligand, ITGAL - integrin, alpha l (antigen cd11a (p180), lymphocyte function-associated antigen 1; alpha polypeptide)]
GO:0002861	regulation of inflammatory response to antigenic stimulus	0.000623	0.031	9.86	17453	20	354	4	[CCR7 - chemokine (c-c motif) receptor 7, SPN - sialophorin, CNR1 - cannabinoid receptor 1 (brain), CD28 - cd28 molecule]
GO:0048562	embryonic organ morphogenesis	0.000634	0.0314	3.79	17453	117	354	9	[FOXF2 - forkhead box f2, TGFBR2 - transforming growth factor, beta receptor ii (70/80kda), TCF7 - transcription factor 7 (t-cell specific, hmg-box), HOXA11 - homeobox a11, PDGFRA - platelet-derived growth factor receptor, alpha polypeptide, TWIST1 - twist homolog 1 (drosophila), TBX15 - t-box 15, PRRX1 - paired related homeobox 1, RUNX2 - runt-related transcription factor 2]
GO:0048302	regulation of isotype switching to IgG isotypes	0.000635	0.0313	16.43	17453	9	354	3	[TBX21 - t-box 21, CD28 - cd28 molecule, FOXP3 - forkhead box p3]
GO:0032330	regulation of chondrocyte differentiation	0.000657	0.0322	7.04	17453	35	354	5	[HOXA11 - homeobox a11, ACVRL1 - activin a receptor type ii-like 1, MAF - v-maf musculoaponeurotic fibrosarcoma oncogene homolog (avian), GLI2 - gli family zinc finger 2, RUNX2 - runt-related transcription factor 2]
GO:0070372	regulation of ERK1 and ERK2 cascade	0.000674	0.033	3.76	17453	118	354	9	[NOX4 - nadph oxidase 4, CCR7 - chemokine (c-c motif) receptor 7, PDGFRA - platelet-derived growth factor receptor, alpha polypeptide, GPR55 - g protein-coupled receptor 55, SERPINF2 - serpin peptidase inhibitor, clade f (alpha-2 antiplasmin, pigment epithelium derived factor), member 2, F2R - coagulation factor ii (thrombin) receptor, IGF1 - insulin-like growth factor 1 (somatomedin c), PRKCA - …
GO:0009887	organ morphogenesis	0.000688	0.0335	2.3	17453	407	354	19	[FOXF2 - forkhead box f2, BCL11B - b-cell cll/lymphoma 11b (zinc finger protein), TCF7 - transcription factor 7 (t-cell specific, hmg-box), HOXA11 - homeobox a11, WNT10A - wingless-type mmtv integration site family, member 10a, TWIST1 - twist homolog 1 (drosophila), GLI2 - gli family zinc finger 2, TGFB3 - transforming growth factor, beta 3, PRKX - protein kinase, x-linked, PDGFC - platelet deriv…
GO:0060284	regulation of cell development	0.000693	0.0336	2.14	17453	506	354	22	[BCL11B - b-cell cll/lymphoma 11b (zinc finger protein), SPOCK1 - sparc/osteonectin, cwcv and kazal-like domains proteoglycan (testican) 1, HMGA2 - high mobility group at-hook 2, HOXA11 - homeobox a11, GDF6 - growth differentiation factor 6, ZEB1 - zinc finger e-box binding homeobox 1, TWIST1 - twist homolog 1 (drosophila), GLI2 - gli family zinc finger 2, ODZ3 - odz, odd oz/ten-m homolog 3 (dros…
GO:0016477	cell migration	0.000695	0.0335	2.06	17453	574	354	24	[SPOCK1 - sparc/osteonectin, cwcv and kazal-like domains proteoglycan (testican) 1, CXCL12 - chemokine (c-x-c motif) ligand 12, CCR5 - chemokine (c-c motif) receptor 5 (gene/pseudogene), CCR6 - chemokine (c-c motif) receptor 6, CCR7 - chemokine (c-c motif) receptor 7, TBX21 - t-box 21, TWIST1 - twist homolog 1 (drosophila), SPN - sialophorin, CX3CL1 - chemokine (c-x3-c motif) ligand 1, PRKX - pro…
GO:0010518	positive regulation of phospholipase activity	0.000747	0.0359	4.66	17453	74	354	7	[LPAR1 - lysophosphatidic acid receptor 1, ITK - il2-inducible t-cell kinase, PDGFRA - platelet-derived growth factor receptor, alpha polypeptide, GPR55 - g protein-coupled receptor 55, CCL5 - chemokine (c-c motif) ligand 5, PRKCA - protein kinase c, alpha, EDNRA - endothelin receptor type a]
GO:0022407	regulation of cell-cell adhesion	0.000747	0.0357	4.66	17453	74	354	7	[CX3CL1 - chemokine (c-x3-c motif) ligand 1, SERPINF2 - serpin peptidase inhibitor, clade f (alpha-2 antiplasmin, pigment epithelium derived factor), member 2, CCL5 - chemokine (c-c motif) ligand 5, HAS2 - hyaluronan synthase 2, PRKCA - protein kinase c, alpha, CXCL13 - chemokine (c-x-c motif) ligand 13, ITGAL - integrin, alpha l (antigen cd11a (p180), lymphocyte function-associated antigen 1; al…
GO:0070661	leukocyte proliferation	0.000837	0.0399	5.38	17453	55	354	6	[BTN3A1 - butyrophilin, subfamily 3, member a1, CXCL12 - chemokine (c-x-c motif) ligand 12, TNFSF14 - tumor necrosis factor (ligand) superfamily, member 14, DOCK2 - dedicator of cytokinesis 2, CD40LG - cd40 ligand, ITGAL - integrin, alpha l (antigen cd11a (p180), lymphocyte function-associated antigen 1; alpha polypeptide)]
GO:0001944	vasculature development	0.000853	0.0405	6.66	17453	37	354	5	[PDGFRA - platelet-derived growth factor receptor, alpha polypeptide, ACVRL1 - activin a receptor type ii-like 1, SFRP1 - secreted frizzled-related protein 1, IGF1 - insulin-like growth factor 1 (somatomedin c), CYP1B1 - cytochrome p450, family 1, subfamily b, polypeptide 1]
GO:0019725	cellular homeostasis	0.000866	0.041	1.99	17453	618	354	25	[CXCL12 - chemokine (c-x-c motif) ligand 12, TRPC6 - transient receptor potential cation channel, subfamily c, member 6, TACR1 - tachykinin receptor 1, CCR5 - chemokine (c-c motif) receptor 5 (gene/pseudogene), CCR6 - chemokine (c-c motif) receptor 6, CCR7 - chemokine (c-c motif) receptor 7, EDNRA - endothelin receptor type a, HRH1 - histamine receptor h1, NOX4 - nadph oxidase 4, PDGFRA - platele…
GO:0048704	embryonic skeletal system morphogenesis	0.000876	0.0413	4.54	17453	76	354	7	[TGFBR2 - transforming growth factor, beta receptor ii (70/80kda), HOXA11 - homeobox a11, PDGFRA - platelet-derived growth factor receptor, alpha polypeptide, TBX15 - t-box 15, PRRX1 - paired related homeobox 1, TWIST1 - twist homolog 1 (drosophila), RUNX2 - runt-related transcription factor 2]
GO:0033634	positive regulation of cell-cell adhesion mediated by integrin	0.000893	0.0419	14.79	17453	10	354	3	[SERPINF2 - serpin peptidase inhibitor, clade f (alpha-2 antiplasmin, pigment epithelium derived factor), member 2, CCL5 - chemokine (c-c motif) ligand 5, CXCL13 - chemokine (c-x-c motif) ligand 13]
GO:0042535	positive regulation of tumor necrosis factor biosynthetic process	0.000893	0.0417	14.79	17453	10	354	3	[SPN - sialophorin, CCR2 - chemokine (c-c motif) receptor 2, TNFRSF8 - tumor necrosis factor receptor superfamily, member 8]
GO:0002863	positive regulation of inflammatory response to antigenic stimulus	0.000893	0.0415	14.79	17453	10	354	3	[CCR7 - chemokine (c-c motif) receptor 7, CNR1 - cannabinoid receptor 1 (brain), CD28 - cd28 molecule]
GO:0090026	positive regulation of monocyte chemotaxis	0.000893	0.0414	14.79	17453	10	354	3	[CXCL12 - chemokine (c-x-c motif) ligand 12, CCR2 - chemokine (c-c motif) receptor 2, CCL5 - chemokine (c-c motif) ligand 5]
GO:0016337	cell-cell adhesion	0.000898	0.0414	2.38	17453	352	354	17	[FAT3 - fat tumor suppressor homolog 3 (drosophila), CADM3 - cell adhesion molecule 3, ICAM4 - intercellular adhesion molecule 4 (landsteiner-wiener blood group), PCDH7 - protocadherin 7, ICOS - inducible t-cell co-stimulator, NCAM2 - neural cell adhesion molecule 2, ODZ3 - odz, odd oz/ten-m homolog 3 (drosophila), CD40LG - cd40 ligand, STK10 - serine/threonine kinase 10, PCDHB7 - protocadherin b…
GO:0051054	positive regulation of DNA metabolic process	0.000912	0.0419	3.98	17453	99	354	8	[NOX4 - nadph oxidase 4, TBX21 - t-box 21, PDGFRA - platelet-derived growth factor receptor, alpha polypeptide, GLI2 - gli family zinc finger 2, TGFB3 - transforming growth factor, beta 3, PDGFC - platelet derived growth factor c, CD28 - cd28 molecule, IGF1 - insulin-like growth factor 1 (somatomedin c)]
GO:0010604	positive regulation of macromolecule metabolic process	0.000952	0.0436	1.51	17453	1898	354	58	[SPN - sialophorin, TCF4 - transcription factor 4, FZD4 - frizzled family receptor 4, MITF - microphthalmia-associated transcription factor, FOXF2 - forkhead box f2, BCL11B - b-cell cll/lymphoma 11b (zinc finger protein), ETS1 - v-ets erythroblastosis virus e26 oncogene homolog 1 (avian), HMGA2 - high mobility group at-hook 2, TBX21 - t-box 21, WNT10A - wingless-type mmtv integration site family,…
GO:0030815	negative regulation of cAMP metabolic process	0.000966	0.0441	6.49	17453	38	354	5	[CCR5 - chemokine (c-c motif) receptor 5 (gene/pseudogene), CCR6 - chemokine (c-c motif) receptor 6, CCR2 - chemokine (c-c motif) receptor 2, PRKCA - protein kinase c, alpha, EDNRA - endothelin receptor type a]
GO:0051492	regulation of stress fiber assembly	0.000966	0.0439	6.49	17453	38	354	5	[NOX4 - nadph oxidase 4, TACR1 - tachykinin receptor 1, SERPINF2 - serpin peptidase inhibitor, clade f (alpha-2 antiplasmin, pigment epithelium derived factor), member 2, SFRP1 - secreted frizzled-related protein 1, SYNPO - synaptopodin]
GO:0051052	regulation of DNA metabolic process	0.000967	0.0438	2.9	17453	204	354	12	[NOX4 - nadph oxidase 4, HMGA2 - high mobility group at-hook 2, TBX21 - t-box 21, PDGFRA - platelet-derived growth factor receptor, alpha polypeptide, ACVRL1 - activin a receptor type ii-like 1, TWIST1 - twist homolog 1 (drosophila), GLI2 - gli family zinc finger 2, TGFB3 - transforming growth factor, beta 3, PDGFC - platelet derived growth factor c, CD28 - cd28 molecule, IGF1 - insulin-like grow…
GO:0002699	positive regulation of immune effector process	0.000974	0.0439	3.94	17453	100	354	8	[SH2D1A - sh2 domain containing 1a, TBX21 - t-box 21, CRTAM - cytotoxic and regulatory t cell molecule, CCR2 - chemokine (c-c motif) receptor 2, TAP2 - transporter 2, atp-binding cassette, sub-family b (mdr/tap), CD28 - cd28 molecule, FOXP3 - forkhead box p3, CD226 - cd226 molecule]
