# Supplementary material for: Computational analysis identifies a sponge interaction network between long non-coding RNAs and messenger RNAs in human breast cancer
Source: BMC Syst Biol. 2014 Jul 17;8:83. doi: 10.1186/1752-0509-8-83 (PMC4113672; doi:10.1186/1752-0509-8-83)
Supplement: Additional file 15 — Table S12 — List of the TCGA data sample identifiers. The table lists TCGA data sample identifiers for the 72 individuals included in our analysis. [file 1752-0509-8-83-S15.xlsx]

## Sheet: Sheet1
participant barcode	sample barcode: IlluminaHiSeq_miRNASeq (receiving center: CGCC) – NORMAL_BREAST	sample barcode: IlluminaHiSeq_miRNASeq (receiving center: CGCC) – BRCA	sample barcode: IlluminaHiSeq_RNASeq (receiving center: CGCC) NORMAL_BREAST	sample barcode: IlluminaHiSeq_RNASeq (receiving center: CGCC) BRCA dataset
TCGA-A7-A13G	TCGA-A7-A13G-11A-51R-A13P-13	TCGA-A7-A13G-01A-11R-A13P-13	TCGA-BH-A209-11A-42R-A157-07	TCGA-BH-A0DV-01A-21R-A12P-07
TCGA-AC-A23H	TCGA-AC-A23H-11A-12R-A156-13	TCGA-AC-A23H-01A-11R-A156-13	TCGA-E9-A1N4-11A-33R-A14M-07	TCGA-E2-A158-01A-11R-A12D-07
TCGA-AC-A2FB	TCGA-AC-A2FB-11A-13R-A17A-13	TCGA-AC-A2FB-01A-11R-A17A-13	TCGA-E9-A1RD-11A-33R-A157-07	TCGA-BH-A1EO-01A-11R-A137-07
TCGA-BH-A0AZ	TCGA-BH-A0AZ-11A-22R-A12O-13	TCGA-BH-A0AZ-01A-21R-A12O-13	TCGA-E2-A1IG-11A-22R-A144-07	TCGA-BH-A18M-01A-11R-A12D-07
TCGA-BH-A0B5	TCGA-BH-A0B5-11A-23R-A12O-13	TCGA-BH-A0B5-01A-11R-A12O-13	TCGA-BH-A18L-11A-42R-A12D-07	TCGA-BH-A0C3-01A-21R-A12P-07
TCGA-BH-A0B7	TCGA-BH-A0B7-11A-34R-A114-13	TCGA-BH-A0B7-01A-12R-A114-13	TCGA-BH-A18U-11A-23R-A12D-07	TCGA-BH-A18K-01A-11R-A12D-07
TCGA-BH-A0BS	TCGA-BH-A0BS-11A-11R-A12O-13	TCGA-BH-A0BS-01A-11R-A12O-13	TCGA-BH-A1EN-11A-23R-A13Q-07	TCGA-BH-A1FM-01A-11R-A13Q-07
TCGA-BH-A0BT	TCGA-BH-A0BT-11A-21R-A12O-13	TCGA-BH-A0BT-01A-11R-A12O-13	TCGA-BH-A1F0-11B-23R-A137-07	TCGA-BH-A1ET-01A-11R-A137-07
TCGA-BH-A0BW	TCGA-BH-A0BW-11A-12R-A114-13	TCGA-BH-A0BW-01A-11R-A114-13	TCGA-E9-A1N9-11A-71R-A14D-07	TCGA-BH-A1FJ-01A-11R-A13Q-07
TCGA-BH-A0BZ	TCGA-BH-A0BZ-11A-61R-A12O-13	TCGA-BH-A0BZ-01A-31R-A12O-13	TCGA-BH-A1FN-11A-34R-A13Q-07	TCGA-E9-A1RF-01A-11R-A157-07
TCGA-BH-A0C3	TCGA-BH-A0C3-11A-23R-A12O-13	TCGA-BH-A0C3-01A-21R-A12O-13	TCGA-BH-A1EW-11B-33R-A137-07	TCGA-BH-A18U-01A-21R-A12D-07
TCGA-BH-A0DD	TCGA-BH-A0DD-11A-23R-A12O-13	TCGA-BH-A0DD-01A-31R-A12O-13	TCGA-BH-A0H5-11A-62R-A115-07	TCGA-BH-A0B5-01A-11R-A12P-07
TCGA-BH-A0DG	TCGA-BH-A0DG-11A-43R-A12O-13	TCGA-BH-A0DG-01A-21R-A12O-13	TCGA-BH-A1FE-11B-14R-A13Q-07	TCGA-BH-A0H5-01A-21R-A115-07
TCGA-BH-A0DL	TCGA-BH-A0DL-11A-13R-A114-13	TCGA-BH-A0DL-01A-11R-A114-13	TCGA-BH-A0BS-11A-11R-A12P-07	TCGA-BH-A1EU-01A-11R-A137-07
TCGA-BH-A0DO	TCGA-BH-A0DO-11A-22R-A12C-13	TCGA-BH-A0DO-01B-11R-A12C-13	TCGA-E2-A1LB-11A-22R-A144-07	TCGA-AC-A2FB-01A-11R-A17B-07
TCGA-BH-A0DT	TCGA-BH-A0DT-11A-12R-A12C-13	TCGA-BH-A0DT-01A-21R-A12C-13	TCGA-BH-A1F8-11B-21R-A13Q-07	TCGA-BH-A1FU-01A-11R-A14D-07
TCGA-BH-A0DV	TCGA-BH-A0DV-11A-22R-A12O-13	TCGA-BH-A0DV-01A-21R-A12O-13	TCGA-BH-A0DT-11A-12R-A12D-07	TCGA-BH-A1FG-01A-11R-A13Q-07
TCGA-BH-A0H5	TCGA-BH-A0H5-11A-62R-A114-13	TCGA-BH-A0H5-01A-21R-A114-13	TCGA-AC-A23H-11A-12R-A157-07	TCGA-BH-A1EN-01A-11R-A13Q-07
TCGA-BH-A0HA	TCGA-BH-A0HA-11A-31R-A12O-13	TCGA-BH-A0HA-01A-11R-A12O-13	TCGA-E9-A1NF-11A-73R-A14D-07	TCGA-E2-A1LB-01A-11R-A144-07
TCGA-BH-A18J	TCGA-BH-A18J-11A-31R-A12C-13	TCGA-BH-A18J-01A-11R-A12C-13	TCGA-BH-A1FU-11A-23R-A14D-07	TCGA-E9-A1RD-01A-11R-A157-07
TCGA-BH-A18K	TCGA-BH-A18K-11A-13R-A12C-13	TCGA-BH-A18K-01A-11R-A12C-13	TCGA-BH-A1FJ-11B-42R-A13Q-07	TCGA-BH-A1FC-01A-11R-A13Q-07
TCGA-BH-A18L	TCGA-BH-A18L-11A-42R-A12C-13	TCGA-BH-A18L-01A-32R-A12C-13	TCGA-BH-A0DG-11A-43R-A12P-07	TCGA-BH-A0DG-01A-21R-A12P-07
TCGA-BH-A18M	TCGA-BH-A18M-11A-33R-A12C-13	TCGA-BH-A18M-01A-11R-A12C-13	TCGA-BH-A0BW-11A-12R-A115-07	TCGA-BH-A204-01A-11R-A157-07
TCGA-BH-A18N	TCGA-BH-A18N-11A-43R-A12C-13	TCGA-BH-A18N-01A-11R-A12C-13	TCGA-BH-A0BZ-11A-61R-A12P-07	TCGA-BH-A203-01A-12R-A169-07
TCGA-BH-A18P	TCGA-BH-A18P-11A-43R-A12C-13	TCGA-BH-A18P-01A-11R-A12C-13	TCGA-BH-A1ET-11B-23R-A137-07	TCGA-E9-A1RC-01A-11R-A157-07
TCGA-BH-A18Q	TCGA-BH-A18Q-11A-34R-A12C-13	TCGA-BH-A18Q-01A-12R-A12C-13	TCGA-BH-A1FH-11B-42R-A13Q-07	TCGA-BH-A0AZ-01A-21R-A12P-07
TCGA-BH-A18R	TCGA-BH-A18R-11A-42R-A12C-13	TCGA-BH-A18R-01A-11R-A12C-13	TCGA-BH-A0B5-11A-23R-A12P-07	TCGA-BH-A209-01A-11R-A157-07
TCGA-BH-A18S	TCGA-BH-A18S-11A-43R-A12C-13	TCGA-BH-A18S-01A-11R-A12C-13	TCGA-BH-A18K-11A-13R-A12D-07	TCGA-BH-A18S-01A-11R-A12D-07
TCGA-BH-A18U	TCGA-BH-A18U-11A-23R-A12C-13	TCGA-BH-A18U-01A-21R-A12C-13	TCGA-BH-A0DD-11A-23R-A12P-07	TCGA-E2-A1LS-01A-12R-A157-07
TCGA-BH-A1EN	TCGA-BH-A1EN-11A-23R-A13P-13	TCGA-BH-A1EN-01A-11R-A13P-13	TCGA-BH-A1EU-11A-23R-A137-07	TCGA-BH-A18L-01A-32R-A12D-07
TCGA-BH-A1EO	TCGA-BH-A1EO-11A-31R-A136-13	TCGA-BH-A1EO-01A-11R-A136-13	TCGA-E2-A153-11A-31R-A12D-07	TCGA-E9-A1N9-01A-11R-A14D-07
TCGA-BH-A1ET	TCGA-BH-A1ET-11B-23R-A136-13	TCGA-BH-A1ET-01A-11R-A136-13	TCGA-E2-A158-11A-22R-A12D-07	TCGA-BH-A1FE-01A-11R-A13Q-07
TCGA-BH-A1EU	TCGA-BH-A1EU-11A-23R-A136-13	TCGA-BH-A1EU-01A-11R-A136-13	TCGA-BH-A1EO-11A-31R-A137-07	TCGA-E2-A15I-01A-21R-A137-07
TCGA-BH-A1EV	TCGA-BH-A1EV-11A-24R-A136-13	TCGA-BH-A1EV-01A-11R-A136-13	TCGA-E9-A1RC-11A-33R-A157-07	TCGA-BH-A0BZ-01A-31R-A12P-07
TCGA-BH-A1EW	TCGA-BH-A1EW-11B-33R-A136-13	TCGA-BH-A1EW-01A-11R-A136-13	TCGA-BH-A1FM-11B-23R-A13Q-07	TCGA-E2-A1IG-01A-11R-A144-07
TCGA-BH-A1F0	TCGA-BH-A1F0-11B-23R-A136-13	TCGA-BH-A1F0-01A-11R-A136-13	TCGA-BH-A1FC-11A-32R-A13Q-07	TCGA-BH-A0DT-01A-21R-A12D-07
TCGA-BH-A1F2	TCGA-BH-A1F2-11A-32R-A13P-13	TCGA-BH-A1F2-01A-31R-A13P-13	TCGA-BH-A0DO-11A-22R-A12D-07	TCGA-E2-A15M-01A-11R-A12D-07
TCGA-BH-A1F8	TCGA-BH-A1F8-11B-21R-A13P-13	TCGA-BH-A1F8-01A-11R-A13P-13	TCGA-BH-A0AZ-11A-22R-A12P-07	TCGA-E9-A1N5-01A-11R-A14D-07
TCGA-BH-A1FC	TCGA-BH-A1FC-11A-32R-A13P-13	TCGA-BH-A1FC-01A-11R-A13P-13	TCGA-BH-A203-11A-42R-A169-07	TCGA-BH-A1EW-01A-11R-A137-07
TCGA-BH-A1FE	TCGA-BH-A1FE-11B-14R-A13P-13	TCGA-BH-A1FE-01A-11R-A13P-13	TCGA-E2-A1L7-11A-33R-A144-07	TCGA-BH-A18N-01A-11R-A12D-07
TCGA-BH-A1FG	TCGA-BH-A1FG-11B-12R-A13P-13	TCGA-BH-A1FG-01A-11R-A13P-13	TCGA-BH-A18J-11A-31R-A12D-07	TCGA-BH-A1F8-01A-11R-A13Q-07
TCGA-BH-A1FH	TCGA-BH-A1FH-11B-42R-A13P-13	TCGA-BH-A1FH-01A-12R-A13P-13	TCGA-E9-A1RF-11A-32R-A157-07	TCGA-BH-A208-01A-11R-A157-07
TCGA-BH-A1FJ	TCGA-BH-A1FJ-11B-42R-A13P-13	TCGA-BH-A1FJ-01A-11R-A13P-13	TCGA-BH-A0B7-11A-34R-A115-07	TCGA-E9-A1R7-01A-11R-A14M-07
TCGA-BH-A1FM	TCGA-BH-A1FM-11B-23R-A13P-13	TCGA-BH-A1FM-01A-11R-A13P-13	TCGA-BH-A0C3-11A-23R-A12P-07	TCGA-GI-A2C8-01A-11R-A16F-07
TCGA-BH-A1FN	TCGA-BH-A1FN-11A-34R-A13P-13	TCGA-BH-A1FN-01A-11R-A13P-13	TCGA-BH-A18Q-11A-34R-A12D-07	TCGA-BH-A1EV-01A-11R-A137-07
TCGA-BH-A1FU	TCGA-BH-A1FU-11A-23R-A14C-13	TCGA-BH-A1FU-01A-11R-A14C-13	TCGA-BH-A0HA-11A-31R-A12P-07	TCGA-BH-A1FH-01A-12R-A13Q-07
TCGA-BH-A203	TCGA-BH-A203-11A-42R-A168-13	TCGA-BH-A203-01A-12R-A168-13	TCGA-E9-A1NG-11A-52R-A14M-07	TCGA-BH-A1FN-01A-11R-A13Q-07
TCGA-BH-A204	TCGA-BH-A204-11A-53R-A156-13	TCGA-BH-A204-01A-11R-A156-13	TCGA-BH-A18S-11A-43R-A12D-07	TCGA-BH-A18Q-01A-12R-A12D-07
TCGA-BH-A208	TCGA-BH-A208-11A-51R-A156-13	TCGA-BH-A208-01A-11R-A156-13	TCGA-BH-A1F2-11A-32R-A13Q-07	TCGA-BH-A18P-01A-11R-A12D-07
TCGA-BH-A209	TCGA-BH-A209-11A-42R-A156-13	TCGA-BH-A209-01A-11R-A156-13	TCGA-BH-A1EV-11A-24R-A137-07	TCGA-A7-A13G-01A-11R-A13Q-07
TCGA-E2-A153	TCGA-E2-A153-11A-31R-A12C-13	TCGA-E2-A153-01A-12R-A12C-13	TCGA-BH-A0DL-11A-13R-A115-07	TCGA-E9-A1RB-01A-11R-A157-07
TCGA-E2-A158	TCGA-E2-A158-11A-22R-A12C-13	TCGA-E2-A158-01A-11R-A12C-13	TCGA-E9-A1NA-11A-33R-A144-07	TCGA-E9-A1NA-01A-11R-A144-07
TCGA-E2-A15I	TCGA-E2-A15I-11A-32R-A136-13	TCGA-E2-A15I-01A-21R-A136-13	TCGA-E2-A15M-11A-22R-A12D-07	TCGA-BH-A0DO-01B-11R-A12D-07
TCGA-E2-A15M	TCGA-E2-A15M-11A-22R-A12C-13	TCGA-E2-A15M-01A-11R-A12C-13	TCGA-E2-A1LS-11A-32R-A157-07	TCGA-BH-A0DD-01A-31R-A12P-07
TCGA-E2-A1IG	TCGA-E2-A1IG-11A-22R-A143-13	TCGA-E2-A1IG-01A-11R-A143-13	TCGA-BH-A0DV-11A-22R-A12P-07	TCGA-BH-A0B7-01A-12R-A115-07
TCGA-E2-A1L7	TCGA-E2-A1L7-11A-33R-A143-13	TCGA-E2-A1L7-01A-11R-A143-13	TCGA-E9-A1RH-11A-34R-A169-07	TCGA-E9-A1NG-01A-21R-A14M-07
TCGA-E2-A1LB	TCGA-E2-A1LB-11A-22R-A143-13	TCGA-E2-A1LB-01A-11R-A143-13	TCGA-A7-A13G-11A-51R-A13Q-07	TCGA-BH-A0HA-01A-11R-A12P-07
TCGA-E2-A1LS	TCGA-E2-A1LS-11A-32R-A156-13	TCGA-E2-A1LS-01A-12R-A156-13	TCGA-E9-A1RI-11A-41R-A169-07	TCGA-E9-A1NF-01A-11R-A14D-07
TCGA-E9-A1N4	TCGA-E9-A1N4-11A-33R-A14L-13	TCGA-E9-A1N4-01A-11R-A14L-13	TCGA-BH-A208-11A-51R-A157-07	TCGA-E9-A1RI-01A-11R-A169-07
TCGA-E9-A1N5	TCGA-E9-A1N5-11A-41R-A14C-13	TCGA-E9-A1N5-01A-11R-A14C-13	TCGA-BH-A204-11A-53R-A157-07	TCGA-BH-A0BT-01A-11R-A12P-07
TCGA-E9-A1N9	TCGA-E9-A1N9-11A-71R-A14C-13	TCGA-E9-A1N9-01A-11R-A14C-13	TCGA-GI-A2C8-11A-22R-A16F-07	TCGA-AC-A23H-01A-11R-A157-07
TCGA-E9-A1NA	TCGA-E9-A1NA-11A-33R-A143-13	TCGA-E9-A1NA-01A-11R-A143-13	TCGA-BH-A0BT-11A-21R-A12P-07	TCGA-E2-A1L7-01A-11R-A144-07
TCGA-E9-A1NF	TCGA-E9-A1NF-11A-73R-A14C-13	TCGA-E9-A1NF-01A-11R-A14C-13	TCGA-E9-A1N5-11A-41R-A14D-07	TCGA-BH-A18R-01A-11R-A12D-07
TCGA-E9-A1NG	TCGA-E9-A1NG-11A-52R-A14L-13	TCGA-E9-A1NG-01A-21R-A14L-13	TCGA-BH-A18N-11A-43R-A12D-07	TCGA-BH-A1F2-01A-31R-A13Q-07
TCGA-E9-A1R7	TCGA-E9-A1R7-11A-42R-A14L-13	TCGA-E9-A1R7-01A-11R-A14L-13	TCGA-E9-A1RB-11A-33R-A157-07	TCGA-E9-A1N4-01A-11R-A14M-07
TCGA-E9-A1RB	TCGA-E9-A1RB-11A-33R-A156-13	TCGA-E9-A1RB-01A-11R-A156-13	TCGA-E9-A1R7-11A-42R-A14M-07	TCGA-BH-A1F0-01A-11R-A137-07
TCGA-E9-A1RC	TCGA-E9-A1RC-11A-33R-A156-13	TCGA-E9-A1RC-01A-11R-A156-13	TCGA-AC-A2FB-11A-13R-A17B-07	TCGA-BH-A0BS-01A-11R-A12P-07
TCGA-E9-A1RD	TCGA-E9-A1RD-11A-33R-A156-13	TCGA-E9-A1RD-01A-11R-A156-13	TCGA-BH-A1FG-11B-12R-A13Q-07	TCGA-BH-A18J-01A-11R-A12D-07
TCGA-E9-A1RF	TCGA-E9-A1RF-11A-32R-A156-13	TCGA-E9-A1RF-01A-11R-A156-13	TCGA-BH-A18P-11A-43R-A12D-07	TCGA-BH-A0DL-01A-11R-A115-07
TCGA-E9-A1RH	TCGA-E9-A1RH-11A-34R-A168-13	TCGA-E9-A1RH-01A-21R-A168-13	TCGA-E2-A15I-11A-32R-A137-07	TCGA-BH-A0BW-01A-11R-A115-07
TCGA-E9-A1RI	TCGA-E9-A1RI-11A-41R-A168-13	TCGA-E9-A1RI-01A-11R-A168-13	TCGA-BH-A18R-11A-42R-A12D-07	TCGA-E9-A1RH-01A-21R-A169-07
TCGA-GI-A2C8	TCGA-GI-A2C8-11A-22R-A16E-13	TCGA-GI-A2C8-01A-11R-A16E-13	TCGA-BH-A18M-11A-33R-A12D-07	TCGA-E2-A153-01A-12R-A12D-07
