# Supplementary material for: Computational analysis identifies a sponge interaction network between long non-coding RNAs and messenger RNAs in human breast cancer
Source: BMC Syst Biol. 2014 Jul 17;8:83. doi: 10.1186/1752-0509-8-83 (PMC4113672; doi:10.1186/1752-0509-8-83)
Supplement: Additional file 17 — Table S13 — Annotation of miRNA/mRNA interactions from the normal breast MMI-network to predicted and validated miRNA targets. The table provides annotations of miRNA/mRNA interactions extracted from the normal breast MMI-network to miRNA target predictions from TargetScan and experimentally validated miRNA targets from miRTarbase. [file 1752-0509-8-83-S17.xls]

## Sheet: Sheet1
Entrez.Gene.ID	Gene.Symbol	UTRef.ID	UTRef.AC	RefSeq	UTR_len	UTRef_release	mirbase_miRNA_name	miRNA_name_in_network	mirbase_miRNA_ID	mirbase_miRNA_sequence	mirbase_release	occur.seed(2-to-7).mRNA	miRNA.family	Total.num.conserved.sites	Number.of.conserved.8mer.sites	Number.of.conserved.7mer.m8.sites	Number.of.conserved.7mer.1a.sites	Total.num.nonconserved.sites	Number.of.nonconserved.8mer.sites	Number.of.nonconserved.7mer.m8.sites	Number.of.nonconserved.7mer.1a.sites	Total.context.score	Aggregate.PCT	TargetScan_release	miRTarBase.ID	miRTarbase_release
10008	KCNE3	3HSAR054631	CR843791	NM_005472	2411	release 10	hsa-miR-452-5p	hsa-mir-452	MIMAT0001635	AACTGTTTGCAGAGGAAACTGA	Release 18	1	miR-452/4676-3p	0	0	0	0	0	0	0	0	0	0	release 6.2	NA	release 4.5
10009	ZBTB33	3HSAR052408	CR836205	NM_006777	2962	release 10	hsa-miR-141-3p	hsa-mir-141	MIMAT0000432	TAACACTGTCTGGTAAAGATGG	Release 18	1	miR-141/200a	0	0	0	0	1	0	0	1	-0.223	NULL	release 6.2	NA	release 4.5
10009	ZBTB33	3HSAR052408	CR836205	NM_006777	2962	release 10	hsa-miR-200a-3p	hsa-mir-200a	MIMAT0000682	TAACACTGTCTGGTAACGATGT	Release 18	1	miR-141/200a	1	0	1	0	1	0	0	1	-0.392	NULL	release 6.2	NA	release 4.5
100130311	C17orf107	3HSAR033900	CR637127	NM_001145536	2399	release 10	hsa-miR-205-5p	hsa-mir-205	MIMAT0000266	TCCTTCATTCCACCGGAGTCTG	Release 18	1	miR-205/205ab	0	0	0	0	0	0	0	0	0	0	release 6.2	NA	release 4.5
100130311	C17orf107	3HSAR033900	CR637127	NM_001145536	2399	release 10	hsa-miR-31-5p	hsa-mir-31	MIMAT0000089	AGGCAAGATGCTGGCATAGCT	Release 18	1	miR-31	0	0	0	0	0	0	0	0	0	0	release 6.2	NA	release 4.5
100130311	C17orf107	3HSAR033900	CR637127	NM_001145536	2399	release 10	hsa-miR-375	hsa-mir-375	MIMAT0000728	TTTGTTCGTTCGGCTCGCGTGA	Release 18	1	miR-375	0	0	0	0	0	0	0	0	0	0	release 6.2	NA	release 4.5
100131897	FAM196B	3HSAR058045	CR881608	NM_001129891	558	release 10	hsa-miR-141-3p	hsa-mir-141	MIMAT0000432	TAACACTGTCTGGTAAAGATGG	Release 18	1	miR-141/200a	0	0	0	0	0	0	0	0	0	0	release 6.2	NA	release 4.5
100131897	FAM196B	3HSAR058045	CR881608	NM_001129891	558	release 10	hsa-miR-200a-3p	hsa-mir-200a	MIMAT0000682	TAACACTGTCTGGTAACGATGT	Release 18	1	miR-141/200a	0	0	0	0	0	0	0	0	0	0	release 6.2	NA	release 4.5
100131897	FAM196B	3HSAR058045	CR881608	NM_001129891	558	release 10	hsa-miR-31-5p	hsa-mir-31	MIMAT0000089	AGGCAAGATGCTGGCATAGCT	Release 18	1	miR-31	0	0	0	0	0	0	0	0	0	0	release 6.2	NA	release 4.5
100133941	CD24	3HSAR039801	CR691433	NM_013230	1826	release 10	hsa-miR-135b-5p	hsa-mir-135b	MIMAT0000758	TATGGCTTTTCATTCCTATGTGA	Release 18	1	miR-135ab/135a-5p	0	0	0	0	1	0	0	1	-0.04	NULL	release 6.2	NA	release 4.5
100133941	CD24	3HSAR039801	CR691433	NM_013230	1826	release 10	hsa-miR-181c-5p	hsa-mir-181c	MIMAT0000258	AACATTCAACCTGTCGGTGAGT	Release 18	1	miR-181abcd/4262	0	0	0	0	1	0	1	0	-0.229	NULL	release 6.2	NA	release 4.5
100133941	CD24	3HSAR039801	CR691433	NM_013230	1826	release 10	hsa-miR-200b-3p	hsa-mir-200b	MIMAT0000318	TAATACTGCCTGGTAATGATGA	Release 18	1	miR-200bc/429/548a	0	0	0	0	1	0	1	0	-0.085	NULL	release 6.2	NA	release 4.5
100133941	CD24	3HSAR039801	CR691433	NM_013230	1826	release 10	hsa-miR-200c-3p	hsa-mir-200c	MIMAT0000617	TAATACTGCCGGGTAATGATGGA	Release 18	1	miR-200bc/429/548a	0	0	0	0	1	1	0	0	-0.462	NULL	release 6.2	NA	release 4.5
100133941	CD24	3HSAR039801	CR691433	NM_013230	1826	release 10	hsa-miR-205-5p	hsa-mir-205	MIMAT0000266	TCCTTCATTCCACCGGAGTCTG	Release 18	2	miR-205/205ab	0	0	0	0	1	0	0	1	-0.1	0	release 6.2	NA	release 4.5
100133941	CD24	3HSAR039801	CR691433	NM_013230	1826	release 10	hsa-miR-375	hsa-mir-375	MIMAT0000728	TTTGTTCGTTCGGCTCGCGTGA	Release 18	1	miR-375	0	0	0	0	1	0	0	1	-0.076	0.072	release 6.2	NA	release 4.5
10018	BCL2L11	3HSAR055020	CR845099	NM_006538	4214	release 10	hsa-miR-141-3p	hsa-mir-141	MIMAT0000432	TAACACTGTCTGGTAAAGATGG	Release 18	1	miR-141/200a	0	0	0	0	2	0	1	1	-0.23	NULL	release 6.2	NA	release 4.5
10018	BCL2L11	3HSAR055020	CR845099	NM_006538	4214	release 10	hsa-miR-181c-5p	hsa-mir-181c	MIMAT0000258	AACATTCAACCTGTCGGTGAGT	Release 18	1	miR-181abcd/4262	0	0	0	0	2	1	1	0	-0.377	NULL	release 6.2	NA	release 4.5
10018	BCL2L11	3HSAR055020	CR845099	NM_006538	4214	release 10	hsa-miR-200a-3p	hsa-mir-200a	MIMAT0000682	TAACACTGTCTGGTAACGATGT	Release 18	1	miR-141/200a	0	0	0	0	2	1	0	1	-0.052	NULL	release 6.2	NA	release 4.5
10018	BCL2L11	3HSAR055020	CR845099	NM_006538	4214	release 10	hsa-miR-200b-3p	hsa-mir-200b	MIMAT0000318	TAATACTGCCTGGTAATGATGA	Release 18	5	miR-200bc/429/548a	0	0	0	0	1	0	0	1	-0.01	NULL	release 6.2	NA	release 4.5
10018	BCL2L11	3HSAR055020	CR845099	NM_006538	4214	release 10	hsa-miR-200c-3p	hsa-mir-200c	MIMAT0000617	TAATACTGCCGGGTAATGATGGA	Release 18	5	miR-200bc/429/548a	0	0	0	0	2	0	1	1	-0.045	NULL	release 6.2	NA	release 4.5
10018	BCL2L11	3HSAR055020	CR845099	NM_006538	4214	release 10	hsa-miR-375	hsa-mir-375	MIMAT0000728	TTTGTTCGTTCGGCTCGCGTGA	Release 18	1	miR-375	0	0	0	0	1	1	0	0	-0.032	NULL	release 6.2	MIRT019675	release 4.5
1001	CDH3	3HSAR046120	CR730480	NM_001793	654	release 10	hsa-miR-181c-5p	hsa-mir-181c	MIMAT0000258	AACATTCAACCTGTCGGTGAGT	Release 18	1	miR-181abcd/4262	0	0	0	0	0	0	0	0	0	0	release 6.2	NA	release 4.5
1001	CDH3	3HSAR046120	CR730480	NM_001793	654	release 10	hsa-miR-205-5p	hsa-mir-205	MIMAT0000266	TCCTTCATTCCACCGGAGTCTG	Release 18	1	miR-205/205ab	0	0	0	0	0	0	0	0	0	0	release 6.2	NA	release 4.5
1003	CDH5	3HSAR039540	CR689860	NM_001795	1617	release 10	hsa-miR-22-3p	hsa-mir-22	MIMAT0000077	AAGCTGCCAGTTGAAGAACTGT	Release 18	1	miR-22/22-3p	0	0	0	0	0	0	0	0	0	0	release 6.2	NA	release 4.5
10040	TOM1L1	3HSAR055048	CR845178	NM_005486	734	release 10	hsa-miR-135b-5p	hsa-mir-135b	MIMAT0000758	TATGGCTTTTCATTCCTATGTGA	Release 18	1	miR-135ab/135a-5p	0	0	0	0	0	0	0	0	0	0	release 6.2	NA	release 4.5
10040	TOM1L1	3HSAR055048	CR845178	NM_005486	734	release 10	hsa-miR-181c-5p	hsa-mir-181c	MIMAT0000258	AACATTCAACCTGTCGGTGAGT	Release 18	2	miR-181abcd/4262	0	0	0	0	0	0	0	0	0	0	release 6.2	NA	release 4.5
10040	TOM1L1	3HSAR055048	CR845178	NM_005486	734	release 10	hsa-miR-22-3p	hsa-mir-22	MIMAT0000077	AAGCTGCCAGTTGAAGAACTGT	Release 18	1	miR-22/22-3p	0	0	0	0	0	0	0	0	0	0	release 6.2	NA	release 4.5
10040	TOM1L1	3HSAR055048	CR845178	NM_005486	734	release 10	hsa-miR-375	hsa-mir-375	MIMAT0000728	TTTGTTCGTTCGGCTCGCGTGA	Release 18	1	miR-375	0	0	0	0	0	0	0	0	0	0	release 6.2	NA	release 4.5
10052	GJC1	3HSAR061836	CR914689	NM_005497	6179	release 10	hsa-miR-135b-5p	hsa-mir-135b	MIMAT0000758	TATGGCTTTTCATTCCTATGTGA	Release 18	3	miR-135ab/135a-5p	0	0	0	0	0	0	0	0	0	0	release 6.2	NA	release 4.5
10052	GJC1	3HSAR061836	CR914689	NM_005497	6179	release 10	hsa-miR-215	hsa-mir-215	MIMAT0000272	ATGACCTATGAATTGACAGAC	Release 18	5	miR-192/215	0	0	0	0	0	0	0	0	0	0	release 6.2	NA	release 4.5
10052	GJC1	3HSAR061836	CR914689	NM_005497	6179	release 10	hsa-miR-652-3p	hsa-mir-652	MIMAT0003322	AATGGCGCCACTAGGGTTGTG	Release 18	1	miR-652	0	0	0	0	0	0	0	0	0	0	release 6.2	NA	release 4.5
10060	ABCC9	3HSAR058848	CR884921	NM_020297	3655	release 10	hsa-miR-141-3p	hsa-mir-141	MIMAT0000432	TAACACTGTCTGGTAAAGATGG	Release 18	1	miR-141/200a	0	0	0	0	2	0	2	0	-0.069	NULL	release 6.2	NA	release 4.5
10060	ABCC9	3HSAR058848	CR884921	NM_020297	3655	release 10	hsa-miR-200a-3p	hsa-mir-200a	MIMAT0000682	TAACACTGTCTGGTAACGATGT	Release 18	1	miR-141/200a	0	0	0	0	2	1	1	0	-0.338	NULL	release 6.2	NA	release 4.5
10079	ATP9A	3HSAR053100	CR838730	NM_006045	4436	release 10	hsa-miR-135b-5p	hsa-mir-135b	MIMAT0000758	TATGGCTTTTCATTCCTATGTGA	Release 18	3	miR-135ab/135a-5p	0	0	0	0	0	0	0	0	0	0	release 6.2	NA	release 4.5
10079	ATP9A	3HSAR053100	CR838730	NM_006045	4436	release 10	hsa-miR-215	hsa-mir-215	MIMAT0000272	ATGACCTATGAATTGACAGAC	Release 18	3	miR-192/215	0	0	0	0	0	0	0	0	0	0	release 6.2	NA	release 4.5
10079	ATP9A	3HSAR053100	CR838730	NM_006045	4436	release 10	hsa-miR-224-5p	hsa-mir-224	MIMAT0000281	CAAGTCACTAGTGGTTCCGTT	Release 18	3	miR-224	0	0	0	0	0	0	0	0	0	0	release 6.2	NA	release 4.5
10079	ATP9A	3HSAR053100	CR838730	NM_006045	4436	release 10	hsa-miR-652-3p	hsa-mir-652	MIMAT0003322	AATGGCGCCACTAGGGTTGTG	Release 18	2	miR-652	0	0	0	0	0	0	0	0	0	0	release 6.2	NA	release 4.5
10098	TSPAN5	3HSAR058559	CR883696	NM_005723	2155	release 10	hsa-miR-135b-5p	hsa-mir-135b	MIMAT0000758	TATGGCTTTTCATTCCTATGTGA	Release 18	1	miR-135ab/135a-5p	0	0	0	0	0	0	0	0	0	0	release 6.2	NA	release 4.5
10098	TSPAN5	3HSAR058559	CR883696	NM_005723	2155	release 10	hsa-miR-141-3p	hsa-mir-141	MIMAT0000432	TAACACTGTCTGGTAAAGATGG	Release 18	1	miR-141/200a	0	0	0	0	0	0	0	0	0	0	release 6.2	NA	release 4.5
10098	TSPAN5	3HSAR058559	CR883696	NM_005723	2155	release 10	hsa-miR-200a-3p	hsa-mir-200a	MIMAT0000682	TAACACTGTCTGGTAACGATGT	Release 18	1	miR-141/200a	0	0	0	0	0	0	0	0	0	0	release 6.2	NA	release 4.5
10098	TSPAN5	3HSAR058559	CR883696	NM_005723	2155	release 10	hsa-miR-205-5p	hsa-mir-205	MIMAT0000266	TCCTTCATTCCACCGGAGTCTG	Release 18	1	miR-205/205ab	0	0	0	0	0	0	0	0	0	0	release 6.2	NA	release 4.5
10099	TSPAN3	3HSAR036263	CR651093	NM_005724	2818	release 10	hsa-miR-22-3p	hsa-mir-22	MIMAT0000077	AAGCTGCCAGTTGAAGAACTGT	Release 18	3	miR-22/22-3p	0	0	0	0	1	0	1	0	-0.077	NULL	release 6.2	NA	release 4.5
1010	CDH12	3HSAR044144	CR718079	NM_004061	873	release 10	hsa-miR-141-3p	hsa-mir-141	MIMAT0000432	TAACACTGTCTGGTAAAGATGG	Release 18	1	miR-141/200a	0	0	0	0	0	0	0	0	0	0	release 6.2	NA	release 4.5
1010	CDH12	3HSAR044144	CR718079	NM_004061	873	release 10	hsa-miR-200a-3p	hsa-mir-200a	MIMAT0000682	TAACACTGTCTGGTAACGATGT	Release 18	1	miR-141/200a	0	0	0	0	0	0	0	0	0	0	release 6.2	NA	release 4.5
10110	SGK2	3HSAR034942	CR645160	NM_170693	617	release 10	hsa-miR-215	hsa-mir-215	MIMAT0000272	ATGACCTATGAATTGACAGAC	Release 18	1	miR-192/215	0	0	0	0	0	0	0	0	0	0	release 6.2	NA	release 4.5
10110	SGK2	3HSAR034942	CR645160	NM_170693	617	release 10	hsa-miR-224-5p	hsa-mir-224	MIMAT0000281	CAAGTCACTAGTGGTTCCGTT	Release 18	1	miR-224	0	0	0	0	0	0	0	0	0	0	release 6.2	NA	release 4.5
10121	ACTR1A	3HSAR038267	CR660148	NM_005736	1634	release 10	hsa-miR-22-3p	hsa-mir-22	MIMAT0000077	AAGCTGCCAGTTGAAGAACTGT	Release 18	1	miR-22/22-3p	0	0	0	0	0	0	0	0	0	0	release 6.2	NA	release 4.5
10123	ARL4C	3HSAR036487	CR652100	NM_005737	2967	release 10	hsa-miR-141-3p	hsa-mir-141	MIMAT0000432	TAACACTGTCTGGTAAAGATGG	Release 18	1	miR-141/200a	0	0	0	0	0	0	0	0	0	0	release 6.2	NA	release 4.5
10123	ARL4C	3HSAR036487	CR652100	NM_005737	2967	release 10	hsa-miR-181c-5p	hsa-mir-181c	MIMAT0000258	AACATTCAACCTGTCGGTGAGT	Release 18	1	miR-181abcd/4262	0	0	0	0	0	0	0	0	0	0	release 6.2	NA	release 4.5
10123	ARL4C	3HSAR036487	CR652100	NM_005737	2967	release 10	hsa-miR-200a-3p	hsa-mir-200a	MIMAT0000682	TAACACTGTCTGGTAACGATGT	Release 18	1	miR-141/200a	0	0	0	0	0	0	0	0	0	0	release 6.2	NA	release 4.5
10123	ARL4C	3HSAR036487	CR652100	NM_005737	2967	release 10	hsa-miR-200b-3p	hsa-mir-200b	MIMAT0000318	TAATACTGCCTGGTAATGATGA	Release 18	1	miR-200bc/429/548a	0	0	0	0	0	0	0	0	0	0	release 6.2	NA	release 4.5
10123	ARL4C	3HSAR036487	CR652100	NM_005737	2967	release 10	hsa-miR-200c-3p	hsa-mir-200c	MIMAT0000617	TAATACTGCCGGGTAATGATGGA	Release 18	1	miR-200bc/429/548a	0	0	0	0	0	0	0	0	0	0	release 6.2	NA	release 4.5
10123	ARL4C	3HSAR036487	CR652100	NM_005737	2967	release 10	hsa-miR-375	hsa-mir-375	MIMAT0000728	TTTGTTCGTTCGGCTCGCGTGA	Release 18	1	miR-375	0	0	0	0	0	0	0	0	0	0	release 6.2	NA	release 4.5
10125	RASGRP1	3HSAR057261	CR879135	NM_005739	2453	release 10	hsa-miR-141-3p	hsa-mir-141	MIMAT0000432	TAACACTGTCTGGTAAAGATGG	Release 18	1	miR-141/200a	0	0	0	0	0	0	0	0	0	0	release 6.2	NA	release 4.5
10125	RASGRP1	3HSAR057261	CR879135	NM_005739	2453	release 10	hsa-miR-200a-3p	hsa-mir-200a	MIMAT0000682	TAACACTGTCTGGTAACGATGT	Release 18	1	miR-141/200a	0	0	0	0	0	0	0	0	0	0	release 6.2	NA	release 4.5
10125	RASGRP1	3HSAR057261	CR879135	NM_005739	2453	release 10	hsa-miR-200b-3p	hsa-mir-200b	MIMAT0000318	TAATACTGCCTGGTAATGATGA	Release 18	2	miR-200bc/429/548a	0	0	0	0	0	0	0	0	0	0	release 6.2	NA	release 4.5
10125	RASGRP1	3HSAR057261	CR879135	NM_005739	2453	release 10	hsa-miR-200c-3p	hsa-mir-200c	MIMAT0000617	TAATACTGCCGGGTAATGATGGA	Release 18	2	miR-200bc/429/548a	0	0	0	0	0	0	0	0	0	0	release 6.2	NA	release 4.5
10127	ZNF263	3HSAR018198	CR442801	NM_005741	902	release 10	hsa-miR-135b-5p	hsa-mir-135b	MIMAT0000758	TATGGCTTTTCATTCCTATGTGA	Release 18	1	miR-135ab/135a-5p	0	0	0	0	0	0	0	0	0	0	release 6.2	NA	release 4.5
10127	ZNF263	3HSAR018198	CR442801	NM_005741	902	release 10	hsa-miR-205-5p	hsa-mir-205	MIMAT0000266	TCCTTCATTCCACCGGAGTCTG	Release 18	1	miR-205/205ab	0	0	0	0	0	0	0	0	0	0	release 6.2	NA	release 4.5
10127	ZNF263	3HSAR018198	CR442801	NM_005741	902	release 10	hsa-miR-22-3p	hsa-mir-22	MIMAT0000077	AAGCTGCCAGTTGAAGAACTGT	Release 18	1	miR-22/22-3p	0	0	0	0	0	0	0	0	0	0	release 6.2	NA	release 4.5
10127	ZNF263	3HSAR018198	CR442801	NM_005741	902	release 10	hsa-miR-378a-5p	hsa-mir-378	MIMAT0000731	CTCCTGACTCCAGGTCCTGTGT	Release 18	1	NA	NA	NA	NA	NA	NA	NA	NA	NA	NA	NA	release 6.2	NA	release 4.5
10133	OPTN	3HSAR025637	CR462039	NM_001008211	1410	release 10	hsa-miR-22-3p	hsa-mir-22	MIMAT0000077	AAGCTGCCAGTTGAAGAACTGT	Release 18	2	miR-22/22-3p	0	0	0	0	0	0	0	0	0	0	release 6.2	NA	release 4.5
10137	RBM12	3HSAR034264	CR640676	NM_152838	3569	release 10	hsa-miR-200a-3p	hsa-mir-200a	MIMAT0000682	TAACACTGTCTGGTAACGATGT	Release 18	2	miR-141/200a	0	0	0	0	0	0	0	0	0	0	release 6.2	NA	release 4.5
10137	RBM12	3HSAR034264	CR640676	NM_152838	3569	release 10	hsa-miR-200b-3p	hsa-mir-200b	MIMAT0000318	TAATACTGCCTGGTAATGATGA	Release 18	2	miR-200bc/429/548a	0	0	0	0	0	0	0	0	0	0	release 6.2	NA	release 4.5
10137	RBM12	3HSAR034264	CR640676	NM_152838	3569	release 10	hsa-miR-200c-3p	hsa-mir-200c	MIMAT0000617	TAATACTGCCGGGTAATGATGGA	Release 18	2	miR-200bc/429/548a	0	0	0	0	0	0	0	0	0	0	release 6.2	NA	release 4.5
10152	ABI2	3HSAR027397	CR467471	NM_005759	4817	release 10	hsa-miR-181c-5p	hsa-mir-181c	MIMAT0000258	AACATTCAACCTGTCGGTGAGT	Release 18	2	miR-181abcd/4262	0	0	0	0	1	0	0	1	-0.098	NULL	release 6.2	NA	release 4.5
10152	ABI2	3HSAR027397	CR467471	NM_005759	4817	release 10	hsa-miR-200b-3p	hsa-mir-200b	MIMAT0000318	TAATACTGCCTGGTAATGATGA	Release 18	3	miR-200bc/429/548a	0	0	0	0	2	0	2	0	-0.04	NULL	release 6.2	NA	release 4.5
10152	ABI2	3HSAR027397	CR467471	NM_005759	4817	release 10	hsa-miR-200c-3p	hsa-mir-200c	MIMAT0000617	TAATACTGCCGGGTAATGATGGA	Release 18	3	miR-200bc/429/548a	2	0	1	1	0	0	0	0	-0.096	NULL	release 6.2	NA	release 4.5
10152	ABI2	3HSAR027397	CR467471	NM_005759	4817	release 10	hsa-miR-205-5p	hsa-mir-205	MIMAT0000266	TCCTTCATTCCACCGGAGTCTG	Release 18	3	miR-205/205ab	0	0	0	0	1	0	0	1	-0.012	NULL	release 6.2	NA	release 4.5
10152	ABI2	3HSAR027397	CR467471	NM_005759	4817	release 10	hsa-miR-22-3p	hsa-mir-22	MIMAT0000077	AAGCTGCCAGTTGAAGAACTGT	Release 18	1	miR-22/22-3p	0	0	0	0	0	0	0	0	0	0	release 6.2	NA	release 4.5
10152	ABI2	3HSAR027397	CR467471	NM_005759	4817	release 10	hsa-miR-31-5p	hsa-mir-31	MIMAT0000089	AGGCAAGATGCTGGCATAGCT	Release 18	2	miR-31	0	0	0	0	0	0	0	0	0	0	release 6.2	NA	release 4.5
10152	ABI2	3HSAR027397	CR467471	NM_005759	4817	release 10	hsa-miR-375	hsa-mir-375	MIMAT0000728	TTTGTTCGTTCGGCTCGCGTGA	Release 18	3	miR-375	0	0	0	0	1	1	0	0	-0.03	NULL	release 6.2	MIRT019960	release 4.5
10152	ABI2	3HSAR027397	CR467471	NM_005759	4817	release 10	hsa-miR-378a-5p	hsa-mir-378	MIMAT0000731	CTCCTGACTCCAGGTCCTGTGT	Release 18	2	NA	NA	NA	NA	NA	NA	NA	NA	NA	NA	NA	release 6.2	NA	release 4.5
10160	FARP1	3HSAR054528	CR843424	NM_005766	1452	release 10	hsa-miR-141-3p	hsa-mir-141	MIMAT0000432	TAACACTGTCTGGTAAAGATGG	Release 18	1	miR-141/200a	0	0	0	0	1	0	1	0	-0.274	NULL	release 6.2	NA	release 4.5
10160	FARP1	3HSAR054528	CR843424	NM_005766	1452	release 10	hsa-miR-200a-3p	hsa-mir-200a	MIMAT0000682	TAACACTGTCTGGTAACGATGT	Release 18	1	miR-141/200a	0	0	0	0	1	0	1	0	-0.203	NULL	release 6.2	NA	release 4.5
10160	FARP1	3HSAR054528	CR843424	NM_005766	1452	release 10	hsa-miR-200b-3p	hsa-mir-200b	MIMAT0000318	TAATACTGCCTGGTAATGATGA	Release 18	1	miR-200bc/429/548a	0	0	0	0	1	0	1	0	-0.158	NULL	release 6.2	NA	release 4.5
10160	FARP1	3HSAR054528	CR843424	NM_005766	1452	release 10	hsa-miR-200c-3p	hsa-mir-200c	MIMAT0000617	TAATACTGCCGGGTAATGATGGA	Release 18	1	miR-200bc/429/548a	0	0	0	0	1	0	0	1	-0.177	NULL	release 6.2	NA	release 4.5
10166	SLC25A15	3HSAR037941	CR658681	NM_014252	2793	release 10	hsa-miR-141-3p	hsa-mir-141	MIMAT0000432	TAACACTGTCTGGTAAAGATGG	Release 18	4	miR-141/200a	0	0	0	0	0	0	0	0	0	0	release 6.2	NA	release 4.5
10166	SLC25A15	3HSAR037941	CR658681	NM_014252	2793	release 10	hsa-miR-200a-3p	hsa-mir-200a	MIMAT0000682	TAACACTGTCTGGTAACGATGT	Release 18	4	miR-141/200a	0	0	0	0	0	0	0	0	0	0	release 6.2	NA	release 4.5
1017	CDK2	3HSAR040599	CR697098	NM_052827	1159	release 10	hsa-miR-141-3p	hsa-mir-141	MIMAT0000432	TAACACTGTCTGGTAAAGATGG	Release 18	2	miR-141/200a	0	0	0	0	0	0	0	0	0	0	release 6.2	NA	release 4.5
1017	CDK2	3HSAR040599	CR697098	NM_052827	1159	release 10	hsa-miR-200a-3p	hsa-mir-200a	MIMAT0000682	TAACACTGTCTGGTAACGATGT	Release 18	2	miR-141/200a	0	0	0	0	0	0	0	0	0	0	release 6.2	NA	release 4.5
1017	CDK2	3HSAR040599	CR697098	NM_052827	1159	release 10	hsa-miR-200b-3p	hsa-mir-200b	MIMAT0000318	TAATACTGCCTGGTAATGATGA	Release 18	2	miR-200bc/429/548a	0	0	0	0	0	0	0	0	0	0	release 6.2	NA	release 4.5
1017	CDK2	3HSAR040599	CR697098	NM_052827	1159	release 10	hsa-miR-200c-3p	hsa-mir-200c	MIMAT0000617	TAATACTGCCGGGTAATGATGGA	Release 18	2	miR-200bc/429/548a	0	0	0	0	0	0	0	0	0	0	release 6.2	NA	release 4.5
1017	CDK2	3HSAR040599	CR697098	NM_052827	1159	release 10	hsa-miR-31-5p	hsa-mir-31	MIMAT0000089	AGGCAAGATGCTGGCATAGCT	Release 18	1	miR-31	0	0	0	0	0	0	0	0	0	0	release 6.2	NA	release 4.5
1017	CDK2	3HSAR040599	CR697098	NM_052827	1159	release 10	hsa-miR-375	hsa-mir-375	MIMAT0000728	TTTGTTCGTTCGGCTCGCGTGA	Release 18	1	miR-375	0	0	0	0	0	0	0	0	0	0	release 6.2	NA	release 4.5
10200	MPHOSPH6	3HSAR001458	CR395385	NM_005792	569	release 10	hsa-miR-200b-3p	hsa-mir-200b	MIMAT0000318	TAATACTGCCTGGTAATGATGA	Release 18	1	miR-200bc/429/548a	0	0	0	0	0	0	0	0	0	0	release 6.2	NA	release 4.5
10200	MPHOSPH6	3HSAR001458	CR395385	NM_005792	569	release 10	hsa-miR-200c-3p	hsa-mir-200c	MIMAT0000617	TAATACTGCCGGGTAATGATGGA	Release 18	1	miR-200bc/429/548a	0	0	0	0	0	0	0	0	0	0	release 6.2	NA	release 4.5
10205	MPZL2	3HSAR060954	CR912116	NM_005797	1830	release 10	hsa-miR-141-3p	hsa-mir-141	MIMAT0000432	TAACACTGTCTGGTAAAGATGG	Release 18	1	miR-141/200a	0	0	0	0	0	0	0	0	0	0	release 6.2	NA	release 4.5
10205	MPZL2	3HSAR060954	CR912116	NM_005797	1830	release 10	hsa-miR-200a-3p	hsa-mir-200a	MIMAT0000682	TAACACTGTCTGGTAACGATGT	Release 18	1	miR-141/200a	0	0	0	0	0	0	0	0	0	0	release 6.2	NA	release 4.5
10205	MPZL2	3HSAR060954	CR912116	NM_005797	1830	release 10	hsa-miR-200b-3p	hsa-mir-200b	MIMAT0000318	TAATACTGCCTGGTAATGATGA	Release 18	1	miR-200bc/429/548a	0	0	0	0	0	0	0	0	0	0	release 6.2	NA	release 4.5
10205	MPZL2	3HSAR060954	CR912116	NM_005797	1830	release 10	hsa-miR-200c-3p	hsa-mir-200c	MIMAT0000617	TAATACTGCCGGGTAATGATGGA	Release 18	1	miR-200bc/429/548a	0	0	0	0	0	0	0	0	0	0	release 6.2	NA	release 4.5
10205	MPZL2	3HSAR060954	CR912116	NM_005797	1830	release 10	hsa-miR-205-5p	hsa-mir-205	MIMAT0000266	TCCTTCATTCCACCGGAGTCTG	Release 18	1	miR-205/205ab	0	0	0	0	0	0	0	0	0	0	release 6.2	NA	release 4.5
10205	MPZL2	3HSAR060954	CR912116	NM_005797	1830	release 10	hsa-miR-375	hsa-mir-375	MIMAT0000728	TTTGTTCGTTCGGCTCGCGTGA	Release 18	1	miR-375	0	0	0	0	0	0	0	0	0	0	release 6.2	NA	release 4.5
10207	INADL	3HSAR045055	CR723458	NM_176877	2985	release 10	hsa-miR-141-3p	hsa-mir-141	MIMAT0000432	TAACACTGTCTGGTAAAGATGG	Release 18	1	miR-141/200a	0	0	0	0	0	0	0	0	0	0	release 6.2	NA	release 4.5
10207	INADL	3HSAR045055	CR723458	NM_176877	2985	release 10	hsa-miR-200a-3p	hsa-mir-200a	MIMAT0000682	TAACACTGTCTGGTAACGATGT	Release 18	1	miR-141/200a	0	0	0	0	0	0	0	0	0	0	release 6.2	NA	release 4.5
10207	INADL	3HSAR045055	CR723458	NM_176877	2985	release 10	hsa-miR-200b-3p	hsa-mir-200b	MIMAT0000318	TAATACTGCCTGGTAATGATGA	Release 18	1	miR-200bc/429/548a	0	0	0	0	0	0	0	0	0	0	release 6.2	NA	release 4.5
10207	INADL	3HSAR045055	CR723458	NM_176877	2985	release 10	hsa-miR-200c-3p	hsa-mir-200c	MIMAT0000617	TAATACTGCCGGGTAATGATGGA	Release 18	1	miR-200bc/429/548a	0	0	0	0	0	0	0	0	0	0	release 6.2	NA	release 4.5
10207	INADL	3HSAR045055	CR723458	NM_176877	2985	release 10	hsa-miR-205-5p	hsa-mir-205	MIMAT0000266	TCCTTCATTCCACCGGAGTCTG	Release 18	2	miR-205/205ab	0	0	0	0	0	0	0	0	0	0	release 6.2	NA	release 4.5
10207	INADL	3HSAR045055	CR723458	NM_176877	2985	release 10	hsa-miR-375	hsa-mir-375	MIMAT0000728	TTTGTTCGTTCGGCTCGCGTGA	Release 18	1	miR-375	0	0	0	0	0	0	0	0	0	0	release 6.2	NA	release 4.5
10217	CTDSPL	3HSAR057945	CR881333	NM_005808	3602	release 10	hsa-miR-22-3p	hsa-mir-22	MIMAT0000077	AAGCTGCCAGTTGAAGAACTGT	Release 18	1	miR-22/22-3p	0	0	0	0	0	0	0	0	0	0	release 6.2	NA	release 4.5
10238	DCAF7	3HSAR042266	CR709095	NM_005828	5107	release 10	hsa-miR-135b-5p	hsa-mir-135b	MIMAT0000758	TATGGCTTTTCATTCCTATGTGA	Release 18	2	miR-135ab/135a-5p	0	0	0	0	2	1	1	0	-0.069	NULL	release 6.2	NA	release 4.5
10238	DCAF7	3HSAR042266	CR709095	NM_005828	5107	release 10	hsa-miR-141-3p	hsa-mir-141	MIMAT0000432	TAACACTGTCTGGTAAAGATGG	Release 18	3	miR-141/200a	0	0	0	0	1	0	1	0	-0.096	NULL	release 6.2	NA	release 4.5
10238	DCAF7	3HSAR042266	CR709095	NM_005828	5107	release 10	hsa-miR-200a-3p	hsa-mir-200a	MIMAT0000682	TAACACTGTCTGGTAACGATGT	Release 18	3	miR-141/200a	0	0	0	0	1	0	0	1	-0.02	NULL	release 6.2	NA	release 4.5
10238	DCAF7	3HSAR042266	CR709095	NM_005828	5107	release 10	hsa-miR-200b-3p	hsa-mir-200b	MIMAT0000318	TAATACTGCCTGGTAATGATGA	Release 18	1	miR-200bc/429/548a	0	0	0	0	0	0	0	0	0	0	release 6.2	NA	release 4.5
10238	DCAF7	3HSAR042266	CR709095	NM_005828	5107	release 10	hsa-miR-200c-3p	hsa-mir-200c	MIMAT0000617	TAATACTGCCGGGTAATGATGGA	Release 18	1	miR-200bc/429/548a	0	0	0	0	0	0	0	0	0	0	release 6.2	NA	release 4.5
10238	DCAF7	3HSAR042266	CR709095	NM_005828	5107	release 10	hsa-miR-31-5p	hsa-mir-31	MIMAT0000089	AGGCAAGATGCTGGCATAGCT	Release 18	2	miR-31	1	0	1	0	1	0	1	0	-0.172	NULL	release 6.2	NA	release 4.5
10239	AP3S2	3HSAR056711	CR877350	NM_005829	4916	release 10	hsa-miR-141-3p	hsa-mir-141	MIMAT0000432	TAACACTGTCTGGTAAAGATGG	Release 18	1	miR-141/200a	0	0	0	0	0	0	0	0	0	0	release 6.2	NA	release 4.5
10239	AP3S2	3HSAR056711	CR877350	NM_005829	4916	release 10	hsa-miR-200a-3p	hsa-mir-200a	MIMAT0000682	TAACACTGTCTGGTAACGATGT	Release 18	1	miR-141/200a	0	0	0	0	0	0	0	0	0	0	release 6.2	NA	release 4.5
10247	HRSP12	3HSAR035757	CR648737	NM_005836	503	release 10	hsa-miR-141-3p	hsa-mir-141	MIMAT0000432	TAACACTGTCTGGTAAAGATGG	Release 18	1	miR-141/200a	0	0	0	0	0	0	0	0	0	0	release 6.2	NA	release 4.5
10247	HRSP12	3HSAR035757	CR648737	NM_005836	503	release 10	hsa-miR-200a-3p	hsa-mir-200a	MIMAT0000682	TAACACTGTCTGGTAACGATGT	Release 18	1	miR-141/200a	0	0	0	0	0	0	0	0	0	0	release 6.2	NA	release 4.5
10265	IRX5	3HSAR041542	CR703872	NM_005853	612	release 10	hsa-miR-200b-3p	hsa-mir-200b	MIMAT0000318	TAATACTGCCTGGTAATGATGA	Release 18	1	miR-200bc/429/548a	0	0	0	0	0	0	0	0	0	0	release 6.2	NA	release 4.5
10265	IRX5	3HSAR041542	CR703872	NM_005853	612	release 10	hsa-miR-200c-3p	hsa-mir-200c	MIMAT0000617	TAATACTGCCGGGTAATGATGGA	Release 18	1	miR-200bc/429/548a	0	0	0	0	0	0	0	0	0	0	release 6.2	NA	release 4.5
10278	EFS	3HSAR013517	CR429372	NM_005864	824	release 10	hsa-miR-135b-5p	hsa-mir-135b	MIMAT0000758	TATGGCTTTTCATTCCTATGTGA	Release 18	2	miR-135ab/135a-5p	0	0	0	0	0	0	0	0	0	0	release 6.2	NA	release 4.5
10278	EFS	3HSAR013517	CR429372	NM_005864	824	release 10	hsa-miR-205-5p	hsa-mir-205	MIMAT0000266	TCCTTCATTCCACCGGAGTCTG	Release 18	1	miR-205/205ab	0	0	0	0	0	0	0	0	0	0	release 6.2	NA	release 4.5
10279	PRSS16	3HSAR060967	CR912150	NM_005865	1305	release 10	hsa-miR-375	hsa-mir-375	MIMAT0000728	TTTGTTCGTTCGGCTCGCGTGA	Release 18	1	miR-375	0	0	0	0	0	0	0	0	0	0	release 6.2	NA	release 4.5
102	ADAM10	3HSAR053798	CR841252	NM_001110	1236	release 10	hsa-miR-141-3p	hsa-mir-141	MIMAT0000432	TAACACTGTCTGGTAAAGATGG	Release 18	1	miR-141/200a	0	0	0	0	0	0	0	0	0	0	release 6.2	NA	release 4.5
102	ADAM10	3HSAR053798	CR841252	NM_001110	1236	release 10	hsa-miR-200a-3p	hsa-mir-200a	MIMAT0000682	TAACACTGTCTGGTAACGATGT	Release 18	1	miR-141/200a	0	0	0	0	0	0	0	0	0	0	release 6.2	NA	release 4.5
102	ADAM10	3HSAR053798	CR841252	NM_001110	1236	release 10	hsa-miR-205-5p	hsa-mir-205	MIMAT0000266	TCCTTCATTCCACCGGAGTCTG	Release 18	1	miR-205/205ab	0	0	0	0	0	0	0	0	0	0	release 6.2	NA	release 4.5
1030	CDKN2B	3HSAR052788	CR837575	NM_078487	3387	release 10	hsa-miR-215	hsa-mir-215	MIMAT0000272	ATGACCTATGAATTGACAGAC	Release 18	2	miR-192/215	0	0	0	0	0	0	0	0	0	0	release 6.2	NA	release 4.5
10313	RTN3	3HSAR044499	CR719915	NM_201429	1690	release 10	hsa-miR-652-3p	hsa-mir-652	MIMAT0003322	AATGGCGCCACTAGGGTTGTG	Release 18	1	miR-652	0	0	0	0	0	0	0	0	0	0	release 6.2	NA	release 4.5
10316	NMUR1	3HSAR035260	CR646900	NM_006056	1883	release 10	hsa-miR-452-5p	hsa-mir-452	MIMAT0001635	AACTGTTTGCAGAGGAAACTGA	Release 18	1	miR-452/4676-3p	0	0	0	0	0	0	0	0	0	0	release 6.2	NA	release 4.5
10317	B3GALT5	3HSAR035167	CR646428	NM_006057	1396	release 10	hsa-miR-141-3p	hsa-mir-141	MIMAT0000432	TAACACTGTCTGGTAAAGATGG	Release 18	1	miR-141/200a	0	0	0	0	0	0	0	0	0	0	release 6.2	NA	release 4.5
10317	B3GALT5	3HSAR035167	CR646428	NM_006057	1396	release 10	hsa-miR-200a-3p	hsa-mir-200a	MIMAT0000682	TAACACTGTCTGGTAACGATGT	Release 18	1	miR-141/200a	0	0	0	0	0	0	0	0	0	0	release 6.2	NA	release 4.5
10317	B3GALT5	3HSAR035167	CR646428	NM_006057	1396	release 10	hsa-miR-205-5p	hsa-mir-205	MIMAT0000266	TCCTTCATTCCACCGGAGTCTG	Release 18	1	miR-205/205ab	0	0	0	0	1	0	0	1	-0.013	NULL	release 6.2	NA	release 4.5
10385	BTN2A2	3HSAR060747	CR911513	NM_006995	1907	release 10	hsa-miR-135b-5p	hsa-mir-135b	MIMAT0000758	TATGGCTTTTCATTCCTATGTGA	Release 18	2	miR-135ab/135a-5p	0	0	0	0	0	0	0	0	0	0	release 6.2	NA	release 4.5
10401	PIAS3	3HSAR043030	CR713559	NM_006099	924	release 10	hsa-miR-135b-5p	hsa-mir-135b	MIMAT0000758	TATGGCTTTTCATTCCTATGTGA	Release 18	1	miR-135ab/135a-5p	0	0	0	0	0	0	0	0	0	0	release 6.2	NA	release 4.5
10401	PIAS3	3HSAR043030	CR713559	NM_006099	924	release 10	hsa-miR-141-3p	hsa-mir-141	MIMAT0000432	TAACACTGTCTGGTAAAGATGG	Release 18	1	miR-141/200a	0	0	0	0	0	0	0	0	0	0	release 6.2	NA	release 4.5
10401	PIAS3	3HSAR043030	CR713559	NM_006099	924	release 10	hsa-miR-181c-5p	hsa-mir-181c	MIMAT0000258	AACATTCAACCTGTCGGTGAGT	Release 18	1	miR-181abcd/4262	0	0	0	0	0	0	0	0	0	0	release 6.2	NA	release 4.5
10401	PIAS3	3HSAR043030	CR713559	NM_006099	924	release 10	hsa-miR-200a-3p	hsa-mir-200a	MIMAT0000682	TAACACTGTCTGGTAACGATGT	Release 18	1	miR-141/200a	0	0	0	0	0	0	0	0	0	0	release 6.2	NA	release 4.5
1040	CDS1	3HSAR035500	CR647771	NM_001263	2654	release 10	hsa-miR-135b-5p	hsa-mir-135b	MIMAT0000758	TATGGCTTTTCATTCCTATGTGA	Release 18	1	miR-135ab/135a-5p	0	0	0	0	0	0	0	0	0	0	release 6.2	NA	release 4.5
1040	CDS1	3HSAR035500	CR647771	NM_001263	2654	release 10	hsa-miR-141-3p	hsa-mir-141	MIMAT0000432	TAACACTGTCTGGTAAAGATGG	Release 18	1	miR-141/200a	0	0	0	0	0	0	0	0	0	0	release 6.2	NA	release 4.5
1040	CDS1	3HSAR035500	CR647771	NM_001263	2654	release 10	hsa-miR-181c-5p	hsa-mir-181c	MIMAT0000258	AACATTCAACCTGTCGGTGAGT	Release 18	1	miR-181abcd/4262	0	0	0	0	0	0	0	0	0	0	release 6.2	NA	release 4.5
1040	CDS1	3HSAR035500	CR647771	NM_001263	2654	release 10	hsa-miR-200a-3p	hsa-mir-200a	MIMAT0000682	TAACACTGTCTGGTAACGATGT	Release 18	1	miR-141/200a	0	0	0	0	0	0	0	0	0	0	release 6.2	NA	release 4.5
1040	CDS1	3HSAR035500	CR647771	NM_001263	2654	release 10	hsa-miR-31-5p	hsa-mir-31	MIMAT0000089	AGGCAAGATGCTGGCATAGCT	Release 18	1	miR-31	0	0	0	0	0	0	0	0	0	0	release 6.2	NA	release 4.5
1040	CDS1	3HSAR035500	CR647771	NM_001263	2654	release 10	hsa-miR-375	hsa-mir-375	MIMAT0000728	TTTGTTCGTTCGGCTCGCGTGA	Release 18	1	miR-375	0	0	0	0	0	0	0	0	0	0	release 6.2	NA	release 4.5
1040	CDS1	3HSAR035500	CR647771	NM_001263	2654	release 10	hsa-miR-378a-5p	hsa-mir-378	MIMAT0000731	CTCCTGACTCCAGGTCCTGTGT	Release 18	1	NA	NA	NA	NA	NA	NA	NA	NA	NA	NA	NA	release 6.2	NA	release 4.5
10420	TESK2	3HSAR034247	CR640555	NM_007170	957	release 10	hsa-miR-141-3p	hsa-mir-141	MIMAT0000432	TAACACTGTCTGGTAAAGATGG	Release 18	1	miR-141/200a	0	0	0	0	0	0	0	0	0	0	release 6.2	NA	release 4.5
10420	TESK2	3HSAR034247	CR640555	NM_007170	957	release 10	hsa-miR-200a-3p	hsa-mir-200a	MIMAT0000682	TAACACTGTCTGGTAACGATGT	Release 18	1	miR-141/200a	0	0	0	0	0	0	0	0	0	0	release 6.2	NA	release 4.5
10420	TESK2	3HSAR034247	CR640555	NM_007170	957	release 10	hsa-miR-200b-3p	hsa-mir-200b	MIMAT0000318	TAATACTGCCTGGTAATGATGA	Release 18	1	miR-200bc/429/548a	0	0	0	0	0	0	0	0	0	0	release 6.2	NA	release 4.5
10420	TESK2	3HSAR034247	CR640555	NM_007170	957	release 10	hsa-miR-200c-3p	hsa-mir-200c	MIMAT0000617	TAATACTGCCGGGTAATGATGGA	Release 18	1	miR-200bc/429/548a	0	0	0	0	0	0	0	0	0	0	release 6.2	NA	release 4.5
10424	PGRMC2	3HSAR056593	CR876994	NM_006320	2079	release 10	hsa-miR-452-5p	hsa-mir-452	MIMAT0001635	AACTGTTTGCAGAGGAAACTGA	Release 18	2	miR-452/4676-3p	0	0	0	0	0	0	0	0	0	0	release 6.2	NA	release 4.5
10451	VAV3	3HSAR042783	CR712353	NM_001079874	2171	release 10	hsa-miR-135b-5p	hsa-mir-135b	MIMAT0000758	TATGGCTTTTCATTCCTATGTGA	Release 18	1	miR-135ab/135a-5p	0	0	0	0	0	0	0	0	0	0	release 6.2	NA	release 4.5
10451	VAV3	3HSAR042783	CR712353	NM_001079874	2171	release 10	hsa-miR-141-3p	hsa-mir-141	MIMAT0000432	TAACACTGTCTGGTAAAGATGG	Release 18	1	miR-141/200a	0	0	0	0	0	0	0	0	0	0	release 6.2	NA	release 4.5
10451	VAV3	3HSAR042783	CR712353	NM_001079874	2171	release 10	hsa-miR-181c-5p	hsa-mir-181c	MIMAT0000258	AACATTCAACCTGTCGGTGAGT	Release 18	1	miR-181abcd/4262	0	0	0	0	0	0	0	0	0	0	release 6.2	NA	release 4.5
10451	VAV3	3HSAR042783	CR712353	NM_001079874	2171	release 10	hsa-miR-200a-3p	hsa-mir-200a	MIMAT0000682	TAACACTGTCTGGTAACGATGT	Release 18	1	miR-141/200a	0	0	0	0	0	0	0	0	0	0	release 6.2	NA	release 4.5
10451	VAV3	3HSAR042783	CR712353	NM_001079874	2171	release 10	hsa-miR-205-5p	hsa-mir-205	MIMAT0000266	TCCTTCATTCCACCGGAGTCTG	Release 18	1	miR-205/205ab	0	0	0	0	0	0	0	0	0	0	release 6.2	NA	release 4.5
10451	VAV3	3HSAR042783	CR712353	NM_001079874	2171	release 10	hsa-miR-31-5p	hsa-mir-31	MIMAT0000089	AGGCAAGATGCTGGCATAGCT	Release 18	2	miR-31	0	0	0	0	0	0	0	0	0	0	release 6.2	NA	release 4.5
10458	BAIAP2	3HSAR051961	CR834621	NM_006340	1681	release 10	hsa-miR-205-5p	hsa-mir-205	MIMAT0000266	TCCTTCATTCCACCGGAGTCTG	Release 18	1	miR-205/205ab	0	0	0	0	0	0	0	0	0	0	release 6.2	NA	release 4.5
10458	BAIAP2	3HSAR051961	CR834621	NM_006340	1681	release 10	hsa-miR-31-5p	hsa-mir-31	MIMAT0000089	AGGCAAGATGCTGGCATAGCT	Release 18	1	miR-31	0	0	0	0	0	0	0	0	0	0	release 6.2	NA	release 4.5
10458	BAIAP2	3HSAR051961	CR834621	NM_006340	1681	release 10	hsa-miR-375	hsa-mir-375	MIMAT0000728	TTTGTTCGTTCGGCTCGCGTGA	Release 18	1	miR-375	0	0	0	0	0	0	0	0	0	0	release 6.2	NA	release 4.5
1047	CLGN	3HSAR057511	CR879961	NM_001130675	771	release 10	hsa-miR-375	hsa-mir-375	MIMAT0000728	TTTGTTCGTTCGGCTCGCGTGA	Release 18	1	miR-375	0	0	0	0	0	0	0	0	0	0	release 6.2	NA	release 4.5
10483	SEC23B	3HSAR058165	CR882060	NM_001172745	675	release 10	hsa-miR-22-3p	hsa-mir-22	MIMAT0000077	AAGCTGCCAGTTGAAGAACTGT	Release 18	1	miR-22/22-3p	0	0	0	0	0	0	0	0	0	0	release 6.2	NA	release 4.5
10484	SEC23A	3HSAR052317	CR835891	NM_006364	1320	release 10	hsa-miR-141-3p	hsa-mir-141	MIMAT0000432	TAACACTGTCTGGTAAAGATGG	Release 18	1	miR-141/200a	0	0	0	0	0	0	0	0	0	0	release 6.2	NA	release 4.5
10484	SEC23A	3HSAR052317	CR835891	NM_006364	1320	release 10	hsa-miR-200a-3p	hsa-mir-200a	MIMAT0000682	TAACACTGTCTGGTAACGATGT	Release 18	1	miR-141/200a	0	0	0	0	0	0	0	0	0	0	release 6.2	NA	release 4.5
10484	SEC23A	3HSAR052317	CR835891	NM_006364	1320	release 10	hsa-miR-22-3p	hsa-mir-22	MIMAT0000077	AAGCTGCCAGTTGAAGAACTGT	Release 18	1	miR-22/22-3p	0	0	0	0	0	0	0	0	0	0	release 6.2	NA	release 4.5
10491	CRTAP	3HSAR054132	CR842344	NM_006371	5325	release 10	hsa-miR-452-5p	hsa-mir-452	MIMAT0001635	AACTGTTTGCAGAGGAAACTGA	Release 18	2	miR-452/4676-3p	0	0	0	0	1	0	1	0	-0.02	NULL	release 6.2	NA	release 4.5
10507	SEMA4D	3HSAR052769	CR837514	NM_001142287	1611	release 10	hsa-miR-141-3p	hsa-mir-141	MIMAT0000432	TAACACTGTCTGGTAAAGATGG	Release 18	2	miR-141/200a	0	0	0	0	0	0	0	0	0	0	release 6.2	NA	release 4.5
10507	SEMA4D	3HSAR052769	CR837514	NM_001142287	1611	release 10	hsa-miR-200a-3p	hsa-mir-200a	MIMAT0000682	TAACACTGTCTGGTAACGATGT	Release 18	2	miR-141/200a	0	0	0	0	0	0	0	0	0	0	release 6.2	NA	release 4.5
10507	SEMA4D	3HSAR052769	CR837514	NM_001142287	1611	release 10	hsa-miR-205-5p	hsa-mir-205	MIMAT0000266	TCCTTCATTCCACCGGAGTCTG	Release 18	1	miR-205/205ab	0	0	0	0	0	0	0	0	0	0	release 6.2	NA	release 4.5
10509	SEMA4B	3HSAR037872	CR658364	NM_020210	1017	release 10	hsa-miR-31-5p	hsa-mir-31	MIMAT0000089	AGGCAAGATGCTGGCATAGCT	Release 18	1	miR-31	0	0	0	0	0	0	0	0	0	0	release 6.2	NA	release 4.5
10520	ZNF211	3HSAR020329	CR449037	NM_006385	598	release 10	hsa-miR-141-3p	hsa-mir-141	MIMAT0000432	TAACACTGTCTGGTAAAGATGG	Release 18	2	miR-141/200a	0	0	0	0	0	0	0	0	0	0	release 6.2	NA	release 4.5
10520	ZNF211	3HSAR020329	CR449037	NM_006385	598	release 10	hsa-miR-200a-3p	hsa-mir-200a	MIMAT0000682	TAACACTGTCTGGTAACGATGT	Release 18	2	miR-141/200a	0	0	0	0	0	0	0	0	0	0	release 6.2	NA	release 4.5
10520	ZNF211	3HSAR020329	CR449037	NM_006385	598	release 10	hsa-miR-205-5p	hsa-mir-205	MIMAT0000266	TCCTTCATTCCACCGGAGTCTG	Release 18	1	miR-205/205ab	0	0	0	0	0	0	0	0	0	0	release 6.2	NA	release 4.5
10520	ZNF211	3HSAR020329	CR449037	NM_006385	598	release 10	hsa-miR-31-5p	hsa-mir-31	MIMAT0000089	AGGCAAGATGCTGGCATAGCT	Release 18	2	miR-31	0	0	0	0	0	0	0	0	0	0	release 6.2	NA	release 4.5
10521	DDX17	3HSAR036696	CR653097	NM_006386	2497	release 10	hsa-miR-141-3p	hsa-mir-141	MIMAT0000432	TAACACTGTCTGGTAAAGATGG	Release 18	2	miR-141/200a	0	0	0	0	1	0	1	0	-0.057	NULL	release 6.2	NA	release 4.5
10521	DDX17	3HSAR036696	CR653097	NM_006386	2497	release 10	hsa-miR-200a-3p	hsa-mir-200a	MIMAT0000682	TAACACTGTCTGGTAACGATGT	Release 18	2	miR-141/200a	0	0	0	0	1	0	1	0	-0.247	NULL	release 6.2	NA	release 4.5
10521	DDX17	3HSAR036696	CR653097	NM_006386	2497	release 10	hsa-miR-205-5p	hsa-mir-205	MIMAT0000266	TCCTTCATTCCACCGGAGTCTG	Release 18	2	miR-205/205ab	0	0	0	0	1	0	0	1	-0.098	NULL	release 6.2	NA	release 4.5
10521	DDX17	3HSAR036696	CR653097	NM_006386	2497	release 10	hsa-miR-375	hsa-mir-375	MIMAT0000728	TTTGTTCGTTCGGCTCGCGTGA	Release 18	1	miR-375	0	0	0	0	1	1	0	0	-0.03	NULL	release 6.2	NA	release 4.5
10529	NEBL	3HSAR061464	CR913626	NM_001173484	5910	release 10	hsa-miR-141-3p	hsa-mir-141	MIMAT0000432	TAACACTGTCTGGTAAAGATGG	Release 18	1	miR-141/200a	1	0	0	1	0	0	0	0	-0.01	NULL	release 6.2	NA	release 4.5
10529	NEBL	3HSAR061464	CR913626	NM_001173484	5910	release 10	hsa-miR-181c-5p	hsa-mir-181c	MIMAT0000258	AACATTCAACCTGTCGGTGAGT	Release 18	5	miR-181abcd/4262	0	0	0	0	1	0	1	0	-0.02	NULL	release 6.2	NA	release 4.5
10529	NEBL	3HSAR061464	CR913626	NM_001173484	5910	release 10	hsa-miR-200a-3p	hsa-mir-200a	MIMAT0000682	TAACACTGTCTGGTAACGATGT	Release 18	1	miR-141/200a	0	0	0	0	2	0	1	1	-0.124	NULL	release 6.2	NA	release 4.5
10529	NEBL	3HSAR061464	CR913626	NM_001173484	5910	release 10	hsa-miR-200b-3p	hsa-mir-200b	MIMAT0000318	TAATACTGCCTGGTAATGATGA	Release 18	1	miR-200bc/429/548a	1	0	1	0	0	0	0	0	-0.02	NULL	release 6.2	NA	release 4.5
10529	NEBL	3HSAR061464	CR913626	NM_001173484	5910	release 10	hsa-miR-200c-3p	hsa-mir-200c	MIMAT0000617	TAATACTGCCGGGTAATGATGGA	Release 18	1	miR-200bc/429/548a	0	0	0	0	1	0	0	1	-0.01	NULL	release 6.2	NA	release 4.5
10529	NEBL	3HSAR061464	CR913626	NM_001173484	5910	release 10	hsa-miR-205-5p	hsa-mir-205	MIMAT0000266	TCCTTCATTCCACCGGAGTCTG	Release 18	2	miR-205/205ab	0	0	0	0	1	0	1	0	-0.02	0	release 6.2	NA	release 4.5
10529	NEBL	3HSAR061464	CR913626	NM_001173484	5910	release 10	hsa-miR-22-3p	hsa-mir-22	MIMAT0000077	AAGCTGCCAGTTGAAGAACTGT	Release 18	1	miR-22/22-3p	0	0	0	0	0	0	0	0	0	0	release 6.2	NA	release 4.5
10529	NEBL	3HSAR061464	CR913626	NM_001173484	5910	release 10	hsa-miR-375	hsa-mir-375	MIMAT0000728	TTTGTTCGTTCGGCTCGCGTGA	Release 18	3	miR-375	0	0	0	0	1	0	1	0	-0.112	NULL	release 6.2	NA	release 4.5
10568	SLC34A2	3HSAR041398	CR702863	NM_001177998	1999	release 10	hsa-miR-135b-5p	hsa-mir-135b	MIMAT0000758	TATGGCTTTTCATTCCTATGTGA	Release 18	1	miR-135ab/135a-5p	0	0	0	0	1	0	0	1	-0.06	NULL	release 6.2	NA	release 4.5
10580	SORBS1	3HSAR045525	CR726625	NM_006434	3286	release 10	hsa-miR-141-3p	hsa-mir-141	MIMAT0000432	TAACACTGTCTGGTAAAGATGG	Release 18	2	miR-141/200a	0	0	0	0	0	0	0	0	0	0	release 6.2	NA	release 4.5
10580	SORBS1	3HSAR045525	CR726625	NM_006434	3286	release 10	hsa-miR-200a-3p	hsa-mir-200a	MIMAT0000682	TAACACTGTCTGGTAACGATGT	Release 18	2	miR-141/200a	0	0	0	0	0	0	0	0	0	0	release 6.2	NA	release 4.5
10580	SORBS1	3HSAR045525	CR726625	NM_006434	3286	release 10	hsa-miR-378a-5p	hsa-mir-378	MIMAT0000731	CTCCTGACTCCAGGTCCTGTGT	Release 18	3	NA	NA	NA	NA	NA	NA	NA	NA	NA	NA	NA	release 6.2	NA	release 4.5
10606	PAICS	3HSAR044498	CR719909	NM_001079524	1830	release 10	hsa-miR-200b-3p	hsa-mir-200b	MIMAT0000318	TAATACTGCCTGGTAATGATGA	Release 18	1	miR-200bc/429/548a	0	0	0	0	0	0	0	0	0	0	release 6.2	NA	release 4.5
10606	PAICS	3HSAR044498	CR719909	NM_001079524	1830	release 10	hsa-miR-200c-3p	hsa-mir-200c	MIMAT0000617	TAATACTGCCGGGTAATGATGGA	Release 18	1	miR-200bc/429/548a	0	0	0	0	0	0	0	0	0	0	release 6.2	NA	release 4.5
10610	ST6GALNAC2	3HSAR037478	CR656598	NM_006456	725	release 10	hsa-miR-141-3p	hsa-mir-141	MIMAT0000432	TAACACTGTCTGGTAAAGATGG	Release 18	1	miR-141/200a	0	0	0	0	1	0	0	1	-0.121	NULL	release 6.2	NA	release 4.5
10610	ST6GALNAC2	3HSAR037478	CR656598	NM_006456	725	release 10	hsa-miR-200a-3p	hsa-mir-200a	MIMAT0000682	TAACACTGTCTGGTAACGATGT	Release 18	1	miR-141/200a	0	0	0	0	1	0	0	1	-0.146	0.072	release 6.2	NA	release 4.5
10657	KHDRBS1	3HSAR046131	CR730551	NM_006559	1247	release 10	hsa-miR-22-3p	hsa-mir-22	MIMAT0000077	AAGCTGCCAGTTGAAGAACTGT	Release 18	1	miR-22/22-3p	0	0	0	0	0	0	0	0	0	0	release 6.2	NA	release 4.5
10659	CELF2	3HSAR053522	CR840263	NM_001025077	7625	release 10	hsa-miR-224-5p	hsa-mir-224	MIMAT0000281	CAAGTCACTAGTGGTTCCGTT	Release 18	5	miR-224	0	0	0	0	0	0	0	0	0	0	release 6.2	NA	release 4.5
10659	CELF2	3HSAR053522	CR840263	NM_001025077	7625	release 10	hsa-miR-452-5p	hsa-mir-452	MIMAT0001635	AACTGTTTGCAGAGGAAACTGA	Release 18	2	miR-452/4676-3p	0	0	0	0	0	0	0	0	0	0	release 6.2	NA	release 4.5
10659	CELF2	3HSAR053522	CR840263	NM_001025077	7625	release 10	hsa-miR-652-3p	hsa-mir-652	MIMAT0003322	AATGGCGCCACTAGGGTTGTG	Release 18	1	miR-652	0	0	0	0	0	0	0	0	0	0	release 6.2	NA	release 4.5
10664	CTCF	3HSAR045912	CR729136	NM_006565	1313	release 10	hsa-miR-200a-3p	hsa-mir-200a	MIMAT0000682	TAACACTGTCTGGTAACGATGT	Release 18	1	miR-141/200a	0	0	0	0	0	0	0	0	0	0	release 6.2	NA	release 4.5
10678	B3GNT2	3HSAR022118	CR453503	NM_006577	1317	release 10	hsa-miR-200c-3p	hsa-mir-200c	MIMAT0000617	TAATACTGCCGGGTAATGATGGA	Release 18	2	miR-200bc/429/548a	0	0	0	0	0	0	0	0	0	0	release 6.2	NA	release 4.5
10681	GNB5	3HSAR034715	CR643785	NM_016194	1831	release 10	hsa-miR-135b-5p	hsa-mir-135b	MIMAT0000758	TATGGCTTTTCATTCCTATGTGA	Release 18	1	miR-135ab/135a-5p	0	0	0	0	2	0	1	1	-0.03	NULL	release 6.2	NA	release 4.5
10681	GNB5	3HSAR034715	CR643785	NM_016194	1831	release 10	hsa-miR-200b-3p	hsa-mir-200b	MIMAT0000318	TAATACTGCCTGGTAATGATGA	Release 18	1	miR-200bc/429/548a	0	0	0	0	1	0	0	1	-0.137	NULL	release 6.2	NA	release 4.5
10681	GNB5	3HSAR034715	CR643785	NM_016194	1831	release 10	hsa-miR-200c-3p	hsa-mir-200c	MIMAT0000617	TAATACTGCCGGGTAATGATGGA	Release 18	1	miR-200bc/429/548a	0	0	0	0	1	0	1	0	-0.083	NULL	release 6.2	NA	release 4.5
10681	GNB5	3HSAR034715	CR643785	NM_016194	1831	release 10	hsa-miR-205-5p	hsa-mir-205	MIMAT0000266	TCCTTCATTCCACCGGAGTCTG	Release 18	2	miR-205/205ab	0	0	0	0	1	0	0	1	-0.121	NULL	release 6.2	NA	release 4.5
10681	GNB5	3HSAR034715	CR643785	NM_016194	1831	release 10	hsa-miR-378a-5p	hsa-mir-378	MIMAT0000731	CTCCTGACTCCAGGTCCTGTGT	Release 18	1	NA	NA	NA	NA	NA	NA	NA	NA	NA	NA	NA	release 6.2	NA	release 4.5
10690	FUT9	3HSAR058973	CR885396	NM_006581	11377	release 10	hsa-miR-141-3p	hsa-mir-141	MIMAT0000432	TAACACTGTCTGGTAAAGATGG	Release 18	4	miR-141/200a	2	0	0	2	4	1	0	3	-0.505	NULL	release 6.2	NA	release 4.5
10690	FUT9	3HSAR058973	CR885396	NM_006581	11377	release 10	hsa-miR-200a-3p	hsa-mir-200a	MIMAT0000682	TAACACTGTCTGGTAACGATGT	Release 18	4	miR-141/200a	0	0	0	0	2	1	1	0	-0.406	NULL	release 6.2	NA	release 4.5
10690	FUT9	3HSAR058973	CR885396	NM_006581	11377	release 10	hsa-miR-200b-3p	hsa-mir-200b	MIMAT0000318	TAATACTGCCTGGTAATGATGA	Release 18	11	miR-200bc/429/548a	0	0	0	0	3	0	2	1	-0.23	NULL	release 6.2	NA	release 4.5
10690	FUT9	3HSAR058973	CR885396	NM_006581	11377	release 10	hsa-miR-200c-3p	hsa-mir-200c	MIMAT0000617	TAATACTGCCGGGTAATGATGGA	Release 18	11	miR-200bc/429/548a	0	0	0	0	1	0	0	1	-0.01	NULL	release 6.2	NA	release 4.5
1073	CFL2	3HSAR035590	CR648129	NM_138638	2483	release 10	hsa-miR-141-3p	hsa-mir-141	MIMAT0000432	TAACACTGTCTGGTAAAGATGG	Release 18	1	miR-141/200a	0	0	0	0	0	0	0	0	0	0	release 6.2	NA	release 4.5
1073	CFL2	3HSAR035590	CR648129	NM_138638	2483	release 10	hsa-miR-181c-5p	hsa-mir-181c	MIMAT0000258	AACATTCAACCTGTCGGTGAGT	Release 18	1	miR-181abcd/4262	0	0	0	0	0	0	0	0	0	0	release 6.2	NA	release 4.5
1073	CFL2	3HSAR035590	CR648129	NM_138638	2483	release 10	hsa-miR-200a-3p	hsa-mir-200a	MIMAT0000682	TAACACTGTCTGGTAACGATGT	Release 18	1	miR-141/200a	0	0	0	0	0	0	0	0	0	0	release 6.2	NA	release 4.5
10741	RBBP9	3HSAR044730	CR721288	NM_006606	3224	release 10	hsa-miR-31-5p	hsa-mir-31	MIMAT0000089	AGGCAAGATGCTGGCATAGCT	Release 18	1	miR-31	0	0	0	0	0	0	0	0	0	0	release 6.2	NA	release 4.5
10743	RAI1	3HSAR061998	CR915192	NM_030665	1472	release 10	hsa-miR-141-3p	hsa-mir-141	MIMAT0000432	TAACACTGTCTGGTAAAGATGG	Release 18	1	miR-141/200a	0	0	0	0	0	0	0	0	0	0	release 6.2	NA	release 4.5
10743	RAI1	3HSAR061998	CR915192	NM_030665	1472	release 10	hsa-miR-200a-3p	hsa-mir-200a	MIMAT0000682	TAACACTGTCTGGTAACGATGT	Release 18	1	miR-141/200a	0	0	0	0	0	0	0	0	0	0	release 6.2	NA	release 4.5
10765	KDM5B	3HSAR042629	CR711337	NM_006618	1632	release 10	hsa-miR-135b-5p	hsa-mir-135b	MIMAT0000758	TATGGCTTTTCATTCCTATGTGA	Release 18	2	miR-135ab/135a-5p	0	0	0	0	0	0	0	0	0	0	release 6.2	NA	release 4.5
10765	KDM5B	3HSAR042629	CR711337	NM_006618	1632	release 10	hsa-miR-181c-5p	hsa-mir-181c	MIMAT0000258	AACATTCAACCTGTCGGTGAGT	Release 18	1	miR-181abcd/4262	0	0	0	0	0	0	0	0	0	0	release 6.2	NA	release 4.5
10765	KDM5B	3HSAR042629	CR711337	NM_006618	1632	release 10	hsa-miR-378a-5p	hsa-mir-378	MIMAT0000731	CTCCTGACTCCAGGTCCTGTGT	Release 18	1	NA	NA	NA	NA	NA	NA	NA	NA	NA	NA	NA	release 6.2	NA	release 4.5
10766	TOB2	3HSAR041581	CR704149	NM_016272	2823	release 10	hsa-miR-22-3p	hsa-mir-22	MIMAT0000077	AAGCTGCCAGTTGAAGAACTGT	Release 18	1	miR-22/22-3p	0	0	0	0	0	0	0	0	0	0	release 6.2	NA	release 4.5
10766	TOB2	3HSAR041581	CR704149	NM_016272	2823	release 10	hsa-miR-378a-5p	hsa-mir-378	MIMAT0000731	CTCCTGACTCCAGGTCCTGTGT	Release 18	2	NA	NA	NA	NA	NA	NA	NA	NA	NA	NA	NA	release 6.2	NA	release 4.5
10769	PLK2	3HSAR040128	CR693622	NM_006622	601	release 10	hsa-miR-200b-3p	hsa-mir-200b	MIMAT0000318	TAATACTGCCTGGTAATGATGA	Release 18	1	miR-200bc/429/548a	0	0	0	0	0	0	0	0	0	0	release 6.2	NA	release 4.5
10769	PLK2	3HSAR040128	CR693622	NM_006622	601	release 10	hsa-miR-200c-3p	hsa-mir-200c	MIMAT0000617	TAATACTGCCGGGTAATGATGGA	Release 18	1	miR-200bc/429/548a	0	0	0	0	0	0	0	0	0	0	release 6.2	NA	release 4.5
10769	PLK2	3HSAR040128	CR693622	NM_006622	601	release 10	hsa-miR-205-5p	hsa-mir-205	MIMAT0000266	TCCTTCATTCCACCGGAGTCTG	Release 18	1	miR-205/205ab	0	0	0	0	0	0	0	0	0	0	release 6.2	NA	release 4.5
10788	IQGAP2	3HSAR052301	CR835826	NM_006633	819	release 10	hsa-miR-181c-5p	hsa-mir-181c	MIMAT0000258	AACATTCAACCTGTCGGTGAGT	Release 18	1	miR-181abcd/4262	0	0	0	0	0	0	0	0	0	0	release 6.2	NA	release 4.5
10793	ZNF273	3HSAR011812	CR423951	NM_021148	2539	release 10	hsa-miR-200b-3p	hsa-mir-200b	MIMAT0000318	TAATACTGCCTGGTAATGATGA	Release 18	2	miR-200bc/429/548a	0	0	0	0	0	0	0	0	0	0	release 6.2	NA	release 4.5
10793	ZNF273	3HSAR011812	CR423951	NM_021148	2539	release 10	hsa-miR-200c-3p	hsa-mir-200c	MIMAT0000617	TAATACTGCCGGGTAATGATGGA	Release 18	2	miR-200bc/429/548a	0	0	0	0	0	0	0	0	0	0	release 6.2	NA	release 4.5
10795	ZNF268	3HSAR056608	CR877041	NM_152943	4950	release 10	hsa-miR-141-3p	hsa-mir-141	MIMAT0000432	TAACACTGTCTGGTAAAGATGG	Release 18	1	miR-141/200a	0	0	0	0	0	0	0	0	0	0	release 6.2	NA	release 4.5
10795	ZNF268	3HSAR056608	CR877041	NM_152943	4950	release 10	hsa-miR-22-3p	hsa-mir-22	MIMAT0000077	AAGCTGCCAGTTGAAGAACTGT	Release 18	1	miR-22/22-3p	0	0	0	0	0	0	0	0	0	0	release 6.2	NA	release 4.5
10795	ZNF268	3HSAR056608	CR877041	NM_152943	4950	release 10	hsa-miR-31-5p	hsa-mir-31	MIMAT0000089	AGGCAAGATGCTGGCATAGCT	Release 18	1	miR-31	0	0	0	0	0	0	0	0	0	0	release 6.2	NA	release 4.5
10810	WASF3	3HSAR051825	CR834134	NM_006646	3116	release 10	hsa-miR-224-5p	hsa-mir-224	MIMAT0000281	CAAGTCACTAGTGGTTCCGTT	Release 18	2	miR-224	0	0	0	0	0	0	0	0	0	0	release 6.2	NA	release 4.5
10810	WASF3	3HSAR051825	CR834134	NM_006646	3116	release 10	hsa-miR-452-5p	hsa-mir-452	MIMAT0001635	AACTGTTTGCAGAGGAAACTGA	Release 18	3	miR-452/4676-3p	0	0	0	0	0	0	0	0	0	0	release 6.2	NA	release 4.5
10848	PPP1R13L	3HSAR042991	CR713338	NM_006663	556	release 10	hsa-miR-31-5p	hsa-mir-31	MIMAT0000089	AGGCAAGATGCTGGCATAGCT	Release 18	1	miR-31	0	0	0	0	0	0	0	0	0	0	release 6.2	NA	release 4.5
10849	CD3EAP	3HSAR034167	CR640009	NM_012099	1265	release 10	hsa-miR-205-5p	hsa-mir-205	MIMAT0000266	TCCTTCATTCCACCGGAGTCTG	Release 18	1	miR-205/205ab	0	0	0	0	0	0	0	0	0	0	release 6.2	NA	release 4.5
10849	CD3EAP	3HSAR034167	CR640009	NM_012099	1265	release 10	hsa-miR-22-3p	hsa-mir-22	MIMAT0000077	AAGCTGCCAGTTGAAGAACTGT	Release 18	1	miR-22/22-3p	0	0	0	0	0	0	0	0	0	0	release 6.2	NA	release 4.5
10863	ADAM28	3HSAR043656	CR716514	NM_014265	809	release 10	hsa-miR-200b-3p	hsa-mir-200b	MIMAT0000318	TAATACTGCCTGGTAATGATGA	Release 18	1	miR-200bc/429/548a	0	0	0	0	0	0	0	0	0	0	release 6.2	NA	release 4.5
10863	ADAM28	3HSAR043656	CR716514	NM_014265	809	release 10	hsa-miR-200c-3p	hsa-mir-200c	MIMAT0000617	TAATACTGCCGGGTAATGATGGA	Release 18	1	miR-200bc/429/548a	0	0	0	0	0	0	0	0	0	0	release 6.2	NA	release 4.5
10926	DBF4	3HSAR060867	CR911866	NM_006716	1378	release 10	hsa-miR-200b-3p	hsa-mir-200b	MIMAT0000318	TAATACTGCCTGGTAATGATGA	Release 18	1	miR-200bc/429/548a	0	0	0	0	0	0	0	0	0	0	release 6.2	NA	release 4.5
10926	DBF4	3HSAR060867	CR911866	NM_006716	1378	release 10	hsa-miR-200c-3p	hsa-mir-200c	MIMAT0000617	TAATACTGCCGGGTAATGATGGA	Release 18	1	miR-200bc/429/548a	0	0	0	0	0	0	0	0	0	0	release 6.2	NA	release 4.5
10953	TOMM34	3HSAR045867	CR728847	NM_006809	979	release 10	hsa-miR-135b-5p	hsa-mir-135b	MIMAT0000758	TATGGCTTTTCATTCCTATGTGA	Release 18	1	miR-135ab/135a-5p	0	0	0	0	0	0	0	0	0	0	release 6.2	NA	release 4.5
11030	RBPMS	3HSAR002504	CR397100	NM_006867	1898	release 10	hsa-miR-31-5p	hsa-mir-31	MIMAT0000089	AGGCAAGATGCTGGCATAGCT	Release 18	1	miR-31	0	0	0	0	0	0	0	0	0	0	release 6.2	NA	release 4.5
11037	STON1	3HSAR034150	CR639925	NM_006873	3604	release 10	hsa-miR-224-5p	hsa-mir-224	MIMAT0000281	CAAGTCACTAGTGGTTCCGTT	Release 18	2	miR-224	0	0	0	0	0	0	0	0	0	0	release 6.2	NA	release 4.5
11040	PIM2	3HSAR040057	CR693151	NM_006875	949	release 10	hsa-miR-135b-5p	hsa-mir-135b	MIMAT0000758	TATGGCTTTTCATTCCTATGTGA	Release 18	2	miR-135ab/135a-5p	0	0	0	0	0	0	0	0	0	0	release 6.2	NA	release 4.5
11040	PIM2	3HSAR040057	CR693151	NM_006875	949	release 10	hsa-miR-200b-3p	hsa-mir-200b	MIMAT0000318	TAATACTGCCTGGTAATGATGA	Release 18	1	miR-200bc/429/548a	0	0	0	0	0	0	0	0	0	0	release 6.2	NA	release 4.5
11040	PIM2	3HSAR040057	CR693151	NM_006875	949	release 10	hsa-miR-200c-3p	hsa-mir-200c	MIMAT0000617	TAATACTGCCGGGTAATGATGGA	Release 18	1	miR-200bc/429/548a	0	0	0	0	0	0	0	0	0	0	release 6.2	NA	release 4.5
11052	CPSF6	3HSAR052561	CR836748	NM_007007	4850	release 10	hsa-miR-141-3p	hsa-mir-141	MIMAT0000432	TAACACTGTCTGGTAAAGATGG	Release 18	3	miR-141/200a	0	0	0	0	0	0	0	0	0	0	release 6.2	NA	release 4.5
11052	CPSF6	3HSAR052561	CR836748	NM_007007	4850	release 10	hsa-miR-200a-3p	hsa-mir-200a	MIMAT0000682	TAACACTGTCTGGTAACGATGT	Release 18	3	miR-141/200a	0	0	0	0	0	0	0	0	0	0	release 6.2	NA	release 4.5
11052	CPSF6	3HSAR052561	CR836748	NM_007007	4850	release 10	hsa-miR-200c-3p	hsa-mir-200c	MIMAT0000617	TAATACTGCCGGGTAATGATGGA	Release 18	2	miR-200bc/429/548a	0	0	0	0	0	0	0	0	0	0	release 6.2	NA	release 4.5
11052	CPSF6	3HSAR052561	CR836748	NM_007007	4850	release 10	hsa-miR-22-3p	hsa-mir-22	MIMAT0000077	AAGCTGCCAGTTGAAGAACTGT	Release 18	1	miR-22/22-3p	0	0	0	0	1	0	0	1	-0.189	NULL	release 6.2	NA	release 4.5
11077	HSF2BP	3HSAR058596	CR883846	NM_007031	562	release 10	hsa-miR-31-5p	hsa-mir-31	MIMAT0000089	AGGCAAGATGCTGGCATAGCT	Release 18	1	miR-31	0	0	0	0	0	0	0	0	0	0	release 6.2	NA	release 4.5
1107	CHD3	3HSAR061279	CR913054	NM_001005271	1172	release 10	hsa-miR-31-5p	hsa-mir-31	MIMAT0000089	AGGCAAGATGCTGGCATAGCT	Release 18	1	miR-31	0	0	0	0	0	0	0	0	0	0	release 6.2	NA	release 4.5
11083	DIDO1	3HSAR041930	CR706670	NM_080797	3717	release 10	hsa-miR-200b-3p	hsa-mir-200b	MIMAT0000318	TAATACTGCCTGGTAATGATGA	Release 18	1	miR-200bc/429/548a	0	0	0	0	0	0	0	0	0	0	release 6.2	NA	release 4.5
11083	DIDO1	3HSAR041930	CR706670	NM_080797	3717	release 10	hsa-miR-200c-3p	hsa-mir-200c	MIMAT0000617	TAATACTGCCGGGTAATGATGGA	Release 18	1	miR-200bc/429/548a	0	0	0	0	0	0	0	0	0	0	release 6.2	NA	release 4.5
11122	PTPRT	3HSAR052097	CR835103	NM_133170	8127	release 10	hsa-miR-135b-5p	hsa-mir-135b	MIMAT0000758	TATGGCTTTTCATTCCTATGTGA	Release 18	2	miR-135ab/135a-5p	0	0	0	0	1	0	1	0	-0.02	NULL	release 6.2	NA	release 4.5
11122	PTPRT	3HSAR052097	CR835103	NM_133170	8127	release 10	hsa-miR-141-3p	hsa-mir-141	MIMAT0000432	TAACACTGTCTGGTAAAGATGG	Release 18	2	miR-141/200a	0	0	0	0	1	0	1	0	-0.02	NULL	release 6.2	NA	release 4.5
11122	PTPRT	3HSAR052097	CR835103	NM_133170	8127	release 10	hsa-miR-200a-3p	hsa-mir-200a	MIMAT0000682	TAACACTGTCTGGTAACGATGT	Release 18	2	miR-141/200a	0	0	0	0	3	0	2	1	-0.05	NULL	release 6.2	NA	release 4.5
11122	PTPRT	3HSAR052097	CR835103	NM_133170	8127	release 10	hsa-miR-205-5p	hsa-mir-205	MIMAT0000266	TCCTTCATTCCACCGGAGTCTG	Release 18	3	miR-205/205ab	0	0	0	0	1	0	1	0	-0.02	NULL	release 6.2	NA	release 4.5
11122	PTPRT	3HSAR052097	CR835103	NM_133170	8127	release 10	hsa-miR-31-5p	hsa-mir-31	MIMAT0000089	AGGCAAGATGCTGGCATAGCT	Release 18	3	miR-31	0	0	0	0	1	1	0	0	-0.03	NULL	release 6.2	NA	release 4.5
11122	PTPRT	3HSAR052097	CR835103	NM_133170	8127	release 10	hsa-miR-375	hsa-mir-375	MIMAT0000728	TTTGTTCGTTCGGCTCGCGTGA	Release 18	1	miR-375	0	0	0	0	4	2	2	0	-0.458	NULL	release 6.2	NA	release 4.5
11123	RCAN3	3HSAR037767	CR657907	NM_013441	661	release 10	hsa-miR-135b-5p	hsa-mir-135b	MIMAT0000758	TATGGCTTTTCATTCCTATGTGA	Release 18	1	miR-135ab/135a-5p	0	0	0	0	0	0	0	0	0	0	release 6.2	NA	release 4.5
11123	RCAN3	3HSAR037767	CR657907	NM_013441	661	release 10	hsa-miR-200b-3p	hsa-mir-200b	MIMAT0000318	TAATACTGCCTGGTAATGATGA	Release 18	1	miR-200bc/429/548a	0	0	0	0	0	0	0	0	0	0	release 6.2	NA	release 4.5
11123	RCAN3	3HSAR037767	CR657907	NM_013441	661	release 10	hsa-miR-200c-3p	hsa-mir-200c	MIMAT0000617	TAATACTGCCGGGTAATGATGGA	Release 18	1	miR-200bc/429/548a	0	0	0	0	0	0	0	0	0	0	release 6.2	NA	release 4.5
11127	KIF3A	3HSAR044859	CR722054	NM_007054	4003	release 10	hsa-miR-141-3p	hsa-mir-141	MIMAT0000432	TAACACTGTCTGGTAAAGATGG	Release 18	2	miR-141/200a	0	0	0	0	0	0	0	0	0	0	release 6.2	NA	release 4.5
11127	KIF3A	3HSAR044859	CR722054	NM_007054	4003	release 10	hsa-miR-200a-3p	hsa-mir-200a	MIMAT0000682	TAACACTGTCTGGTAACGATGT	Release 18	2	miR-141/200a	0	0	0	0	0	0	0	0	0	0	release 6.2	NA	release 4.5
11127	KIF3A	3HSAR044859	CR722054	NM_007054	4003	release 10	hsa-miR-200b-3p	hsa-mir-200b	MIMAT0000318	TAATACTGCCTGGTAATGATGA	Release 18	1	miR-200bc/429/548a	0	0	0	0	0	0	0	0	0	0	release 6.2	NA	release 4.5
11127	KIF3A	3HSAR044859	CR722054	NM_007054	4003	release 10	hsa-miR-200c-3p	hsa-mir-200c	MIMAT0000617	TAATACTGCCGGGTAATGATGGA	Release 18	1	miR-200bc/429/548a	0	0	0	0	0	0	0	0	0	0	release 6.2	NA	release 4.5
11127	KIF3A	3HSAR044859	CR722054	NM_007054	4003	release 10	hsa-miR-205-5p	hsa-mir-205	MIMAT0000266	TCCTTCATTCCACCGGAGTCTG	Release 18	1	miR-205/205ab	0	0	0	0	0	0	0	0	0	0	release 6.2	NA	release 4.5
1112	FOXN3	3HSAR042777	CR712322	NM_001085471	6242	release 10	hsa-miR-200a-3p	hsa-mir-200a	MIMAT0000682	TAACACTGTCTGGTAACGATGT	Release 18	3	miR-141/200a	0	0	0	0	0	0	0	0	0	0	release 6.2	NA	release 4.5
1112	FOXN3	3HSAR042777	CR712322	NM_001085471	6242	release 10	hsa-miR-378a-5p	hsa-mir-378	MIMAT0000731	CTCCTGACTCCAGGTCCTGTGT	Release 18	5	NA	NA	NA	NA	NA	NA	NA	NA	NA	NA	NA	release 6.2	NA	release 4.5
11130	ZWINT	3HSAR018285	CR443041	NM_032997	980	release 10	hsa-miR-141-3p	hsa-mir-141	MIMAT0000432	TAACACTGTCTGGTAAAGATGG	Release 18	1	miR-141/200a	0	0	0	0	0	0	0	0	0	0	release 6.2	NA	release 4.5
11130	ZWINT	3HSAR018285	CR443041	NM_032997	980	release 10	hsa-miR-200a-3p	hsa-mir-200a	MIMAT0000682	TAACACTGTCTGGTAACGATGT	Release 18	1	miR-141/200a	0	0	0	0	0	0	0	0	0	0	release 6.2	NA	release 4.5
11159	RABL2A	3HSAR062292	CR916049	NM_013412	1269	release 10	hsa-miR-135b-5p	hsa-mir-135b	MIMAT0000758	TATGGCTTTTCATTCCTATGTGA	Release 18	1	miR-135ab/135a-5p	0	0	0	0	0	0	0	0	0	0	release 6.2	NA	release 4.5
11159	RABL2A	3HSAR062292	CR916049	NM_013412	1269	release 10	hsa-miR-378a-5p	hsa-mir-378	MIMAT0000731	CTCCTGACTCCAGGTCCTGTGT	Release 18	1	NA	NA	NA	NA	NA	NA	NA	NA	NA	NA	NA	release 6.2	NA	release 4.5
11178	LZTS1	3HSAR042803	CR712465	NM_021020	3557	release 10	hsa-miR-135b-5p	hsa-mir-135b	MIMAT0000758	TATGGCTTTTCATTCCTATGTGA	Release 18	4	miR-135ab/135a-5p	0	0	0	0	0	0	0	0	0	0	release 6.2	NA	release 4.5
11178	LZTS1	3HSAR042803	CR712465	NM_021020	3557	release 10	hsa-miR-22-3p	hsa-mir-22	MIMAT0000077	AAGCTGCCAGTTGAAGAACTGT	Release 18	2	miR-22/22-3p	0	0	0	0	0	0	0	0	0	0	release 6.2	NA	release 4.5
11178	LZTS1	3HSAR042803	CR712465	NM_021020	3557	release 10	hsa-miR-31-5p	hsa-mir-31	MIMAT0000089	AGGCAAGATGCTGGCATAGCT	Release 18	1	miR-31	0	0	0	0	0	0	0	0	0	0	release 6.2	NA	release 4.5
11180	WDR6	3HSAR035129	CR646258	NM_018031	665	release 10	hsa-miR-205-5p	hsa-mir-205	MIMAT0000266	TCCTTCATTCCACCGGAGTCTG	Release 18	1	miR-205/205ab	0	0	0	0	0	0	0	0	0	0	release 6.2	NA	release 4.5
1119	CHKA	3HSAR016566	CR438263	NM_001277	1129	release 10	hsa-miR-141-3p	hsa-mir-141	MIMAT0000432	TAACACTGTCTGGTAAAGATGG	Release 18	1	miR-141/200a	0	0	0	0	0	0	0	0	0	0	release 6.2	NA	release 4.5
1119	CHKA	3HSAR016566	CR438263	NM_001277	1129	release 10	hsa-miR-181c-5p	hsa-mir-181c	MIMAT0000258	AACATTCAACCTGTCGGTGAGT	Release 18	1	miR-181abcd/4262	0	0	0	0	0	0	0	0	0	0	release 6.2	NA	release 4.5
1119	CHKA	3HSAR016566	CR438263	NM_001277	1129	release 10	hsa-miR-200a-3p	hsa-mir-200a	MIMAT0000682	TAACACTGTCTGGTAACGATGT	Release 18	1	miR-141/200a	0	0	0	0	0	0	0	0	0	0	release 6.2	NA	release 4.5
11226	GALNT6	3HSAR023090	CR455514	NM_007210	2330	release 10	hsa-miR-135b-5p	hsa-mir-135b	MIMAT0000758	TATGGCTTTTCATTCCTATGTGA	Release 18	2	miR-135ab/135a-5p	0	0	0	0	2	0	0	2	-0.127	NULL	release 6.2	NA	release 4.5
11226	GALNT6	3HSAR023090	CR455514	NM_007210	2330	release 10	hsa-miR-141-3p	hsa-mir-141	MIMAT0000432	TAACACTGTCTGGTAAAGATGG	Release 18	1	miR-141/200a	0	0	0	0	2	1	0	1	-0.487	NULL	release 6.2	NA	release 4.5
11226	GALNT6	3HSAR023090	CR455514	NM_007210	2330	release 10	hsa-miR-200a-3p	hsa-mir-200a	MIMAT0000682	TAACACTGTCTGGTAACGATGT	Release 18	1	miR-141/200a	1	1	0	0	0	0	0	0	-0.329	NULL	release 6.2	NA	release 4.5
11237	RNF24	3HSAR041421	CR703038	NM_007219	2642	release 10	hsa-miR-141-3p	hsa-mir-141	MIMAT0000432	TAACACTGTCTGGTAAAGATGG	Release 18	1	miR-141/200a	0	0	0	0	0	0	0	0	0	0	release 6.2	NA	release 4.5
11237	RNF24	3HSAR041421	CR703038	NM_007219	2642	release 10	hsa-miR-200a-3p	hsa-mir-200a	MIMAT0000682	TAACACTGTCTGGTAACGATGT	Release 18	1	miR-141/200a	0	0	0	0	0	0	0	0	0	0	release 6.2	NA	release 4.5
11237	RNF24	3HSAR041421	CR703038	NM_007219	2642	release 10	hsa-miR-200c-3p	hsa-mir-200c	MIMAT0000617	TAATACTGCCGGGTAATGATGGA	Release 18	1	miR-200bc/429/548a	0	0	0	0	0	0	0	0	0	0	release 6.2	NA	release 4.5
11240	PADI2	3HSAR045847	CR728721	NM_007365	2283	release 10	hsa-miR-375	hsa-mir-375	MIMAT0000728	TTTGTTCGTTCGGCTCGCGTGA	Release 18	2	miR-375	0	0	0	0	1	0	1	0	-0.135	NULL	release 6.2	NA	release 4.5
112616	CMTM7	3HSAR042821	CR712551	NM_181472	587	release 10	hsa-miR-205-5p	hsa-mir-205	MIMAT0000266	TCCTTCATTCCACCGGAGTCTG	Release 18	1	miR-205/205ab	0	0	0	0	0	0	0	0	0	0	release 6.2	NA	release 4.5
112616	CMTM7	3HSAR042821	CR712551	NM_181472	587	release 10	hsa-miR-378a-5p	hsa-mir-378	MIMAT0000731	CTCCTGACTCCAGGTCCTGTGT	Release 18	1	NA	NA	NA	NA	NA	NA	NA	NA	NA	NA	NA	release 6.2	NA	release 4.5
112885	PHF21B	3HSAR016466	CR437953	NM_138415	1924	release 10	hsa-miR-141-3p	hsa-mir-141	MIMAT0000432	TAACACTGTCTGGTAAAGATGG	Release 18	1	miR-141/200a	0	0	0	0	0	0	0	0	0	0	release 6.2	NA	release 4.5
112885	PHF21B	3HSAR016466	CR437953	NM_138415	1924	release 10	hsa-miR-200a-3p	hsa-mir-200a	MIMAT0000682	TAACACTGTCTGGTAACGATGT	Release 18	1	miR-141/200a	0	0	0	0	0	0	0	0	0	0	release 6.2	NA	release 4.5
112885	PHF21B	3HSAR016466	CR437953	NM_138415	1924	release 10	hsa-miR-200b-3p	hsa-mir-200b	MIMAT0000318	TAATACTGCCTGGTAATGATGA	Release 18	2	miR-200bc/429/548a	0	0	0	0	0	0	0	0	0	0	release 6.2	NA	release 4.5
112885	PHF21B	3HSAR016466	CR437953	NM_138415	1924	release 10	hsa-miR-200c-3p	hsa-mir-200c	MIMAT0000617	TAATACTGCCGGGTAATGATGGA	Release 18	2	miR-200bc/429/548a	0	0	0	0	0	0	0	0	0	0	release 6.2	NA	release 4.5
1128	CHRM1	3HSAR053554	CR840394	NM_000738	1039	release 10	hsa-miR-200b-3p	hsa-mir-200b	MIMAT0000318	TAATACTGCCTGGTAATGATGA	Release 18	1	miR-200bc/429/548a	0	0	0	0	0	0	0	0	0	0	release 6.2	NA	release 4.5
1128	CHRM1	3HSAR053554	CR840394	NM_000738	1039	release 10	hsa-miR-200c-3p	hsa-mir-200c	MIMAT0000617	TAATACTGCCGGGTAATGATGGA	Release 18	1	miR-200bc/429/548a	0	0	0	0	0	0	0	0	0	0	release 6.2	NA	release 4.5
11320	MGAT4A	3HSAR037226	CR655478	NM_012214	6460	release 10	hsa-miR-135b-5p	hsa-mir-135b	MIMAT0000758	TATGGCTTTTCATTCCTATGTGA	Release 18	3	miR-135ab/135a-5p	0	0	0	0	0	0	0	0	0	0	release 6.2	NA	release 4.5
11320	MGAT4A	3HSAR037226	CR655478	NM_012214	6460	release 10	hsa-miR-141-3p	hsa-mir-141	MIMAT0000432	TAACACTGTCTGGTAAAGATGG	Release 18	2	miR-141/200a	0	0	0	0	0	0	0	0	0	0	release 6.2	NA	release 4.5
11320	MGAT4A	3HSAR037226	CR655478	NM_012214	6460	release 10	hsa-miR-200a-3p	hsa-mir-200a	MIMAT0000682	TAACACTGTCTGGTAACGATGT	Release 18	2	miR-141/200a	0	0	0	0	0	0	0	0	0	0	release 6.2	NA	release 4.5
11320	MGAT4A	3HSAR037226	CR655478	NM_012214	6460	release 10	hsa-miR-200b-3p	hsa-mir-200b	MIMAT0000318	TAATACTGCCTGGTAATGATGA	Release 18	2	miR-200bc/429/548a	0	0	0	0	0	0	0	0	0	0	release 6.2	NA	release 4.5
11320	MGAT4A	3HSAR037226	CR655478	NM_012214	6460	release 10	hsa-miR-200c-3p	hsa-mir-200c	MIMAT0000617	TAATACTGCCGGGTAATGATGGA	Release 18	2	miR-200bc/429/548a	0	0	0	0	0	0	0	0	0	0	release 6.2	NA	release 4.5
11320	MGAT4A	3HSAR037226	CR655478	NM_012214	6460	release 10	hsa-miR-205-5p	hsa-mir-205	MIMAT0000266	TCCTTCATTCCACCGGAGTCTG	Release 18	2	miR-205/205ab	0	0	0	0	0	0	0	0	0	0	release 6.2	NA	release 4.5
11320	MGAT4A	3HSAR037226	CR655478	NM_012214	6460	release 10	hsa-miR-31-5p	hsa-mir-31	MIMAT0000089	AGGCAAGATGCTGGCATAGCT	Release 18	1	miR-31	0	0	0	0	0	0	0	0	0	0	release 6.2	NA	release 4.5
11320	MGAT4A	3HSAR037226	CR655478	NM_012214	6460	release 10	hsa-miR-375	hsa-mir-375	MIMAT0000728	TTTGTTCGTTCGGCTCGCGTGA	Release 18	3	miR-375	0	0	0	0	0	0	0	0	0	0	release 6.2	NA	release 4.5
11320	MGAT4A	3HSAR037226	CR655478	NM_012214	6460	release 10	hsa-miR-378a-5p	hsa-mir-378	MIMAT0000731	CTCCTGACTCCAGGTCCTGTGT	Release 18	1	NA	NA	NA	NA	NA	NA	NA	NA	NA	NA	NA	release 6.2	NA	release 4.5
113278	C20orf54	3HSAR041978	CR707024	NM_033409	946	release 10	hsa-miR-200b-3p	hsa-mir-200b	MIMAT0000318	TAATACTGCCTGGTAATGATGA	Release 18	1	miR-200bc/429/548a	0	0	0	0	1	0	1	0	-0.025	NULL	release 6.2	NA	release 4.5
113278	C20orf54	3HSAR041978	CR707024	NM_033409	946	release 10	hsa-miR-200c-3p	hsa-mir-200c	MIMAT0000617	TAATACTGCCGGGTAATGATGGA	Release 18	1	miR-200bc/429/548a	0	0	0	0	1	0	1	0	-0.176	NULL	release 6.2	NA	release 4.5
113419	TEX261	3HSAR035269	CR646945	NM_144582	2662	release 10	hsa-miR-200a-3p	hsa-mir-200a	MIMAT0000682	TAACACTGTCTGGTAACGATGT	Release 18	1	miR-141/200a	0	0	0	0	0	0	0	0	0	0	release 6.2	NA	release 4.5
11346	SYNPO	3HSAR056792	CR877607	NM_007286	2143	release 10	hsa-miR-22-3p	hsa-mir-22	MIMAT0000077	AAGCTGCCAGTTGAAGAACTGT	Release 18	2	miR-22/22-3p	0	0	0	0	0	0	0	0	0	0	release 6.2	NA	release 4.5
113730	KLHDC7B	3HSAR038804	CR662749	NM_138433	1072	release 10	hsa-miR-31-5p	hsa-mir-31	MIMAT0000089	AGGCAAGATGCTGGCATAGCT	Release 18	1	miR-31	0	0	0	0	0	0	0	0	0	0	release 6.2	NA	release 4.5
1141	CHRNB2	3HSAR040661	CR697535	NM_000748	3946	release 10	hsa-miR-135b-5p	hsa-mir-135b	MIMAT0000758	TATGGCTTTTCATTCCTATGTGA	Release 18	4	miR-135ab/135a-5p	0	0	0	0	0	0	0	0	0	0	release 6.2	NA	release 4.5
1141	CHRNB2	3HSAR040661	CR697535	NM_000748	3946	release 10	hsa-miR-141-3p	hsa-mir-141	MIMAT0000432	TAACACTGTCTGGTAAAGATGG	Release 18	2	miR-141/200a	0	0	0	0	0	0	0	0	0	0	release 6.2	NA	release 4.5
1141	CHRNB2	3HSAR040661	CR697535	NM_000748	3946	release 10	hsa-miR-200a-3p	hsa-mir-200a	MIMAT0000682	TAACACTGTCTGGTAACGATGT	Release 18	2	miR-141/200a	0	0	0	0	0	0	0	0	0	0	release 6.2	NA	release 4.5
1141	CHRNB2	3HSAR040661	CR697535	NM_000748	3946	release 10	hsa-miR-200b-3p	hsa-mir-200b	MIMAT0000318	TAATACTGCCTGGTAATGATGA	Release 18	4	miR-200bc/429/548a	0	0	0	0	0	0	0	0	0	0	release 6.2	NA	release 4.5
1141	CHRNB2	3HSAR040661	CR697535	NM_000748	3946	release 10	hsa-miR-200c-3p	hsa-mir-200c	MIMAT0000617	TAATACTGCCGGGTAATGATGGA	Release 18	4	miR-200bc/429/548a	0	0	0	0	0	0	0	0	0	0	release 6.2	NA	release 4.5
1141	CHRNB2	3HSAR040661	CR697535	NM_000748	3946	release 10	hsa-miR-205-5p	hsa-mir-205	MIMAT0000266	TCCTTCATTCCACCGGAGTCTG	Release 18	3	miR-205/205ab	0	0	0	0	0	0	0	0	0	0	release 6.2	NA	release 4.5
114327	EFHC1	3HSAR044164	CR718165	NM_001172420	3444	release 10	hsa-miR-135b-5p	hsa-mir-135b	MIMAT0000758	TATGGCTTTTCATTCCTATGTGA	Release 18	1	miR-135ab/135a-5p	0	0	0	0	0	0	0	0	0	0	release 6.2	NA	release 4.5
114327	EFHC1	3HSAR044164	CR718165	NM_001172420	3444	release 10	hsa-miR-181c-5p	hsa-mir-181c	MIMAT0000258	AACATTCAACCTGTCGGTGAGT	Release 18	1	miR-181abcd/4262	0	0	0	0	0	0	0	0	0	0	release 6.2	NA	release 4.5
114327	EFHC1	3HSAR044164	CR718165	NM_001172420	3444	release 10	hsa-miR-200b-3p	hsa-mir-200b	MIMAT0000318	TAATACTGCCTGGTAATGATGA	Release 18	1	miR-200bc/429/548a	0	0	0	0	0	0	0	0	0	0	release 6.2	NA	release 4.5
114327	EFHC1	3HSAR044164	CR718165	NM_001172420	3444	release 10	hsa-miR-200c-3p	hsa-mir-200c	MIMAT0000617	TAATACTGCCGGGTAATGATGGA	Release 18	1	miR-200bc/429/548a	0	0	0	0	0	0	0	0	0	0	release 6.2	NA	release 4.5
114327	EFHC1	3HSAR044164	CR718165	NM_001172420	3444	release 10	hsa-miR-205-5p	hsa-mir-205	MIMAT0000266	TCCTTCATTCCACCGGAGTCTG	Release 18	1	miR-205/205ab	0	0	0	0	0	0	0	0	0	0	release 6.2	NA	release 4.5
114327	EFHC1	3HSAR044164	CR718165	NM_001172420	3444	release 10	hsa-miR-31-5p	hsa-mir-31	MIMAT0000089	AGGCAAGATGCTGGCATAGCT	Release 18	3	miR-31	0	0	0	0	0	0	0	0	0	0	release 6.2	NA	release 4.5
114800	CCDC85A	3HSAR057935	CR881307	NM_001080433	1819	release 10	hsa-miR-452-5p	hsa-mir-452	MIMAT0001635	AACTGTTTGCAGAGGAAACTGA	Release 18	1	miR-452/4676-3p	0	0	0	0	0	0	0	0	0	0	release 6.2	NA	release 4.5
114804	RNF157	3HSAR057856	CR881104	NM_052916	2782	release 10	hsa-miR-181c-5p	hsa-mir-181c	MIMAT0000258	AACATTCAACCTGTCGGTGAGT	Release 18	1	miR-181abcd/4262	0	0	0	0	2	0	2	0	-0.24	NULL	release 6.2	NA	release 4.5
114804	RNF157	3HSAR057856	CR881104	NM_052916	2782	release 10	hsa-miR-215	hsa-mir-215	MIMAT0000272	ATGACCTATGAATTGACAGAC	Release 18	1	miR-192/215	0	0	0	0	1	0	1	0	-0.173	NULL	release 6.2	NA	release 4.5
114804	RNF157	3HSAR057856	CR881104	NM_052916	2782	release 10	hsa-miR-22-3p	hsa-mir-22	MIMAT0000077	AAGCTGCCAGTTGAAGAACTGT	Release 18	2	miR-22/22-3p	0	0	0	0	1	0	1	0	NULL	NULL	release 6.2	NA	release 4.5
114804	RNF157	3HSAR057856	CR881104	NM_052916	2782	release 10	hsa-miR-378a-5p	hsa-mir-378	MIMAT0000731	CTCCTGACTCCAGGTCCTGTGT	Release 18	2	NA	NA	NA	NA	NA	NA	NA	NA	NA	NA	NA	release 6.2	NA	release 4.5
114822	RHPN1	3HSAR038993	CR663603	NM_052924	1569	release 10	hsa-miR-135b-5p	hsa-mir-135b	MIMAT0000758	TATGGCTTTTCATTCCTATGTGA	Release 18	1	miR-135ab/135a-5p	0	0	0	0	0	0	0	0	0	0	release 6.2	NA	release 4.5
114822	RHPN1	3HSAR038993	CR663603	NM_052924	1569	release 10	hsa-miR-31-5p	hsa-mir-31	MIMAT0000089	AGGCAAGATGCTGGCATAGCT	Release 18	1	miR-31	0	0	0	0	0	0	0	0	0	0	release 6.2	NA	release 4.5
114827	FHAD1	3HSAR039598	CR690187	NM_052929	713	release 10	hsa-miR-141-3p	hsa-mir-141	MIMAT0000432	TAACACTGTCTGGTAAAGATGG	Release 18	1	miR-141/200a	0	0	0	0	0	0	0	0	0	0	release 6.2	NA	release 4.5
114827	FHAD1	3HSAR039598	CR690187	NM_052929	713	release 10	hsa-miR-200a-3p	hsa-mir-200a	MIMAT0000682	TAACACTGTCTGGTAACGATGT	Release 18	1	miR-141/200a	0	0	0	0	0	0	0	0	0	0	release 6.2	NA	release 4.5
114905	C1QTNF7	3HSAR041397	CR702859	NM_001135170	3368	release 10	hsa-miR-141-3p	hsa-mir-141	MIMAT0000432	TAACACTGTCTGGTAAAGATGG	Release 18	1	miR-141/200a	0	0	0	0	0	0	0	0	0	0	release 6.2	NA	release 4.5
114905	C1QTNF7	3HSAR041397	CR702859	NM_001135170	3368	release 10	hsa-miR-200a-3p	hsa-mir-200a	MIMAT0000682	TAACACTGTCTGGTAACGATGT	Release 18	1	miR-141/200a	0	0	0	0	0	0	0	0	0	0	release 6.2	NA	release 4.5
114905	C1QTNF7	3HSAR041397	CR702859	NM_001135170	3368	release 10	hsa-miR-452-5p	hsa-mir-452	MIMAT0001635	AACTGTTTGCAGAGGAAACTGA	Release 18	2	miR-452/4676-3p	0	0	0	0	0	0	0	0	0	0	release 6.2	NA	release 4.5
114908	TMEM123	3HSAR012426	CR425844	NM_052932	2542	release 10	hsa-miR-141-3p	hsa-mir-141	MIMAT0000432	TAACACTGTCTGGTAAAGATGG	Release 18	2	miR-141/200a	0	0	0	0	0	0	0	0	0	0	release 6.2	NA	release 4.5
114908	TMEM123	3HSAR012426	CR425844	NM_052932	2542	release 10	hsa-miR-200a-3p	hsa-mir-200a	MIMAT0000682	TAACACTGTCTGGTAACGATGT	Release 18	2	miR-141/200a	0	0	0	0	0	0	0	0	0	0	release 6.2	NA	release 4.5
114908	TMEM123	3HSAR012426	CR425844	NM_052932	2542	release 10	hsa-miR-200b-3p	hsa-mir-200b	MIMAT0000318	TAATACTGCCTGGTAATGATGA	Release 18	2	miR-200bc/429/548a	0	0	0	0	0	0	0	0	0	0	release 6.2	NA	release 4.5
114908	TMEM123	3HSAR012426	CR425844	NM_052932	2542	release 10	hsa-miR-200c-3p	hsa-mir-200c	MIMAT0000617	TAATACTGCCGGGTAATGATGGA	Release 18	2	miR-200bc/429/548a	0	0	0	0	0	0	0	0	0	0	release 6.2	NA	release 4.5
114908	TMEM123	3HSAR012426	CR425844	NM_052932	2542	release 10	hsa-miR-205-5p	hsa-mir-205	MIMAT0000266	TCCTTCATTCCACCGGAGTCTG	Release 18	4	miR-205/205ab	0	0	0	0	0	0	0	0	0	0	release 6.2	NA	release 4.5
114991	ZNF618	3HSAR003210	CR398624	NM_133374	6428	release 10	hsa-miR-141-3p	hsa-mir-141	MIMAT0000432	TAACACTGTCTGGTAAAGATGG	Release 18	3	miR-141/200a	0	0	0	0	3	0	1	2	-0.056	NULL	release 6.2	NA	release 4.5
115572	FAM46B	3HSAR016504	CR438080	NM_052943	924	release 10	hsa-miR-135b-5p	hsa-mir-135b	MIMAT0000758	TATGGCTTTTCATTCCTATGTGA	Release 18	1	miR-135ab/135a-5p	0	0	0	0	0	0	0	0	0	0	release 6.2	NA	release 4.5
116442	RAB39B	3HSAR061783	CR914546	NM_171998	2562	release 10	hsa-miR-135b-5p	hsa-mir-135b	MIMAT0000758	TATGGCTTTTCATTCCTATGTGA	Release 18	2	miR-135ab/135a-5p	0	0	0	0	0	0	0	0	0	0	release 6.2	NA	release 4.5
116442	RAB39B	3HSAR061783	CR914546	NM_171998	2562	release 10	hsa-miR-141-3p	hsa-mir-141	MIMAT0000432	TAACACTGTCTGGTAAAGATGG	Release 18	1	miR-141/200a	0	0	0	0	0	0	0	0	0	0	release 6.2	NA	release 4.5
116442	RAB39B	3HSAR061783	CR914546	NM_171998	2562	release 10	hsa-miR-181c-5p	hsa-mir-181c	MIMAT0000258	AACATTCAACCTGTCGGTGAGT	Release 18	1	miR-181abcd/4262	0	0	0	0	0	0	0	0	0	0	release 6.2	NA	release 4.5
116442	RAB39B	3HSAR061783	CR914546	NM_171998	2562	release 10	hsa-miR-200a-3p	hsa-mir-200a	MIMAT0000682	TAACACTGTCTGGTAACGATGT	Release 18	1	miR-141/200a	0	0	0	0	0	0	0	0	0	0	release 6.2	NA	release 4.5
116442	RAB39B	3HSAR061783	CR914546	NM_171998	2562	release 10	hsa-miR-200b-3p	hsa-mir-200b	MIMAT0000318	TAATACTGCCTGGTAATGATGA	Release 18	1	miR-200bc/429/548a	0	0	0	0	0	0	0	0	0	0	release 6.2	NA	release 4.5
116442	RAB39B	3HSAR061783	CR914546	NM_171998	2562	release 10	hsa-miR-200c-3p	hsa-mir-200c	MIMAT0000617	TAATACTGCCGGGTAATGATGGA	Release 18	1	miR-200bc/429/548a	0	0	0	0	0	0	0	0	0	0	release 6.2	NA	release 4.5
116442	RAB39B	3HSAR061783	CR914546	NM_171998	2562	release 10	hsa-miR-375	hsa-mir-375	MIMAT0000728	TTTGTTCGTTCGGCTCGCGTGA	Release 18	1	miR-375	0	0	0	0	0	0	0	0	0	0	release 6.2	NA	release 4.5
116984	ARAP2	3HSAR034152	CR639936	NM_015230	1907	release 10	hsa-miR-141-3p	hsa-mir-141	MIMAT0000432	TAACACTGTCTGGTAAAGATGG	Release 18	2	miR-141/200a	0	0	0	0	0	0	0	0	0	0	release 6.2	NA	release 4.5
116984	ARAP2	3HSAR034152	CR639936	NM_015230	1907	release 10	hsa-miR-181c-5p	hsa-mir-181c	MIMAT0000258	AACATTCAACCTGTCGGTGAGT	Release 18	1	miR-181abcd/4262	0	0	0	0	1	0	1	0	-0.159	NULL	release 6.2	NA	release 4.5
116984	ARAP2	3HSAR034152	CR639936	NM_015230	1907	release 10	hsa-miR-200a-3p	hsa-mir-200a	MIMAT0000682	TAACACTGTCTGGTAACGATGT	Release 18	2	miR-141/200a	0	0	0	0	0	0	0	0	0	0	release 6.2	NA	release 4.5
117177	RAB3IP	3HSAR056917	CR878048	NM_175625	7853	release 10	hsa-miR-135b-5p	hsa-mir-135b	MIMAT0000758	TATGGCTTTTCATTCCTATGTGA	Release 18	2	miR-135ab/135a-5p	0	0	0	0	0	0	0	0	0	0	release 6.2	NA	release 4.5
117177	RAB3IP	3HSAR056917	CR878048	NM_175625	7853	release 10	hsa-miR-141-3p	hsa-mir-141	MIMAT0000432	TAACACTGTCTGGTAAAGATGG	Release 18	4	miR-141/200a	0	0	0	0	0	0	0	0	0	0	release 6.2	NA	release 4.5
117177	RAB3IP	3HSAR056917	CR878048	NM_175625	7853	release 10	hsa-miR-200a-3p	hsa-mir-200a	MIMAT0000682	TAACACTGTCTGGTAACGATGT	Release 18	4	miR-141/200a	0	0	0	0	0	0	0	0	0	0	release 6.2	NA	release 4.5
117177	RAB3IP	3HSAR056917	CR878048	NM_175625	7853	release 10	hsa-miR-200b-3p	hsa-mir-200b	MIMAT0000318	TAATACTGCCTGGTAATGATGA	Release 18	1	miR-200bc/429/548a	0	0	0	0	3	0	2	1	-0.076	NULL	release 6.2	NA	release 4.5
117177	RAB3IP	3HSAR056917	CR878048	NM_175625	7853	release 10	hsa-miR-200c-3p	hsa-mir-200c	MIMAT0000617	TAATACTGCCGGGTAATGATGGA	Release 18	1	miR-200bc/429/548a	0	0	0	0	1	0	1	0	-0.02	NULL	release 6.2	NA	release 4.5
117177	RAB3IP	3HSAR056917	CR878048	NM_175625	7853	release 10	hsa-miR-375	hsa-mir-375	MIMAT0000728	TTTGTTCGTTCGGCTCGCGTGA	Release 18	3	miR-375	0	0	0	0	1	0	1	0	-0.02	NULL	release 6.2	NA	release 4.5
117177	RAB3IP	3HSAR056917	CR878048	NM_175625	7853	release 10	hsa-miR-378a-5p	hsa-mir-378	MIMAT0000731	CTCCTGACTCCAGGTCCTGTGT	Release 18	4	NA	NA	NA	NA	NA	NA	NA	NA	NA	NA	NA	release 6.2	NA	release 4.5
117178	SSX2IP	3HSAR044928	CR722516	NM_014021	3726	release 10	hsa-miR-135b-5p	hsa-mir-135b	MIMAT0000758	TATGGCTTTTCATTCCTATGTGA	Release 18	2	miR-135ab/135a-5p	0	0	0	0	4	0	4	0	-0.116	NULL	release 6.2	NA	release 4.5
117178	SSX2IP	3HSAR044928	CR722516	NM_014021	3726	release 10	hsa-miR-141-3p	hsa-mir-141	MIMAT0000432	TAACACTGTCTGGTAAAGATGG	Release 18	1	miR-141/200a	0	0	0	0	1	0	1	0	-0.033	NULL	release 6.2	NA	release 4.5
117178	SSX2IP	3HSAR044928	CR722516	NM_014021	3726	release 10	hsa-miR-200a-3p	hsa-mir-200a	MIMAT0000682	TAACACTGTCTGGTAACGATGT	Release 18	1	miR-141/200a	0	0	0	0	2	1	1	0	-0.172	NULL	release 6.2	NA	release 4.5
117178	SSX2IP	3HSAR044928	CR722516	NM_014021	3726	release 10	hsa-miR-200b-3p	hsa-mir-200b	MIMAT0000318	TAATACTGCCTGGTAATGATGA	Release 18	2	miR-200bc/429/548a	1	0	1	0	1	0	1	0	-0.04	NULL	release 6.2	NA	release 4.5
117178	SSX2IP	3HSAR044928	CR722516	NM_014021	3726	release 10	hsa-miR-200c-3p	hsa-mir-200c	MIMAT0000617	TAATACTGCCGGGTAATGATGGA	Release 18	2	miR-200bc/429/548a	1	0	0	1	0	0	0	0	-0.036	NULL	release 6.2	NA	release 4.5
117245	HRASLS5	3HSAR037171	CR655234	NM_001146728	2127	release 10	hsa-miR-135b-5p	hsa-mir-135b	MIMAT0000758	TATGGCTTTTCATTCCTATGTGA	Release 18	1	miR-135ab/135a-5p	0	0	0	0	0	0	0	0	0	0	release 6.2	NA	release 4.5
117245	HRASLS5	3HSAR037171	CR655234	NM_001146728	2127	release 10	hsa-miR-224-5p	hsa-mir-224	MIMAT0000281	CAAGTCACTAGTGGTTCCGTT	Release 18	2	miR-224	0	0	0	0	0	0	0	0	0	0	release 6.2	NA	release 4.5
1183	CLCN4	3HSAR054730	CR844128	NM_001830	4076	release 10	hsa-miR-378a-5p	hsa-mir-378	MIMAT0000731	CTCCTGACTCCAGGTCCTGTGT	Release 18	3	NA	NA	NA	NA	NA	NA	NA	NA	NA	NA	NA	release 6.2	NA	release 4.5
118611	C10orf90	3HSAR000422	CR393041	NM_001004298	862	release 10	hsa-miR-135b-5p	hsa-mir-135b	MIMAT0000758	TATGGCTTTTCATTCCTATGTGA	Release 18	1	miR-135ab/135a-5p	0	0	0	0	1	0	1	0	-0.08	NULL	release 6.2	NA	release 4.5
118812	MORN4	3HSAR036000	CR649839	NM_001098831	1710	release 10	hsa-miR-200b-3p	hsa-mir-200b	MIMAT0000318	TAATACTGCCTGGTAATGATGA	Release 18	1	miR-200bc/429/548a	0	0	0	0	0	0	0	0	0	0	release 6.2	NA	release 4.5
118812	MORN4	3HSAR036000	CR649839	NM_001098831	1710	release 10	hsa-miR-200c-3p	hsa-mir-200c	MIMAT0000617	TAATACTGCCGGGTAATGATGGA	Release 18	1	miR-200bc/429/548a	0	0	0	0	0	0	0	0	0	0	release 6.2	NA	release 4.5
118812	MORN4	3HSAR036000	CR649839	NM_001098831	1710	release 10	hsa-miR-205-5p	hsa-mir-205	MIMAT0000266	TCCTTCATTCCACCGGAGTCTG	Release 18	1	miR-205/205ab	0	0	0	0	0	0	0	0	0	0	release 6.2	NA	release 4.5
118812	MORN4	3HSAR036000	CR649839	NM_001098831	1710	release 10	hsa-miR-375	hsa-mir-375	MIMAT0000728	TTTGTTCGTTCGGCTCGCGTGA	Release 18	1	miR-375	0	0	0	0	0	0	0	0	0	0	release 6.2	NA	release 4.5
118932	ANKRD22	3HSAR043217	CR714485	NM_144590	3042	release 10	hsa-miR-135b-5p	hsa-mir-135b	MIMAT0000758	TATGGCTTTTCATTCCTATGTGA	Release 18	1	miR-135ab/135a-5p	0	0	0	0	2	0	1	1	-0.03	NULL	release 6.2	NA	release 4.5
118932	ANKRD22	3HSAR043217	CR714485	NM_144590	3042	release 10	hsa-miR-141-3p	hsa-mir-141	MIMAT0000432	TAACACTGTCTGGTAAAGATGG	Release 18	1	miR-141/200a	0	0	0	0	3	0	3	0	-0.06	NULL	release 6.2	NA	release 4.5
118932	ANKRD22	3HSAR043217	CR714485	NM_144590	3042	release 10	hsa-miR-200a-3p	hsa-mir-200a	MIMAT0000682	TAACACTGTCTGGTAACGATGT	Release 18	1	miR-141/200a	0	0	0	0	1	0	1	0	-0.135	NULL	release 6.2	NA	release 4.5
118932	ANKRD22	3HSAR043217	CR714485	NM_144590	3042	release 10	hsa-miR-200b-3p	hsa-mir-200b	MIMAT0000318	TAATACTGCCTGGTAATGATGA	Release 18	1	miR-200bc/429/548a	0	0	0	0	2	0	1	1	-0.286	NULL	release 6.2	NA	release 4.5
118932	ANKRD22	3HSAR043217	CR714485	NM_144590	3042	release 10	hsa-miR-200c-3p	hsa-mir-200c	MIMAT0000617	TAATACTGCCGGGTAATGATGGA	Release 18	1	miR-200bc/429/548a	0	0	0	0	1	0	0	1	-0.022	NULL	release 6.2	NA	release 4.5
118932	ANKRD22	3HSAR043217	CR714485	NM_144590	3042	release 10	hsa-miR-205-5p	hsa-mir-205	MIMAT0000266	TCCTTCATTCCACCGGAGTCTG	Release 18	3	miR-205/205ab	0	0	0	0	1	0	0	1	-0.01	NULL	release 6.2	NA	release 4.5
118980	SFXN2	3HSAR035989	CR649776	NM_178858	1427	release 10	hsa-miR-205-5p	hsa-mir-205	MIMAT0000266	TCCTTCATTCCACCGGAGTCTG	Release 18	1	miR-205/205ab	0	0	0	0	0	0	0	0	0	0	release 6.2	NA	release 4.5
118980	SFXN2	3HSAR035989	CR649776	NM_178858	1427	release 10	hsa-miR-22-3p	hsa-mir-22	MIMAT0000077	AAGCTGCCAGTTGAAGAACTGT	Release 18	1	miR-22/22-3p	0	0	0	0	0	0	0	0	0	0	release 6.2	NA	release 4.5
120939	C12orf59	3HSAR000518	CR393248	NM_153022	1664	release 10	hsa-miR-141-3p	hsa-mir-141	MIMAT0000432	TAACACTGTCTGGTAAAGATGG	Release 18	2	miR-141/200a	0	0	0	0	0	0	0	0	0	0	release 6.2	NA	release 4.5
120939	C12orf59	3HSAR000518	CR393248	NM_153022	1664	release 10	hsa-miR-200a-3p	hsa-mir-200a	MIMAT0000682	TAACACTGTCTGGTAACGATGT	Release 18	2	miR-141/200a	0	0	0	0	0	0	0	0	0	0	release 6.2	NA	release 4.5
120939	C12orf59	3HSAR000518	CR393248	NM_153022	1664	release 10	hsa-miR-200b-3p	hsa-mir-200b	MIMAT0000318	TAATACTGCCTGGTAATGATGA	Release 18	2	miR-200bc/429/548a	0	0	0	0	0	0	0	0	0	0	release 6.2	NA	release 4.5
120939	C12orf59	3HSAR000518	CR393248	NM_153022	1664	release 10	hsa-miR-200c-3p	hsa-mir-200c	MIMAT0000617	TAATACTGCCGGGTAATGATGGA	Release 18	2	miR-200bc/429/548a	0	0	0	0	0	0	0	0	0	0	release 6.2	NA	release 4.5
121551	BTBD11	3HSAR057835	CR881044	NM_001018072	1924	release 10	hsa-miR-181c-5p	hsa-mir-181c	MIMAT0000258	AACATTCAACCTGTCGGTGAGT	Release 18	1	miR-181abcd/4262	0	0	0	0	0	0	0	0	0	0	release 6.2	NA	release 4.5
121551	BTBD11	3HSAR057835	CR881044	NM_001018072	1924	release 10	hsa-miR-200b-3p	hsa-mir-200b	MIMAT0000318	TAATACTGCCTGGTAATGATGA	Release 18	2	miR-200bc/429/548a	0	0	0	0	0	0	0	0	0	0	release 6.2	NA	release 4.5
121551	BTBD11	3HSAR057835	CR881044	NM_001018072	1924	release 10	hsa-miR-200c-3p	hsa-mir-200c	MIMAT0000617	TAATACTGCCGGGTAATGATGGA	Release 18	2	miR-200bc/429/548a	0	0	0	0	0	0	0	0	0	0	release 6.2	NA	release 4.5
121551	BTBD11	3HSAR057835	CR881044	NM_001018072	1924	release 10	hsa-miR-205-5p	hsa-mir-205	MIMAT0000266	TCCTTCATTCCACCGGAGTCTG	Release 18	1	miR-205/205ab	0	0	0	0	0	0	0	0	0	0	release 6.2	NA	release 4.5
121551	BTBD11	3HSAR057835	CR881044	NM_001018072	1924	release 10	hsa-miR-31-5p	hsa-mir-31	MIMAT0000089	AGGCAAGATGCTGGCATAGCT	Release 18	1	miR-31	0	0	0	0	0	0	0	0	0	0	release 6.2	NA	release 4.5
122060	SLAIN1	3HSAR034483	CR642195	NM_144595	1022	release 10	hsa-miR-200b-3p	hsa-mir-200b	MIMAT0000318	TAATACTGCCTGGTAATGATGA	Release 18	1	miR-200bc/429/548a	0	0	0	0	0	0	0	0	0	0	release 6.2	NA	release 4.5
122060	SLAIN1	3HSAR034483	CR642195	NM_144595	1022	release 10	hsa-miR-200c-3p	hsa-mir-200c	MIMAT0000617	TAATACTGCCGGGTAATGATGGA	Release 18	1	miR-200bc/429/548a	0	0	0	0	0	0	0	0	0	0	release 6.2	NA	release 4.5
122616	C14orf79	3HSAR017827	CR441933	NM_174891	759	release 10	hsa-miR-378a-5p	hsa-mir-378	MIMAT0000731	CTCCTGACTCCAGGTCCTGTGT	Release 18	1	NA	NA	NA	NA	NA	NA	NA	NA	NA	NA	NA	release 6.2	NA	release 4.5
122786	FRMD6	3HSAR051756	CR833890	NM_152330	2698	release 10	hsa-miR-141-3p	hsa-mir-141	MIMAT0000432	TAACACTGTCTGGTAAAGATGG	Release 18	1	miR-141/200a	0	0	0	0	0	0	0	0	0	0	release 6.2	NA	release 4.5
122786	FRMD6	3HSAR051756	CR833890	NM_152330	2698	release 10	hsa-miR-200a-3p	hsa-mir-200a	MIMAT0000682	TAACACTGTCTGGTAACGATGT	Release 18	1	miR-141/200a	0	0	0	0	0	0	0	0	0	0	release 6.2	NA	release 4.5
122786	FRMD6	3HSAR051756	CR833890	NM_152330	2698	release 10	hsa-miR-200b-3p	hsa-mir-200b	MIMAT0000318	TAATACTGCCTGGTAATGATGA	Release 18	3	miR-200bc/429/548a	0	0	0	0	0	0	0	0	0	0	release 6.2	NA	release 4.5
122786	FRMD6	3HSAR051756	CR833890	NM_152330	2698	release 10	hsa-miR-200c-3p	hsa-mir-200c	MIMAT0000617	TAATACTGCCGGGTAATGATGGA	Release 18	3	miR-200bc/429/548a	0	0	0	0	0	0	0	0	0	0	release 6.2	NA	release 4.5
122786	FRMD6	3HSAR051756	CR833890	NM_152330	2698	release 10	hsa-miR-22-3p	hsa-mir-22	MIMAT0000077	AAGCTGCCAGTTGAAGAACTGT	Release 18	2	miR-22/22-3p	0	0	0	0	0	0	0	0	0	0	release 6.2	NA	release 4.5
122945	C14orf148	3HSAR035701	CR648532	NM_001113475	550	release 10	hsa-miR-205-5p	hsa-mir-205	MIMAT0000266	TCCTTCATTCCACCGGAGTCTG	Release 18	1	miR-205/205ab	0	0	0	0	0	0	0	0	0	0	release 6.2	NA	release 4.5
123016	TTC8	3HSAR059557	CR887595	NM_198309	581	release 10	hsa-miR-135b-5p	hsa-mir-135b	MIMAT0000758	TATGGCTTTTCATTCCTATGTGA	Release 18	1	miR-135ab/135a-5p	0	0	0	0	0	0	0	0	0	0	release 6.2	NA	release 4.5
123036	TC2N	3HSAR035489	CR647739	NM_152332	3178	release 10	hsa-miR-141-3p	hsa-mir-141	MIMAT0000432	TAACACTGTCTGGTAAAGATGG	Release 18	1	miR-141/200a	0	0	0	0	0	0	0	0	0	0	release 6.2	NA	release 4.5
123036	TC2N	3HSAR035489	CR647739	NM_152332	3178	release 10	hsa-miR-200a-3p	hsa-mir-200a	MIMAT0000682	TAACACTGTCTGGTAACGATGT	Release 18	1	miR-141/200a	0	0	0	0	0	0	0	0	0	0	release 6.2	NA	release 4.5
123036	TC2N	3HSAR035489	CR647739	NM_152332	3178	release 10	hsa-miR-200b-3p	hsa-mir-200b	MIMAT0000318	TAATACTGCCTGGTAATGATGA	Release 18	5	miR-200bc/429/548a	0	0	0	0	0	0	0	0	0	0	release 6.2	NA	release 4.5
123036	TC2N	3HSAR035489	CR647739	NM_152332	3178	release 10	hsa-miR-200c-3p	hsa-mir-200c	MIMAT0000617	TAATACTGCCGGGTAATGATGGA	Release 18	5	miR-200bc/429/548a	0	0	0	0	0	0	0	0	0	0	release 6.2	NA	release 4.5
123036	TC2N	3HSAR035489	CR647739	NM_152332	3178	release 10	hsa-miR-205-5p	hsa-mir-205	MIMAT0000266	TCCTTCATTCCACCGGAGTCTG	Release 18	1	miR-205/205ab	0	0	0	0	0	0	0	0	0	0	release 6.2	NA	release 4.5
123036	TC2N	3HSAR035489	CR647739	NM_152332	3178	release 10	hsa-miR-375	hsa-mir-375	MIMAT0000728	TTTGTTCGTTCGGCTCGCGTGA	Release 18	1	miR-375	0	0	0	0	0	0	0	0	0	0	release 6.2	NA	release 4.5
123096	SLC25A29	3HSAR061029	CR912332	NM_001039355	1167	release 10	hsa-miR-135b-5p	hsa-mir-135b	MIMAT0000758	TATGGCTTTTCATTCCTATGTGA	Release 18	1	miR-135ab/135a-5p	0	0	0	0	3	1	1	1	-0.537	NULL	release 6.2	NA	release 4.5
123096	SLC25A29	3HSAR061029	CR912332	NM_001039355	1167	release 10	hsa-miR-141-3p	hsa-mir-141	MIMAT0000432	TAACACTGTCTGGTAAAGATGG	Release 18	2	miR-141/200a	0	0	0	0	1	0	1	0	-0.182	NULL	release 6.2	NA	release 4.5
123096	SLC25A29	3HSAR061029	CR912332	NM_001039355	1167	release 10	hsa-miR-200a-3p	hsa-mir-200a	MIMAT0000682	TAACACTGTCTGGTAACGATGT	Release 18	2	miR-141/200a	0	0	0	0	1	0	0	1	-0.177	NULL	release 6.2	NA	release 4.5
123096	SLC25A29	3HSAR061029	CR912332	NM_001039355	1167	release 10	hsa-miR-205-5p	hsa-mir-205	MIMAT0000266	TCCTTCATTCCACCGGAGTCTG	Release 18	1	miR-205/205ab	0	0	0	0	1	0	0	1	-0.067	NULL	release 6.2	NA	release 4.5
1235	CCR6	3HSAR054963	CR844913	NM_031409	1786	release 10	hsa-miR-141-3p	hsa-mir-141	MIMAT0000432	TAACACTGTCTGGTAAAGATGG	Release 18	2	miR-141/200a	0	0	0	0	2	0	2	0	-0.449	NULL	release 6.2	NA	release 4.5
1235	CCR6	3HSAR054963	CR844913	NM_031409	1786	release 10	hsa-miR-200a-3p	hsa-mir-200a	MIMAT0000682	TAACACTGTCTGGTAACGATGT	Release 18	2	miR-141/200a	0	0	0	0	1	0	0	1	-0.125	NULL	release 6.2	NA	release 4.5
124045	C16orf55	3HSAR000043	CR392150	NM_153025	1770	release 10	hsa-miR-135b-5p	hsa-mir-135b	MIMAT0000758	TATGGCTTTTCATTCCTATGTGA	Release 18	2	miR-135ab/135a-5p	0	0	0	0	0	0	0	0	0	0	release 6.2	NA	release 4.5
124045	C16orf55	3HSAR000043	CR392150	NM_153025	1770	release 10	hsa-miR-31-5p	hsa-mir-31	MIMAT0000089	AGGCAAGATGCTGGCATAGCT	Release 18	1	miR-31	0	0	0	0	0	0	0	0	0	0	release 6.2	NA	release 4.5
124540	MSI2	3HSAR058314	CR882678	NM_170721	1352	release 10	hsa-miR-200b-3p	hsa-mir-200b	MIMAT0000318	TAATACTGCCTGGTAATGATGA	Release 18	1	miR-200bc/429/548a	0	0	0	0	0	0	0	0	0	0	release 6.2	NA	release 4.5
124540	MSI2	3HSAR058314	CR882678	NM_170721	1352	release 10	hsa-miR-200c-3p	hsa-mir-200c	MIMAT0000617	TAATACTGCCGGGTAATGATGGA	Release 18	1	miR-200bc/429/548a	0	0	0	0	0	0	0	0	0	0	release 6.2	NA	release 4.5
124540	MSI2	3HSAR058314	CR882678	NM_170721	1352	release 10	hsa-miR-375	hsa-mir-375	MIMAT0000728	TTTGTTCGTTCGGCTCGCGTGA	Release 18	1	miR-375	0	0	0	0	0	0	0	0	0	0	release 6.2	NA	release 4.5
124583	CANT1	3HSAR053462	CR840044	NM_138793	1834	release 10	hsa-miR-181c-5p	hsa-mir-181c	MIMAT0000258	AACATTCAACCTGTCGGTGAGT	Release 18	1	miR-181abcd/4262	0	0	0	0	0	0	0	0	0	0	release 6.2	NA	release 4.5
124583	CANT1	3HSAR053462	CR840044	NM_138793	1834	release 10	hsa-miR-205-5p	hsa-mir-205	MIMAT0000266	TCCTTCATTCCACCGGAGTCTG	Release 18	1	miR-205/205ab	0	0	0	0	0	0	0	0	0	0	release 6.2	NA	release 4.5
124583	CANT1	3HSAR053462	CR840044	NM_138793	1834	release 10	hsa-miR-378a-5p	hsa-mir-378	MIMAT0000731	CTCCTGACTCCAGGTCCTGTGT	Release 18	2	NA	NA	NA	NA	NA	NA	NA	NA	NA	NA	NA	release 6.2	NA	release 4.5
124739	USP43	3HSAR054964	CR844915	NM_153210	697	release 10	hsa-miR-200b-3p	hsa-mir-200b	MIMAT0000318	TAATACTGCCTGGTAATGATGA	Release 18	2	miR-200bc/429/548a	0	0	0	0	0	0	0	0	0	0	release 6.2	NA	release 4.5
124739	USP43	3HSAR054964	CR844915	NM_153210	697	release 10	hsa-miR-200c-3p	hsa-mir-200c	MIMAT0000617	TAATACTGCCGGGTAATGATGGA	Release 18	2	miR-200bc/429/548a	0	0	0	0	0	0	0	0	0	0	release 6.2	NA	release 4.5
124817	CNTD1	3HSAR038537	CR661493	NM_173478	2052	release 10	hsa-miR-141-3p	hsa-mir-141	MIMAT0000432	TAACACTGTCTGGTAAAGATGG	Release 18	1	miR-141/200a	0	0	0	0	0	0	0	0	0	0	release 6.2	NA	release 4.5
124817	CNTD1	3HSAR038537	CR661493	NM_173478	2052	release 10	hsa-miR-200a-3p	hsa-mir-200a	MIMAT0000682	TAACACTGTCTGGTAACGATGT	Release 18	1	miR-141/200a	0	0	0	0	0	0	0	0	0	0	release 6.2	NA	release 4.5
124817	CNTD1	3HSAR038537	CR661493	NM_173478	2052	release 10	hsa-miR-200b-3p	hsa-mir-200b	MIMAT0000318	TAATACTGCCTGGTAATGATGA	Release 18	1	miR-200bc/429/548a	0	0	0	0	0	0	0	0	0	0	release 6.2	NA	release 4.5
124817	CNTD1	3HSAR038537	CR661493	NM_173478	2052	release 10	hsa-miR-200c-3p	hsa-mir-200c	MIMAT0000617	TAATACTGCCGGGTAATGATGGA	Release 18	1	miR-200bc/429/548a	0	0	0	0	0	0	0	0	0	0	release 6.2	NA	release 4.5
125	ADH1B	3HSAR053635	CR840689	NM_000668	1470	release 10	hsa-miR-452-5p	hsa-mir-452	MIMAT0001635	AACTGTTTGCAGAGGAAACTGA	Release 18	1	miR-452/4676-3p	0	0	0	0	0	0	0	0	0	0	release 6.2	NA	release 4.5
126410	CYP4F22	3HSAR038946	CR663406	NM_173483	846	release 10	hsa-miR-141-3p	hsa-mir-141	MIMAT0000432	TAACACTGTCTGGTAAAGATGG	Release 18	1	miR-141/200a	0	0	0	0	0	0	0	0	0	0	release 6.2	NA	release 4.5
126410	CYP4F22	3HSAR038946	CR663406	NM_173483	846	release 10	hsa-miR-200a-3p	hsa-mir-200a	MIMAT0000682	TAACACTGTCTGGTAACGATGT	Release 18	1	miR-141/200a	0	0	0	0	0	0	0	0	0	0	release 6.2	NA	release 4.5
126433	FBXO27	3HSAR057860	CR881120	NM_178820	1390	release 10	hsa-miR-215	hsa-mir-215	MIMAT0000272	ATGACCTATGAATTGACAGAC	Release 18	2	miR-192/215	0	0	0	0	1	0	1	0	-0.151	NULL	release 6.2	NA	release 4.5
126433	FBXO27	3HSAR057860	CR881120	NM_178820	1390	release 10	hsa-miR-224-5p	hsa-mir-224	MIMAT0000281	CAAGTCACTAGTGGTTCCGTT	Release 18	1	miR-224	0	0	0	0	0	0	0	0	0	0	release 6.2	NA	release 4.5
126433	FBXO27	3HSAR057860	CR881120	NM_178820	1390	release 10	hsa-miR-335-5p	hsa-mir-335	MIMAT0000765	TCAAGAGCAATAACGAAAAATGT	Release 18	1	miR-335/335-5p	0	0	0	0	0	0	0	0	0	0	release 6.2	NA	release 4.5
126433	FBXO27	3HSAR057860	CR881120	NM_178820	1390	release 10	hsa-miR-452-5p	hsa-mir-452	MIMAT0001635	AACTGTTTGCAGAGGAAACTGA	Release 18	1	miR-452/4676-3p	0	0	0	0	0	0	0	0	0	0	release 6.2	NA	release 4.5
126731	C1orf96	3HSAR012819	CR427085	NM_145257	4230	release 10	hsa-miR-135b-5p	hsa-mir-135b	MIMAT0000758	TATGGCTTTTCATTCCTATGTGA	Release 18	2	miR-135ab/135a-5p	0	0	0	0	0	0	0	0	0	0	release 6.2	NA	release 4.5
126731	C1orf96	3HSAR012819	CR427085	NM_145257	4230	release 10	hsa-miR-141-3p	hsa-mir-141	MIMAT0000432	TAACACTGTCTGGTAAAGATGG	Release 18	1	miR-141/200a	0	0	0	0	0	0	0	0	0	0	release 6.2	NA	release 4.5
126731	C1orf96	3HSAR012819	CR427085	NM_145257	4230	release 10	hsa-miR-181c-5p	hsa-mir-181c	MIMAT0000258	AACATTCAACCTGTCGGTGAGT	Release 18	2	miR-181abcd/4262	0	0	0	0	0	0	0	0	0	0	release 6.2	NA	release 4.5
126731	C1orf96	3HSAR012819	CR427085	NM_145257	4230	release 10	hsa-miR-200a-3p	hsa-mir-200a	MIMAT0000682	TAACACTGTCTGGTAACGATGT	Release 18	1	miR-141/200a	0	0	0	0	0	0	0	0	0	0	release 6.2	NA	release 4.5
126731	C1orf96	3HSAR012819	CR427085	NM_145257	4230	release 10	hsa-miR-200b-3p	hsa-mir-200b	MIMAT0000318	TAATACTGCCTGGTAATGATGA	Release 18	7	miR-200bc/429/548a	0	0	0	0	0	0	0	0	0	0	release 6.2	NA	release 4.5
126731	C1orf96	3HSAR012819	CR427085	NM_145257	4230	release 10	hsa-miR-200c-3p	hsa-mir-200c	MIMAT0000617	TAATACTGCCGGGTAATGATGGA	Release 18	7	miR-200bc/429/548a	0	0	0	0	0	0	0	0	0	0	release 6.2	NA	release 4.5
126731	C1orf96	3HSAR012819	CR427085	NM_145257	4230	release 10	hsa-miR-205-5p	hsa-mir-205	MIMAT0000266	TCCTTCATTCCACCGGAGTCTG	Release 18	2	miR-205/205ab	0	0	0	0	0	0	0	0	0	0	release 6.2	NA	release 4.5
126731	C1orf96	3HSAR012819	CR427085	NM_145257	4230	release 10	hsa-miR-22-3p	hsa-mir-22	MIMAT0000077	AAGCTGCCAGTTGAAGAACTGT	Release 18	1	miR-22/22-3p	0	0	0	0	0	0	0	0	0	0	release 6.2	NA	release 4.5
126731	C1orf96	3HSAR012819	CR427085	NM_145257	4230	release 10	hsa-miR-375	hsa-mir-375	MIMAT0000728	TTTGTTCGTTCGGCTCGCGTGA	Release 18	1	miR-375	0	0	0	0	0	0	0	0	0	0	release 6.2	NA	release 4.5
126917	IFFO2	3HSAR017743	CR441685	NM_001136265	4281	release 10	hsa-miR-141-3p	hsa-mir-141	MIMAT0000432	TAACACTGTCTGGTAAAGATGG	Release 18	2	miR-141/200a	0	0	0	0	0	0	0	0	0	0	release 6.2	NA	release 4.5
126917	IFFO2	3HSAR017743	CR441685	NM_001136265	4281	release 10	hsa-miR-200a-3p	hsa-mir-200a	MIMAT0000682	TAACACTGTCTGGTAACGATGT	Release 18	2	miR-141/200a	0	0	0	0	0	0	0	0	0	0	release 6.2	NA	release 4.5
126917	IFFO2	3HSAR017743	CR441685	NM_001136265	4281	release 10	hsa-miR-205-5p	hsa-mir-205	MIMAT0000266	TCCTTCATTCCACCGGAGTCTG	Release 18	5	miR-205/205ab	0	0	0	0	0	0	0	0	0	0	release 6.2	NA	release 4.5
126917	IFFO2	3HSAR017743	CR441685	NM_001136265	4281	release 10	hsa-miR-375	hsa-mir-375	MIMAT0000728	TTTGTTCGTTCGGCTCGCGTGA	Release 18	1	miR-375	0	0	0	0	0	0	0	0	0	0	release 6.2	NA	release 4.5
127254	C1orf173	3HSAR057950	CR881347	NM_001002912	2347	release 10	hsa-miR-135b-5p	hsa-mir-135b	MIMAT0000758	TATGGCTTTTCATTCCTATGTGA	Release 18	1	miR-135ab/135a-5p	0	0	0	0	0	0	0	0	0	0	release 6.2	NA	release 4.5
127254	C1orf173	3HSAR057950	CR881347	NM_001002912	2347	release 10	hsa-miR-200b-3p	hsa-mir-200b	MIMAT0000318	TAATACTGCCTGGTAATGATGA	Release 18	3	miR-200bc/429/548a	0	0	0	0	0	0	0	0	0	0	release 6.2	NA	release 4.5
127254	C1orf173	3HSAR057950	CR881347	NM_001002912	2347	release 10	hsa-miR-200c-3p	hsa-mir-200c	MIMAT0000617	TAATACTGCCGGGTAATGATGGA	Release 18	3	miR-200bc/429/548a	0	0	0	0	0	0	0	0	0	0	release 6.2	NA	release 4.5
127281	C1orf93	3HSAR015989	CR436595	NM_152371	2036	release 10	hsa-miR-135b-5p	hsa-mir-135b	MIMAT0000758	TATGGCTTTTCATTCCTATGTGA	Release 18	1	miR-135ab/135a-5p	0	0	0	0	1	0	0	1	-0.058	NULL	release 6.2	NA	release 4.5
127665	ZNF648	3HSAR001662	CR395915	NM_001009992	1734	release 10	hsa-miR-135b-5p	hsa-mir-135b	MIMAT0000758	TATGGCTTTTCATTCCTATGTGA	Release 18	2	miR-135ab/135a-5p	0	0	0	0	1	1	0	0	-0.439	NULL	release 6.2	NA	release 4.5
127733	UBXN10	3HSAR052750	CR837446	NM_152376	2045	release 10	hsa-miR-135b-5p	hsa-mir-135b	MIMAT0000758	TATGGCTTTTCATTCCTATGTGA	Release 18	1	miR-135ab/135a-5p	0	0	0	0	0	0	0	0	0	0	release 6.2	NA	release 4.5
127733	UBXN10	3HSAR052750	CR837446	NM_152376	2045	release 10	hsa-miR-141-3p	hsa-mir-141	MIMAT0000432	TAACACTGTCTGGTAAAGATGG	Release 18	1	miR-141/200a	0	0	0	0	0	0	0	0	0	0	release 6.2	NA	release 4.5
127733	UBXN10	3HSAR052750	CR837446	NM_152376	2045	release 10	hsa-miR-200a-3p	hsa-mir-200a	MIMAT0000682	TAACACTGTCTGGTAACGATGT	Release 18	1	miR-141/200a	0	0	0	0	0	0	0	0	0	0	release 6.2	NA	release 4.5
127733	UBXN10	3HSAR052750	CR837446	NM_152376	2045	release 10	hsa-miR-200b-3p	hsa-mir-200b	MIMAT0000318	TAATACTGCCTGGTAATGATGA	Release 18	1	miR-200bc/429/548a	0	0	0	0	0	0	0	0	0	0	release 6.2	NA	release 4.5
127733	UBXN10	3HSAR052750	CR837446	NM_152376	2045	release 10	hsa-miR-200c-3p	hsa-mir-200c	MIMAT0000617	TAATACTGCCGGGTAATGATGGA	Release 18	1	miR-200bc/429/548a	0	0	0	0	0	0	0	0	0	0	release 6.2	NA	release 4.5
127733	UBXN10	3HSAR052750	CR837446	NM_152376	2045	release 10	hsa-miR-205-5p	hsa-mir-205	MIMAT0000266	TCCTTCATTCCACCGGAGTCTG	Release 18	1	miR-205/205ab	0	0	0	0	0	0	0	0	0	0	release 6.2	NA	release 4.5
127733	UBXN10	3HSAR052750	CR837446	NM_152376	2045	release 10	hsa-miR-378a-5p	hsa-mir-378	MIMAT0000731	CTCCTGACTCCAGGTCCTGTGT	Release 18	1	NA	NA	NA	NA	NA	NA	NA	NA	NA	NA	NA	release 6.2	NA	release 4.5
128178	EDARADD	3HSAR041342	CR702422	NM_145861	2059	release 10	hsa-miR-135b-5p	hsa-mir-135b	MIMAT0000758	TATGGCTTTTCATTCCTATGTGA	Release 18	1	miR-135ab/135a-5p	0	0	0	0	0	0	0	0	0	0	release 6.2	NA	release 4.5
128178	EDARADD	3HSAR041342	CR702422	NM_145861	2059	release 10	hsa-miR-31-5p	hsa-mir-31	MIMAT0000089	AGGCAAGATGCTGGCATAGCT	Release 18	2	miR-31	0	0	0	0	1	0	1	0	-0.071	NULL	release 6.2	NA	release 4.5
128178	EDARADD	3HSAR041342	CR702422	NM_145861	2059	release 10	hsa-miR-375	hsa-mir-375	MIMAT0000728	TTTGTTCGTTCGGCTCGCGTGA	Release 18	1	miR-375	0	0	0	0	0	0	0	0	0	0	release 6.2	NA	release 4.5
1282	COL4A1	3HSAR040865	CR699014	NM_001845	1400	release 10	hsa-miR-22-3p	hsa-mir-22	MIMAT0000077	AAGCTGCCAGTTGAAGAACTGT	Release 18	1	miR-22/22-3p	0	0	0	0	0	0	0	0	0	0	release 6.2	NA	release 4.5
128344	C1orf88	3HSAR055654	CR847250	NM_181643	1690	release 10	hsa-miR-141-3p	hsa-mir-141	MIMAT0000432	TAACACTGTCTGGTAAAGATGG	Release 18	1	miR-141/200a	0	0	0	0	0	0	0	0	0	0	release 6.2	NA	release 4.5
128344	C1orf88	3HSAR055654	CR847250	NM_181643	1690	release 10	hsa-miR-200a-3p	hsa-mir-200a	MIMAT0000682	TAACACTGTCTGGTAACGATGT	Release 18	1	miR-141/200a	0	0	0	0	0	0	0	0	0	0	release 6.2	NA	release 4.5
128344	C1orf88	3HSAR055654	CR847250	NM_181643	1690	release 10	hsa-miR-200b-3p	hsa-mir-200b	MIMAT0000318	TAATACTGCCTGGTAATGATGA	Release 18	1	miR-200bc/429/548a	0	0	0	0	0	0	0	0	0	0	release 6.2	NA	release 4.5
128344	C1orf88	3HSAR055654	CR847250	NM_181643	1690	release 10	hsa-miR-200c-3p	hsa-mir-200c	MIMAT0000617	TAATACTGCCGGGTAATGATGGA	Release 18	1	miR-200bc/429/548a	0	0	0	0	0	0	0	0	0	0	release 6.2	NA	release 4.5
128344	C1orf88	3HSAR055654	CR847250	NM_181643	1690	release 10	hsa-miR-205-5p	hsa-mir-205	MIMAT0000266	TCCTTCATTCCACCGGAGTCTG	Release 18	1	miR-205/205ab	0	0	0	0	0	0	0	0	0	0	release 6.2	NA	release 4.5
128344	C1orf88	3HSAR055654	CR847250	NM_181643	1690	release 10	hsa-miR-378a-5p	hsa-mir-378	MIMAT0000731	CTCCTGACTCCAGGTCCTGTGT	Release 18	3	NA	NA	NA	NA	NA	NA	NA	NA	NA	NA	NA	release 6.2	NA	release 4.5
1285	COL4A3	3HSAR057938	CR881314	NM_000091	2922	release 10	hsa-miR-141-3p	hsa-mir-141	MIMAT0000432	TAACACTGTCTGGTAAAGATGG	Release 18	2	miR-141/200a	0	0	0	0	0	0	0	0	0	0	release 6.2	NA	release 4.5
1285	COL4A3	3HSAR057938	CR881314	NM_000091	2922	release 10	hsa-miR-200a-3p	hsa-mir-200a	MIMAT0000682	TAACACTGTCTGGTAACGATGT	Release 18	2	miR-141/200a	0	0	0	0	0	0	0	0	0	0	release 6.2	NA	release 4.5
1288	COL4A6	3HSAR043359	CR715120	NM_001847	1393	release 10	hsa-miR-135b-5p	hsa-mir-135b	MIMAT0000758	TATGGCTTTTCATTCCTATGTGA	Release 18	1	miR-135ab/135a-5p	0	0	0	0	0	0	0	0	0	0	release 6.2	NA	release 4.5
1288	COL4A6	3HSAR043359	CR715120	NM_001847	1393	release 10	hsa-miR-141-3p	hsa-mir-141	MIMAT0000432	TAACACTGTCTGGTAAAGATGG	Release 18	2	miR-141/200a	0	0	0	0	0	0	0	0	0	0	release 6.2	NA	release 4.5
1288	COL4A6	3HSAR043359	CR715120	NM_001847	1393	release 10	hsa-miR-200a-3p	hsa-mir-200a	MIMAT0000682	TAACACTGTCTGGTAACGATGT	Release 18	2	miR-141/200a	0	0	0	0	0	0	0	0	0	0	release 6.2	NA	release 4.5
1288	COL4A6	3HSAR043359	CR715120	NM_001847	1393	release 10	hsa-miR-200b-3p	hsa-mir-200b	MIMAT0000318	TAATACTGCCTGGTAATGATGA	Release 18	1	miR-200bc/429/548a	0	0	0	0	0	0	0	0	0	0	release 6.2	NA	release 4.5
1288	COL4A6	3HSAR043359	CR715120	NM_001847	1393	release 10	hsa-miR-200c-3p	hsa-mir-200c	MIMAT0000617	TAATACTGCCGGGTAATGATGGA	Release 18	1	miR-200bc/429/548a	0	0	0	0	0	0	0	0	0	0	release 6.2	NA	release 4.5
1288	COL4A6	3HSAR043359	CR715120	NM_001847	1393	release 10	hsa-miR-205-5p	hsa-mir-205	MIMAT0000266	TCCTTCATTCCACCGGAGTCTG	Release 18	1	miR-205/205ab	0	0	0	0	0	0	0	0	0	0	release 6.2	NA	release 4.5
1288	COL4A6	3HSAR043359	CR715120	NM_001847	1393	release 10	hsa-miR-31-5p	hsa-mir-31	MIMAT0000089	AGGCAAGATGCTGGCATAGCT	Release 18	2	miR-31	0	0	0	0	0	0	0	0	0	0	release 6.2	NA	release 4.5
1288	COL4A6	3HSAR043359	CR715120	NM_001847	1393	release 10	hsa-miR-375	hsa-mir-375	MIMAT0000728	TTTGTTCGTTCGGCTCGCGTGA	Release 18	1	miR-375	0	0	0	0	0	0	0	0	0	0	release 6.2	NA	release 4.5
128977	C22orf39	3HSAR033914	CR637326	NM_173793	1115	release 10	hsa-miR-141-3p	hsa-mir-141	MIMAT0000432	TAACACTGTCTGGTAAAGATGG	Release 18	2	miR-141/200a	0	0	0	0	0	0	0	0	0	0	release 6.2	NA	release 4.5
128977	C22orf39	3HSAR033914	CR637326	NM_173793	1115	release 10	hsa-miR-200a-3p	hsa-mir-200a	MIMAT0000682	TAACACTGTCTGGTAACGATGT	Release 18	2	miR-141/200a	0	0	0	0	0	0	0	0	0	0	release 6.2	NA	release 4.5
128977	C22orf39	3HSAR033914	CR637326	NM_173793	1115	release 10	hsa-miR-200b-3p	hsa-mir-200b	MIMAT0000318	TAATACTGCCTGGTAATGATGA	Release 18	2	miR-200bc/429/548a	0	0	0	0	0	0	0	0	0	0	release 6.2	NA	release 4.5
128977	C22orf39	3HSAR033914	CR637326	NM_173793	1115	release 10	hsa-miR-200c-3p	hsa-mir-200c	MIMAT0000617	TAATACTGCCGGGTAATGATGGA	Release 18	2	miR-200bc/429/548a	0	0	0	0	0	0	0	0	0	0	release 6.2	NA	release 4.5
128977	C22orf39	3HSAR033914	CR637326	NM_173793	1115	release 10	hsa-miR-22-3p	hsa-mir-22	MIMAT0000077	AAGCTGCCAGTTGAAGAACTGT	Release 18	1	miR-22/22-3p	0	0	0	0	0	0	0	0	0	0	release 6.2	NA	release 4.5
129049	SGSM1	3HSAR043926	CR717469	NM_133454	2572	release 10	hsa-miR-135b-5p	hsa-mir-135b	MIMAT0000758	TATGGCTTTTCATTCCTATGTGA	Release 18	1	miR-135ab/135a-5p	0	0	0	0	0	0	0	0	0	0	release 6.2	NA	release 4.5
129049	SGSM1	3HSAR043926	CR717469	NM_133454	2572	release 10	hsa-miR-200b-3p	hsa-mir-200b	MIMAT0000318	TAATACTGCCTGGTAATGATGA	Release 18	1	miR-200bc/429/548a	0	0	0	0	0	0	0	0	0	0	release 6.2	NA	release 4.5
129049	SGSM1	3HSAR043926	CR717469	NM_133454	2572	release 10	hsa-miR-200c-3p	hsa-mir-200c	MIMAT0000617	TAATACTGCCGGGTAATGATGGA	Release 18	1	miR-200bc/429/548a	0	0	0	0	0	0	0	0	0	0	release 6.2	NA	release 4.5
129049	SGSM1	3HSAR043926	CR717469	NM_133454	2572	release 10	hsa-miR-22-3p	hsa-mir-22	MIMAT0000077	AAGCTGCCAGTTGAAGAACTGT	Release 18	2	miR-22/22-3p	0	0	0	0	0	0	0	0	0	0	release 6.2	NA	release 4.5
129401	NUP35	3HSAR061757	CR914475	NM_138285	549	release 10	hsa-miR-200b-3p	hsa-mir-200b	MIMAT0000318	TAATACTGCCTGGTAATGATGA	Release 18	2	miR-200bc/429/548a	0	0	0	0	0	0	0	0	0	0	release 6.2	NA	release 4.5
129642	MBOAT2	3HSAR060689	CR911337	NM_138799	2108	release 10	hsa-miR-141-3p	hsa-mir-141	MIMAT0000432	TAACACTGTCTGGTAAAGATGG	Release 18	1	miR-141/200a	0	0	0	0	2	1	1	0	-0.063	NULL	release 6.2	NA	release 4.5
129642	MBOAT2	3HSAR060689	CR911337	NM_138799	2108	release 10	hsa-miR-200a-3p	hsa-mir-200a	MIMAT0000682	TAACACTGTCTGGTAACGATGT	Release 18	1	miR-141/200a	0	0	0	0	1	1	0	0	-0.083	NULL	release 6.2	NA	release 4.5
129642	MBOAT2	3HSAR060689	CR911337	NM_138799	2108	release 10	hsa-miR-200b-3p	hsa-mir-200b	MIMAT0000318	TAATACTGCCTGGTAATGATGA	Release 18	1	miR-200bc/429/548a	1	1	0	0	0	0	0	0	-0.286	NULL	release 6.2	NA	release 4.5
129642	MBOAT2	3HSAR060689	CR911337	NM_138799	2108	release 10	hsa-miR-200c-3p	hsa-mir-200c	MIMAT0000617	TAATACTGCCGGGTAATGATGGA	Release 18	1	miR-200bc/429/548a	0	0	0	0	1	1	0	0	-0.169	NULL	release 6.2	NA	release 4.5
129642	MBOAT2	3HSAR060689	CR911337	NM_138799	2108	release 10	hsa-miR-205-5p	hsa-mir-205	MIMAT0000266	TCCTTCATTCCACCGGAGTCTG	Release 18	1	miR-205/205ab	0	0	0	0	1	0	1	0	-0.096	NULL	release 6.2	NA	release 4.5
1296	COL8A2	3HSAR044979	CR722847	NM_005202	2328	release 10	hsa-miR-135b-5p	hsa-mir-135b	MIMAT0000758	TATGGCTTTTCATTCCTATGTGA	Release 18	1	miR-135ab/135a-5p	0	0	0	0	1	0	1	0	-0.032	NULL	release 6.2	NA	release 4.5
1296	COL8A2	3HSAR044979	CR722847	NM_005202	2328	release 10	hsa-miR-31-5p	hsa-mir-31	MIMAT0000089	AGGCAAGATGCTGGCATAGCT	Release 18	1	miR-31	0	0	0	0	2	0	1	1	-0.226	NULL	release 6.2	NA	release 4.5
1298	COL9A2	3HSAR052282	CR835760	NM_001852	691	release 10	hsa-miR-200b-3p	hsa-mir-200b	MIMAT0000318	TAATACTGCCTGGTAATGATGA	Release 18	1	miR-200bc/429/548a	0	0	0	0	0	0	0	0	0	0	release 6.2	NA	release 4.5
1298	COL9A2	3HSAR052282	CR835760	NM_001852	691	release 10	hsa-miR-200c-3p	hsa-mir-200c	MIMAT0000617	TAATACTGCCGGGTAATGATGGA	Release 18	1	miR-200bc/429/548a	0	0	0	0	0	0	0	0	0	0	release 6.2	NA	release 4.5
1298	COL9A2	3HSAR052282	CR835760	NM_001852	691	release 10	hsa-miR-205-5p	hsa-mir-205	MIMAT0000266	TCCTTCATTCCACCGGAGTCTG	Release 18	1	miR-205/205ab	0	0	0	0	0	0	0	0	0	0	release 6.2	NA	release 4.5
130162	C2orf63	3HSAR016236	CR437284	NM_152385	3243	release 10	hsa-miR-200b-3p	hsa-mir-200b	MIMAT0000318	TAATACTGCCTGGTAATGATGA	Release 18	2	miR-200bc/429/548a	0	0	0	0	0	0	0	0	0	0	release 6.2	NA	release 4.5
130162	C2orf63	3HSAR016236	CR437284	NM_152385	3243	release 10	hsa-miR-200c-3p	hsa-mir-200c	MIMAT0000617	TAATACTGCCGGGTAATGATGGA	Release 18	2	miR-200bc/429/548a	0	0	0	0	0	0	0	0	0	0	release 6.2	NA	release 4.5
130340	AP1S3	3HSAR057766	CR880813	NM_001039569	3385	release 10	hsa-miR-141-3p	hsa-mir-141	MIMAT0000432	TAACACTGTCTGGTAAAGATGG	Release 18	1	miR-141/200a	0	0	0	0	0	0	0	0	0	0	release 6.2	NA	release 4.5
130340	AP1S3	3HSAR057766	CR880813	NM_001039569	3385	release 10	hsa-miR-200a-3p	hsa-mir-200a	MIMAT0000682	TAACACTGTCTGGTAACGATGT	Release 18	1	miR-141/200a	0	0	0	0	0	0	0	0	0	0	release 6.2	NA	release 4.5
130340	AP1S3	3HSAR057766	CR880813	NM_001039569	3385	release 10	hsa-miR-200b-3p	hsa-mir-200b	MIMAT0000318	TAATACTGCCTGGTAATGATGA	Release 18	1	miR-200bc/429/548a	0	0	0	0	0	0	0	0	0	0	release 6.2	NA	release 4.5
130340	AP1S3	3HSAR057766	CR880813	NM_001039569	3385	release 10	hsa-miR-200c-3p	hsa-mir-200c	MIMAT0000617	TAATACTGCCGGGTAATGATGGA	Release 18	1	miR-200bc/429/548a	0	0	0	0	0	0	0	0	0	0	release 6.2	NA	release 4.5
130340	AP1S3	3HSAR057766	CR880813	NM_001039569	3385	release 10	hsa-miR-375	hsa-mir-375	MIMAT0000728	TTTGTTCGTTCGGCTCGCGTGA	Release 18	1	miR-375	0	0	0	0	0	0	0	0	0	0	release 6.2	NA	release 4.5
130399	ACVR1C	3HSAR034842	CR644528	NM_001111031	7151	release 10	hsa-miR-215	hsa-mir-215	MIMAT0000272	ATGACCTATGAATTGACAGAC	Release 18	1	miR-192/215	0	0	0	0	0	0	0	0	0	0	release 6.2	NA	release 4.5
130399	ACVR1C	3HSAR034842	CR644528	NM_001111031	7151	release 10	hsa-miR-224-5p	hsa-mir-224	MIMAT0000281	CAAGTCACTAGTGGTTCCGTT	Release 18	6	miR-224	0	0	0	0	0	0	0	0	0	0	release 6.2	NA	release 4.5
130574	LYPD6	3HSAR053599	CR840558	NM_194317	2774	release 10	hsa-miR-135b-5p	hsa-mir-135b	MIMAT0000758	TATGGCTTTTCATTCCTATGTGA	Release 18	4	miR-135ab/135a-5p	0	0	0	0	0	0	0	0	0	0	release 6.2	NA	release 4.5
130574	LYPD6	3HSAR053599	CR840558	NM_194317	2774	release 10	hsa-miR-141-3p	hsa-mir-141	MIMAT0000432	TAACACTGTCTGGTAAAGATGG	Release 18	3	miR-141/200a	0	0	0	0	0	0	0	0	0	0	release 6.2	NA	release 4.5
130574	LYPD6	3HSAR053599	CR840558	NM_194317	2774	release 10	hsa-miR-200a-3p	hsa-mir-200a	MIMAT0000682	TAACACTGTCTGGTAACGATGT	Release 18	3	miR-141/200a	0	0	0	0	0	0	0	0	0	0	release 6.2	NA	release 4.5
130574	LYPD6	3HSAR053599	CR840558	NM_194317	2774	release 10	hsa-miR-200b-3p	hsa-mir-200b	MIMAT0000318	TAATACTGCCTGGTAATGATGA	Release 18	1	miR-200bc/429/548a	0	0	0	0	0	0	0	0	0	0	release 6.2	NA	release 4.5
130574	LYPD6	3HSAR053599	CR840558	NM_194317	2774	release 10	hsa-miR-200c-3p	hsa-mir-200c	MIMAT0000617	TAATACTGCCGGGTAATGATGGA	Release 18	1	miR-200bc/429/548a	0	0	0	0	0	0	0	0	0	0	release 6.2	NA	release 4.5
130574	LYPD6	3HSAR053599	CR840558	NM_194317	2774	release 10	hsa-miR-205-5p	hsa-mir-205	MIMAT0000266	TCCTTCATTCCACCGGAGTCTG	Release 18	1	miR-205/205ab	0	0	0	0	0	0	0	0	0	0	release 6.2	NA	release 4.5
130574	LYPD6	3HSAR053599	CR840558	NM_194317	2774	release 10	hsa-miR-375	hsa-mir-375	MIMAT0000728	TTTGTTCGTTCGGCTCGCGTGA	Release 18	1	miR-375	0	0	0	0	0	0	0	0	0	0	release 6.2	NA	release 4.5
130752	MDH1B	3HSAR043585	CR716131	NM_001039845	720	release 10	hsa-miR-135b-5p	hsa-mir-135b	MIMAT0000758	TATGGCTTTTCATTCCTATGTGA	Release 18	1	miR-135ab/135a-5p	0	0	0	0	0	0	0	0	0	0	release 6.2	NA	release 4.5
130752	MDH1B	3HSAR043585	CR716131	NM_001039845	720	release 10	hsa-miR-181c-5p	hsa-mir-181c	MIMAT0000258	AACATTCAACCTGTCGGTGAGT	Release 18	1	miR-181abcd/4262	0	0	0	0	0	0	0	0	0	0	release 6.2	NA	release 4.5
130888	FBXO36	3HSAR043506	CR715767	NM_174899	2225	release 10	hsa-miR-200c-3p	hsa-mir-200c	MIMAT0000617	TAATACTGCCGGGTAATGATGGA	Release 18	1	miR-200bc/429/548a	0	0	0	0	1	1	0	0	-0.238	NULL	release 6.2	NA	release 4.5
130888	FBXO36	3HSAR043506	CR715767	NM_174899	2225	release 10	hsa-miR-205-5p	hsa-mir-205	MIMAT0000266	TCCTTCATTCCACCGGAGTCTG	Release 18	1	miR-205/205ab	0	0	0	0	1	0	1	0	-0.158	NULL	release 6.2	NA	release 4.5
1308	COL17A1	3HSAR042331	CR709486	NM_000494	947	release 10	hsa-miR-135b-5p	hsa-mir-135b	MIMAT0000758	TATGGCTTTTCATTCCTATGTGA	Release 18	1	miR-135ab/135a-5p	0	0	0	0	0	0	0	0	0	0	release 6.2	NA	release 4.5
1308	COL17A1	3HSAR042331	CR709486	NM_000494	947	release 10	hsa-miR-375	hsa-mir-375	MIMAT0000728	TTTGTTCGTTCGGCTCGCGTGA	Release 18	1	miR-375	0	0	0	0	0	0	0	0	0	0	release 6.2	NA	release 4.5
132671	SPATA18	3HSAR035679	CR648455	NM_145263	2405	release 10	hsa-miR-141-3p	hsa-mir-141	MIMAT0000432	TAACACTGTCTGGTAAAGATGG	Release 18	1	miR-141/200a	0	0	0	0	0	0	0	0	0	0	release 6.2	NA	release 4.5
132671	SPATA18	3HSAR035679	CR648455	NM_145263	2405	release 10	hsa-miR-200a-3p	hsa-mir-200a	MIMAT0000682	TAACACTGTCTGGTAACGATGT	Release 18	1	miR-141/200a	0	0	0	0	0	0	0	0	0	0	release 6.2	NA	release 4.5
133022	TRAM1L1	3HSAR057784	CR880873	NM_152402	730	release 10	hsa-miR-141-3p	hsa-mir-141	MIMAT0000432	TAACACTGTCTGGTAAAGATGG	Release 18	1	miR-141/200a	0	0	0	0	0	0	0	0	0	0	release 6.2	NA	release 4.5
133022	TRAM1L1	3HSAR057784	CR880873	NM_152402	730	release 10	hsa-miR-200a-3p	hsa-mir-200a	MIMAT0000682	TAACACTGTCTGGTAACGATGT	Release 18	1	miR-141/200a	0	0	0	0	0	0	0	0	0	0	release 6.2	NA	release 4.5
134145	FAM173B	3HSAR013584	CR429583	NM_199133	1115	release 10	hsa-miR-452-5p	hsa-mir-452	MIMAT0001635	AACTGTTTGCAGAGGAAACTGA	Release 18	1	miR-452/4676-3p	0	0	0	0	0	0	0	0	0	0	release 6.2	NA	release 4.5
134265	AFAP1L1	3HSAR034423	CR641782	NM_001146337	1775	release 10	hsa-miR-141-3p	hsa-mir-141	MIMAT0000432	TAACACTGTCTGGTAAAGATGG	Release 18	1	miR-141/200a	0	0	0	0	0	0	0	0	0	0	release 6.2	NA	release 4.5
134265	AFAP1L1	3HSAR034423	CR641782	NM_001146337	1775	release 10	hsa-miR-200a-3p	hsa-mir-200a	MIMAT0000682	TAACACTGTCTGGTAACGATGT	Release 18	1	miR-141/200a	0	0	0	0	0	0	0	0	0	0	release 6.2	NA	release 4.5
134265	AFAP1L1	3HSAR034423	CR641782	NM_001146337	1775	release 10	hsa-miR-22-3p	hsa-mir-22	MIMAT0000077	AAGCTGCCAGTTGAAGAACTGT	Release 18	2	miR-22/22-3p	0	0	0	0	0	0	0	0	0	0	release 6.2	NA	release 4.5
134265	AFAP1L1	3HSAR034423	CR641782	NM_001146337	1775	release 10	hsa-miR-378a-5p	hsa-mir-378	MIMAT0000731	CTCCTGACTCCAGGTCCTGTGT	Release 18	1	NA	NA	NA	NA	NA	NA	NA	NA	NA	NA	NA	release 6.2	NA	release 4.5
134353	LSM11	3HSAR044518	CR720006	NM_173491	1474	release 10	hsa-miR-200b-3p	hsa-mir-200b	MIMAT0000318	TAATACTGCCTGGTAATGATGA	Release 18	1	miR-200bc/429/548a	0	0	0	0	1	0	0	1	-0.087	NULL	release 6.2	NA	release 4.5
134353	LSM11	3HSAR044518	CR720006	NM_173491	1474	release 10	hsa-miR-200c-3p	hsa-mir-200c	MIMAT0000617	TAATACTGCCGGGTAATGATGGA	Release 18	1	miR-200bc/429/548a	0	0	0	0	1	0	1	0	-0.053	NULL	release 6.2	NA	release 4.5
135293	PM20D2	3HSAR056687	CR877276	NM_001010853	3302	release 10	hsa-miR-141-3p	hsa-mir-141	MIMAT0000432	TAACACTGTCTGGTAAAGATGG	Release 18	4	miR-141/200a	0	0	0	0	0	0	0	0	0	0	release 6.2	NA	release 4.5
135293	PM20D2	3HSAR056687	CR877276	NM_001010853	3302	release 10	hsa-miR-200a-3p	hsa-mir-200a	MIMAT0000682	TAACACTGTCTGGTAACGATGT	Release 18	4	miR-141/200a	0	0	0	0	0	0	0	0	0	0	release 6.2	NA	release 4.5
135293	PM20D2	3HSAR056687	CR877276	NM_001010853	3302	release 10	hsa-miR-200b-3p	hsa-mir-200b	MIMAT0000318	TAATACTGCCTGGTAATGATGA	Release 18	1	miR-200bc/429/548a	0	0	0	0	0	0	0	0	0	0	release 6.2	NA	release 4.5
135293	PM20D2	3HSAR056687	CR877276	NM_001010853	3302	release 10	hsa-miR-200c-3p	hsa-mir-200c	MIMAT0000617	TAATACTGCCGGGTAATGATGGA	Release 18	1	miR-200bc/429/548a	0	0	0	0	0	0	0	0	0	0	release 6.2	NA	release 4.5
135293	PM20D2	3HSAR056687	CR877276	NM_001010853	3302	release 10	hsa-miR-205-5p	hsa-mir-205	MIMAT0000266	TCCTTCATTCCACCGGAGTCTG	Release 18	1	miR-205/205ab	0	0	0	0	0	0	0	0	0	0	release 6.2	NA	release 4.5
135293	PM20D2	3HSAR056687	CR877276	NM_001010853	3302	release 10	hsa-miR-375	hsa-mir-375	MIMAT0000728	TTTGTTCGTTCGGCTCGCGTGA	Release 18	1	miR-375	0	0	0	0	0	0	0	0	0	0	release 6.2	NA	release 4.5
135295	SFRS13B	3HSAR057214	CR878974	NM_080743	2619	release 10	hsa-miR-141-3p	hsa-mir-141	MIMAT0000432	TAACACTGTCTGGTAAAGATGG	Release 18	4	miR-141/200a	0	0	0	0	0	0	0	0	0	0	release 6.2	NA	release 4.5
135295	SFRS13B	3HSAR057214	CR878974	NM_080743	2619	release 10	hsa-miR-181c-5p	hsa-mir-181c	MIMAT0000258	AACATTCAACCTGTCGGTGAGT	Release 18	1	miR-181abcd/4262	0	0	0	0	1	1	0	0	-0.252	NULL	release 6.2	NA	release 4.5
135295	SFRS13B	3HSAR057214	CR878974	NM_080743	2619	release 10	hsa-miR-200a-3p	hsa-mir-200a	MIMAT0000682	TAACACTGTCTGGTAACGATGT	Release 18	4	miR-141/200a	0	0	0	0	0	0	0	0	0	0	release 6.2	NA	release 4.5
135295	SFRS13B	3HSAR057214	CR878974	NM_080743	2619	release 10	hsa-miR-200b-3p	hsa-mir-200b	MIMAT0000318	TAATACTGCCTGGTAATGATGA	Release 18	4	miR-200bc/429/548a	0	0	0	0	3	1	1	1	-0.366	NULL	release 6.2	NA	release 4.5
135295	SFRS13B	3HSAR057214	CR878974	NM_080743	2619	release 10	hsa-miR-200c-3p	hsa-mir-200c	MIMAT0000617	TAATACTGCCGGGTAATGATGGA	Release 18	4	miR-200bc/429/548a	0	0	0	0	1	0	0	1	-0.036	NULL	release 6.2	NA	release 4.5
135932	TMEM139	3HSAR033956	CR637762	NM_153345	1219	release 10	hsa-miR-141-3p	hsa-mir-141	MIMAT0000432	TAACACTGTCTGGTAAAGATGG	Release 18	1	miR-141/200a	0	0	0	0	0	0	0	0	0	0	release 6.2	NA	release 4.5
135932	TMEM139	3HSAR033956	CR637762	NM_153345	1219	release 10	hsa-miR-200a-3p	hsa-mir-200a	MIMAT0000682	TAACACTGTCTGGTAACGATGT	Release 18	1	miR-141/200a	0	0	0	0	0	0	0	0	0	0	release 6.2	NA	release 4.5
135932	TMEM139	3HSAR033956	CR637762	NM_153345	1219	release 10	hsa-miR-205-5p	hsa-mir-205	MIMAT0000266	TCCTTCATTCCACCGGAGTCTG	Release 18	1	miR-205/205ab	0	0	0	0	0	0	0	0	0	0	release 6.2	NA	release 4.5
1364	CLDN4	3HSAR039832	CR691684	NM_001305	854	release 10	hsa-miR-31-5p	hsa-mir-31	MIMAT0000089	AGGCAAGATGCTGGCATAGCT	Release 18	1	miR-31	0	0	0	0	0	0	0	0	0	0	release 6.2	NA	release 4.5
1366	CLDN7	3HSAR059007	CR885533	NM_001185023	584	release 10	hsa-miR-200b-3p	hsa-mir-200b	MIMAT0000318	TAATACTGCCTGGTAATGATGA	Release 18	1	miR-200bc/429/548a	0	0	0	0	0	0	0	0	0	0	release 6.2	NA	release 4.5
1366	CLDN7	3HSAR059007	CR885533	NM_001185023	584	release 10	hsa-miR-200c-3p	hsa-mir-200c	MIMAT0000617	TAATACTGCCGGGTAATGATGGA	Release 18	1	miR-200bc/429/548a	0	0	0	0	0	0	0	0	0	0	release 6.2	NA	release 4.5
1366	CLDN7	3HSAR059007	CR885533	NM_001185023	584	release 10	hsa-miR-31-5p	hsa-mir-31	MIMAT0000089	AGGCAAGATGCTGGCATAGCT	Release 18	1	miR-31	0	0	0	0	0	0	0	0	0	0	release 6.2	NA	release 4.5
1368	CPM	3HSAR026507	CR464588	NM_001874	5262	release 10	hsa-miR-224-5p	hsa-mir-224	MIMAT0000281	CAAGTCACTAGTGGTTCCGTT	Release 18	2	miR-224	0	0	0	0	0	0	0	0	0	0	release 6.2	NA	release 4.5
137835	TMEM71	3HSAR022584	CR454480	NM_144649	1022	release 10	hsa-miR-141-3p	hsa-mir-141	MIMAT0000432	TAACACTGTCTGGTAAAGATGG	Release 18	1	miR-141/200a	0	0	0	0	0	0	0	0	0	0	release 6.2	NA	release 4.5
137835	TMEM71	3HSAR022584	CR454480	NM_144649	1022	release 10	hsa-miR-181c-5p	hsa-mir-181c	MIMAT0000258	AACATTCAACCTGTCGGTGAGT	Release 18	2	miR-181abcd/4262	0	0	0	0	0	0	0	0	0	0	release 6.2	NA	release 4.5
137835	TMEM71	3HSAR022584	CR454480	NM_144649	1022	release 10	hsa-miR-200a-3p	hsa-mir-200a	MIMAT0000682	TAACACTGTCTGGTAACGATGT	Release 18	1	miR-141/200a	0	0	0	0	0	0	0	0	0	0	release 6.2	NA	release 4.5
138065	RNF183	3HSAR063278	CR918526	NM_145051	513	release 10	hsa-miR-141-3p	hsa-mir-141	MIMAT0000432	TAACACTGTCTGGTAAAGATGG	Release 18	2	miR-141/200a	0	0	0	0	0	0	0	0	0	0	release 6.2	NA	release 4.5
138065	RNF183	3HSAR063278	CR918526	NM_145051	513	release 10	hsa-miR-200a-3p	hsa-mir-200a	MIMAT0000682	TAACACTGTCTGGTAACGATGT	Release 18	2	miR-141/200a	0	0	0	0	0	0	0	0	0	0	release 6.2	NA	release 4.5
138065	RNF183	3HSAR063278	CR918526	NM_145051	513	release 10	hsa-miR-205-5p	hsa-mir-205	MIMAT0000266	TCCTTCATTCCACCGGAGTCTG	Release 18	1	miR-205/205ab	0	0	0	0	0	0	0	0	0	0	release 6.2	NA	release 4.5
138065	RNF183	3HSAR063278	CR918526	NM_145051	513	release 10	hsa-miR-375	hsa-mir-375	MIMAT0000728	TTTGTTCGTTCGGCTCGCGTGA	Release 18	1	miR-375	0	0	0	0	0	0	0	0	0	0	release 6.2	NA	release 4.5
139411	PTCHD1	3HSAR057989	CR881449	NM_173495	2616	release 10	hsa-miR-200b-3p	hsa-mir-200b	MIMAT0000318	TAATACTGCCTGGTAATGATGA	Release 18	3	miR-200bc/429/548a	0	0	0	0	0	0	0	0	0	0	release 6.2	NA	release 4.5
139411	PTCHD1	3HSAR057989	CR881449	NM_173495	2616	release 10	hsa-miR-200c-3p	hsa-mir-200c	MIMAT0000617	TAATACTGCCGGGTAATGATGGA	Release 18	3	miR-200bc/429/548a	0	0	0	0	0	0	0	0	0	0	release 6.2	NA	release 4.5
139411	PTCHD1	3HSAR057989	CR881449	NM_173495	2616	release 10	hsa-miR-205-5p	hsa-mir-205	MIMAT0000266	TCCTTCATTCCACCGGAGTCTG	Release 18	3	miR-205/205ab	0	0	0	0	0	0	0	0	0	0	release 6.2	NA	release 4.5
139886	SPIN4	3HSAR035122	CR646221	NM_001012968	2842	release 10	hsa-miR-141-3p	hsa-mir-141	MIMAT0000432	TAACACTGTCTGGTAAAGATGG	Release 18	3	miR-141/200a	0	0	0	0	0	0	0	0	0	0	release 6.2	NA	release 4.5
139886	SPIN4	3HSAR035122	CR646221	NM_001012968	2842	release 10	hsa-miR-200a-3p	hsa-mir-200a	MIMAT0000682	TAACACTGTCTGGTAACGATGT	Release 18	3	miR-141/200a	0	0	0	0	0	0	0	0	0	0	release 6.2	NA	release 4.5
139886	SPIN4	3HSAR035122	CR646221	NM_001012968	2842	release 10	hsa-miR-200b-3p	hsa-mir-200b	MIMAT0000318	TAATACTGCCTGGTAATGATGA	Release 18	3	miR-200bc/429/548a	0	0	0	0	0	0	0	0	0	0	release 6.2	NA	release 4.5
139886	SPIN4	3HSAR035122	CR646221	NM_001012968	2842	release 10	hsa-miR-200c-3p	hsa-mir-200c	MIMAT0000617	TAATACTGCCGGGTAATGATGGA	Release 18	3	miR-200bc/429/548a	0	0	0	0	0	0	0	0	0	0	release 6.2	NA	release 4.5
139886	SPIN4	3HSAR035122	CR646221	NM_001012968	2842	release 10	hsa-miR-375	hsa-mir-375	MIMAT0000728	TTTGTTCGTTCGGCTCGCGTGA	Release 18	2	miR-375	0	0	0	0	0	0	0	0	0	0	release 6.2	NA	release 4.5
139886	SPIN4	3HSAR035122	CR646221	NM_001012968	2842	release 10	hsa-miR-378a-5p	hsa-mir-378	MIMAT0000731	CTCCTGACTCCAGGTCCTGTGT	Release 18	1	NA	NA	NA	NA	NA	NA	NA	NA	NA	NA	NA	release 6.2	NA	release 4.5
140459	ASB6	3HSAR034975	CR645378	NM_177999	3749	release 10	hsa-miR-141-3p	hsa-mir-141	MIMAT0000432	TAACACTGTCTGGTAAAGATGG	Release 18	1	miR-141/200a	0	0	0	0	0	0	0	0	0	0	release 6.2	NA	release 4.5
140459	ASB6	3HSAR034975	CR645378	NM_177999	3749	release 10	hsa-miR-200a-3p	hsa-mir-200a	MIMAT0000682	TAACACTGTCTGGTAACGATGT	Release 18	1	miR-141/200a	0	0	0	0	0	0	0	0	0	0	release 6.2	NA	release 4.5
140700	SAMD10	3HSAR034508	CR642375	NM_080621	1397	release 10	hsa-miR-200b-3p	hsa-mir-200b	MIMAT0000318	TAATACTGCCTGGTAATGATGA	Release 18	1	miR-200bc/429/548a	0	0	0	0	0	0	0	0	0	0	release 6.2	NA	release 4.5
140700	SAMD10	3HSAR034508	CR642375	NM_080621	1397	release 10	hsa-miR-200c-3p	hsa-mir-200c	MIMAT0000617	TAATACTGCCGGGTAATGATGGA	Release 18	1	miR-200bc/429/548a	0	0	0	0	0	0	0	0	0	0	release 6.2	NA	release 4.5
140700	SAMD10	3HSAR034508	CR642375	NM_080621	1397	release 10	hsa-miR-22-3p	hsa-mir-22	MIMAT0000077	AAGCTGCCAGTTGAAGAACTGT	Release 18	2	miR-22/22-3p	0	0	0	0	1	0	0	1	-0.194	NULL	release 6.2	NA	release 4.5
140700	SAMD10	3HSAR034508	CR642375	NM_080621	1397	release 10	hsa-miR-31-5p	hsa-mir-31	MIMAT0000089	AGGCAAGATGCTGGCATAGCT	Release 18	1	miR-31	0	0	0	0	1	0	1	0	-0.129	NULL	release 6.2	NA	release 4.5
1432	MAPK14	3HSAR032447	CR482200	NM_139014	2869	release 10	hsa-miR-141-3p	hsa-mir-141	MIMAT0000432	TAACACTGTCTGGTAAAGATGG	Release 18	1	miR-141/200a	0	0	0	0	1	0	1	0	-0.181	NULL	release 6.2	MIRT006424	release 4.5
1432	MAPK14	3HSAR032447	CR482200	NM_139014	2869	release 10	hsa-miR-200a-3p	hsa-mir-200a	MIMAT0000682	TAACACTGTCTGGTAACGATGT	Release 18	1	miR-141/200a	0	0	0	0	2	0	1	1	-0.267	NULL	release 6.2	MIRT006423	release 4.5
143425	SYT9	3HSAR054854	CR844549	NM_175733	2245	release 10	hsa-miR-135b-5p	hsa-mir-135b	MIMAT0000758	TATGGCTTTTCATTCCTATGTGA	Release 18	1	miR-135ab/135a-5p	0	0	0	0	0	0	0	0	0	0	release 6.2	NA	release 4.5
143425	SYT9	3HSAR054854	CR844549	NM_175733	2245	release 10	hsa-miR-141-3p	hsa-mir-141	MIMAT0000432	TAACACTGTCTGGTAAAGATGG	Release 18	2	miR-141/200a	0	0	0	0	0	0	0	0	0	0	release 6.2	NA	release 4.5
143425	SYT9	3HSAR054854	CR844549	NM_175733	2245	release 10	hsa-miR-200a-3p	hsa-mir-200a	MIMAT0000682	TAACACTGTCTGGTAACGATGT	Release 18	2	miR-141/200a	0	0	0	0	0	0	0	0	0	0	release 6.2	NA	release 4.5
143425	SYT9	3HSAR054854	CR844549	NM_175733	2245	release 10	hsa-miR-200b-3p	hsa-mir-200b	MIMAT0000318	TAATACTGCCTGGTAATGATGA	Release 18	1	miR-200bc/429/548a	0	0	0	0	0	0	0	0	0	0	release 6.2	NA	release 4.5
143425	SYT9	3HSAR054854	CR844549	NM_175733	2245	release 10	hsa-miR-200c-3p	hsa-mir-200c	MIMAT0000617	TAATACTGCCGGGTAATGATGGA	Release 18	1	miR-200bc/429/548a	0	0	0	0	0	0	0	0	0	0	release 6.2	NA	release 4.5
143425	SYT9	3HSAR054854	CR844549	NM_175733	2245	release 10	hsa-miR-205-5p	hsa-mir-205	MIMAT0000266	TCCTTCATTCCACCGGAGTCTG	Release 18	2	miR-205/205ab	0	0	0	0	0	0	0	0	0	0	release 6.2	NA	release 4.5
143425	SYT9	3HSAR054854	CR844549	NM_175733	2245	release 10	hsa-miR-375	hsa-mir-375	MIMAT0000728	TTTGTTCGTTCGGCTCGCGTGA	Release 18	1	miR-375	0	0	0	0	0	0	0	0	0	0	release 6.2	NA	release 4.5
143503	OR51E1	3HSAR034528	CR642512	NM_152430	2005	release 10	hsa-miR-452-5p	hsa-mir-452	MIMAT0001635	AACTGTTTGCAGAGGAAACTGA	Release 18	1	miR-452/4676-3p	0	0	0	0	0	0	0	0	0	0	release 6.2	NA	release 4.5
143662	MUC15	3HSAR044555	CR720193	NM_001135092	2033	release 10	hsa-miR-200b-3p	hsa-mir-200b	MIMAT0000318	TAATACTGCCTGGTAATGATGA	Release 18	2	miR-200bc/429/548a	0	0	0	0	0	0	0	0	0	0	release 6.2	NA	release 4.5
143662	MUC15	3HSAR044555	CR720193	NM_001135092	2033	release 10	hsa-miR-200c-3p	hsa-mir-200c	MIMAT0000617	TAATACTGCCGGGTAATGATGGA	Release 18	2	miR-200bc/429/548a	0	0	0	0	0	0	0	0	0	0	release 6.2	NA	release 4.5
143903	LAYN	3HSAR001612	CR395827	NM_178834	605	release 10	hsa-miR-141-3p	hsa-mir-141	MIMAT0000432	TAACACTGTCTGGTAAAGATGG	Release 18	1	miR-141/200a	0	0	0	0	0	0	0	0	0	0	release 6.2	NA	release 4.5
143903	LAYN	3HSAR001612	CR395827	NM_178834	605	release 10	hsa-miR-200a-3p	hsa-mir-200a	MIMAT0000682	TAACACTGTCTGGTAACGATGT	Release 18	1	miR-141/200a	0	0	0	0	0	0	0	0	0	0	release 6.2	NA	release 4.5
144100	PLEKHA7	3HSAR060298	CR890330	NM_175058	1427	release 10	hsa-miR-141-3p	hsa-mir-141	MIMAT0000432	TAACACTGTCTGGTAAAGATGG	Release 18	2	miR-141/200a	0	0	0	0	0	0	0	0	0	0	release 6.2	NA	release 4.5
144100	PLEKHA7	3HSAR060298	CR890330	NM_175058	1427	release 10	hsa-miR-200a-3p	hsa-mir-200a	MIMAT0000682	TAACACTGTCTGGTAACGATGT	Release 18	2	miR-141/200a	0	0	0	0	0	0	0	0	0	0	release 6.2	NA	release 4.5
144100	PLEKHA7	3HSAR060298	CR890330	NM_175058	1427	release 10	hsa-miR-205-5p	hsa-mir-205	MIMAT0000266	TCCTTCATTCCACCGGAGTCTG	Release 18	1	miR-205/205ab	0	0	0	0	0	0	0	0	0	0	release 6.2	NA	release 4.5
144347	FAM101A	3HSAR000446	CR393096	NM_181709	1497	release 10	hsa-miR-135b-5p	hsa-mir-135b	MIMAT0000758	TATGGCTTTTCATTCCTATGTGA	Release 18	1	miR-135ab/135a-5p	0	0	0	0	0	0	0	0	0	0	release 6.2	NA	release 4.5
144501	KRT80	3HSAR045796	CR728412	NM_001081492	2527	release 10	hsa-miR-141-3p	hsa-mir-141	MIMAT0000432	TAACACTGTCTGGTAAAGATGG	Release 18	2	miR-141/200a	0	0	0	0	0	0	0	0	0	0	release 6.2	NA	release 4.5
144501	KRT80	3HSAR045796	CR728412	NM_001081492	2527	release 10	hsa-miR-200a-3p	hsa-mir-200a	MIMAT0000682	TAACACTGTCTGGTAACGATGT	Release 18	2	miR-141/200a	0	0	0	0	0	0	0	0	0	0	release 6.2	NA	release 4.5
144501	KRT80	3HSAR045796	CR728412	NM_001081492	2527	release 10	hsa-miR-200b-3p	hsa-mir-200b	MIMAT0000318	TAATACTGCCTGGTAATGATGA	Release 18	2	miR-200bc/429/548a	0	0	0	0	0	0	0	0	0	0	release 6.2	NA	release 4.5
144501	KRT80	3HSAR045796	CR728412	NM_001081492	2527	release 10	hsa-miR-200c-3p	hsa-mir-200c	MIMAT0000617	TAATACTGCCGGGTAATGATGGA	Release 18	2	miR-200bc/429/548a	0	0	0	0	0	0	0	0	0	0	release 6.2	NA	release 4.5
144501	KRT80	3HSAR045796	CR728412	NM_001081492	2527	release 10	hsa-miR-205-5p	hsa-mir-205	MIMAT0000266	TCCTTCATTCCACCGGAGTCTG	Release 18	1	miR-205/205ab	0	0	0	0	0	0	0	0	0	0	release 6.2	NA	release 4.5
145447	ABHD12B	3HSAR036041	CR650089	NM_181533	604	release 10	hsa-miR-224-5p	hsa-mir-224	MIMAT0000281	CAAGTCACTAGTGGTTCCGTT	Release 18	1	miR-224	NA	NA	NA	NA	NA	NA	NA	NA	NA	NA	release 6.2	NA	release 4.5
145567	TTC7B	3HSAR051784	CR833986	NM_001010854	780	release 10	hsa-miR-141-3p	hsa-mir-141	MIMAT0000432	TAACACTGTCTGGTAAAGATGG	Release 18	1	miR-141/200a	0	0	0	0	1	1	0	0	-0.251	NULL	release 6.2	NA	release 4.5
145567	TTC7B	3HSAR051784	CR833986	NM_001010854	780	release 10	hsa-miR-200a-3p	hsa-mir-200a	MIMAT0000682	TAACACTGTCTGGTAACGATGT	Release 18	1	miR-141/200a	0	0	0	0	1	0	0	1	-0.091	NULL	release 6.2	NA	release 4.5
146223	CMTM4	3HSAR038577	CR661684	NM_181521	7308	release 10	hsa-miR-141-3p	hsa-mir-141	MIMAT0000432	TAACACTGTCTGGTAAAGATGG	Release 18	4	miR-141/200a	0	0	0	0	0	0	0	0	0	0	release 6.2	NA	release 4.5
146223	CMTM4	3HSAR038577	CR661684	NM_181521	7308	release 10	hsa-miR-200a-3p	hsa-mir-200a	MIMAT0000682	TAACACTGTCTGGTAACGATGT	Release 18	4	miR-141/200a	0	0	0	0	0	0	0	0	0	0	release 6.2	NA	release 4.5
146223	CMTM4	3HSAR038577	CR661684	NM_181521	7308	release 10	hsa-miR-205-5p	hsa-mir-205	MIMAT0000266	TCCTTCATTCCACCGGAGTCTG	Release 18	10	miR-205/205ab	0	0	0	0	0	0	0	0	0	0	release 6.2	NA	release 4.5
146227	BEAN	3HSAR054183	CR842447	NM_001136106	1917	release 10	hsa-miR-141-3p	hsa-mir-141	MIMAT0000432	TAACACTGTCTGGTAAAGATGG	Release 18	1	miR-141/200a	0	0	0	0	0	0	0	0	0	0	release 6.2	NA	release 4.5
146227	BEAN	3HSAR054183	CR842447	NM_001136106	1917	release 10	hsa-miR-200a-3p	hsa-mir-200a	MIMAT0000682	TAACACTGTCTGGTAACGATGT	Release 18	1	miR-141/200a	0	0	0	0	1	0	1	0	-0.02	NULL	release 6.2	NA	release 4.5
146227	BEAN	3HSAR054183	CR842447	NM_001136106	1917	release 10	hsa-miR-31-5p	hsa-mir-31	MIMAT0000089	AGGCAAGATGCTGGCATAGCT	Release 18	2	miR-31	0	0	0	0	0	0	0	0	0	0	release 6.2	NA	release 4.5
146330	FBXL16	3HSAR061278	CR913051	NM_153350	1775	release 10	hsa-miR-135b-5p	hsa-mir-135b	MIMAT0000758	TATGGCTTTTCATTCCTATGTGA	Release 18	1	miR-135ab/135a-5p	0	0	0	0	0	0	0	0	0	0	release 6.2	NA	release 4.5
146330	FBXL16	3HSAR061278	CR913051	NM_153350	1775	release 10	hsa-miR-141-3p	hsa-mir-141	MIMAT0000432	TAACACTGTCTGGTAAAGATGG	Release 18	1	miR-141/200a	0	0	0	0	0	0	0	0	0	0	release 6.2	NA	release 4.5
146330	FBXL16	3HSAR061278	CR913051	NM_153350	1775	release 10	hsa-miR-200a-3p	hsa-mir-200a	MIMAT0000682	TAACACTGTCTGGTAACGATGT	Release 18	1	miR-141/200a	0	0	0	0	0	0	0	0	0	0	release 6.2	NA	release 4.5
146330	FBXL16	3HSAR061278	CR913051	NM_153350	1775	release 10	hsa-miR-200b-3p	hsa-mir-200b	MIMAT0000318	TAATACTGCCTGGTAATGATGA	Release 18	1	miR-200bc/429/548a	0	0	0	0	0	0	0	0	0	0	release 6.2	NA	release 4.5
146330	FBXL16	3HSAR061278	CR913051	NM_153350	1775	release 10	hsa-miR-200c-3p	hsa-mir-200c	MIMAT0000617	TAATACTGCCGGGTAATGATGGA	Release 18	1	miR-200bc/429/548a	0	0	0	0	0	0	0	0	0	0	release 6.2	NA	release 4.5
1464	CSPG4	3HSAR040688	CR697736	NM_001897	1228	release 10	hsa-miR-22-3p	hsa-mir-22	MIMAT0000077	AAGCTGCCAGTTGAAGAACTGT	Release 18	1	miR-22/22-3p	0	0	0	0	0	0	0	0	0	0	release 6.2	NA	release 4.5
146540	ZNF785	3HSAR015984	CR436581	NM_152458	1888	release 10	hsa-miR-135b-5p	hsa-mir-135b	MIMAT0000758	TATGGCTTTTCATTCCTATGTGA	Release 18	1	miR-135ab/135a-5p	0	0	0	0	0	0	0	0	0	0	release 6.2	NA	release 4.5
146540	ZNF785	3HSAR015984	CR436581	NM_152458	1888	release 10	hsa-miR-141-3p	hsa-mir-141	MIMAT0000432	TAACACTGTCTGGTAAAGATGG	Release 18	1	miR-141/200a	0	0	0	0	0	0	0	0	0	0	release 6.2	NA	release 4.5
146540	ZNF785	3HSAR015984	CR436581	NM_152458	1888	release 10	hsa-miR-200a-3p	hsa-mir-200a	MIMAT0000682	TAACACTGTCTGGTAACGATGT	Release 18	1	miR-141/200a	0	0	0	0	0	0	0	0	0	0	release 6.2	NA	release 4.5
146540	ZNF785	3HSAR015984	CR436581	NM_152458	1888	release 10	hsa-miR-205-5p	hsa-mir-205	MIMAT0000266	TCCTTCATTCCACCGGAGTCTG	Release 18	1	miR-205/205ab	0	0	0	0	0	0	0	0	0	0	release 6.2	NA	release 4.5
1465	CSRP1	3HSAR020551	CR449697	NM_004078	1183	release 10	hsa-miR-141-3p	hsa-mir-141	MIMAT0000432	TAACACTGTCTGGTAAAGATGG	Release 18	1	miR-141/200a	0	0	0	0	0	0	0	0	0	0	release 6.2	NA	release 4.5
1465	CSRP1	3HSAR020551	CR449697	NM_004078	1183	release 10	hsa-miR-200a-3p	hsa-mir-200a	MIMAT0000682	TAACACTGTCTGGTAACGATGT	Release 18	1	miR-141/200a	0	0	0	0	0	0	0	0	0	0	release 6.2	NA	release 4.5
1465	CSRP1	3HSAR020551	CR449697	NM_004078	1183	release 10	hsa-miR-31-5p	hsa-mir-31	MIMAT0000089	AGGCAAGATGCTGGCATAGCT	Release 18	2	miR-31	0	0	0	0	0	0	0	0	0	0	release 6.2	NA	release 4.5
1465	CSRP1	3HSAR020551	CR449697	NM_004078	1183	release 10	hsa-miR-378a-5p	hsa-mir-378	MIMAT0000731	CTCCTGACTCCAGGTCCTGTGT	Release 18	1	NA	NA	NA	NA	NA	NA	NA	NA	NA	NA	NA	release 6.2	NA	release 4.5
146857	SLFN13	3HSAR020164	CR448555	NM_144682	5499	release 10	hsa-miR-135b-5p	hsa-mir-135b	MIMAT0000758	TATGGCTTTTCATTCCTATGTGA	Release 18	3	miR-135ab/135a-5p	0	0	0	0	2	0	1	1	-0.111	NULL	release 6.2	NA	release 4.5
146857	SLFN13	3HSAR020164	CR448555	NM_144682	5499	release 10	hsa-miR-141-3p	hsa-mir-141	MIMAT0000432	TAACACTGTCTGGTAAAGATGG	Release 18	2	miR-141/200a	0	0	0	0	2	0	2	0	-0.213	NULL	release 6.2	NA	release 4.5
146857	SLFN13	3HSAR020164	CR448555	NM_144682	5499	release 10	hsa-miR-181c-5p	hsa-mir-181c	MIMAT0000258	AACATTCAACCTGTCGGTGAGT	Release 18	1	miR-181abcd/4262	0	0	0	0	1	0	1	0	-0.02	NULL	release 6.2	NA	release 4.5
146857	SLFN13	3HSAR020164	CR448555	NM_144682	5499	release 10	hsa-miR-200a-3p	hsa-mir-200a	MIMAT0000682	TAACACTGTCTGGTAACGATGT	Release 18	2	miR-141/200a	0	0	0	0	1	0	1	0	-0.078	NULL	release 6.2	NA	release 4.5
146857	SLFN13	3HSAR020164	CR448555	NM_144682	5499	release 10	hsa-miR-205-5p	hsa-mir-205	MIMAT0000266	TCCTTCATTCCACCGGAGTCTG	Release 18	2	miR-205/205ab	0	0	0	0	1	0	1	0	-0.13	NULL	release 6.2	NA	release 4.5
146857	SLFN13	3HSAR020164	CR448555	NM_144682	5499	release 10	hsa-miR-31-5p	hsa-mir-31	MIMAT0000089	AGGCAAGATGCTGGCATAGCT	Release 18	1	miR-31	0	0	0	0	1	0	1	0	-0.118	NULL	release 6.2	NA	release 4.5
146857	SLFN13	3HSAR020164	CR448555	NM_144682	5499	release 10	hsa-miR-375	hsa-mir-375	MIMAT0000728	TTTGTTCGTTCGGCTCGCGTGA	Release 18	4	miR-375	0	0	0	0	3	0	0	3	-0.055	0	release 6.2	NA	release 4.5
146894	CD300LG	3HSAR039919	CR692254	NM_145273	1718	release 10	hsa-miR-215	hsa-mir-215	MIMAT0000272	ATGACCTATGAATTGACAGAC	Release 18	1	miR-192/215	0	0	0	0	1	0	1	0	-0.308	NULL	release 6.2	NA	release 4.5
146894	CD300LG	3HSAR039919	CR692254	NM_145273	1718	release 10	hsa-miR-335-5p	hsa-mir-335	MIMAT0000765	TCAAGAGCAATAACGAAAAATGT	Release 18	1	miR-335/335-5p	0	0	0	0	1	0	1	0	-0.233	NULL	release 6.2	NA	release 4.5
147007	TMEM199	3HSAR001829	CR396234	NM_152464	815	release 10	hsa-miR-378a-5p	hsa-mir-378	MIMAT0000731	CTCCTGACTCCAGGTCCTGTGT	Release 18	1	NA	NA	NA	NA	NA	NA	NA	NA	NA	NA	NA	release 6.2	NA	release 4.5
147015	DHRS13	3HSAR045225	CR724618	NM_144683	660	release 10	hsa-miR-200b-3p	hsa-mir-200b	MIMAT0000318	TAATACTGCCTGGTAATGATGA	Release 18	1	miR-200bc/429/548a	0	0	0	0	0	0	0	0	0	0	release 6.2	NA	release 4.5
147015	DHRS13	3HSAR045225	CR724618	NM_144683	660	release 10	hsa-miR-200c-3p	hsa-mir-200c	MIMAT0000617	TAATACTGCCGGGTAATGATGGA	Release 18	1	miR-200bc/429/548a	0	0	0	0	0	0	0	0	0	0	release 6.2	NA	release 4.5
147015	DHRS13	3HSAR045225	CR724618	NM_144683	660	release 10	hsa-miR-205-5p	hsa-mir-205	MIMAT0000266	TCCTTCATTCCACCGGAGTCTG	Release 18	1	miR-205/205ab	0	0	0	0	0	0	0	0	0	0	release 6.2	NA	release 4.5
147015	DHRS13	3HSAR045225	CR724618	NM_144683	660	release 10	hsa-miR-22-3p	hsa-mir-22	MIMAT0000077	AAGCTGCCAGTTGAAGAACTGT	Release 18	1	miR-22/22-3p	0	0	0	0	0	0	0	0	0	0	release 6.2	NA	release 4.5
147015	DHRS13	3HSAR045225	CR724618	NM_144683	660	release 10	hsa-miR-31-5p	hsa-mir-31	MIMAT0000089	AGGCAAGATGCTGGCATAGCT	Release 18	1	miR-31	0	0	0	0	0	0	0	0	0	0	release 6.2	NA	release 4.5
147686	ZNF418	3HSAR013508	CR429342	NM_133460	1371	release 10	hsa-miR-141-3p	hsa-mir-141	MIMAT0000432	TAACACTGTCTGGTAAAGATGG	Release 18	2	miR-141/200a	0	0	0	0	0	0	0	0	0	0	release 6.2	NA	release 4.5
147686	ZNF418	3HSAR013508	CR429342	NM_133460	1371	release 10	hsa-miR-181c-5p	hsa-mir-181c	MIMAT0000258	AACATTCAACCTGTCGGTGAGT	Release 18	2	miR-181abcd/4262	0	0	0	0	0	0	0	0	0	0	release 6.2	NA	release 4.5
147686	ZNF418	3HSAR013508	CR429342	NM_133460	1371	release 10	hsa-miR-200a-3p	hsa-mir-200a	MIMAT0000682	TAACACTGTCTGGTAACGATGT	Release 18	2	miR-141/200a	0	0	0	0	0	0	0	0	0	0	release 6.2	NA	release 4.5
147686	ZNF418	3HSAR013508	CR429342	NM_133460	1371	release 10	hsa-miR-31-5p	hsa-mir-31	MIMAT0000089	AGGCAAGATGCTGGCATAGCT	Release 18	1	miR-31	0	0	0	0	0	0	0	0	0	0	release 6.2	NA	release 4.5
147694	ZNF548	3HSAR034130	CR639726	NM_152909	2662	release 10	hsa-miR-22-3p	hsa-mir-22	MIMAT0000077	AAGCTGCCAGTTGAAGAACTGT	Release 18	1	miR-22/22-3p	0	0	0	0	0	0	0	0	0	0	release 6.2	NA	release 4.5
148103	ZNF599	3HSAR023791	CR456954	NM_001007248	960	release 10	hsa-miR-141-3p	hsa-mir-141	MIMAT0000432	TAACACTGTCTGGTAAAGATGG	Release 18	1	miR-141/200a	0	0	0	0	0	0	0	0	0	0	release 6.2	NA	release 4.5
148103	ZNF599	3HSAR023791	CR456954	NM_001007248	960	release 10	hsa-miR-22-3p	hsa-mir-22	MIMAT0000077	AAGCTGCCAGTTGAAGAACTGT	Release 18	1	miR-22/22-3p	0	0	0	0	0	0	0	0	0	0	release 6.2	NA	release 4.5
148137	C19orf55	3HSAR000302	CR392764	NM_001039887	796	release 10	hsa-miR-141-3p	hsa-mir-141	MIMAT0000432	TAACACTGTCTGGTAAAGATGG	Release 18	1	miR-141/200a	0	0	0	0	0	0	0	0	0	0	release 6.2	NA	release 4.5
148137	C19orf55	3HSAR000302	CR392764	NM_001039887	796	release 10	hsa-miR-200a-3p	hsa-mir-200a	MIMAT0000682	TAACACTGTCTGGTAACGATGT	Release 18	1	miR-141/200a	0	0	0	0	0	0	0	0	0	0	release 6.2	NA	release 4.5
148213	ZNF681	3HSAR003768	CR400249	NM_138286	4417	release 10	hsa-miR-135b-5p	hsa-mir-135b	MIMAT0000758	TATGGCTTTTCATTCCTATGTGA	Release 18	2	miR-135ab/135a-5p	0	0	0	0	2	0	0	2	-0.054	NULL	release 6.2	NA	release 4.5
148213	ZNF681	3HSAR003768	CR400249	NM_138286	4417	release 10	hsa-miR-200b-3p	hsa-mir-200b	MIMAT0000318	TAATACTGCCTGGTAATGATGA	Release 18	1	miR-200bc/429/548a	0	0	0	0	1	0	0	1	-0.01	NULL	release 6.2	NA	release 4.5
148213	ZNF681	3HSAR003768	CR400249	NM_138286	4417	release 10	hsa-miR-200c-3p	hsa-mir-200c	MIMAT0000617	TAATACTGCCGGGTAATGATGGA	Release 18	1	miR-200bc/429/548a	0	0	0	0	1	0	1	0	-0.027	NULL	release 6.2	NA	release 4.5
148213	ZNF681	3HSAR003768	CR400249	NM_138286	4417	release 10	hsa-miR-31-5p	hsa-mir-31	MIMAT0000089	AGGCAAGATGCTGGCATAGCT	Release 18	1	miR-31	0	0	0	0	1	0	1	0	-0.04	NULL	release 6.2	NA	release 4.5
148252	DIRAS1	3HSAR038825	CR662843	NM_145173	2643	release 10	hsa-miR-141-3p	hsa-mir-141	MIMAT0000432	TAACACTGTCTGGTAAAGATGG	Release 18	1	miR-141/200a	0	0	0	0	3	1	2	0	-0.491	NULL	release 6.2	NA	release 4.5
148252	DIRAS1	3HSAR038825	CR662843	NM_145173	2643	release 10	hsa-miR-200a-3p	hsa-mir-200a	MIMAT0000682	TAACACTGTCTGGTAACGATGT	Release 18	1	miR-141/200a	0	0	0	0	2	0	1	1	-0.198	NULL	release 6.2	NA	release 4.5
148641	SLC35F3	3HSAR053273	CR839366	NM_173508	1273	release 10	hsa-miR-135b-5p	hsa-mir-135b	MIMAT0000758	TATGGCTTTTCATTCCTATGTGA	Release 18	1	miR-135ab/135a-5p	0	0	0	0	0	0	0	0	0	0	release 6.2	NA	release 4.5
148641	SLC35F3	3HSAR053273	CR839366	NM_173508	1273	release 10	hsa-miR-141-3p	hsa-mir-141	MIMAT0000432	TAACACTGTCTGGTAAAGATGG	Release 18	2	miR-141/200a	0	0	0	0	0	0	0	0	0	0	release 6.2	NA	release 4.5
148641	SLC35F3	3HSAR053273	CR839366	NM_173508	1273	release 10	hsa-miR-200a-3p	hsa-mir-200a	MIMAT0000682	TAACACTGTCTGGTAACGATGT	Release 18	2	miR-141/200a	0	0	0	0	0	0	0	0	0	0	release 6.2	NA	release 4.5
1488	CTBP2	3HSAR043747	CR716929	NM_001083914	1669	release 10	hsa-miR-141-3p	hsa-mir-141	MIMAT0000432	TAACACTGTCTGGTAAAGATGG	Release 18	2	miR-141/200a	0	0	0	0	0	0	0	0	0	0	release 6.2	NA	release 4.5
1488	CTBP2	3HSAR043747	CR716929	NM_001083914	1669	release 10	hsa-miR-200a-3p	hsa-mir-200a	MIMAT0000682	TAACACTGTCTGGTAACGATGT	Release 18	2	miR-141/200a	0	0	0	0	0	0	0	0	0	0	release 6.2	NA	release 4.5
1488	CTBP2	3HSAR043747	CR716929	NM_001083914	1669	release 10	hsa-miR-200b-3p	hsa-mir-200b	MIMAT0000318	TAATACTGCCTGGTAATGATGA	Release 18	1	miR-200bc/429/548a	0	0	0	0	0	0	0	0	0	0	release 6.2	NA	release 4.5
1488	CTBP2	3HSAR043747	CR716929	NM_001083914	1669	release 10	hsa-miR-200c-3p	hsa-mir-200c	MIMAT0000617	TAATACTGCCGGGTAATGATGGA	Release 18	1	miR-200bc/429/548a	0	0	0	0	0	0	0	0	0	0	release 6.2	NA	release 4.5
1488	CTBP2	3HSAR043747	CR716929	NM_001083914	1669	release 10	hsa-miR-375	hsa-mir-375	MIMAT0000728	TTTGTTCGTTCGGCTCGCGTGA	Release 18	1	miR-375	0	0	0	0	0	0	0	0	0	0	release 6.2	NA	release 4.5
1488	CTBP2	3HSAR043747	CR716929	NM_001083914	1669	release 10	hsa-miR-378a-5p	hsa-mir-378	MIMAT0000731	CTCCTGACTCCAGGTCCTGTGT	Release 18	1	NA	NA	NA	NA	NA	NA	NA	NA	NA	NA	NA	release 6.2	NA	release 4.5
149175	MANEAL	3HSAR062218	CR915832	NM_001031740	1747	release 10	hsa-miR-135b-5p	hsa-mir-135b	MIMAT0000758	TATGGCTTTTCATTCCTATGTGA	Release 18	1	miR-135ab/135a-5p	0	0	0	0	0	0	0	0	0	0	release 6.2	NA	release 4.5
149175	MANEAL	3HSAR062218	CR915832	NM_001031740	1747	release 10	hsa-miR-22-3p	hsa-mir-22	MIMAT0000077	AAGCTGCCAGTTGAAGAACTGT	Release 18	1	miR-22/22-3p	0	0	0	0	1	0	0	1	-0.051	NULL	release 6.2	NA	release 4.5
149175	MANEAL	3HSAR062218	CR915832	NM_001031740	1747	release 10	hsa-miR-375	hsa-mir-375	MIMAT0000728	TTTGTTCGTTCGGCTCGCGTGA	Release 18	1	miR-375	0	0	0	0	0	0	0	0	0	0	release 6.2	NA	release 4.5
149428	BNIPL	3HSAR034268	CR640699	NM_001159642	913	release 10	hsa-miR-135b-5p	hsa-mir-135b	MIMAT0000758	TATGGCTTTTCATTCCTATGTGA	Release 18	1	miR-135ab/135a-5p	0	0	0	0	0	0	0	0	0	0	release 6.2	NA	release 4.5
1499	CTNNB1	3HSAR040645	CR697421	NM_001904	1106	release 10	hsa-miR-141-3p	hsa-mir-141	MIMAT0000432	TAACACTGTCTGGTAAAGATGG	Release 18	1	miR-141/200a	0	0	0	0	0	0	0	0	0	0	release 6.2	NA	release 4.5
1499	CTNNB1	3HSAR040645	CR697421	NM_001904	1106	release 10	hsa-miR-181c-5p	hsa-mir-181c	MIMAT0000258	AACATTCAACCTGTCGGTGAGT	Release 18	1	miR-181abcd/4262	0	0	0	0	0	0	0	0	0	0	release 6.2	NA	release 4.5
1499	CTNNB1	3HSAR040645	CR697421	NM_001904	1106	release 10	hsa-miR-200a-3p	hsa-mir-200a	MIMAT0000682	TAACACTGTCTGGTAACGATGT	Release 18	1	miR-141/200a	0	0	0	0	0	0	0	0	0	0	release 6.2	MIRT001175	release 4.5
150084	IGSF5	3HSAR060149	CR889890	NM_001080444	739	release 10	hsa-miR-22-3p	hsa-mir-22	MIMAT0000077	AAGCTGCCAGTTGAAGAACTGT	Release 18	1	miR-22/22-3p	0	0	0	0	0	0	0	0	0	0	release 6.2	NA	release 4.5
150084	IGSF5	3HSAR060149	CR889890	NM_001080444	739	release 10	hsa-miR-224-5p	hsa-mir-224	MIMAT0000281	CAAGTCACTAGTGGTTCCGTT	Release 18	1	miR-224	0	0	0	0	0	0	0	0	0	0	release 6.2	NA	release 4.5
1500	CTNND1	3HSAR039463	CR689431	NM_001085458	2872	release 10	hsa-miR-181c-5p	hsa-mir-181c	MIMAT0000258	AACATTCAACCTGTCGGTGAGT	Release 18	3	miR-181abcd/4262	0	0	0	0	0	0	0	0	0	0	release 6.2	NA	release 4.5
1500	CTNND1	3HSAR039463	CR689431	NM_001085458	2872	release 10	hsa-miR-200b-3p	hsa-mir-200b	MIMAT0000318	TAATACTGCCTGGTAATGATGA	Release 18	1	miR-200bc/429/548a	0	0	0	0	0	0	0	0	0	0	release 6.2	NA	release 4.5
1500	CTNND1	3HSAR039463	CR689431	NM_001085458	2872	release 10	hsa-miR-200c-3p	hsa-mir-200c	MIMAT0000617	TAATACTGCCGGGTAATGATGGA	Release 18	1	miR-200bc/429/548a	0	0	0	0	0	0	0	0	0	0	release 6.2	NA	release 4.5
1500	CTNND1	3HSAR039463	CR689431	NM_001085458	2872	release 10	hsa-miR-205-5p	hsa-mir-205	MIMAT0000266	TCCTTCATTCCACCGGAGTCTG	Release 18	2	miR-205/205ab	0	0	0	0	0	0	0	0	0	0	release 6.2	NA	release 4.5
1500	CTNND1	3HSAR039463	CR689431	NM_001085458	2872	release 10	hsa-miR-31-5p	hsa-mir-31	MIMAT0000089	AGGCAAGATGCTGGCATAGCT	Release 18	1	miR-31	0	0	0	0	0	0	0	0	0	0	release 6.2	NA	release 4.5
1501	CTNND2	3HSAR054787	CR844327	NM_001332	1613	release 10	hsa-miR-141-3p	hsa-mir-141	MIMAT0000432	TAACACTGTCTGGTAAAGATGG	Release 18	1	miR-141/200a	0	0	0	0	0	0	0	0	0	0	release 6.2	NA	release 4.5
1501	CTNND2	3HSAR054787	CR844327	NM_001332	1613	release 10	hsa-miR-200a-3p	hsa-mir-200a	MIMAT0000682	TAACACTGTCTGGTAACGATGT	Release 18	1	miR-141/200a	0	0	0	0	0	0	0	0	0	0	release 6.2	NA	release 4.5
1501	CTNND2	3HSAR054787	CR844327	NM_001332	1613	release 10	hsa-miR-200b-3p	hsa-mir-200b	MIMAT0000318	TAATACTGCCTGGTAATGATGA	Release 18	2	miR-200bc/429/548a	0	0	0	0	0	0	0	0	0	0	release 6.2	NA	release 4.5
1501	CTNND2	3HSAR054787	CR844327	NM_001332	1613	release 10	hsa-miR-200c-3p	hsa-mir-200c	MIMAT0000617	TAATACTGCCGGGTAATGATGGA	Release 18	2	miR-200bc/429/548a	0	0	0	0	0	0	0	0	0	0	release 6.2	NA	release 4.5
1501	CTNND2	3HSAR054787	CR844327	NM_001332	1613	release 10	hsa-miR-31-5p	hsa-mir-31	MIMAT0000089	AGGCAAGATGCTGGCATAGCT	Release 18	1	miR-31	0	0	0	0	0	0	0	0	0	0	release 6.2	NA	release 4.5
150590	C2orf15	3HSAR000144	CR392430	NM_144706	653	release 10	hsa-miR-200b-3p	hsa-mir-200b	MIMAT0000318	TAATACTGCCTGGTAATGATGA	Release 18	1	miR-200bc/429/548a	0	0	0	0	0	0	0	0	0	0	release 6.2	NA	release 4.5
150590	C2orf15	3HSAR000144	CR392430	NM_144706	653	release 10	hsa-miR-200c-3p	hsa-mir-200c	MIMAT0000617	TAATACTGCCGGGTAATGATGGA	Release 18	1	miR-200bc/429/548a	0	0	0	0	0	0	0	0	0	0	release 6.2	NA	release 4.5
150696	PROM2	3HSAR036941	CR654195	NM_001165978	2095	release 10	hsa-miR-141-3p	hsa-mir-141	MIMAT0000432	TAACACTGTCTGGTAAAGATGG	Release 18	2	miR-141/200a	0	0	0	0	0	0	0	0	0	0	release 6.2	NA	release 4.5
150696	PROM2	3HSAR036941	CR654195	NM_001165978	2095	release 10	hsa-miR-200a-3p	hsa-mir-200a	MIMAT0000682	TAACACTGTCTGGTAACGATGT	Release 18	2	miR-141/200a	0	0	0	0	0	0	0	0	0	0	release 6.2	NA	release 4.5
150696	PROM2	3HSAR036941	CR654195	NM_001165978	2095	release 10	hsa-miR-205-5p	hsa-mir-205	MIMAT0000266	TCCTTCATTCCACCGGAGTCTG	Release 18	1	miR-205/205ab	0	0	0	0	0	0	0	0	0	0	release 6.2	NA	release 4.5
150696	PROM2	3HSAR036941	CR654195	NM_001165978	2095	release 10	hsa-miR-31-5p	hsa-mir-31	MIMAT0000089	AGGCAAGATGCTGGCATAGCT	Release 18	3	miR-31	0	0	0	0	0	0	0	0	0	0	release 6.2	NA	release 4.5
150726	FBXO41	3HSAR038554	CR661577	NM_001080410	4300	release 10	hsa-miR-135b-5p	hsa-mir-135b	MIMAT0000758	TATGGCTTTTCATTCCTATGTGA	Release 18	1	miR-135ab/135a-5p	0	0	0	0	1	0	0	1	-0.082	NULL	release 6.2	NA	release 4.5
150726	FBXO41	3HSAR038554	CR661577	NM_001080410	4300	release 10	hsa-miR-141-3p	hsa-mir-141	MIMAT0000432	TAACACTGTCTGGTAAAGATGG	Release 18	1	miR-141/200a	0	0	0	0	2	2	0	0	-0.384	NULL	release 6.2	NA	release 4.5
150726	FBXO41	3HSAR038554	CR661577	NM_001080410	4300	release 10	hsa-miR-181c-5p	hsa-mir-181c	MIMAT0000258	AACATTCAACCTGTCGGTGAGT	Release 18	1	miR-181abcd/4262	0	0	0	0	1	1	0	0	-0.03	NULL	release 6.2	NA	release 4.5
150726	FBXO41	3HSAR038554	CR661577	NM_001080410	4300	release 10	hsa-miR-200a-3p	hsa-mir-200a	MIMAT0000682	TAACACTGTCTGGTAACGATGT	Release 18	1	miR-141/200a	0	0	0	0	1	0	0	1	-0.01	NULL	release 6.2	NA	release 4.5
150726	FBXO41	3HSAR038554	CR661577	NM_001080410	4300	release 10	hsa-miR-200b-3p	hsa-mir-200b	MIMAT0000318	TAATACTGCCTGGTAATGATGA	Release 18	1	miR-200bc/429/548a	1	1	0	0	3	1	2	0	-0.929	NULL	release 6.2	NA	release 4.5
150726	FBXO41	3HSAR038554	CR661577	NM_001080410	4300	release 10	hsa-miR-200c-3p	hsa-mir-200c	MIMAT0000617	TAATACTGCCGGGTAATGATGGA	Release 18	1	miR-200bc/429/548a	1	1	0	0	2	0	1	1	-0.255	NULL	release 6.2	NA	release 4.5
150726	FBXO41	3HSAR038554	CR661577	NM_001080410	4300	release 10	hsa-miR-205-5p	hsa-mir-205	MIMAT0000266	TCCTTCATTCCACCGGAGTCTG	Release 18	4	miR-205/205ab	0	0	0	0	2	1	0	1	-0.381	NULL	release 6.2	NA	release 4.5
150726	FBXO41	3HSAR038554	CR661577	NM_001080410	4300	release 10	hsa-miR-31-5p	hsa-mir-31	MIMAT0000089	AGGCAAGATGCTGGCATAGCT	Release 18	5	miR-31	1	0	1	0	3	0	1	2	-0.196	NULL	release 6.2	NA	release 4.5
150726	FBXO41	3HSAR038554	CR661577	NM_001080410	4300	release 10	hsa-miR-375	hsa-mir-375	MIMAT0000728	TTTGTTCGTTCGGCTCGCGTGA	Release 18	1	miR-375	0	0	0	0	1	0	1	0	-0.02	NULL	release 6.2	NA	release 4.5
150726	FBXO41	3HSAR038554	CR661577	NM_001080410	4300	release 10	hsa-miR-378a-5p	hsa-mir-378	MIMAT0000731	CTCCTGACTCCAGGTCCTGTGT	Release 18	3	NA	NA	NA	NA	NA	NA	NA	NA	NA	NA	NA	release 6.2	NA	release 4.5
150737	TTC30B	3HSAR038001	CR658930	NM_152517	614	release 10	hsa-miR-141-3p	hsa-mir-141	MIMAT0000432	TAACACTGTCTGGTAAAGATGG	Release 18	1	miR-141/200a	0	0	0	0	0	0	0	0	0	0	release 6.2	NA	release 4.5
150737	TTC30B	3HSAR038001	CR658930	NM_152517	614	release 10	hsa-miR-200a-3p	hsa-mir-200a	MIMAT0000682	TAACACTGTCTGGTAACGATGT	Release 18	1	miR-141/200a	0	0	0	0	0	0	0	0	0	0	release 6.2	NA	release 4.5
150	ADRA2A	3HSAR045006	CR723026	NM_000681	1513	release 10	hsa-miR-335-5p	hsa-mir-335	MIMAT0000765	TCAAGAGCAATAACGAAAAATGT	Release 18	3	miR-335/335-5p	0	0	0	0	0	0	0	0	0	0	release 6.2	NA	release 4.5
151354	FAM84A	3HSAR034087	CR639150	NM_145175	5188	release 10	hsa-miR-141-3p	hsa-mir-141	MIMAT0000432	TAACACTGTCTGGTAAAGATGG	Release 18	3	miR-141/200a	0	0	0	0	0	0	0	0	0	0	release 6.2	NA	release 4.5
151354	FAM84A	3HSAR034087	CR639150	NM_145175	5188	release 10	hsa-miR-200a-3p	hsa-mir-200a	MIMAT0000682	TAACACTGTCTGGTAACGATGT	Release 18	3	miR-141/200a	0	0	0	0	0	0	0	0	0	0	release 6.2	NA	release 4.5
151354	FAM84A	3HSAR034087	CR639150	NM_145175	5188	release 10	hsa-miR-200b-3p	hsa-mir-200b	MIMAT0000318	TAATACTGCCTGGTAATGATGA	Release 18	5	miR-200bc/429/548a	0	0	0	0	0	0	0	0	0	0	release 6.2	NA	release 4.5
151354	FAM84A	3HSAR034087	CR639150	NM_145175	5188	release 10	hsa-miR-200c-3p	hsa-mir-200c	MIMAT0000617	TAATACTGCCGGGTAATGATGGA	Release 18	5	miR-200bc/429/548a	0	0	0	0	0	0	0	0	0	0	release 6.2	NA	release 4.5
151354	FAM84A	3HSAR034087	CR639150	NM_145175	5188	release 10	hsa-miR-205-5p	hsa-mir-205	MIMAT0000266	TCCTTCATTCCACCGGAGTCTG	Release 18	2	miR-205/205ab	0	0	0	0	0	0	0	0	0	0	release 6.2	NA	release 4.5
151354	FAM84A	3HSAR034087	CR639150	NM_145175	5188	release 10	hsa-miR-375	hsa-mir-375	MIMAT0000728	TTTGTTCGTTCGGCTCGCGTGA	Release 18	1	miR-375	0	0	0	0	0	0	0	0	0	0	release 6.2	NA	release 4.5
152185	CCDC52	3HSAR041068	CR700466	NM_144718	2589	release 10	hsa-miR-135b-5p	hsa-mir-135b	MIMAT0000758	TATGGCTTTTCATTCCTATGTGA	Release 18	1	miR-135ab/135a-5p	0	0	0	0	0	0	0	0	0	0	release 6.2	NA	release 4.5
152185	CCDC52	3HSAR041068	CR700466	NM_144718	2589	release 10	hsa-miR-141-3p	hsa-mir-141	MIMAT0000432	TAACACTGTCTGGTAAAGATGG	Release 18	1	miR-141/200a	0	0	0	0	0	0	0	0	0	0	release 6.2	NA	release 4.5
152185	CCDC52	3HSAR041068	CR700466	NM_144718	2589	release 10	hsa-miR-200a-3p	hsa-mir-200a	MIMAT0000682	TAACACTGTCTGGTAACGATGT	Release 18	1	miR-141/200a	0	0	0	0	0	0	0	0	0	0	release 6.2	NA	release 4.5
152185	CCDC52	3HSAR041068	CR700466	NM_144718	2589	release 10	hsa-miR-200b-3p	hsa-mir-200b	MIMAT0000318	TAATACTGCCTGGTAATGATGA	Release 18	2	miR-200bc/429/548a	0	0	0	0	0	0	0	0	0	0	release 6.2	NA	release 4.5
152185	CCDC52	3HSAR041068	CR700466	NM_144718	2589	release 10	hsa-miR-200c-3p	hsa-mir-200c	MIMAT0000617	TAATACTGCCGGGTAATGATGGA	Release 18	2	miR-200bc/429/548a	0	0	0	0	0	0	0	0	0	0	release 6.2	NA	release 4.5
152185	CCDC52	3HSAR041068	CR700466	NM_144718	2589	release 10	hsa-miR-31-5p	hsa-mir-31	MIMAT0000089	AGGCAAGATGCTGGCATAGCT	Release 18	1	miR-31	0	0	0	0	0	0	0	0	0	0	release 6.2	NA	release 4.5
152185	CCDC52	3HSAR041068	CR700466	NM_144718	2589	release 10	hsa-miR-375	hsa-mir-375	MIMAT0000728	TTTGTTCGTTCGGCTCGCGTGA	Release 18	1	miR-375	0	0	0	0	0	0	0	0	0	0	release 6.2	NA	release 4.5
152185	CCDC52	3HSAR041068	CR700466	NM_144718	2589	release 10	hsa-miR-378a-5p	hsa-mir-378	MIMAT0000731	CTCCTGACTCCAGGTCCTGTGT	Release 18	2	NA	NA	NA	NA	NA	NA	NA	NA	NA	NA	NA	release 6.2	NA	release 4.5
152518	NFXL1	3HSAR037601	CR657154	NM_152995	923	release 10	hsa-miR-200b-3p	hsa-mir-200b	MIMAT0000318	TAATACTGCCTGGTAATGATGA	Release 18	1	miR-200bc/429/548a	0	0	0	0	0	0	0	0	0	0	release 6.2	NA	release 4.5
152518	NFXL1	3HSAR037601	CR657154	NM_152995	923	release 10	hsa-miR-200c-3p	hsa-mir-200c	MIMAT0000617	TAATACTGCCGGGTAATGATGGA	Release 18	1	miR-200bc/429/548a	0	0	0	0	0	0	0	0	0	0	release 6.2	NA	release 4.5
1525	CXADR	3HSAR046209	CR731093	NM_001338	1266	release 10	hsa-miR-205-5p	hsa-mir-205	MIMAT0000266	TCCTTCATTCCACCGGAGTCTG	Release 18	1	miR-205/205ab	0	0	0	0	1	0	1	0	-0.198	NULL	release 6.2	NA	release 4.5
152831	KLB	3HSAR034586	CR642909	NM_175737	2847	release 10	hsa-miR-224-5p	hsa-mir-224	MIMAT0000281	CAAGTCACTAGTGGTTCCGTT	Release 18	1	miR-224	0	0	0	0	0	0	0	0	0	0	release 6.2	NA	release 4.5
152831	KLB	3HSAR034586	CR642909	NM_175737	2847	release 10	hsa-miR-452-5p	hsa-mir-452	MIMAT0001635	AACTGTTTGCAGAGGAAACTGA	Release 18	3	miR-452/4676-3p	0	0	0	0	0	0	0	0	0	0	release 6.2	NA	release 4.5
153364	MBLAC2	3HSAR038563	CR661617	NM_203406	2964	release 10	hsa-miR-22-3p	hsa-mir-22	MIMAT0000077	AAGCTGCCAGTTGAAGAACTGT	Release 18	1	miR-22/22-3p	0	0	0	0	0	0	0	0	0	0	release 6.2	NA	release 4.5
153478	PLEKHG4B	3HSAR037658	CR657413	NM_052909	7649	release 10	hsa-miR-135b-5p	hsa-mir-135b	MIMAT0000758	TATGGCTTTTCATTCCTATGTGA	Release 18	4	miR-135ab/135a-5p	0	0	0	0	0	0	0	0	0	0	release 6.2	NA	release 4.5
153478	PLEKHG4B	3HSAR037658	CR657413	NM_052909	7649	release 10	hsa-miR-141-3p	hsa-mir-141	MIMAT0000432	TAACACTGTCTGGTAAAGATGG	Release 18	2	miR-141/200a	0	0	0	0	0	0	0	0	0	0	release 6.2	NA	release 4.5
153478	PLEKHG4B	3HSAR037658	CR657413	NM_052909	7649	release 10	hsa-miR-200a-3p	hsa-mir-200a	MIMAT0000682	TAACACTGTCTGGTAACGATGT	Release 18	2	miR-141/200a	0	0	0	0	0	0	0	0	0	0	release 6.2	NA	release 4.5
153478	PLEKHG4B	3HSAR037658	CR657413	NM_052909	7649	release 10	hsa-miR-200b-3p	hsa-mir-200b	MIMAT0000318	TAATACTGCCTGGTAATGATGA	Release 18	2	miR-200bc/429/548a	0	0	0	0	0	0	0	0	0	0	release 6.2	NA	release 4.5
153478	PLEKHG4B	3HSAR037658	CR657413	NM_052909	7649	release 10	hsa-miR-200c-3p	hsa-mir-200c	MIMAT0000617	TAATACTGCCGGGTAATGATGGA	Release 18	2	miR-200bc/429/548a	0	0	0	0	0	0	0	0	0	0	release 6.2	NA	release 4.5
153478	PLEKHG4B	3HSAR037658	CR657413	NM_052909	7649	release 10	hsa-miR-205-5p	hsa-mir-205	MIMAT0000266	TCCTTCATTCCACCGGAGTCTG	Release 18	3	miR-205/205ab	0	0	0	0	2	0	1	1	-0.03	NULL	release 6.2	NA	release 4.5
153478	PLEKHG4B	3HSAR037658	CR657413	NM_052909	7649	release 10	hsa-miR-375	hsa-mir-375	MIMAT0000728	TTTGTTCGTTCGGCTCGCGTGA	Release 18	3	miR-375	0	0	0	0	1	0	1	0	-0.02	NULL	release 6.2	NA	release 4.5
1534	CYB561	3HSAR041662	CR704728	NM_001915	2098	release 10	hsa-miR-141-3p	hsa-mir-141	MIMAT0000432	TAACACTGTCTGGTAAAGATGG	Release 18	1	miR-141/200a	0	0	0	0	0	0	0	0	0	0	release 6.2	NA	release 4.5
1534	CYB561	3HSAR041662	CR704728	NM_001915	2098	release 10	hsa-miR-200a-3p	hsa-mir-200a	MIMAT0000682	TAACACTGTCTGGTAACGATGT	Release 18	1	miR-141/200a	0	0	0	0	0	0	0	0	0	0	release 6.2	NA	release 4.5
1534	CYB561	3HSAR041662	CR704728	NM_001915	2098	release 10	hsa-miR-205-5p	hsa-mir-205	MIMAT0000266	TCCTTCATTCCACCGGAGTCTG	Release 18	1	miR-205/205ab	0	0	0	0	0	0	0	0	0	0	release 6.2	NA	release 4.5
1534	CYB561	3HSAR041662	CR704728	NM_001915	2098	release 10	hsa-miR-31-5p	hsa-mir-31	MIMAT0000089	AGGCAAGATGCTGGCATAGCT	Release 18	1	miR-31	0	0	0	0	0	0	0	0	0	0	release 6.2	NA	release 4.5
1534	CYB561	3HSAR041662	CR704728	NM_001915	2098	release 10	hsa-miR-375	hsa-mir-375	MIMAT0000728	TTTGTTCGTTCGGCTCGCGTGA	Release 18	1	miR-375	0	0	0	0	0	0	0	0	0	0	release 6.2	NA	release 4.5
1534	CYB561	3HSAR041662	CR704728	NM_001915	2098	release 10	hsa-miR-378a-5p	hsa-mir-378	MIMAT0000731	CTCCTGACTCCAGGTCCTGTGT	Release 18	2	NA	NA	NA	NA	NA	NA	NA	NA	NA	NA	NA	release 6.2	NA	release 4.5
153572	IRX2	3HSAR043849	CR717237	NM_033267	1399	release 10	hsa-miR-135b-5p	hsa-mir-135b	MIMAT0000758	TATGGCTTTTCATTCCTATGTGA	Release 18	1	miR-135ab/135a-5p	0	0	0	0	1	0	1	0	-0.124	NULL	release 6.2	NA	release 4.5
153768	PRELID2	3HSAR058582	CR883792	NM_138492	1517	release 10	hsa-miR-205-5p	hsa-mir-205	MIMAT0000266	TCCTTCATTCCACCGGAGTCTG	Release 18	1	miR-205/205ab	0	0	0	0	1	0	0	1	-0.118	NULL	release 6.2	NA	release 4.5
153768	PRELID2	3HSAR058582	CR883792	NM_138492	1517	release 10	hsa-miR-31-5p	hsa-mir-31	MIMAT0000089	AGGCAAGATGCTGGCATAGCT	Release 18	1	miR-31	0	0	0	0	1	0	0	1	-0.067	NULL	release 6.2	NA	release 4.5
154091	SLC2A12	3HSAR060864	CR911858	NM_145176	3574	release 10	hsa-miR-375	hsa-mir-375	MIMAT0000728	TTTGTTCGTTCGGCTCGCGTGA	Release 18	1	miR-375	0	0	0	0	0	0	0	0	0	0	release 6.2	NA	release 4.5
154141	MBOAT1	3HSAR045661	CR727508	NM_001080480	1582	release 10	hsa-miR-200b-3p	hsa-mir-200b	MIMAT0000318	TAATACTGCCTGGTAATGATGA	Release 18	2	miR-200bc/429/548a	0	0	0	0	0	0	0	0	0	0	release 6.2	NA	release 4.5
154141	MBOAT1	3HSAR045661	CR727508	NM_001080480	1582	release 10	hsa-miR-200c-3p	hsa-mir-200c	MIMAT0000617	TAATACTGCCGGGTAATGATGGA	Release 18	2	miR-200bc/429/548a	0	0	0	0	0	0	0	0	0	0	release 6.2	NA	release 4.5
154141	MBOAT1	3HSAR045661	CR727508	NM_001080480	1582	release 10	hsa-miR-31-5p	hsa-mir-31	MIMAT0000089	AGGCAAGATGCTGGCATAGCT	Release 18	1	miR-31	0	0	0	0	1	0	0	1	-0.01	NULL	release 6.2	NA	release 4.5
154141	MBOAT1	3HSAR045661	CR727508	NM_001080480	1582	release 10	hsa-miR-375	hsa-mir-375	MIMAT0000728	TTTGTTCGTTCGGCTCGCGTGA	Release 18	1	miR-375	0	0	0	0	0	0	0	0	0	0	release 6.2	NA	release 4.5
154807	VKORC1L1	3HSAR042451	CR710289	NM_173517	515	release 10	hsa-miR-452-5p	hsa-mir-452	MIMAT0001635	AACTGTTTGCAGAGGAAACTGA	Release 18	1	miR-452/4676-3p	0	0	0	0	0	0	0	0	0	0	release 6.2	NA	release 4.5
154865	IQUB	3HSAR037522	CR656796	NM_178827	562	release 10	hsa-miR-200b-3p	hsa-mir-200b	MIMAT0000318	TAATACTGCCTGGTAATGATGA	Release 18	3	miR-200bc/429/548a	0	0	0	0	0	0	0	0	0	0	release 6.2	NA	release 4.5
154865	IQUB	3HSAR037522	CR656796	NM_178827	562	release 10	hsa-miR-200c-3p	hsa-mir-200c	MIMAT0000617	TAATACTGCCGGGTAATGATGGA	Release 18	3	miR-200bc/429/548a	0	0	0	0	0	0	0	0	0	0	release 6.2	NA	release 4.5
155054	ZNF425	3HSAR063116	CR918181	NM_001001661	828	release 10	hsa-miR-205-5p	hsa-mir-205	MIMAT0000266	TCCTTCATTCCACCGGAGTCTG	Release 18	1	miR-205/205ab	0	0	0	0	0	0	0	0	0	0	release 6.2	NA	release 4.5
157638	FAM84B	3HSAR003660	CR399906	NM_174911	4015	release 10	hsa-miR-135b-5p	hsa-mir-135b	MIMAT0000758	TATGGCTTTTCATTCCTATGTGA	Release 18	2	miR-135ab/135a-5p	0	0	0	0	0	0	0	0	0	0	release 6.2	NA	release 4.5
157638	FAM84B	3HSAR003660	CR399906	NM_174911	4015	release 10	hsa-miR-141-3p	hsa-mir-141	MIMAT0000432	TAACACTGTCTGGTAAAGATGG	Release 18	1	miR-141/200a	0	0	0	0	0	0	0	0	0	0	release 6.2	NA	release 4.5
157638	FAM84B	3HSAR003660	CR399906	NM_174911	4015	release 10	hsa-miR-200a-3p	hsa-mir-200a	MIMAT0000682	TAACACTGTCTGGTAACGATGT	Release 18	1	miR-141/200a	0	0	0	0	0	0	0	0	0	0	release 6.2	NA	release 4.5
157638	FAM84B	3HSAR003660	CR399906	NM_174911	4015	release 10	hsa-miR-205-5p	hsa-mir-205	MIMAT0000266	TCCTTCATTCCACCGGAGTCTG	Release 18	4	miR-205/205ab	0	0	0	0	0	0	0	0	0	0	release 6.2	NA	release 4.5
157638	FAM84B	3HSAR003660	CR399906	NM_174911	4015	release 10	hsa-miR-31-5p	hsa-mir-31	MIMAT0000089	AGGCAAGATGCTGGCATAGCT	Release 18	2	miR-31	0	0	0	0	0	0	0	0	0	0	release 6.2	NA	release 4.5
157638	FAM84B	3HSAR003660	CR399906	NM_174911	4015	release 10	hsa-miR-375	hsa-mir-375	MIMAT0000728	TTTGTTCGTTCGGCTCGCGTGA	Release 18	1	miR-375	0	0	0	0	0	0	0	0	0	0	release 6.2	NA	release 4.5
157695	C8orf42	3HSAR043794	CR717100	NM_175075	753	release 10	hsa-miR-22-3p	hsa-mir-22	MIMAT0000077	AAGCTGCCAGTTGAAGAACTGT	Release 18	1	miR-22/22-3p	0	0	0	0	0	0	0	0	0	0	release 6.2	NA	release 4.5
157807	CLVS1	3HSAR058299	CR882613	NM_173519	2103	release 10	hsa-miR-452-5p	hsa-mir-452	MIMAT0001635	AACTGTTTGCAGAGGAAACTGA	Release 18	1	miR-452/4676-3p	0	0	0	0	0	0	0	0	0	0	release 6.2	NA	release 4.5
157869	C8orf84	3HSAR033816	CR636419	NM_153225	2798	release 10	hsa-miR-141-3p	hsa-mir-141	MIMAT0000432	TAACACTGTCTGGTAAAGATGG	Release 18	1	miR-141/200a	0	0	0	0	0	0	0	0	0	0	release 6.2	NA	release 4.5
157869	C8orf84	3HSAR033816	CR636419	NM_153225	2798	release 10	hsa-miR-200a-3p	hsa-mir-200a	MIMAT0000682	TAACACTGTCTGGTAACGATGT	Release 18	1	miR-141/200a	0	0	0	0	0	0	0	0	0	0	release 6.2	NA	release 4.5
157869	C8orf84	3HSAR033816	CR636419	NM_153225	2798	release 10	hsa-miR-200b-3p	hsa-mir-200b	MIMAT0000318	TAATACTGCCTGGTAATGATGA	Release 18	2	miR-200bc/429/548a	0	0	0	0	0	0	0	0	0	0	release 6.2	NA	release 4.5
157869	C8orf84	3HSAR033816	CR636419	NM_153225	2798	release 10	hsa-miR-200c-3p	hsa-mir-200c	MIMAT0000617	TAATACTGCCGGGTAATGATGGA	Release 18	2	miR-200bc/429/548a	0	0	0	0	0	0	0	0	0	0	release 6.2	NA	release 4.5
157869	C8orf84	3HSAR033816	CR636419	NM_153225	2798	release 10	hsa-miR-205-5p	hsa-mir-205	MIMAT0000266	TCCTTCATTCCACCGGAGTCTG	Release 18	1	miR-205/205ab	0	0	0	0	0	0	0	0	0	0	release 6.2	NA	release 4.5
157	ADRBK2	3HSAR022418	CR454117	NM_005160	6842	release 10	hsa-miR-452-5p	hsa-mir-452	MIMAT0001635	AACTGTTTGCAGAGGAAACTGA	Release 18	3	miR-452/4676-3p	0	0	0	0	0	0	0	0	0	0	release 6.2	NA	release 4.5
158234	RG9MTD3	3HSAR035626	CR648248	NM_144964	1265	release 10	hsa-miR-22-3p	hsa-mir-22	MIMAT0000077	AAGCTGCCAGTTGAAGAACTGT	Release 18	2	miR-22/22-3p	0	0	0	0	0	0	0	0	0	0	release 6.2	NA	release 4.5
158399	ZNF483	3HSAR013206	CR428322	NM_001007169	1430	release 10	hsa-miR-135b-5p	hsa-mir-135b	MIMAT0000758	TATGGCTTTTCATTCCTATGTGA	Release 18	1	miR-135ab/135a-5p	0	0	0	0	1	0	1	0	-0.098	NULL	release 6.2	NA	release 4.5
158787	RIBC1	3HSAR062154	CR915656	NM_144968	1166	release 10	hsa-miR-200b-3p	hsa-mir-200b	MIMAT0000318	TAATACTGCCTGGTAATGATGA	Release 18	1	miR-200bc/429/548a	0	0	0	0	0	0	0	0	0	0	release 6.2	NA	release 4.5
158787	RIBC1	3HSAR062154	CR915656	NM_144968	1166	release 10	hsa-miR-200c-3p	hsa-mir-200c	MIMAT0000617	TAATACTGCCGGGTAATGATGGA	Release 18	1	miR-200bc/429/548a	0	0	0	0	0	0	0	0	0	0	release 6.2	NA	release 4.5
158787	RIBC1	3HSAR062154	CR915656	NM_144968	1166	release 10	hsa-miR-31-5p	hsa-mir-31	MIMAT0000089	AGGCAAGATGCTGGCATAGCT	Release 18	1	miR-31	0	0	0	0	0	0	0	0	0	0	release 6.2	NA	release 4.5
158787	RIBC1	3HSAR062154	CR915656	NM_144968	1166	release 10	hsa-miR-375	hsa-mir-375	MIMAT0000728	TTTGTTCGTTCGGCTCGCGTGA	Release 18	1	miR-375	0	0	0	0	0	0	0	0	0	0	release 6.2	NA	release 4.5
159195	USP54	3HSAR044148	CR718096	NM_152586	1091	release 10	hsa-miR-200b-3p	hsa-mir-200b	MIMAT0000318	TAATACTGCCTGGTAATGATGA	Release 18	1	miR-200bc/429/548a	0	0	0	0	0	0	0	0	0	0	release 6.2	NA	release 4.5
159195	USP54	3HSAR044148	CR718096	NM_152586	1091	release 10	hsa-miR-200c-3p	hsa-mir-200c	MIMAT0000617	TAATACTGCCGGGTAATGATGGA	Release 18	1	miR-200bc/429/548a	0	0	0	0	0	0	0	0	0	0	release 6.2	NA	release 4.5
1594	CYP27B1	3HSAR046136	CR730583	NM_000785	808	release 10	hsa-miR-141-3p	hsa-mir-141	MIMAT0000432	TAACACTGTCTGGTAAAGATGG	Release 18	1	miR-141/200a	0	0	0	0	0	0	0	0	0	0	release 6.2	NA	release 4.5
1594	CYP27B1	3HSAR046136	CR730583	NM_000785	808	release 10	hsa-miR-200a-3p	hsa-mir-200a	MIMAT0000682	TAACACTGTCTGGTAACGATGT	Release 18	1	miR-141/200a	0	0	0	0	0	0	0	0	0	0	release 6.2	NA	release 4.5
1594	CYP27B1	3HSAR046136	CR730583	NM_000785	808	release 10	hsa-miR-31-5p	hsa-mir-31	MIMAT0000089	AGGCAAGATGCTGGCATAGCT	Release 18	1	miR-31	0	0	0	0	0	0	0	0	0	0	release 6.2	MIRT049861	release 4.5
1594	CYP27B1	3HSAR046136	CR730583	NM_000785	808	release 10	hsa-miR-378a-5p	hsa-mir-378	MIMAT0000731	CTCCTGACTCCAGGTCCTGTGT	Release 18	1	NA	NA	NA	NA	NA	NA	NA	NA	NA	NA	NA	release 6.2	NA	release 4.5
159	ADSS	3HSAR057127	CR878701	NM_001126	1092	release 10	hsa-miR-135b-5p	hsa-mir-135b	MIMAT0000758	TATGGCTTTTCATTCCTATGTGA	Release 18	1	miR-135ab/135a-5p	0	0	0	0	0	0	0	0	0	0	release 6.2	NA	release 4.5
160335	TMTC2	3HSAR053210	CR839132	NM_152588	1897	release 10	hsa-miR-200a-3p	hsa-mir-200a	MIMAT0000682	TAACACTGTCTGGTAACGATGT	Release 18	3	miR-141/200a	0	0	0	0	0	0	0	0	0	0	release 6.2	NA	release 4.5
160335	TMTC2	3HSAR053210	CR839132	NM_152588	1897	release 10	hsa-miR-205-5p	hsa-mir-205	MIMAT0000266	TCCTTCATTCCACCGGAGTCTG	Release 18	1	miR-205/205ab	0	0	0	0	0	0	0	0	0	0	release 6.2	NA	release 4.5
160335	TMTC2	3HSAR053210	CR839132	NM_152588	1897	release 10	hsa-miR-31-5p	hsa-mir-31	MIMAT0000089	AGGCAAGATGCTGGCATAGCT	Release 18	1	miR-31	0	0	0	0	0	0	0	0	0	0	release 6.2	NA	release 4.5
161145	TMEM229B	3HSAR033887	CR637055	NM_182526	3154	release 10	hsa-miR-135b-5p	hsa-mir-135b	MIMAT0000758	TATGGCTTTTCATTCCTATGTGA	Release 18	1	miR-135ab/135a-5p	0	0	0	0	0	0	0	0	0	0	release 6.2	NA	release 4.5
161145	TMEM229B	3HSAR033887	CR637055	NM_182526	3154	release 10	hsa-miR-141-3p	hsa-mir-141	MIMAT0000432	TAACACTGTCTGGTAAAGATGG	Release 18	1	miR-141/200a	0	0	0	0	0	0	0	0	0	0	release 6.2	NA	release 4.5
161145	TMEM229B	3HSAR033887	CR637055	NM_182526	3154	release 10	hsa-miR-181c-5p	hsa-mir-181c	MIMAT0000258	AACATTCAACCTGTCGGTGAGT	Release 18	1	miR-181abcd/4262	0	0	0	0	0	0	0	0	0	0	release 6.2	NA	release 4.5
161145	TMEM229B	3HSAR033887	CR637055	NM_182526	3154	release 10	hsa-miR-200a-3p	hsa-mir-200a	MIMAT0000682	TAACACTGTCTGGTAACGATGT	Release 18	1	miR-141/200a	0	0	0	0	0	0	0	0	0	0	release 6.2	NA	release 4.5
161145	TMEM229B	3HSAR033887	CR637055	NM_182526	3154	release 10	hsa-miR-200b-3p	hsa-mir-200b	MIMAT0000318	TAATACTGCCTGGTAATGATGA	Release 18	1	miR-200bc/429/548a	0	0	0	0	0	0	0	0	0	0	release 6.2	NA	release 4.5
161145	TMEM229B	3HSAR033887	CR637055	NM_182526	3154	release 10	hsa-miR-200c-3p	hsa-mir-200c	MIMAT0000617	TAATACTGCCGGGTAATGATGGA	Release 18	1	miR-200bc/429/548a	0	0	0	0	0	0	0	0	0	0	release 6.2	NA	release 4.5
161145	TMEM229B	3HSAR033887	CR637055	NM_182526	3154	release 10	hsa-miR-375	hsa-mir-375	MIMAT0000728	TTTGTTCGTTCGGCTCGCGTGA	Release 18	1	miR-375	0	0	0	0	0	0	0	0	0	0	release 6.2	NA	release 4.5
161291	TMEM30B	3HSAR037342	CR655990	NM_001017970	2722	release 10	hsa-miR-141-3p	hsa-mir-141	MIMAT0000432	TAACACTGTCTGGTAAAGATGG	Release 18	1	miR-141/200a	0	0	0	0	0	0	0	0	0	0	release 6.2	NA	release 4.5
161291	TMEM30B	3HSAR037342	CR655990	NM_001017970	2722	release 10	hsa-miR-200a-3p	hsa-mir-200a	MIMAT0000682	TAACACTGTCTGGTAACGATGT	Release 18	1	miR-141/200a	0	0	0	0	0	0	0	0	0	0	release 6.2	NA	release 4.5
161291	TMEM30B	3HSAR037342	CR655990	NM_001017970	2722	release 10	hsa-miR-200b-3p	hsa-mir-200b	MIMAT0000318	TAATACTGCCTGGTAATGATGA	Release 18	2	miR-200bc/429/548a	0	0	0	0	0	0	0	0	0	0	release 6.2	NA	release 4.5
161291	TMEM30B	3HSAR037342	CR655990	NM_001017970	2722	release 10	hsa-miR-200c-3p	hsa-mir-200c	MIMAT0000617	TAATACTGCCGGGTAATGATGGA	Release 18	2	miR-200bc/429/548a	0	0	0	0	0	0	0	0	0	0	release 6.2	NA	release 4.5
161291	TMEM30B	3HSAR037342	CR655990	NM_001017970	2722	release 10	hsa-miR-22-3p	hsa-mir-22	MIMAT0000077	AAGCTGCCAGTTGAAGAACTGT	Release 18	2	miR-22/22-3p	0	0	0	0	0	0	0	0	0	0	release 6.2	NA	release 4.5
161291	TMEM30B	3HSAR037342	CR655990	NM_001017970	2722	release 10	hsa-miR-31-5p	hsa-mir-31	MIMAT0000089	AGGCAAGATGCTGGCATAGCT	Release 18	2	miR-31	0	0	0	0	0	0	0	0	0	0	release 6.2	NA	release 4.5
161436	EML5	3HSAR061477	CR913665	NM_183387	988	release 10	hsa-miR-141-3p	hsa-mir-141	MIMAT0000432	TAACACTGTCTGGTAAAGATGG	Release 18	1	miR-141/200a	0	0	0	0	0	0	0	0	0	0	release 6.2	NA	release 4.5
161436	EML5	3HSAR061477	CR913665	NM_183387	988	release 10	hsa-miR-200a-3p	hsa-mir-200a	MIMAT0000682	TAACACTGTCTGGTAACGATGT	Release 18	1	miR-141/200a	0	0	0	0	0	0	0	0	0	0	release 6.2	NA	release 4.5
161436	EML5	3HSAR061477	CR913665	NM_183387	988	release 10	hsa-miR-200b-3p	hsa-mir-200b	MIMAT0000318	TAATACTGCCTGGTAATGATGA	Release 18	1	miR-200bc/429/548a	0	0	0	0	0	0	0	0	0	0	release 6.2	NA	release 4.5
161436	EML5	3HSAR061477	CR913665	NM_183387	988	release 10	hsa-miR-200c-3p	hsa-mir-200c	MIMAT0000617	TAATACTGCCGGGTAATGATGGA	Release 18	1	miR-200bc/429/548a	0	0	0	0	0	0	0	0	0	0	release 6.2	NA	release 4.5
161436	EML5	3HSAR061477	CR913665	NM_183387	988	release 10	hsa-miR-375	hsa-mir-375	MIMAT0000728	TTTGTTCGTTCGGCTCGCGTGA	Release 18	1	miR-375	0	0	0	0	0	0	0	0	0	0	release 6.2	NA	release 4.5
161835	FSIP1	3HSAR058303	CR882633	NM_152597	849	release 10	hsa-miR-200b-3p	hsa-mir-200b	MIMAT0000318	TAATACTGCCTGGTAATGATGA	Release 18	1	miR-200bc/429/548a	0	0	0	0	0	0	0	0	0	0	release 6.2	NA	release 4.5
161835	FSIP1	3HSAR058303	CR882633	NM_152597	849	release 10	hsa-miR-200c-3p	hsa-mir-200c	MIMAT0000617	TAATACTGCCGGGTAATGATGGA	Release 18	1	miR-200bc/429/548a	0	0	0	0	0	0	0	0	0	0	release 6.2	NA	release 4.5
162967	ZNF320	3HSAR002414	CR396913	NM_207333	4424	release 10	hsa-miR-141-3p	hsa-mir-141	MIMAT0000432	TAACACTGTCTGGTAAAGATGG	Release 18	1	miR-141/200a	0	0	0	0	0	0	0	0	0	0	release 6.2	NA	release 4.5
162967	ZNF320	3HSAR002414	CR396913	NM_207333	4424	release 10	hsa-miR-200a-3p	hsa-mir-200a	MIMAT0000682	TAACACTGTCTGGTAACGATGT	Release 18	1	miR-141/200a	0	0	0	0	0	0	0	0	0	0	release 6.2	NA	release 4.5
162967	ZNF320	3HSAR002414	CR396913	NM_207333	4424	release 10	hsa-miR-200c-3p	hsa-mir-200c	MIMAT0000617	TAATACTGCCGGGTAATGATGGA	Release 18	3	miR-200bc/429/548a	0	0	0	0	0	0	0	0	0	0	release 6.2	NA	release 4.5
163051	ZNF709	3HSAR061478	CR913668	NM_152601	2812	release 10	hsa-miR-141-3p	hsa-mir-141	MIMAT0000432	TAACACTGTCTGGTAAAGATGG	Release 18	1	miR-141/200a	0	0	0	0	0	0	0	0	0	0	release 6.2	NA	release 4.5
163051	ZNF709	3HSAR061478	CR913668	NM_152601	2812	release 10	hsa-miR-200a-3p	hsa-mir-200a	MIMAT0000682	TAACACTGTCTGGTAACGATGT	Release 18	1	miR-141/200a	0	0	0	0	0	0	0	0	0	0	release 6.2	NA	release 4.5
163051	ZNF709	3HSAR061478	CR913668	NM_152601	2812	release 10	hsa-miR-200b-3p	hsa-mir-200b	MIMAT0000318	TAATACTGCCTGGTAATGATGA	Release 18	2	miR-200bc/429/548a	0	0	0	0	0	0	0	0	0	0	release 6.2	NA	release 4.5
163051	ZNF709	3HSAR061478	CR913668	NM_152601	2812	release 10	hsa-miR-200c-3p	hsa-mir-200c	MIMAT0000617	TAATACTGCCGGGTAATGATGGA	Release 18	2	miR-200bc/429/548a	0	0	0	0	0	0	0	0	0	0	release 6.2	NA	release 4.5
163175	LGI4	3HSAR051523	CR833071	NM_139284	680	release 10	hsa-miR-215	hsa-mir-215	MIMAT0000272	ATGACCTATGAATTGACAGAC	Release 18	1	miR-192/215	0	0	0	0	0	0	0	0	0	0	release 6.2	NA	release 4.5
163351	GBP6	3HSAR057695	CR880574	NM_198460	2691	release 10	hsa-miR-200b-3p	hsa-mir-200b	MIMAT0000318	TAATACTGCCTGGTAATGATGA	Release 18	1	miR-200bc/429/548a	0	0	0	0	1	0	1	0	-0.02	NULL	release 6.2	NA	release 4.5
163351	GBP6	3HSAR057695	CR880574	NM_198460	2691	release 10	hsa-miR-200c-3p	hsa-mir-200c	MIMAT0000617	TAATACTGCCGGGTAATGATGGA	Release 18	1	miR-200bc/429/548a	0	0	0	0	1	0	0	1	-0.01	NULL	release 6.2	NA	release 4.5
163702	IL28RA	3HSAR053648	CR840737	NM_173065	3670	release 10	hsa-miR-141-3p	hsa-mir-141	MIMAT0000432	TAACACTGTCTGGTAAAGATGG	Release 18	2	miR-141/200a	0	0	0	0	1	0	0	1	-0.01	NULL	release 6.2	NA	release 4.5
163702	IL28RA	3HSAR053648	CR840737	NM_173065	3670	release 10	hsa-miR-200a-3p	hsa-mir-200a	MIMAT0000682	TAACACTGTCTGGTAACGATGT	Release 18	2	miR-141/200a	0	0	0	0	1	1	0	0	-0.03	NULL	release 6.2	NA	release 4.5
163702	IL28RA	3HSAR053648	CR840737	NM_173065	3670	release 10	hsa-miR-205-5p	hsa-mir-205	MIMAT0000266	TCCTTCATTCCACCGGAGTCTG	Release 18	1	miR-205/205ab	0	0	0	0	1	0	0	1	-0.01	NULL	release 6.2	NA	release 4.5
163702	IL28RA	3HSAR053648	CR840737	NM_173065	3670	release 10	hsa-miR-375	hsa-mir-375	MIMAT0000728	TTTGTTCGTTCGGCTCGCGTGA	Release 18	2	miR-375	0	0	0	0	2	0	1	1	-0.043	NULL	release 6.2	NA	release 4.5
163786	SASS6	3HSAR061227	CR912903	NM_194292	1784	release 10	hsa-miR-141-3p	hsa-mir-141	MIMAT0000432	TAACACTGTCTGGTAAAGATGG	Release 18	1	miR-141/200a	0	0	0	0	2	1	0	1	-0.383	NULL	release 6.2	NA	release 4.5
163786	SASS6	3HSAR061227	CR912903	NM_194292	1784	release 10	hsa-miR-200a-3p	hsa-mir-200a	MIMAT0000682	TAACACTGTCTGGTAACGATGT	Release 18	1	miR-141/200a	0	0	0	0	1	0	0	1	-0.01	NULL	release 6.2	NA	release 4.5
164091	PAQR7	3HSAR039863	CR691911	NM_178422	1315	release 10	hsa-miR-141-3p	hsa-mir-141	MIMAT0000432	TAACACTGTCTGGTAAAGATGG	Release 18	2	miR-141/200a	0	0	0	0	0	0	0	0	0	0	release 6.2	NA	release 4.5
164091	PAQR7	3HSAR039863	CR691911	NM_178422	1315	release 10	hsa-miR-200a-3p	hsa-mir-200a	MIMAT0000682	TAACACTGTCTGGTAACGATGT	Release 18	2	miR-141/200a	0	0	0	0	0	0	0	0	0	0	release 6.2	NA	release 4.5
164091	PAQR7	3HSAR039863	CR691911	NM_178422	1315	release 10	hsa-miR-31-5p	hsa-mir-31	MIMAT0000089	AGGCAAGATGCTGGCATAGCT	Release 18	2	miR-31	0	0	0	0	0	0	0	0	0	0	release 6.2	NA	release 4.5
165679	C3orf57	3HSAR035682	CR648465	NM_001040100	1301	release 10	hsa-miR-200b-3p	hsa-mir-200b	MIMAT0000318	TAATACTGCCTGGTAATGATGA	Release 18	1	miR-200bc/429/548a	0	0	0	0	0	0	0	0	0	0	release 6.2	NA	release 4.5
165679	C3orf57	3HSAR035682	CR648465	NM_001040100	1301	release 10	hsa-miR-200c-3p	hsa-mir-200c	MIMAT0000617	TAATACTGCCGGGTAATGATGGA	Release 18	1	miR-200bc/429/548a	0	0	0	0	0	0	0	0	0	0	release 6.2	NA	release 4.5
165679	C3orf57	3HSAR035682	CR648465	NM_001040100	1301	release 10	hsa-miR-31-5p	hsa-mir-31	MIMAT0000089	AGGCAAGATGCTGGCATAGCT	Release 18	1	miR-31	0	0	0	0	0	0	0	0	0	0	release 6.2	NA	release 4.5
165679	C3orf57	3HSAR035682	CR648465	NM_001040100	1301	release 10	hsa-miR-375	hsa-mir-375	MIMAT0000728	TTTGTTCGTTCGGCTCGCGTGA	Release 18	1	miR-375	0	0	0	0	0	0	0	0	0	0	release 6.2	NA	release 4.5
165829	GPR156	3HSAR035816	CR648969	NM_153002	1551	release 10	hsa-miR-181c-5p	hsa-mir-181c	MIMAT0000258	AACATTCAACCTGTCGGTGAGT	Release 18	1	miR-181abcd/4262	0	0	0	0	1	0	1	0	-0.098	NULL	release 6.2	NA	release 4.5
166824	RASSF6	3HSAR036715	CR653176	NM_177532	3090	release 10	hsa-miR-200b-3p	hsa-mir-200b	MIMAT0000318	TAATACTGCCTGGTAATGATGA	Release 18	1	miR-200bc/429/548a	0	0	0	0	0	0	0	0	0	0	release 6.2	NA	release 4.5
166824	RASSF6	3HSAR036715	CR653176	NM_177532	3090	release 10	hsa-miR-200c-3p	hsa-mir-200c	MIMAT0000617	TAATACTGCCGGGTAATGATGGA	Release 18	1	miR-200bc/429/548a	0	0	0	0	0	0	0	0	0	0	release 6.2	NA	release 4.5
166824	RASSF6	3HSAR036715	CR653176	NM_177532	3090	release 10	hsa-miR-205-5p	hsa-mir-205	MIMAT0000266	TCCTTCATTCCACCGGAGTCTG	Release 18	3	miR-205/205ab	0	0	0	0	0	0	0	0	0	0	release 6.2	NA	release 4.5
166824	RASSF6	3HSAR036715	CR653176	NM_177532	3090	release 10	hsa-miR-31-5p	hsa-mir-31	MIMAT0000089	AGGCAAGATGCTGGCATAGCT	Release 18	1	miR-31	0	0	0	0	0	0	0	0	0	0	release 6.2	NA	release 4.5
166824	RASSF6	3HSAR036715	CR653176	NM_177532	3090	release 10	hsa-miR-375	hsa-mir-375	MIMAT0000728	TTTGTTCGTTCGGCTCGCGTGA	Release 18	1	miR-375	0	0	0	0	0	0	0	0	0	0	release 6.2	NA	release 4.5
1677	DFFB	3HSAR062825	CR917447	NM_004402	1688	release 10	hsa-miR-22-3p	hsa-mir-22	MIMAT0000077	AAGCTGCCAGTTGAAGAACTGT	Release 18	2	miR-22/22-3p	0	0	0	0	0	0	0	0	0	0	release 6.2	NA	release 4.5
169714	QSOX2	3HSAR054479	CR843229	NM_181701	2395	release 10	hsa-miR-31-5p	hsa-mir-31	MIMAT0000089	AGGCAAGATGCTGGCATAGCT	Release 18	1	miR-31	0	0	0	0	0	0	0	0	0	0	release 6.2	NA	release 4.5
169981	SPIN3	3HSAR054090	CR842253	NM_001010862	3340	release 10	hsa-miR-141-3p	hsa-mir-141	MIMAT0000432	TAACACTGTCTGGTAAAGATGG	Release 18	1	miR-141/200a	0	0	0	0	0	0	0	0	0	0	release 6.2	NA	release 4.5
169981	SPIN3	3HSAR054090	CR842253	NM_001010862	3340	release 10	hsa-miR-205-5p	hsa-mir-205	MIMAT0000266	TCCTTCATTCCACCGGAGTCTG	Release 18	2	miR-205/205ab	0	0	0	0	0	0	0	0	0	0	release 6.2	NA	release 4.5
170685	NUDT10	3HSAR037863	CR658322	NM_153183	1286	release 10	hsa-miR-141-3p	hsa-mir-141	MIMAT0000432	TAACACTGTCTGGTAAAGATGG	Release 18	1	miR-141/200a	0	0	0	0	0	0	0	0	0	0	release 6.2	NA	release 4.5
170685	NUDT10	3HSAR037863	CR658322	NM_153183	1286	release 10	hsa-miR-200a-3p	hsa-mir-200a	MIMAT0000682	TAACACTGTCTGGTAACGATGT	Release 18	1	miR-141/200a	0	0	0	0	0	0	0	0	0	0	release 6.2	NA	release 4.5
170685	NUDT10	3HSAR037863	CR658322	NM_153183	1286	release 10	hsa-miR-22-3p	hsa-mir-22	MIMAT0000077	AAGCTGCCAGTTGAAGAACTGT	Release 18	1	miR-22/22-3p	0	0	0	0	0	0	0	0	0	0	release 6.2	NA	release 4.5
171177	RHOV	3HSAR062567	CR916879	NM_133639	844	release 10	hsa-miR-205-5p	hsa-mir-205	MIMAT0000266	TCCTTCATTCCACCGGAGTCTG	Release 18	1	miR-205/205ab	0	0	0	0	0	0	0	0	0	0	release 6.2	NA	release 4.5
1730	DIAPH2	3HSAR054643	CR843831	NM_006729	1281	release 10	hsa-miR-378a-5p	hsa-mir-378	MIMAT0000731	CTCCTGACTCCAGGTCCTGTGT	Release 18	1	NA	NA	NA	NA	NA	NA	NA	NA	NA	NA	NA	release 6.2	NA	release 4.5
1736	DKC1	3HSAR059976	CR889193	NM_001363	822	release 10	hsa-miR-181c-5p	hsa-mir-181c	MIMAT0000258	AACATTCAACCTGTCGGTGAGT	Release 18	1	miR-181abcd/4262	0	0	0	0	0	0	0	0	0	0	release 6.2	NA	release 4.5
1736	DKC1	3HSAR059976	CR889193	NM_001363	822	release 10	hsa-miR-22-3p	hsa-mir-22	MIMAT0000077	AAGCTGCCAGTTGAAGAACTGT	Release 18	1	miR-22/22-3p	0	0	0	0	0	0	0	0	0	0	release 6.2	NA	release 4.5
1738	DLD	3HSAR057068	CR878512	NM_000108	1939	release 10	hsa-miR-141-3p	hsa-mir-141	MIMAT0000432	TAACACTGTCTGGTAAAGATGG	Release 18	3	miR-141/200a	0	0	0	0	0	0	0	0	0	0	release 6.2	NA	release 4.5
1738	DLD	3HSAR057068	CR878512	NM_000108	1939	release 10	hsa-miR-200a-3p	hsa-mir-200a	MIMAT0000682	TAACACTGTCTGGTAACGATGT	Release 18	3	miR-141/200a	0	0	0	0	0	0	0	0	0	0	release 6.2	NA	release 4.5
1741	DLG3	3HSAR042011	CR707230	NM_021120	3221	release 10	hsa-miR-135b-5p	hsa-mir-135b	MIMAT0000758	TATGGCTTTTCATTCCTATGTGA	Release 18	1	miR-135ab/135a-5p	0	0	0	0	0	0	0	0	0	0	release 6.2	NA	release 4.5
1741	DLG3	3HSAR042011	CR707230	NM_021120	3221	release 10	hsa-miR-141-3p	hsa-mir-141	MIMAT0000432	TAACACTGTCTGGTAAAGATGG	Release 18	2	miR-141/200a	0	0	0	0	0	0	0	0	0	0	release 6.2	NA	release 4.5
1741	DLG3	3HSAR042011	CR707230	NM_021120	3221	release 10	hsa-miR-200a-3p	hsa-mir-200a	MIMAT0000682	TAACACTGTCTGGTAACGATGT	Release 18	2	miR-141/200a	0	0	0	0	0	0	0	0	0	0	release 6.2	NA	release 4.5
1741	DLG3	3HSAR042011	CR707230	NM_021120	3221	release 10	hsa-miR-205-5p	hsa-mir-205	MIMAT0000266	TCCTTCATTCCACCGGAGTCTG	Release 18	4	miR-205/205ab	0	0	0	0	0	0	0	0	0	0	release 6.2	NA	release 4.5
1741	DLG3	3HSAR042011	CR707230	NM_021120	3221	release 10	hsa-miR-31-5p	hsa-mir-31	MIMAT0000089	AGGCAAGATGCTGGCATAGCT	Release 18	1	miR-31	0	0	0	0	0	0	0	0	0	0	release 6.2	NA	release 4.5
1741	DLG3	3HSAR042011	CR707230	NM_021120	3221	release 10	hsa-miR-375	hsa-mir-375	MIMAT0000728	TTTGTTCGTTCGGCTCGCGTGA	Release 18	2	miR-375	0	0	0	0	0	0	0	0	0	0	release 6.2	NA	release 4.5
1747	DLX3	3HSAR060205	CR890056	NM_005220	1512	release 10	hsa-miR-135b-5p	hsa-mir-135b	MIMAT0000758	TATGGCTTTTCATTCCTATGTGA	Release 18	3	miR-135ab/135a-5p	0	0	0	0	0	0	0	0	0	0	release 6.2	NA	release 4.5
1747	DLX3	3HSAR060205	CR890056	NM_005220	1512	release 10	hsa-miR-31-5p	hsa-mir-31	MIMAT0000089	AGGCAAGATGCTGGCATAGCT	Release 18	2	miR-31	0	0	0	0	0	0	0	0	0	0	release 6.2	NA	release 4.5
1767	DNAH5	3HSAR036467	CR652019	NM_001369	1656	release 10	hsa-miR-135b-5p	hsa-mir-135b	MIMAT0000758	TATGGCTTTTCATTCCTATGTGA	Release 18	1	miR-135ab/135a-5p	0	0	0	0	0	0	0	0	0	0	release 6.2	NA	release 4.5
1767	DNAH5	3HSAR036467	CR652019	NM_001369	1656	release 10	hsa-miR-200b-3p	hsa-mir-200b	MIMAT0000318	TAATACTGCCTGGTAATGATGA	Release 18	1	miR-200bc/429/548a	0	0	0	0	0	0	0	0	0	0	release 6.2	NA	release 4.5
1767	DNAH5	3HSAR036467	CR652019	NM_001369	1656	release 10	hsa-miR-200c-3p	hsa-mir-200c	MIMAT0000617	TAATACTGCCGGGTAATGATGGA	Release 18	1	miR-200bc/429/548a	0	0	0	0	0	0	0	0	0	0	release 6.2	NA	release 4.5
1767	DNAH5	3HSAR036467	CR652019	NM_001369	1656	release 10	hsa-miR-205-5p	hsa-mir-205	MIMAT0000266	TCCTTCATTCCACCGGAGTCTG	Release 18	1	miR-205/205ab	0	0	0	0	0	0	0	0	0	0	release 6.2	NA	release 4.5
1767	DNAH5	3HSAR036467	CR652019	NM_001369	1656	release 10	hsa-miR-375	hsa-mir-375	MIMAT0000728	TTTGTTCGTTCGGCTCGCGTGA	Release 18	1	miR-375	0	0	0	0	0	0	0	0	0	0	release 6.2	NA	release 4.5
1789	DNMT3B	3HSAR040770	CR698341	NM_006892	1453	release 10	hsa-miR-200b-3p	hsa-mir-200b	MIMAT0000318	TAATACTGCCTGGTAATGATGA	Release 18	2	miR-200bc/429/548a	0	0	0	0	0	0	0	0	0	0	release 6.2	NA	release 4.5
1789	DNMT3B	3HSAR040770	CR698341	NM_006892	1453	release 10	hsa-miR-200c-3p	hsa-mir-200c	MIMAT0000617	TAATACTGCCGGGTAATGATGGA	Release 18	2	miR-200bc/429/548a	0	0	0	0	0	0	0	0	0	0	release 6.2	NA	release 4.5
1813	DRD2	3HSAR040723	CR697967	NM_000795	1132	release 10	hsa-miR-141-3p	hsa-mir-141	MIMAT0000432	TAACACTGTCTGGTAAAGATGG	Release 18	1	miR-141/200a	0	0	0	0	0	0	0	0	0	0	release 6.2	NA	release 4.5
1813	DRD2	3HSAR040723	CR697967	NM_000795	1132	release 10	hsa-miR-200a-3p	hsa-mir-200a	MIMAT0000682	TAACACTGTCTGGTAACGATGT	Release 18	1	miR-141/200a	0	0	0	0	0	0	0	0	0	0	release 6.2	NA	release 4.5
1813	DRD2	3HSAR040723	CR697967	NM_000795	1132	release 10	hsa-miR-205-5p	hsa-mir-205	MIMAT0000266	TCCTTCATTCCACCGGAGTCTG	Release 18	1	miR-205/205ab	0	0	0	0	0	0	0	0	0	0	release 6.2	NA	release 4.5
1813	DRD2	3HSAR040723	CR697967	NM_000795	1132	release 10	hsa-miR-31-5p	hsa-mir-31	MIMAT0000089	AGGCAAGATGCTGGCATAGCT	Release 18	1	miR-31	0	0	0	0	0	0	0	0	0	0	release 6.2	NA	release 4.5
1823	DSC1	3HSAR039357	CR665497	NM_004948	1486	release 10	hsa-miR-200b-3p	hsa-mir-200b	MIMAT0000318	TAATACTGCCTGGTAATGATGA	Release 18	1	miR-200bc/429/548a	0	0	0	0	0	0	0	0	0	0	release 6.2	NA	release 4.5
1823	DSC1	3HSAR039357	CR665497	NM_004948	1486	release 10	hsa-miR-200c-3p	hsa-mir-200c	MIMAT0000617	TAATACTGCCGGGTAATGATGGA	Release 18	1	miR-200bc/429/548a	0	0	0	0	0	0	0	0	0	0	release 6.2	NA	release 4.5
1823	DSC1	3HSAR039357	CR665497	NM_004948	1486	release 10	hsa-miR-205-5p	hsa-mir-205	MIMAT0000266	TCCTTCATTCCACCGGAGTCTG	Release 18	1	miR-205/205ab	0	0	0	0	0	0	0	0	0	0	release 6.2	NA	release 4.5
1823	DSC1	3HSAR039357	CR665497	NM_004948	1486	release 10	hsa-miR-375	hsa-mir-375	MIMAT0000728	TTTGTTCGTTCGGCTCGCGTGA	Release 18	1	miR-375	0	0	0	0	0	0	0	0	0	0	release 6.2	NA	release 4.5
1824	DSC2	3HSAR045597	CR727074	NM_004949	2247	release 10	hsa-miR-141-3p	hsa-mir-141	MIMAT0000432	TAACACTGTCTGGTAAAGATGG	Release 18	1	miR-141/200a	0	0	0	0	0	0	0	0	0	0	release 6.2	NA	release 4.5
1824	DSC2	3HSAR045597	CR727074	NM_004949	2247	release 10	hsa-miR-181c-5p	hsa-mir-181c	MIMAT0000258	AACATTCAACCTGTCGGTGAGT	Release 18	1	miR-181abcd/4262	0	0	0	0	0	0	0	0	0	0	release 6.2	NA	release 4.5
1824	DSC2	3HSAR045597	CR727074	NM_004949	2247	release 10	hsa-miR-200a-3p	hsa-mir-200a	MIMAT0000682	TAACACTGTCTGGTAACGATGT	Release 18	1	miR-141/200a	0	0	0	0	0	0	0	0	0	0	release 6.2	NA	release 4.5
1824	DSC2	3HSAR045597	CR727074	NM_004949	2247	release 10	hsa-miR-205-5p	hsa-mir-205	MIMAT0000266	TCCTTCATTCCACCGGAGTCTG	Release 18	2	miR-205/205ab	0	0	0	0	0	0	0	0	0	0	release 6.2	NA	release 4.5
1825	DSC3	3HSAR054043	CR842103	NM_024423	4303	release 10	hsa-miR-200b-3p	hsa-mir-200b	MIMAT0000318	TAATACTGCCTGGTAATGATGA	Release 18	5	miR-200bc/429/548a	0	0	0	0	1	0	1	0	-0.057	NULL	release 6.2	NA	release 4.5
1825	DSC3	3HSAR054043	CR842103	NM_024423	4303	release 10	hsa-miR-200c-3p	hsa-mir-200c	MIMAT0000617	TAATACTGCCGGGTAATGATGGA	Release 18	5	miR-200bc/429/548a	0	0	0	0	1	0	0	1	-0.088	NULL	release 6.2	NA	release 4.5
1825	DSC3	3HSAR054043	CR842103	NM_024423	4303	release 10	hsa-miR-205-5p	hsa-mir-205	MIMAT0000266	TCCTTCATTCCACCGGAGTCTG	Release 18	1	miR-205/205ab	0	0	0	0	1	0	1	0	-0.02	NULL	release 6.2	NA	release 4.5
1825	DSC3	3HSAR054043	CR842103	NM_024423	4303	release 10	hsa-miR-375	hsa-mir-375	MIMAT0000728	TTTGTTCGTTCGGCTCGCGTGA	Release 18	3	miR-375	0	0	0	0	1	0	1	0	-0.02	NULL	release 6.2	NA	release 4.5
1829	DSG2	3HSAR058261	CR882445	NM_001943	2108	release 10	hsa-miR-200b-3p	hsa-mir-200b	MIMAT0000318	TAATACTGCCTGGTAATGATGA	Release 18	1	miR-200bc/429/548a	0	0	0	0	0	0	0	0	0	0	release 6.2	NA	release 4.5
1829	DSG2	3HSAR058261	CR882445	NM_001943	2108	release 10	hsa-miR-200c-3p	hsa-mir-200c	MIMAT0000617	TAATACTGCCGGGTAATGATGGA	Release 18	1	miR-200bc/429/548a	0	0	0	0	0	0	0	0	0	0	release 6.2	NA	release 4.5
1829	DSG2	3HSAR058261	CR882445	NM_001943	2108	release 10	hsa-miR-375	hsa-mir-375	MIMAT0000728	TTTGTTCGTTCGGCTCGCGTGA	Release 18	1	miR-375	0	0	0	0	0	0	0	0	0	0	release 6.2	NA	release 4.5
1832	DSP	3HSAR018999	CR445101	NM_004415	835	release 10	hsa-miR-135b-5p	hsa-mir-135b	MIMAT0000758	TATGGCTTTTCATTCCTATGTGA	Release 18	1	miR-135ab/135a-5p	0	0	0	0	0	0	0	0	0	0	release 6.2	NA	release 4.5
1832	DSP	3HSAR018999	CR445101	NM_004415	835	release 10	hsa-miR-141-3p	hsa-mir-141	MIMAT0000432	TAACACTGTCTGGTAAAGATGG	Release 18	1	miR-141/200a	0	0	0	0	0	0	0	0	0	0	release 6.2	NA	release 4.5
1832	DSP	3HSAR018999	CR445101	NM_004415	835	release 10	hsa-miR-200a-3p	hsa-mir-200a	MIMAT0000682	TAACACTGTCTGGTAACGATGT	Release 18	1	miR-141/200a	0	0	0	0	0	0	0	0	0	0	release 6.2	NA	release 4.5
1840	DTX1	3HSAR042702	CR711848	NM_004416	1089	release 10	hsa-miR-224-5p	hsa-mir-224	MIMAT0000281	CAAGTCACTAGTGGTTCCGTT	Release 18	1	miR-224	0	0	0	0	0	0	0	0	0	0	release 6.2	NA	release 4.5
1842	ECM2	3HSAR016005	CR436639	NM_001393	998	release 10	hsa-miR-452-5p	hsa-mir-452	MIMAT0001635	AACTGTTTGCAGAGGAAACTGA	Release 18	1	miR-452/4676-3p	0	0	0	0	0	0	0	0	0	0	release 6.2	NA	release 4.5
1875	E2F5	3HSAR061774	CR914521	NM_001951	656	release 10	hsa-miR-141-3p	hsa-mir-141	MIMAT0000432	TAACACTGTCTGGTAAAGATGG	Release 18	1	miR-141/200a	0	0	0	0	0	0	0	0	0	0	release 6.2	NA	release 4.5
1875	E2F5	3HSAR061774	CR914521	NM_001951	656	release 10	hsa-miR-181c-5p	hsa-mir-181c	MIMAT0000258	AACATTCAACCTGTCGGTGAGT	Release 18	1	miR-181abcd/4262	0	0	0	0	0	0	0	0	0	0	release 6.2	NA	release 4.5
1875	E2F5	3HSAR061774	CR914521	NM_001951	656	release 10	hsa-miR-200a-3p	hsa-mir-200a	MIMAT0000682	TAACACTGTCTGGTAACGATGT	Release 18	1	miR-141/200a	0	0	0	0	0	0	0	0	0	0	release 6.2	NA	release 4.5
1875	E2F5	3HSAR061774	CR914521	NM_001951	656	release 10	hsa-miR-205-5p	hsa-mir-205	MIMAT0000266	TCCTTCATTCCACCGGAGTCTG	Release 18	1	miR-205/205ab	0	0	0	0	0	0	0	0	0	0	release 6.2	MIRT003321	release 4.5
18	ABAT	3HSAR043151	CR714175	NM_000663	3145	release 10	hsa-miR-141-3p	hsa-mir-141	MIMAT0000432	TAACACTGTCTGGTAAAGATGG	Release 18	1	miR-141/200a	0	0	0	0	0	0	0	0	0	0	release 6.2	NA	release 4.5
18	ABAT	3HSAR043151	CR714175	NM_000663	3145	release 10	hsa-miR-200a-3p	hsa-mir-200a	MIMAT0000682	TAACACTGTCTGGTAACGATGT	Release 18	1	miR-141/200a	0	0	0	0	0	0	0	0	0	0	release 6.2	NA	release 4.5
18	ABAT	3HSAR043151	CR714175	NM_000663	3145	release 10	hsa-miR-200b-3p	hsa-mir-200b	MIMAT0000318	TAATACTGCCTGGTAATGATGA	Release 18	2	miR-200bc/429/548a	0	0	0	0	0	0	0	0	0	0	release 6.2	NA	release 4.5
18	ABAT	3HSAR043151	CR714175	NM_000663	3145	release 10	hsa-miR-200c-3p	hsa-mir-200c	MIMAT0000617	TAATACTGCCGGGTAATGATGGA	Release 18	2	miR-200bc/429/548a	0	0	0	0	0	0	0	0	0	0	release 6.2	NA	release 4.5
18	ABAT	3HSAR043151	CR714175	NM_000663	3145	release 10	hsa-miR-205-5p	hsa-mir-205	MIMAT0000266	TCCTTCATTCCACCGGAGTCTG	Release 18	1	miR-205/205ab	0	0	0	0	0	0	0	0	0	0	release 6.2	NA	release 4.5
1911	PHC1	3HSAR038721	CR662363	NM_004426	2008	release 10	hsa-miR-22-3p	hsa-mir-22	MIMAT0000077	AAGCTGCCAGTTGAAGAACTGT	Release 18	1	miR-22/22-3p	0	0	0	0	1	0	0	1	-0.085	NULL	release 6.2	NA	release 4.5
192683	SCAMP5	3HSAR056428	CR876433	NM_001178111	2512	release 10	hsa-miR-205-5p	hsa-mir-205	MIMAT0000266	TCCTTCATTCCACCGGAGTCTG	Release 18	2	miR-205/205ab	0	0	0	0	0	0	0	0	0	0	release 6.2	NA	release 4.5
192683	SCAMP5	3HSAR056428	CR876433	NM_001178111	2512	release 10	hsa-miR-31-5p	hsa-mir-31	MIMAT0000089	AGGCAAGATGCTGGCATAGCT	Release 18	3	miR-31	0	0	0	0	0	0	0	0	0	0	release 6.2	NA	release 4.5
192683	SCAMP5	3HSAR056428	CR876433	NM_001178111	2512	release 10	hsa-miR-378a-5p	hsa-mir-378	MIMAT0000731	CTCCTGACTCCAGGTCCTGTGT	Release 18	1	NA	NA	NA	NA	NA	NA	NA	NA	NA	NA	NA	release 6.2	NA	release 4.5
1942	EFNA1	3HSAR053038	CR838520	NM_004428	843	release 10	hsa-miR-200b-3p	hsa-mir-200b	MIMAT0000318	TAATACTGCCTGGTAATGATGA	Release 18	1	miR-200bc/429/548a	0	0	0	0	0	0	0	0	0	0	release 6.2	NA	release 4.5
1942	EFNA1	3HSAR053038	CR838520	NM_004428	843	release 10	hsa-miR-200c-3p	hsa-mir-200c	MIMAT0000617	TAATACTGCCGGGTAATGATGGA	Release 18	1	miR-200bc/429/548a	0	0	0	0	0	0	0	0	0	0	release 6.2	NA	release 4.5
1942	EFNA1	3HSAR053038	CR838520	NM_004428	843	release 10	hsa-miR-205-5p	hsa-mir-205	MIMAT0000266	TCCTTCATTCCACCGGAGTCTG	Release 18	1	miR-205/205ab	0	0	0	0	0	0	0	0	0	0	release 6.2	NA	release 4.5
1944	EFNA3	3HSAR054498	CR843313	NM_004952	995	release 10	hsa-miR-135b-5p	hsa-mir-135b	MIMAT0000758	TATGGCTTTTCATTCCTATGTGA	Release 18	1	miR-135ab/135a-5p	0	0	0	0	0	0	0	0	0	0	release 6.2	NA	release 4.5
1944	EFNA3	3HSAR054498	CR843313	NM_004952	995	release 10	hsa-miR-31-5p	hsa-mir-31	MIMAT0000089	AGGCAAGATGCTGGCATAGCT	Release 18	1	miR-31	0	0	0	0	0	0	0	0	0	0	release 6.2	NA	release 4.5
1944	EFNA3	3HSAR054498	CR843313	NM_004952	995	release 10	hsa-miR-378a-5p	hsa-mir-378	MIMAT0000731	CTCCTGACTCCAGGTCCTGTGT	Release 18	1	NA	NA	NA	NA	NA	NA	NA	NA	NA	NA	NA	release 6.2	NA	release 4.5
1945	EFNA4	3HSAR054706	CR844042	NM_005227	564	release 10	hsa-miR-31-5p	hsa-mir-31	MIMAT0000089	AGGCAAGATGCTGGCATAGCT	Release 18	1	miR-31	0	0	0	0	0	0	0	0	0	0	release 6.2	NA	release 4.5
1949	EFNB3	3HSAR015686	CR435693	NM_001406	1799	release 10	hsa-miR-135b-5p	hsa-mir-135b	MIMAT0000758	TATGGCTTTTCATTCCTATGTGA	Release 18	1	miR-135ab/135a-5p	0	0	0	0	0	0	0	0	0	0	release 6.2	NA	release 4.5
1949	EFNB3	3HSAR015686	CR435693	NM_001406	1799	release 10	hsa-miR-375	hsa-mir-375	MIMAT0000728	TTTGTTCGTTCGGCTCGCGTGA	Release 18	1	miR-375	0	0	0	0	0	0	0	0	0	0	release 6.2	NA	release 4.5
195814	SDR16C5	3HSAR052289	CR835787	NM_138969	1471	release 10	hsa-miR-141-3p	hsa-mir-141	MIMAT0000432	TAACACTGTCTGGTAAAGATGG	Release 18	2	miR-141/200a	0	0	0	0	0	0	0	0	0	0	release 6.2	NA	release 4.5
195814	SDR16C5	3HSAR052289	CR835787	NM_138969	1471	release 10	hsa-miR-200a-3p	hsa-mir-200a	MIMAT0000682	TAACACTGTCTGGTAACGATGT	Release 18	2	miR-141/200a	0	0	0	0	0	0	0	0	0	0	release 6.2	NA	release 4.5
195814	SDR16C5	3HSAR052289	CR835787	NM_138969	1471	release 10	hsa-miR-200b-3p	hsa-mir-200b	MIMAT0000318	TAATACTGCCTGGTAATGATGA	Release 18	3	miR-200bc/429/548a	0	0	0	0	0	0	0	0	0	0	release 6.2	NA	release 4.5
195814	SDR16C5	3HSAR052289	CR835787	NM_138969	1471	release 10	hsa-miR-200c-3p	hsa-mir-200c	MIMAT0000617	TAATACTGCCGGGTAATGATGGA	Release 18	3	miR-200bc/429/548a	0	0	0	0	0	0	0	0	0	0	release 6.2	NA	release 4.5
195814	SDR16C5	3HSAR052289	CR835787	NM_138969	1471	release 10	hsa-miR-205-5p	hsa-mir-205	MIMAT0000266	TCCTTCATTCCACCGGAGTCTG	Release 18	1	miR-205/205ab	0	0	0	0	0	0	0	0	0	0	release 6.2	NA	release 4.5
196403	DTX3	3HSAR038783	CR662650	NM_178502	648	release 10	hsa-miR-141-3p	hsa-mir-141	MIMAT0000432	TAACACTGTCTGGTAAAGATGG	Release 18	1	miR-141/200a	0	0	0	0	0	0	0	0	0	0	release 6.2	NA	release 4.5
196403	DTX3	3HSAR038783	CR662650	NM_178502	648	release 10	hsa-miR-200a-3p	hsa-mir-200a	MIMAT0000682	TAACACTGTCTGGTAACGATGT	Release 18	1	miR-141/200a	0	0	0	0	0	0	0	0	0	0	release 6.2	NA	release 4.5
196527	ANO6	3HSAR058027	CR881556	NM_001142678	3040	release 10	hsa-miR-141-3p	hsa-mir-141	MIMAT0000432	TAACACTGTCTGGTAAAGATGG	Release 18	3	miR-141/200a	0	0	0	0	2	0	2	0	-0.371	NULL	release 6.2	NA	release 4.5
196527	ANO6	3HSAR058027	CR881556	NM_001142678	3040	release 10	hsa-miR-200a-3p	hsa-mir-200a	MIMAT0000682	TAACACTGTCTGGTAACGATGT	Release 18	3	miR-141/200a	0	0	0	0	1	0	1	0	-0.163	NULL	release 6.2	NA	release 4.5
196527	ANO6	3HSAR058027	CR881556	NM_001142678	3040	release 10	hsa-miR-215	hsa-mir-215	MIMAT0000272	ATGACCTATGAATTGACAGAC	Release 18	2	miR-192/215	0	0	0	0	2	1	0	1	-0.339	NULL	release 6.2	NA	release 4.5
196527	ANO6	3HSAR058027	CR881556	NM_001142678	3040	release 10	hsa-miR-652-3p	hsa-mir-652	MIMAT0003322	AATGGCGCCACTAGGGTTGTG	Release 18	1	miR-652	0	0	0	0	0	0	0	0	0	0	release 6.2	NA	release 4.5
196993	CT62	3HSAR033791	CR636088	NM_001102658	907	release 10	hsa-miR-141-3p	hsa-mir-141	MIMAT0000432	TAACACTGTCTGGTAAAGATGG	Release 18	1	miR-141/200a	0	0	0	0	0	0	0	0	0	0	release 6.2	NA	release 4.5
196993	CT62	3HSAR033791	CR636088	NM_001102658	907	release 10	hsa-miR-200a-3p	hsa-mir-200a	MIMAT0000682	TAACACTGTCTGGTAACGATGT	Release 18	1	miR-141/200a	0	0	0	0	0	0	0	0	0	0	release 6.2	NA	release 4.5
196996	GRAMD2	3HSAR035999	CR649831	NM_001012642	2203	release 10	hsa-miR-135b-5p	hsa-mir-135b	MIMAT0000758	TATGGCTTTTCATTCCTATGTGA	Release 18	2	miR-135ab/135a-5p	0	0	0	0	2	0	0	2	-0.252	NULL	release 6.2	NA	release 4.5
196996	GRAMD2	3HSAR035999	CR649831	NM_001012642	2203	release 10	hsa-miR-141-3p	hsa-mir-141	MIMAT0000432	TAACACTGTCTGGTAAAGATGG	Release 18	1	miR-141/200a	0	0	0	0	2	0	1	1	-0.03	NULL	release 6.2	NA	release 4.5
196996	GRAMD2	3HSAR035999	CR649831	NM_001012642	2203	release 10	hsa-miR-181c-5p	hsa-mir-181c	MIMAT0000258	AACATTCAACCTGTCGGTGAGT	Release 18	2	miR-181abcd/4262	0	0	0	0	1	1	0	0	-0.03	NULL	release 6.2	NA	release 4.5
196996	GRAMD2	3HSAR035999	CR649831	NM_001012642	2203	release 10	hsa-miR-200a-3p	hsa-mir-200a	MIMAT0000682	TAACACTGTCTGGTAACGATGT	Release 18	1	miR-141/200a	0	0	0	0	1	0	0	1	-0.013	NULL	release 6.2	NA	release 4.5
196996	GRAMD2	3HSAR035999	CR649831	NM_001012642	2203	release 10	hsa-miR-205-5p	hsa-mir-205	MIMAT0000266	TCCTTCATTCCACCGGAGTCTG	Release 18	1	miR-205/205ab	0	0	0	0	1	0	1	0	-0.056	NULL	release 6.2	NA	release 4.5
1979	EIF4EBP2	3HSAR044881	CR722194	NM_004096	6871	release 10	hsa-miR-141-3p	hsa-mir-141	MIMAT0000432	TAACACTGTCTGGTAAAGATGG	Release 18	4	miR-141/200a	0	0	0	0	0	0	0	0	0	0	release 6.2	NA	release 4.5
1979	EIF4EBP2	3HSAR044881	CR722194	NM_004096	6871	release 10	hsa-miR-200a-3p	hsa-mir-200a	MIMAT0000682	TAACACTGTCTGGTAACGATGT	Release 18	4	miR-141/200a	0	0	0	0	0	0	0	0	0	0	release 6.2	NA	release 4.5
1979	EIF4EBP2	3HSAR044881	CR722194	NM_004096	6871	release 10	hsa-miR-215	hsa-mir-215	MIMAT0000272	ATGACCTATGAATTGACAGAC	Release 18	2	miR-192/215	0	0	0	0	0	0	0	0	0	0	release 6.2	NA	release 4.5
199692	ZNF627	3HSAR020513	CR449586	NM_145295	1270	release 10	hsa-miR-141-3p	hsa-mir-141	MIMAT0000432	TAACACTGTCTGGTAAAGATGG	Release 18	2	miR-141/200a	0	0	0	0	1	0	1	0	-0.195	NULL	release 6.2	NA	release 4.5
199692	ZNF627	3HSAR020513	CR449586	NM_145295	1270	release 10	hsa-miR-200a-3p	hsa-mir-200a	MIMAT0000682	TAACACTGTCTGGTAACGATGT	Release 18	2	miR-141/200a	0	0	0	0	1	0	1	0	-0.126	NULL	release 6.2	NA	release 4.5
199731	CADM4	3HSAR051664	CR833563	NM_145296	960	release 10	hsa-miR-135b-5p	hsa-mir-135b	MIMAT0000758	TATGGCTTTTCATTCCTATGTGA	Release 18	2	miR-135ab/135a-5p	0	0	0	0	0	0	0	0	0	0	release 6.2	NA	release 4.5
199920	C1orf168	3HSAR001099	CR394457	NM_001004303	867	release 10	hsa-miR-375	hsa-mir-375	MIMAT0000728	TTTGTTCGTTCGGCTCGCGTGA	Release 18	1	miR-375	0	0	0	0	0	0	0	0	0	0	release 6.2	NA	release 4.5
1999	ELF3	3HSAR036877	CR653954	NM_004433	1865	release 10	hsa-miR-135b-5p	hsa-mir-135b	MIMAT0000758	TATGGCTTTTCATTCCTATGTGA	Release 18	1	miR-135ab/135a-5p	0	0	0	0	0	0	0	0	0	0	release 6.2	NA	release 4.5
1999	ELF3	3HSAR036877	CR653954	NM_004433	1865	release 10	hsa-miR-205-5p	hsa-mir-205	MIMAT0000266	TCCTTCATTCCACCGGAGTCTG	Release 18	1	miR-205/205ab	0	0	0	0	0	0	0	0	0	0	release 6.2	NA	release 4.5
200081	TXLNA	3HSAR045886	CR728966	NM_175852	3090	release 10	hsa-miR-135b-5p	hsa-mir-135b	MIMAT0000758	TATGGCTTTTCATTCCTATGTGA	Release 18	1	miR-135ab/135a-5p	0	0	0	0	1	0	0	1	-0.125	NULL	release 6.2	NA	release 4.5
200081	TXLNA	3HSAR045886	CR728966	NM_175852	3090	release 10	hsa-miR-200a-3p	hsa-mir-200a	MIMAT0000682	TAACACTGTCTGGTAACGATGT	Release 18	5	miR-141/200a	2	0	2	0	1	0	1	0	-0.478	NULL	release 6.2	NA	release 4.5
200081	TXLNA	3HSAR045886	CR728966	NM_175852	3090	release 10	hsa-miR-205-5p	hsa-mir-205	MIMAT0000266	TCCTTCATTCCACCGGAGTCTG	Release 18	2	miR-205/205ab	0	0	0	0	1	0	0	1	-0.065	NULL	release 6.2	NA	release 4.5
200081	TXLNA	3HSAR045886	CR728966	NM_175852	3090	release 10	hsa-miR-31-5p	hsa-mir-31	MIMAT0000089	AGGCAAGATGCTGGCATAGCT	Release 18	3	miR-31	0	0	0	0	1	0	1	0	-0.148	0.015	release 6.2	NA	release 4.5
200081	TXLNA	3HSAR045886	CR728966	NM_175852	3090	release 10	hsa-miR-378a-5p	hsa-mir-378	MIMAT0000731	CTCCTGACTCCAGGTCCTGTGT	Release 18	2	NA	NA	NA	NA	NA	NA	NA	NA	NA	NA	NA	release 6.2	NA	release 4.5
2001	ELF5	3HSAR037928	CR658622	NM_001422	1423	release 10	hsa-miR-200b-3p	hsa-mir-200b	MIMAT0000318	TAATACTGCCTGGTAATGATGA	Release 18	1	miR-200bc/429/548a	0	0	0	0	0	0	0	0	0	0	release 6.2	NA	release 4.5
2001	ELF5	3HSAR037928	CR658622	NM_001422	1423	release 10	hsa-miR-200c-3p	hsa-mir-200c	MIMAT0000617	TAATACTGCCGGGTAATGATGGA	Release 18	1	miR-200bc/429/548a	0	0	0	0	0	0	0	0	0	0	release 6.2	NA	release 4.5
200424	TET3	3HSAR058623	CR883967	NM_144993	6000	release 10	hsa-miR-135b-5p	hsa-mir-135b	MIMAT0000758	TATGGCTTTTCATTCCTATGTGA	Release 18	4	miR-135ab/135a-5p	1	0	0	1	0	0	0	0	-0.046	NULL	release 6.2	NA	release 4.5
200424	TET3	3HSAR058623	CR883967	NM_144993	6000	release 10	hsa-miR-141-3p	hsa-mir-141	MIMAT0000432	TAACACTGTCTGGTAAAGATGG	Release 18	4	miR-141/200a	1	0	0	1	1	0	1	0	-0.103	NULL	release 6.2	NA	release 4.5
200424	TET3	3HSAR058623	CR883967	NM_144993	6000	release 10	hsa-miR-181c-5p	hsa-mir-181c	MIMAT0000258	AACATTCAACCTGTCGGTGAGT	Release 18	3	miR-181abcd/4262	1	1	0	0	0	0	0	0	-0.162	NULL	release 6.2	NA	release 4.5
200424	TET3	3HSAR058623	CR883967	NM_144993	6000	release 10	hsa-miR-200a-3p	hsa-mir-200a	MIMAT0000682	TAACACTGTCTGGTAACGATGT	Release 18	4	miR-141/200a	0	0	0	0	1	0	1	0	-0.02	NULL	release 6.2	NA	release 4.5
200879	LIPH	3HSAR051598	CR833337	NM_139248	1008	release 10	hsa-miR-205-5p	hsa-mir-205	MIMAT0000266	TCCTTCATTCCACCGGAGTCTG	Release 18	2	miR-205/205ab	0	0	0	0	0	0	0	0	0	0	release 6.2	NA	release 4.5
200895	DHFRL1	3HSAR062392	CR916368	NM_176815	3026	release 10	hsa-miR-31-5p	hsa-mir-31	MIMAT0000089	AGGCAAGATGCTGGCATAGCT	Release 18	1	miR-31	0	0	0	0	0	0	0	0	0	0	release 6.2	NA	release 4.5
200958	MUC20	3HSAR045327	CR725286	NM_152673	4451	release 10	hsa-miR-200b-3p	hsa-mir-200b	MIMAT0000318	TAATACTGCCTGGTAATGATGA	Release 18	1	miR-200bc/429/548a	0	0	0	0	1	0	0	1	-0.166	NULL	release 6.2	NA	release 4.5
200958	MUC20	3HSAR045327	CR725286	NM_152673	4451	release 10	hsa-miR-200c-3p	hsa-mir-200c	MIMAT0000617	TAATACTGCCGGGTAATGATGGA	Release 18	1	miR-200bc/429/548a	0	0	0	0	2	0	0	2	-0.252	NULL	release 6.2	NA	release 4.5
2009	EML1	3HSAR043934	CR717486	NM_004434	1948	release 10	hsa-miR-22-3p	hsa-mir-22	MIMAT0000077	AAGCTGCCAGTTGAAGAACTGT	Release 18	1	miR-22/22-3p	0	0	0	0	0	0	0	0	0	0	release 6.2	NA	release 4.5
2011	MARK2	3HSAR041735	CR705320	NM_017490	1783	release 10	hsa-miR-200b-3p	hsa-mir-200b	MIMAT0000318	TAATACTGCCTGGTAATGATGA	Release 18	1	miR-200bc/429/548a	0	0	0	0	0	0	0	0	0	0	release 6.2	NA	release 4.5
2011	MARK2	3HSAR041735	CR705320	NM_017490	1783	release 10	hsa-miR-200c-3p	hsa-mir-200c	MIMAT0000617	TAATACTGCCGGGTAATGATGGA	Release 18	1	miR-200bc/429/548a	0	0	0	0	0	0	0	0	0	0	release 6.2	NA	release 4.5
2012	EMP1	3HSAR014827	CR433353	NM_001423	2083	release 10	hsa-miR-452-5p	hsa-mir-452	MIMAT0001635	AACTGTTTGCAGAGGAAACTGA	Release 18	1	miR-452/4676-3p	0	0	0	0	0	0	0	0	0	0	release 6.2	NA	release 4.5
201501	ZBTB7C	3HSAR035469	CR647692	NM_001039360	1898	release 10	hsa-miR-200b-3p	hsa-mir-200b	MIMAT0000318	TAATACTGCCTGGTAATGATGA	Release 18	1	miR-200bc/429/548a	0	0	0	0	0	0	0	0	0	0	release 6.2	NA	release 4.5
201501	ZBTB7C	3HSAR035469	CR647692	NM_001039360	1898	release 10	hsa-miR-200c-3p	hsa-mir-200c	MIMAT0000617	TAATACTGCCGGGTAATGATGGA	Release 18	1	miR-200bc/429/548a	0	0	0	0	0	0	0	0	0	0	release 6.2	NA	release 4.5
201501	ZBTB7C	3HSAR035469	CR647692	NM_001039360	1898	release 10	hsa-miR-205-5p	hsa-mir-205	MIMAT0000266	TCCTTCATTCCACCGGAGTCTG	Release 18	1	miR-205/205ab	0	0	0	0	0	0	0	0	0	0	release 6.2	NA	release 4.5
201501	ZBTB7C	3HSAR035469	CR647692	NM_001039360	1898	release 10	hsa-miR-31-5p	hsa-mir-31	MIMAT0000089	AGGCAAGATGCTGGCATAGCT	Release 18	1	miR-31	0	0	0	0	0	0	0	0	0	0	release 6.2	NA	release 4.5
201799	TMEM154	3HSAR033770	CR635782	NM_152680	2427	release 10	hsa-miR-141-3p	hsa-mir-141	MIMAT0000432	TAACACTGTCTGGTAAAGATGG	Release 18	1	miR-141/200a	0	0	0	0	0	0	0	0	0	0	release 6.2	NA	release 4.5
201799	TMEM154	3HSAR033770	CR635782	NM_152680	2427	release 10	hsa-miR-200a-3p	hsa-mir-200a	MIMAT0000682	TAACACTGTCTGGTAACGATGT	Release 18	1	miR-141/200a	0	0	0	0	0	0	0	0	0	0	release 6.2	NA	release 4.5
201799	TMEM154	3HSAR033770	CR635782	NM_152680	2427	release 10	hsa-miR-200b-3p	hsa-mir-200b	MIMAT0000318	TAATACTGCCTGGTAATGATGA	Release 18	3	miR-200bc/429/548a	0	0	0	0	0	0	0	0	0	0	release 6.2	NA	release 4.5
201799	TMEM154	3HSAR033770	CR635782	NM_152680	2427	release 10	hsa-miR-200c-3p	hsa-mir-200c	MIMAT0000617	TAATACTGCCGGGTAATGATGGA	Release 18	3	miR-200bc/429/548a	0	0	0	0	0	0	0	0	0	0	release 6.2	NA	release 4.5
201799	TMEM154	3HSAR033770	CR635782	NM_152680	2427	release 10	hsa-miR-205-5p	hsa-mir-205	MIMAT0000266	TCCTTCATTCCACCGGAGTCTG	Release 18	1	miR-205/205ab	0	0	0	0	0	0	0	0	0	0	release 6.2	NA	release 4.5
2018	EMX2	3HSAR054767	CR844264	NM_001165924	1378	release 10	hsa-miR-22-3p	hsa-mir-22	MIMAT0000077	AAGCTGCCAGTTGAAGAACTGT	Release 18	1	miR-22/22-3p	0	0	0	0	0	0	0	0	0	0	release 6.2	NA	release 4.5
202243	CCDC125	3HSAR037201	CR655363	NM_176816	2037	release 10	hsa-miR-141-3p	hsa-mir-141	MIMAT0000432	TAACACTGTCTGGTAAAGATGG	Release 18	1	miR-141/200a	0	0	0	0	0	0	0	0	0	0	release 6.2	NA	release 4.5
202243	CCDC125	3HSAR037201	CR655363	NM_176816	2037	release 10	hsa-miR-200a-3p	hsa-mir-200a	MIMAT0000682	TAACACTGTCTGGTAACGATGT	Release 18	1	miR-141/200a	0	0	0	0	0	0	0	0	0	0	release 6.2	NA	release 4.5
202243	CCDC125	3HSAR037201	CR655363	NM_176816	2037	release 10	hsa-miR-200c-3p	hsa-mir-200c	MIMAT0000617	TAATACTGCCGGGTAATGATGGA	Release 18	2	miR-200bc/429/548a	0	0	0	0	0	0	0	0	0	0	release 6.2	NA	release 4.5
202333	CMYA5	3HSAR051635	CR833464	NM_153610	610	release 10	hsa-miR-205-5p	hsa-mir-205	MIMAT0000266	TCCTTCATTCCACCGGAGTCTG	Release 18	1	miR-205/205ab	0	0	0	0	1	0	1	0	-0.125	NULL	release 6.2	NA	release 4.5
202915	TMEM184A	3HSAR011828	CR424000	NM_001097620	4717	release 10	hsa-miR-135b-5p	hsa-mir-135b	MIMAT0000758	TATGGCTTTTCATTCCTATGTGA	Release 18	1	miR-135ab/135a-5p	0	0	0	0	1	0	1	0	-0.02	NULL	release 6.2	NA	release 4.5
202915	TMEM184A	3HSAR011828	CR424000	NM_001097620	4717	release 10	hsa-miR-205-5p	hsa-mir-205	MIMAT0000266	TCCTTCATTCCACCGGAGTCTG	Release 18	1	miR-205/205ab	1	0	1	0	1	0	1	0	-0.04	NULL	release 6.2	NA	release 4.5
2034	EPAS1	3HSAR051926	CR834496	NM_001430	2043	release 10	hsa-miR-215	hsa-mir-215	MIMAT0000272	ATGACCTATGAATTGACAGAC	Release 18	1	miR-192/215	0	0	0	0	0	0	0	0	0	0	release 6.2	NA	release 4.5
203522	DDX26B	3HSAR062501	CR916723	NM_182540	899	release 10	hsa-miR-181c-5p	hsa-mir-181c	MIMAT0000258	AACATTCAACCTGTCGGTGAGT	Release 18	1	miR-181abcd/4262	0	0	0	0	0	0	0	0	0	0	release 6.2	NA	release 4.5
203522	DDX26B	3HSAR062501	CR916723	NM_182540	899	release 10	hsa-miR-200b-3p	hsa-mir-200b	MIMAT0000318	TAATACTGCCTGGTAATGATGA	Release 18	1	miR-200bc/429/548a	0	0	0	0	0	0	0	0	0	0	release 6.2	NA	release 4.5
203522	DDX26B	3HSAR062501	CR916723	NM_182540	899	release 10	hsa-miR-200c-3p	hsa-mir-200c	MIMAT0000617	TAATACTGCCGGGTAATGATGGA	Release 18	1	miR-200bc/429/548a	0	0	0	0	0	0	0	0	0	0	release 6.2	NA	release 4.5
203522	DDX26B	3HSAR062501	CR916723	NM_182540	899	release 10	hsa-miR-375	hsa-mir-375	MIMAT0000728	TTTGTTCGTTCGGCTCGCGTGA	Release 18	2	miR-375	0	0	0	0	0	0	0	0	0	0	release 6.2	NA	release 4.5
203522	DDX26B	3HSAR062501	CR916723	NM_182540	899	release 10	hsa-miR-378a-5p	hsa-mir-378	MIMAT0000731	CTCCTGACTCCAGGTCCTGTGT	Release 18	1	NA	NA	NA	NA	NA	NA	NA	NA	NA	NA	NA	release 6.2	NA	release 4.5
2047	EPHB1	3HSAR057429	CR879694	NM_004441	1347	release 10	hsa-miR-141-3p	hsa-mir-141	MIMAT0000432	TAACACTGTCTGGTAAAGATGG	Release 18	2	miR-141/200a	0	0	0	0	0	0	0	0	0	0	release 6.2	NA	release 4.5
2047	EPHB1	3HSAR057429	CR879694	NM_004441	1347	release 10	hsa-miR-200a-3p	hsa-mir-200a	MIMAT0000682	TAACACTGTCTGGTAACGATGT	Release 18	2	miR-141/200a	0	0	0	0	0	0	0	0	0	0	release 6.2	NA	release 4.5
2047	EPHB1	3HSAR057429	CR879694	NM_004441	1347	release 10	hsa-miR-375	hsa-mir-375	MIMAT0000728	TTTGTTCGTTCGGCTCGCGTGA	Release 18	1	miR-375	0	0	0	0	0	0	0	0	0	0	release 6.2	NA	release 4.5
2050	EPHB4	3HSAR044789	CR721635	NM_004444	896	release 10	hsa-miR-31-5p	hsa-mir-31	MIMAT0000089	AGGCAAGATGCTGGCATAGCT	Release 18	1	miR-31	0	0	0	0	0	0	0	0	0	0	release 6.2	NA	release 4.5
2059	EPS8	3HSAR053713	CR840963	NM_004447	1177	release 10	hsa-miR-452-5p	hsa-mir-452	MIMAT0001635	AACTGTTTGCAGAGGAAACTGA	Release 18	2	miR-452/4676-3p	1	0	0	1	0	0	0	0	-0.189	0.279	release 6.2	NA	release 4.5
206338	AQPEP	3HSAR058235	CR882350	NM_173800	1484	release 10	hsa-miR-215	hsa-mir-215	MIMAT0000272	ATGACCTATGAATTGACAGAC	Release 18	2	miR-192/215	0	0	0	0	0	0	0	0	0	0	release 6.2	NA	release 4.5
206338	AQPEP	3HSAR058235	CR882350	NM_173800	1484	release 10	hsa-miR-452-5p	hsa-mir-452	MIMAT0001635	AACTGTTTGCAGAGGAAACTGA	Release 18	2	miR-452/4676-3p	0	0	0	0	0	0	0	0	0	0	release 6.2	NA	release 4.5
2064	ERBB2	3HSAR040044	CR693070	NM_004448	618	release 10	hsa-miR-375	hsa-mir-375	MIMAT0000728	TTTGTTCGTTCGGCTCGCGTGA	Release 18	1	miR-375	0	0	0	0	0	0	0	0	0	0	release 6.2	NA	release 4.5
2065	ERBB3	3HSAR051685	CR833648	NM_001982	1289	release 10	hsa-miR-135b-5p	hsa-mir-135b	MIMAT0000758	TATGGCTTTTCATTCCTATGTGA	Release 18	1	miR-135ab/135a-5p	0	0	0	0	0	0	0	0	0	0	release 6.2	NA	release 4.5
2065	ERBB3	3HSAR051685	CR833648	NM_001982	1289	release 10	hsa-miR-205-5p	hsa-mir-205	MIMAT0000266	TCCTTCATTCCACCGGAGTCTG	Release 18	1	miR-205/205ab	0	0	0	0	0	0	0	0	0	0	release 6.2	MIRT003659	release 4.5
2066	ERBB4	3HSAR051796	CR834027	NM_005235	7898	release 10	hsa-miR-141-3p	hsa-mir-141	MIMAT0000432	TAACACTGTCTGGTAAAGATGG	Release 18	3	miR-141/200a	0	0	0	0	0	0	0	0	0	0	release 6.2	NA	release 4.5
2066	ERBB4	3HSAR051796	CR834027	NM_005235	7898	release 10	hsa-miR-200a-3p	hsa-mir-200a	MIMAT0000682	TAACACTGTCTGGTAACGATGT	Release 18	3	miR-141/200a	0	0	0	0	0	0	0	0	0	0	release 6.2	NA	release 4.5
2066	ERBB4	3HSAR051796	CR834027	NM_005235	7898	release 10	hsa-miR-200b-3p	hsa-mir-200b	MIMAT0000318	TAATACTGCCTGGTAATGATGA	Release 18	4	miR-200bc/429/548a	0	0	0	0	0	0	0	0	0	0	release 6.2	NA	release 4.5
2066	ERBB4	3HSAR051796	CR834027	NM_005235	7898	release 10	hsa-miR-200c-3p	hsa-mir-200c	MIMAT0000617	TAATACTGCCGGGTAATGATGGA	Release 18	4	miR-200bc/429/548a	0	0	0	0	0	0	0	0	0	0	release 6.2	NA	release 4.5
2066	ERBB4	3HSAR051796	CR834027	NM_005235	7898	release 10	hsa-miR-205-5p	hsa-mir-205	MIMAT0000266	TCCTTCATTCCACCGGAGTCTG	Release 18	4	miR-205/205ab	0	0	0	0	0	0	0	0	0	0	release 6.2	NA	release 4.5
2066	ERBB4	3HSAR051796	CR834027	NM_005235	7898	release 10	hsa-miR-375	hsa-mir-375	MIMAT0000728	TTTGTTCGTTCGGCTCGCGTGA	Release 18	6	miR-375	0	0	0	0	0	0	0	0	0	0	release 6.2	NA	release 4.5
2070	EYA4	3HSAR044032	CR717732	NM_172103	3315	release 10	hsa-miR-22-3p	hsa-mir-22	MIMAT0000077	AAGCTGCCAGTTGAAGAACTGT	Release 18	2	miR-22/22-3p	0	0	0	0	0	0	0	0	0	0	release 6.2	NA	release 4.5
2078	ERG	3HSAR040412	CR695716	NM_001136154	3376	release 10	hsa-miR-452-5p	hsa-mir-452	MIMAT0001635	AACTGTTTGCAGAGGAAACTGA	Release 18	1	miR-452/4676-3p	0	0	0	0	0	0	0	0	0	0	release 6.2	NA	release 4.5
2081	ERN1	3HSAR051833	CR834161	NM_001433	958	release 10	hsa-miR-141-3p	hsa-mir-141	MIMAT0000432	TAACACTGTCTGGTAAAGATGG	Release 18	1	miR-141/200a	0	0	0	0	0	0	0	0	0	0	release 6.2	NA	release 4.5
2099	ESR1	3HSAR040789	CR698486	NM_000125	4308	release 10	hsa-miR-375	hsa-mir-375	MIMAT0000728	TTTGTTCGTTCGGCTCGCGTGA	Release 18	3	miR-375	0	0	0	0	0	0	0	0	0	0	release 6.2	NA	release 4.5
2104	ESRRG	3HSAR025828	CR462302	NM_001438	3693	release 10	hsa-miR-141-3p	hsa-mir-141	MIMAT0000432	TAACACTGTCTGGTAAAGATGG	Release 18	2	miR-141/200a	0	0	0	0	0	0	0	0	0	0	release 6.2	NA	release 4.5
2104	ESRRG	3HSAR025828	CR462302	NM_001438	3693	release 10	hsa-miR-200a-3p	hsa-mir-200a	MIMAT0000682	TAACACTGTCTGGTAACGATGT	Release 18	2	miR-141/200a	0	0	0	0	0	0	0	0	0	0	release 6.2	NA	release 4.5
2104	ESRRG	3HSAR025828	CR462302	NM_001438	3693	release 10	hsa-miR-200b-3p	hsa-mir-200b	MIMAT0000318	TAATACTGCCTGGTAATGATGA	Release 18	4	miR-200bc/429/548a	0	0	0	0	0	0	0	0	0	0	release 6.2	NA	release 4.5
2104	ESRRG	3HSAR025828	CR462302	NM_001438	3693	release 10	hsa-miR-200c-3p	hsa-mir-200c	MIMAT0000617	TAATACTGCCGGGTAATGATGGA	Release 18	4	miR-200bc/429/548a	0	0	0	0	0	0	0	0	0	0	release 6.2	NA	release 4.5
2104	ESRRG	3HSAR025828	CR462302	NM_001438	3693	release 10	hsa-miR-205-5p	hsa-mir-205	MIMAT0000266	TCCTTCATTCCACCGGAGTCTG	Release 18	3	miR-205/205ab	0	0	0	0	0	0	0	0	0	0	release 6.2	NA	release 4.5
2104	ESRRG	3HSAR025828	CR462302	NM_001438	3693	release 10	hsa-miR-375	hsa-mir-375	MIMAT0000728	TTTGTTCGTTCGGCTCGCGTGA	Release 18	2	miR-375	0	0	0	0	0	0	0	0	0	0	release 6.2	NA	release 4.5
2115	ETV1	3HSAR061845	CR914718	NM_004956	4637	release 10	hsa-miR-200b-3p	hsa-mir-200b	MIMAT0000318	TAATACTGCCTGGTAATGATGA	Release 18	1	miR-200bc/429/548a	0	0	0	0	2	0	2	0	-0.244	NULL	release 6.2	NA	release 4.5
2115	ETV1	3HSAR061845	CR914718	NM_004956	4637	release 10	hsa-miR-200c-3p	hsa-mir-200c	MIMAT0000617	TAATACTGCCGGGTAATGATGGA	Release 18	1	miR-200bc/429/548a	1	1	0	0	2	0	1	1	-0.06	NULL	release 6.2	NA	release 4.5
2115	ETV1	3HSAR061845	CR914718	NM_004956	4637	release 10	hsa-miR-205-5p	hsa-mir-205	MIMAT0000266	TCCTTCATTCCACCGGAGTCTG	Release 18	1	miR-205/205ab	0	0	0	0	1	1	0	0	-0.178	NULL	release 6.2	NA	release 4.5
2115	ETV1	3HSAR061845	CR914718	NM_004956	4637	release 10	hsa-miR-22-3p	hsa-mir-22	MIMAT0000077	AAGCTGCCAGTTGAAGAACTGT	Release 18	2	miR-22/22-3p	0	0	0	0	0	0	0	0	0	0	release 6.2	NA	release 4.5
2118	ETV4	3HSAR054960	CR844899	NM_001986	676	release 10	hsa-miR-375	hsa-mir-375	MIMAT0000728	TTTGTTCGTTCGGCTCGCGTGA	Release 18	1	miR-375	0	0	0	0	0	0	0	0	0	0	release 6.2	NA	release 4.5
2119	ETV5	3HSAR057545	CR880064	NM_004454	2322	release 10	hsa-miR-200b-3p	hsa-mir-200b	MIMAT0000318	TAATACTGCCTGGTAATGATGA	Release 18	2	miR-200bc/429/548a	0	0	0	0	1	0	0	1	-0.033	NULL	release 6.2	NA	release 4.5
2119	ETV5	3HSAR057545	CR880064	NM_004454	2322	release 10	hsa-miR-200c-3p	hsa-mir-200c	MIMAT0000617	TAATACTGCCGGGTAATGATGGA	Release 18	2	miR-200bc/429/548a	0	0	0	0	1	0	1	0	-0.035	NULL	release 6.2	NA	release 4.5
2119	ETV5	3HSAR057545	CR880064	NM_004454	2322	release 10	hsa-miR-22-3p	hsa-mir-22	MIMAT0000077	AAGCTGCCAGTTGAAGAACTGT	Release 18	1	miR-22/22-3p	0	0	0	0	0	0	0	0	0	0	release 6.2	NA	release 4.5
2119	ETV5	3HSAR057545	CR880064	NM_004454	2322	release 10	hsa-miR-31-5p	hsa-mir-31	MIMAT0000089	AGGCAAGATGCTGGCATAGCT	Release 18	1	miR-31	0	0	0	0	1	1	0	0	-0.166	0	release 6.2	NA	release 4.5
2120	ETV6	3HSAR055809	CR847764	NM_001987	4356	release 10	hsa-miR-135b-5p	hsa-mir-135b	MIMAT0000758	TATGGCTTTTCATTCCTATGTGA	Release 18	3	miR-135ab/135a-5p	0	0	0	0	1	0	0	1	-0.01	NULL	release 6.2	NA	release 4.5
2120	ETV6	3HSAR055809	CR847764	NM_001987	4356	release 10	hsa-miR-181c-5p	hsa-mir-181c	MIMAT0000258	AACATTCAACCTGTCGGTGAGT	Release 18	2	miR-181abcd/4262	0	0	0	0	1	1	0	0	-0.03	0.227	release 6.2	NA	release 4.5
2120	ETV6	3HSAR055809	CR847764	NM_001987	4356	release 10	hsa-miR-200b-3p	hsa-mir-200b	MIMAT0000318	TAATACTGCCTGGTAATGATGA	Release 18	2	miR-200bc/429/548a	0	0	0	0	1	0	1	0	-0.04	NULL	release 6.2	NA	release 4.5
2120	ETV6	3HSAR055809	CR847764	NM_001987	4356	release 10	hsa-miR-200c-3p	hsa-mir-200c	MIMAT0000617	TAATACTGCCGGGTAATGATGGA	Release 18	2	miR-200bc/429/548a	0	0	0	0	1	0	0	1	-0.01	NULL	release 6.2	NA	release 4.5
2120	ETV6	3HSAR055809	CR847764	NM_001987	4356	release 10	hsa-miR-205-5p	hsa-mir-205	MIMAT0000266	TCCTTCATTCCACCGGAGTCTG	Release 18	1	miR-205/205ab	0	0	0	0	2	0	2	0	-0.113	NULL	release 6.2	NA	release 4.5
2120	ETV6	3HSAR055809	CR847764	NM_001987	4356	release 10	hsa-miR-22-3p	hsa-mir-22	MIMAT0000077	AAGCTGCCAGTTGAAGAACTGT	Release 18	2	miR-22/22-3p	0	0	0	0	0	0	0	0	0	0	release 6.2	NA	release 4.5
2120	ETV6	3HSAR055809	CR847764	NM_001987	4356	release 10	hsa-miR-31-5p	hsa-mir-31	MIMAT0000089	AGGCAAGATGCTGGCATAGCT	Release 18	1	miR-31	0	0	0	0	0	0	0	0	0	0	release 6.2	NA	release 4.5
2120	ETV6	3HSAR055809	CR847764	NM_001987	4356	release 10	hsa-miR-378a-5p	hsa-mir-378	MIMAT0000731	CTCCTGACTCCAGGTCCTGTGT	Release 18	4	NA	NA	NA	NA	NA	NA	NA	NA	NA	NA	NA	release 6.2	NA	release 4.5
2122	MECOM	3HSAR040186	CR694031	NM_001105077	1410	release 10	hsa-miR-452-5p	hsa-mir-452	MIMAT0001635	AACTGTTTGCAGAGGAAACTGA	Release 18	2	miR-452/4676-3p	0	0	0	0	0	0	0	0	0	0	release 6.2	NA	release 4.5
2134	EXTL1	3HSAR035416	CR647561	NM_004455	1117	release 10	hsa-miR-141-3p	hsa-mir-141	MIMAT0000432	TAACACTGTCTGGTAAAGATGG	Release 18	1	miR-141/200a	0	0	0	0	0	0	0	0	0	0	release 6.2	NA	release 4.5
2134	EXTL1	3HSAR035416	CR647561	NM_004455	1117	release 10	hsa-miR-200a-3p	hsa-mir-200a	MIMAT0000682	TAACACTGTCTGGTAACGATGT	Release 18	1	miR-141/200a	0	0	0	0	0	0	0	0	0	0	release 6.2	NA	release 4.5
214	ALCAM	3HSAR042087	CR707880	NM_001627	2449	release 10	hsa-miR-135b-5p	hsa-mir-135b	MIMAT0000758	TATGGCTTTTCATTCCTATGTGA	Release 18	2	miR-135ab/135a-5p	2	0	1	1	4	0	3	1	-0.099	NULL	release 6.2	NA	release 4.5
214	ALCAM	3HSAR042087	CR707880	NM_001627	2449	release 10	hsa-miR-141-3p	hsa-mir-141	MIMAT0000432	TAACACTGTCTGGTAAAGATGG	Release 18	1	miR-141/200a	1	0	0	1	2	0	1	1	-0.04	NULL	release 6.2	NA	release 4.5
214	ALCAM	3HSAR042087	CR707880	NM_001627	2449	release 10	hsa-miR-200a-3p	hsa-mir-200a	MIMAT0000682	TAACACTGTCTGGTAACGATGT	Release 18	1	miR-141/200a	0	0	0	0	2	1	1	0	-0.293	NULL	release 6.2	NA	release 4.5
214	ALCAM	3HSAR042087	CR707880	NM_001627	2449	release 10	hsa-miR-200b-3p	hsa-mir-200b	MIMAT0000318	TAATACTGCCTGGTAATGATGA	Release 18	1	miR-200bc/429/548a	0	0	0	0	1	0	0	1	-0.129	NULL	release 6.2	NA	release 4.5
214	ALCAM	3HSAR042087	CR707880	NM_001627	2449	release 10	hsa-miR-200c-3p	hsa-mir-200c	MIMAT0000617	TAATACTGCCGGGTAATGATGGA	Release 18	1	miR-200bc/429/548a	0	0	0	0	1	0	1	0	-0.206	0	release 6.2	NA	release 4.5
214	ALCAM	3HSAR042087	CR707880	NM_001627	2449	release 10	hsa-miR-205-5p	hsa-mir-205	MIMAT0000266	TCCTTCATTCCACCGGAGTCTG	Release 18	1	miR-205/205ab	0	0	0	0	1	0	0	1	-0.164	NULL	release 6.2	NA	release 4.5
214	ALCAM	3HSAR042087	CR707880	NM_001627	2449	release 10	hsa-miR-375	hsa-mir-375	MIMAT0000728	TTTGTTCGTTCGGCTCGCGTGA	Release 18	1	miR-375	1	0	1	0	0	0	0	0	-0.122	0.346	release 6.2	NA	release 4.5
2150	F2RL1	3HSAR059944	CR889059	NM_005242	1514	release 10	hsa-miR-200b-3p	hsa-mir-200b	MIMAT0000318	TAATACTGCCTGGTAATGATGA	Release 18	2	miR-200bc/429/548a	0	0	0	0	0	0	0	0	0	0	release 6.2	NA	release 4.5
2150	F2RL1	3HSAR059944	CR889059	NM_005242	1514	release 10	hsa-miR-200c-3p	hsa-mir-200c	MIMAT0000617	TAATACTGCCGGGTAATGATGGA	Release 18	2	miR-200bc/429/548a	0	0	0	0	0	0	0	0	0	0	release 6.2	NA	release 4.5
2151	F2RL2	3HSAR055332	CR846151	NM_004101	2100	release 10	hsa-miR-135b-5p	hsa-mir-135b	MIMAT0000758	TATGGCTTTTCATTCCTATGTGA	Release 18	1	miR-135ab/135a-5p	0	0	0	0	0	0	0	0	0	0	release 6.2	NA	release 4.5
2151	F2RL2	3HSAR055332	CR846151	NM_004101	2100	release 10	hsa-miR-200b-3p	hsa-mir-200b	MIMAT0000318	TAATACTGCCTGGTAATGATGA	Release 18	1	miR-200bc/429/548a	0	0	0	0	0	0	0	0	0	0	release 6.2	NA	release 4.5
2151	F2RL2	3HSAR055332	CR846151	NM_004101	2100	release 10	hsa-miR-200c-3p	hsa-mir-200c	MIMAT0000617	TAATACTGCCGGGTAATGATGGA	Release 18	1	miR-200bc/429/548a	0	0	0	0	0	0	0	0	0	0	release 6.2	NA	release 4.5
2151	F2RL2	3HSAR055332	CR846151	NM_004101	2100	release 10	hsa-miR-205-5p	hsa-mir-205	MIMAT0000266	TCCTTCATTCCACCGGAGTCTG	Release 18	1	miR-205/205ab	0	0	0	0	0	0	0	0	0	0	release 6.2	NA	release 4.5
2151	F2RL2	3HSAR055332	CR846151	NM_004101	2100	release 10	hsa-miR-375	hsa-mir-375	MIMAT0000728	TTTGTTCGTTCGGCTCGCGTGA	Release 18	3	miR-375	0	0	0	0	0	0	0	0	0	0	release 6.2	NA	release 4.5
2177	FANCD2	3HSAR040913	CR699360	NM_033084	710	release 10	hsa-miR-141-3p	hsa-mir-141	MIMAT0000432	TAACACTGTCTGGTAAAGATGG	Release 18	1	miR-141/200a	0	0	0	0	0	0	0	0	0	0	release 6.2	NA	release 4.5
2177	FANCD2	3HSAR040913	CR699360	NM_033084	710	release 10	hsa-miR-200a-3p	hsa-mir-200a	MIMAT0000682	TAACACTGTCTGGTAACGATGT	Release 18	1	miR-141/200a	0	0	0	0	0	0	0	0	0	0	release 6.2	NA	release 4.5
2177	FANCD2	3HSAR040913	CR699360	NM_033084	710	release 10	hsa-miR-200b-3p	hsa-mir-200b	MIMAT0000318	TAATACTGCCTGGTAATGATGA	Release 18	1	miR-200bc/429/548a	0	0	0	0	0	0	0	0	0	0	release 6.2	NA	release 4.5
2177	FANCD2	3HSAR040913	CR699360	NM_033084	710	release 10	hsa-miR-200c-3p	hsa-mir-200c	MIMAT0000617	TAATACTGCCGGGTAATGATGGA	Release 18	1	miR-200bc/429/548a	0	0	0	0	0	0	0	0	0	0	release 6.2	NA	release 4.5
2177	FANCD2	3HSAR040913	CR699360	NM_033084	710	release 10	hsa-miR-378a-5p	hsa-mir-378	MIMAT0000731	CTCCTGACTCCAGGTCCTGTGT	Release 18	1	NA	NA	NA	NA	NA	NA	NA	NA	NA	NA	NA	release 6.2	NA	release 4.5
2188	FANCF	3HSAR058504	CR883470	NM_022725	2153	release 10	hsa-miR-135b-5p	hsa-mir-135b	MIMAT0000758	TATGGCTTTTCATTCCTATGTGA	Release 18	1	miR-135ab/135a-5p	0	0	0	0	1	0	0	1	-0.215	NULL	release 6.2	NA	release 4.5
2188	FANCF	3HSAR058504	CR883470	NM_022725	2153	release 10	hsa-miR-141-3p	hsa-mir-141	MIMAT0000432	TAACACTGTCTGGTAAAGATGG	Release 18	2	miR-141/200a	0	0	0	0	1	0	0	1	-0.01	NULL	release 6.2	NA	release 4.5
2188	FANCF	3HSAR058504	CR883470	NM_022725	2153	release 10	hsa-miR-181c-5p	hsa-mir-181c	MIMAT0000258	AACATTCAACCTGTCGGTGAGT	Release 18	1	miR-181abcd/4262	0	0	0	0	1	0	0	1	-0.01	NULL	release 6.2	NA	release 4.5
2188	FANCF	3HSAR058504	CR883470	NM_022725	2153	release 10	hsa-miR-200a-3p	hsa-mir-200a	MIMAT0000682	TAACACTGTCTGGTAACGATGT	Release 18	2	miR-141/200a	0	0	0	0	1	0	1	0	-0.167	0	release 6.2	NA	release 4.5
2188	FANCF	3HSAR058504	CR883470	NM_022725	2153	release 10	hsa-miR-200b-3p	hsa-mir-200b	MIMAT0000318	TAATACTGCCTGGTAATGATGA	Release 18	1	miR-200bc/429/548a	0	0	0	0	2	0	2	0	-0.301	NULL	release 6.2	NA	release 4.5
2188	FANCF	3HSAR058504	CR883470	NM_022725	2153	release 10	hsa-miR-200c-3p	hsa-mir-200c	MIMAT0000617	TAATACTGCCGGGTAATGATGGA	Release 18	1	miR-200bc/429/548a	0	0	0	0	1	0	0	1	-0.084	NULL	release 6.2	NA	release 4.5
2188	FANCF	3HSAR058504	CR883470	NM_022725	2153	release 10	hsa-miR-205-5p	hsa-mir-205	MIMAT0000266	TCCTTCATTCCACCGGAGTCTG	Release 18	1	miR-205/205ab	0	0	0	0	1	0	1	0	-0.243	NULL	release 6.2	NA	release 4.5
2188	FANCF	3HSAR058504	CR883470	NM_022725	2153	release 10	hsa-miR-378a-5p	hsa-mir-378	MIMAT0000731	CTCCTGACTCCAGGTCCTGTGT	Release 18	1	NA	NA	NA	NA	NA	NA	NA	NA	NA	NA	NA	release 6.2	NA	release 4.5
219293	ATAD3C	3HSAR037736	CR657766	NM_001039211	1628	release 10	hsa-miR-135b-5p	hsa-mir-135b	MIMAT0000758	TATGGCTTTTCATTCCTATGTGA	Release 18	2	miR-135ab/135a-5p	0	0	0	0	0	0	0	0	0	0	release 6.2	NA	release 4.5
219293	ATAD3C	3HSAR037736	CR657766	NM_001039211	1628	release 10	hsa-miR-141-3p	hsa-mir-141	MIMAT0000432	TAACACTGTCTGGTAAAGATGG	Release 18	1	miR-141/200a	0	0	0	0	0	0	0	0	0	0	release 6.2	NA	release 4.5
219293	ATAD3C	3HSAR037736	CR657766	NM_001039211	1628	release 10	hsa-miR-200a-3p	hsa-mir-200a	MIMAT0000682	TAACACTGTCTGGTAACGATGT	Release 18	1	miR-141/200a	0	0	0	0	0	0	0	0	0	0	release 6.2	NA	release 4.5
219293	ATAD3C	3HSAR037736	CR657766	NM_001039211	1628	release 10	hsa-miR-22-3p	hsa-mir-22	MIMAT0000077	AAGCTGCCAGTTGAAGAACTGT	Release 18	1	miR-22/22-3p	0	0	0	0	0	0	0	0	0	0	release 6.2	NA	release 4.5
219623	TMEM26	3HSAR014932	CR433569	NM_178505	3679	release 10	hsa-miR-141-3p	hsa-mir-141	MIMAT0000432	TAACACTGTCTGGTAAAGATGG	Release 18	3	miR-141/200a	0	0	0	0	2	0	1	1	-0.219	NULL	release 6.2	NA	release 4.5
219623	TMEM26	3HSAR014932	CR433569	NM_178505	3679	release 10	hsa-miR-200a-3p	hsa-mir-200a	MIMAT0000682	TAACACTGTCTGGTAACGATGT	Release 18	3	miR-141/200a	0	0	0	0	2	1	0	1	-0.048	NULL	release 6.2	NA	release 4.5
219623	TMEM26	3HSAR014932	CR433569	NM_178505	3679	release 10	hsa-miR-200b-3p	hsa-mir-200b	MIMAT0000318	TAATACTGCCTGGTAATGATGA	Release 18	4	miR-200bc/429/548a	1	0	0	1	1	0	0	1	-0.051	0.384	release 6.2	NA	release 4.5
219623	TMEM26	3HSAR014932	CR433569	NM_178505	3679	release 10	hsa-miR-200c-3p	hsa-mir-200c	MIMAT0000617	TAATACTGCCGGGTAATGATGGA	Release 18	4	miR-200bc/429/548a	0	0	0	0	2	0	1	1	-0.03	NULL	release 6.2	NA	release 4.5
219623	TMEM26	3HSAR014932	CR433569	NM_178505	3679	release 10	hsa-miR-205-5p	hsa-mir-205	MIMAT0000266	TCCTTCATTCCACCGGAGTCTG	Release 18	1	miR-205/205ab	0	0	0	0	0	0	0	0	0	0	release 6.2	NA	release 4.5
219623	TMEM26	3HSAR014932	CR433569	NM_178505	3679	release 10	hsa-miR-375	hsa-mir-375	MIMAT0000728	TTTGTTCGTTCGGCTCGCGTGA	Release 18	3	miR-375	0	0	0	0	0	0	0	0	0	0	release 6.2	NA	release 4.5
219654	ZCCHC24	3HSAR058050	CR881625	NM_153367	4020	release 10	hsa-miR-22-3p	hsa-mir-22	MIMAT0000077	AAGCTGCCAGTTGAAGAACTGT	Release 18	1	miR-22/22-3p	0	0	0	0	0	0	0	0	0	0	release 6.2	NA	release 4.5
219654	ZCCHC24	3HSAR058050	CR881625	NM_153367	4020	release 10	hsa-miR-452-5p	hsa-mir-452	MIMAT0001635	AACTGTTTGCAGAGGAAACTGA	Release 18	1	miR-452/4676-3p	0	0	0	0	0	0	0	0	0	0	release 6.2	NA	release 4.5
2196	FAT2	3HSAR041724	CR705234	NM_001447	1473	release 10	hsa-miR-200b-3p	hsa-mir-200b	MIMAT0000318	TAATACTGCCTGGTAATGATGA	Release 18	1	miR-200bc/429/548a	0	0	0	0	0	0	0	0	0	0	release 6.2	NA	release 4.5
2196	FAT2	3HSAR041724	CR705234	NM_001447	1473	release 10	hsa-miR-200c-3p	hsa-mir-200c	MIMAT0000617	TAATACTGCCGGGTAATGATGGA	Release 18	1	miR-200bc/429/548a	0	0	0	0	0	0	0	0	0	0	release 6.2	NA	release 4.5
2196	FAT2	3HSAR041724	CR705234	NM_001447	1473	release 10	hsa-miR-31-5p	hsa-mir-31	MIMAT0000089	AGGCAAGATGCTGGCATAGCT	Release 18	1	miR-31	0	0	0	0	0	0	0	0	0	0	release 6.2	NA	release 4.5
219738	C10orf35	3HSAR002406	CR396898	NM_145306	540	release 10	hsa-miR-205-5p	hsa-mir-205	MIMAT0000266	TCCTTCATTCCACCGGAGTCTG	Release 18	1	miR-205/205ab	0	0	0	0	0	0	0	0	0	0	release 6.2	NA	release 4.5
219790	RTKN2	3HSAR044604	CR720464	NM_145307	4714	release 10	hsa-miR-141-3p	hsa-mir-141	MIMAT0000432	TAACACTGTCTGGTAAAGATGG	Release 18	1	miR-141/200a	0	0	0	0	2	0	0	2	-0.02	NULL	release 6.2	NA	release 4.5
219790	RTKN2	3HSAR044604	CR720464	NM_145307	4714	release 10	hsa-miR-200a-3p	hsa-mir-200a	MIMAT0000682	TAACACTGTCTGGTAACGATGT	Release 18	1	miR-141/200a	0	0	0	0	2	0	1	1	-0.104	NULL	release 6.2	NA	release 4.5
219790	RTKN2	3HSAR044604	CR720464	NM_145307	4714	release 10	hsa-miR-200b-3p	hsa-mir-200b	MIMAT0000318	TAATACTGCCTGGTAATGATGA	Release 18	5	miR-200bc/429/548a	0	0	0	0	1	0	0	1	-0.01	NULL	release 6.2	NA	release 4.5
219790	RTKN2	3HSAR044604	CR720464	NM_145307	4714	release 10	hsa-miR-200c-3p	hsa-mir-200c	MIMAT0000617	TAATACTGCCGGGTAATGATGGA	Release 18	5	miR-200bc/429/548a	0	0	0	0	1	0	1	0	-0.085	NULL	release 6.2	NA	release 4.5
221078	NSUN6	3HSAR057498	CR879918	NM_182543	598	release 10	hsa-miR-141-3p	hsa-mir-141	MIMAT0000432	TAACACTGTCTGGTAAAGATGG	Release 18	1	miR-141/200a	0	0	0	0	0	0	0	0	0	0	release 6.2	NA	release 4.5
221078	NSUN6	3HSAR057498	CR879918	NM_182543	598	release 10	hsa-miR-200a-3p	hsa-mir-200a	MIMAT0000682	TAACACTGTCTGGTAACGATGT	Release 18	1	miR-141/200a	0	0	0	0	0	0	0	0	0	0	release 6.2	NA	release 4.5
221078	NSUN6	3HSAR057498	CR879918	NM_182543	598	release 10	hsa-miR-200b-3p	hsa-mir-200b	MIMAT0000318	TAATACTGCCTGGTAATGATGA	Release 18	1	miR-200bc/429/548a	0	0	0	0	0	0	0	0	0	0	release 6.2	NA	release 4.5
221078	NSUN6	3HSAR057498	CR879918	NM_182543	598	release 10	hsa-miR-200c-3p	hsa-mir-200c	MIMAT0000617	TAATACTGCCGGGTAATGATGGA	Release 18	1	miR-200bc/429/548a	0	0	0	0	0	0	0	0	0	0	release 6.2	NA	release 4.5
221178	SPATA13	3HSAR061789	CR914565	NM_153023	4301	release 10	hsa-miR-200b-3p	hsa-mir-200b	MIMAT0000318	TAATACTGCCTGGTAATGATGA	Release 18	3	miR-200bc/429/548a	0	0	0	0	0	0	0	0	0	0	release 6.2	NA	release 4.5
221178	SPATA13	3HSAR061789	CR914565	NM_153023	4301	release 10	hsa-miR-200c-3p	hsa-mir-200c	MIMAT0000617	TAATACTGCCGGGTAATGATGGA	Release 18	3	miR-200bc/429/548a	0	0	0	0	0	0	0	0	0	0	release 6.2	NA	release 4.5
221322	C6orf170	3HSAR054126	CR842333	NM_152730	1290	release 10	hsa-miR-181c-5p	hsa-mir-181c	MIMAT0000258	AACATTCAACCTGTCGGTGAGT	Release 18	1	miR-181abcd/4262	0	0	0	0	0	0	0	0	0	0	release 6.2	NA	release 4.5
221322	C6orf170	3HSAR054126	CR842333	NM_152730	1290	release 10	hsa-miR-200b-3p	hsa-mir-200b	MIMAT0000318	TAATACTGCCTGGTAATGATGA	Release 18	1	miR-200bc/429/548a	0	0	0	0	0	0	0	0	0	0	release 6.2	NA	release 4.5
221322	C6orf170	3HSAR054126	CR842333	NM_152730	1290	release 10	hsa-miR-200c-3p	hsa-mir-200c	MIMAT0000617	TAATACTGCCGGGTAATGATGGA	Release 18	1	miR-200bc/429/548a	0	0	0	0	0	0	0	0	0	0	release 6.2	NA	release 4.5
221322	C6orf170	3HSAR054126	CR842333	NM_152730	1290	release 10	hsa-miR-375	hsa-mir-375	MIMAT0000728	TTTGTTCGTTCGGCTCGCGTGA	Release 18	1	miR-375	0	0	0	0	0	0	0	0	0	0	release 6.2	NA	release 4.5
221504	ZBTB9	3HSAR043464	CR715527	NM_152735	1022	release 10	hsa-miR-205-5p	hsa-mir-205	MIMAT0000266	TCCTTCATTCCACCGGAGTCTG	Release 18	2	miR-205/205ab	0	0	0	0	0	0	0	0	0	0	release 6.2	NA	release 4.5
221504	ZBTB9	3HSAR043464	CR715527	NM_152735	1022	release 10	hsa-miR-31-5p	hsa-mir-31	MIMAT0000089	AGGCAAGATGCTGGCATAGCT	Release 18	1	miR-31	0	0	0	0	0	0	0	0	0	0	release 6.2	NA	release 4.5
221785	ZNF498	3HSAR062076	CR915419	NM_145115	2387	release 10	hsa-miR-200b-3p	hsa-mir-200b	MIMAT0000318	TAATACTGCCTGGTAATGATGA	Release 18	4	miR-200bc/429/548a	0	0	0	0	0	0	0	0	0	0	release 6.2	NA	release 4.5
221785	ZNF498	3HSAR062076	CR915419	NM_145115	2387	release 10	hsa-miR-200c-3p	hsa-mir-200c	MIMAT0000617	TAATACTGCCGGGTAATGATGGA	Release 18	4	miR-200bc/429/548a	0	0	0	0	0	0	0	0	0	0	release 6.2	NA	release 4.5
221785	ZNF498	3HSAR062076	CR915419	NM_145115	2387	release 10	hsa-miR-22-3p	hsa-mir-22	MIMAT0000077	AAGCTGCCAGTTGAAGAACTGT	Release 18	1	miR-22/22-3p	0	0	0	0	0	0	0	0	0	0	release 6.2	NA	release 4.5
221785	ZNF498	3HSAR062076	CR915419	NM_145115	2387	release 10	hsa-miR-31-5p	hsa-mir-31	MIMAT0000089	AGGCAAGATGCTGGCATAGCT	Release 18	2	miR-31	0	0	0	0	0	0	0	0	0	0	release 6.2	NA	release 4.5
221914	GPC2	3HSAR044314	CR718943	NM_152742	624	release 10	hsa-miR-141-3p	hsa-mir-141	MIMAT0000432	TAACACTGTCTGGTAAAGATGG	Release 18	1	miR-141/200a	0	0	0	0	0	0	0	0	0	0	release 6.2	NA	release 4.5
221914	GPC2	3HSAR044314	CR718943	NM_152742	624	release 10	hsa-miR-200a-3p	hsa-mir-200a	MIMAT0000682	TAACACTGTCTGGTAACGATGT	Release 18	1	miR-141/200a	0	0	0	0	0	0	0	0	0	0	release 6.2	NA	release 4.5
222166	C7orf41	3HSAR012497	CR426066	NM_152793	5217	release 10	hsa-miR-141-3p	hsa-mir-141	MIMAT0000432	TAACACTGTCTGGTAAAGATGG	Release 18	5	miR-141/200a	0	0	0	0	2	0	2	0	-0.108	NULL	release 6.2	NA	release 4.5
222166	C7orf41	3HSAR012497	CR426066	NM_152793	5217	release 10	hsa-miR-200a-3p	hsa-mir-200a	MIMAT0000682	TAACACTGTCTGGTAACGATGT	Release 18	5	miR-141/200a	0	0	0	0	1	0	1	0	-0.02	NULL	release 6.2	NA	release 4.5
222171	PRR15	3HSAR052320	CR835903	NM_175887	576	release 10	hsa-miR-205-5p	hsa-mir-205	MIMAT0000266	TCCTTCATTCCACCGGAGTCTG	Release 18	1	miR-205/205ab	0	0	0	0	1	0	1	0	-0.031	NULL	release 6.2	NA	release 4.5
222194	RSBN1L	3HSAR037015	CR654532	NM_198467	635	release 10	hsa-miR-200b-3p	hsa-mir-200b	MIMAT0000318	TAATACTGCCTGGTAATGATGA	Release 18	1	miR-200bc/429/548a	0	0	0	0	0	0	0	0	0	0	release 6.2	NA	release 4.5
222194	RSBN1L	3HSAR037015	CR654532	NM_198467	635	release 10	hsa-miR-200c-3p	hsa-mir-200c	MIMAT0000617	TAATACTGCCGGGTAATGATGGA	Release 18	1	miR-200bc/429/548a	0	0	0	0	0	0	0	0	0	0	release 6.2	NA	release 4.5
222643	UNC5CL	3HSAR043293	CR714833	NM_173561	1472	release 10	hsa-miR-200b-3p	hsa-mir-200b	MIMAT0000318	TAATACTGCCTGGTAATGATGA	Release 18	1	miR-200bc/429/548a	0	0	0	0	2	0	2	0	-0.04	NULL	release 6.2	NA	release 4.5
222643	UNC5CL	3HSAR043293	CR714833	NM_173561	1472	release 10	hsa-miR-200c-3p	hsa-mir-200c	MIMAT0000617	TAATACTGCCGGGTAATGATGGA	Release 18	1	miR-200bc/429/548a	0	0	0	0	1	0	1	0	-0.042	NULL	release 6.2	NA	release 4.5
222658	KCTD20	3HSAR045836	CR728650	NM_173562	3367	release 10	hsa-miR-215	hsa-mir-215	MIMAT0000272	ATGACCTATGAATTGACAGAC	Release 18	2	miR-192/215	0	0	0	0	0	0	0	0	0	0	release 6.2	NA	release 4.5
222865	TMEM130	3HSAR015967	CR436533	NM_152913	1568	release 10	hsa-miR-141-3p	hsa-mir-141	MIMAT0000432	TAACACTGTCTGGTAAAGATGG	Release 18	1	miR-141/200a	0	0	0	0	1	0	1	0	-0.02	NULL	release 6.2	NA	release 4.5
222865	TMEM130	3HSAR015967	CR436533	NM_152913	1568	release 10	hsa-miR-200a-3p	hsa-mir-200a	MIMAT0000682	TAACACTGTCTGGTAACGATGT	Release 18	1	miR-141/200a	0	0	0	0	1	0	0	1	-0.125	NULL	release 6.2	NA	release 4.5
222962	SLC29A4	3HSAR057767	CR880816	NM_153247	1134	release 10	hsa-miR-215	hsa-mir-215	MIMAT0000272	ATGACCTATGAATTGACAGAC	Release 18	2	miR-192/215	0	0	0	0	0	0	0	0	0	0	release 6.2	NA	release 4.5
222	ALDH3B2	3HSAR046253	CR731388	NM_000695	1053	release 10	hsa-miR-135b-5p	hsa-mir-135b	MIMAT0000758	TATGGCTTTTCATTCCTATGTGA	Release 18	1	miR-135ab/135a-5p	0	0	0	0	0	0	0	0	0	0	release 6.2	NA	release 4.5
222	ALDH3B2	3HSAR046253	CR731388	NM_000695	1053	release 10	hsa-miR-141-3p	hsa-mir-141	MIMAT0000432	TAACACTGTCTGGTAAAGATGG	Release 18	1	miR-141/200a	0	0	0	0	0	0	0	0	0	0	release 6.2	NA	release 4.5
222	ALDH3B2	3HSAR046253	CR731388	NM_000695	1053	release 10	hsa-miR-200a-3p	hsa-mir-200a	MIMAT0000682	TAACACTGTCTGGTAACGATGT	Release 18	1	miR-141/200a	0	0	0	0	0	0	0	0	0	0	release 6.2	NA	release 4.5
222	ALDH3B2	3HSAR046253	CR731388	NM_000695	1053	release 10	hsa-miR-200b-3p	hsa-mir-200b	MIMAT0000318	TAATACTGCCTGGTAATGATGA	Release 18	1	miR-200bc/429/548a	0	0	0	0	0	0	0	0	0	0	release 6.2	NA	release 4.5
222	ALDH3B2	3HSAR046253	CR731388	NM_000695	1053	release 10	hsa-miR-200c-3p	hsa-mir-200c	MIMAT0000617	TAATACTGCCGGGTAATGATGGA	Release 18	1	miR-200bc/429/548a	0	0	0	0	0	0	0	0	0	0	release 6.2	NA	release 4.5
2247	FGF2	3HSAR041827	CR705956	NM_002006	5839	release 10	hsa-miR-224-5p	hsa-mir-224	MIMAT0000281	CAAGTCACTAGTGGTTCCGTT	Release 18	4	miR-224	0	0	0	0	5	2	1	2	-0.1	NULL	release 6.2	NA	release 4.5
2247	FGF2	3HSAR041827	CR705956	NM_002006	5839	release 10	hsa-miR-452-5p	hsa-mir-452	MIMAT0001635	AACTGTTTGCAGAGGAAACTGA	Release 18	1	miR-452/4676-3p	0	0	0	0	0	0	0	0	0	0	release 6.2	NA	release 4.5
224	ALDH3A2	3HSAR053965	CR841807	NM_001031806	2075	release 10	hsa-miR-141-3p	hsa-mir-141	MIMAT0000432	TAACACTGTCTGGTAAAGATGG	Release 18	1	miR-141/200a	0	0	0	0	0	0	0	0	0	0	release 6.2	NA	release 4.5
224	ALDH3A2	3HSAR053965	CR841807	NM_001031806	2075	release 10	hsa-miR-200a-3p	hsa-mir-200a	MIMAT0000682	TAACACTGTCTGGTAACGATGT	Release 18	1	miR-141/200a	0	0	0	0	0	0	0	0	0	0	release 6.2	NA	release 4.5
225	ABCD2	3HSAR036965	CR654307	NM_005164	2692	release 10	hsa-miR-224-5p	hsa-mir-224	MIMAT0000281	CAAGTCACTAGTGGTTCCGTT	Release 18	2	miR-224	0	0	0	0	0	0	0	0	0	0	release 6.2	NA	release 4.5
2263	FGFR2	3HSAR031190	CR478449	NM_022970	1527	release 10	hsa-miR-181c-5p	hsa-mir-181c	MIMAT0000258	AACATTCAACCTGTCGGTGAGT	Release 18	1	miR-181abcd/4262	0	0	0	0	0	0	0	0	0	0	release 6.2	NA	release 4.5
2263	FGFR2	3HSAR031190	CR478449	NM_022970	1527	release 10	hsa-miR-200b-3p	hsa-mir-200b	MIMAT0000318	TAATACTGCCTGGTAATGATGA	Release 18	2	miR-200bc/429/548a	0	0	0	0	0	0	0	0	0	0	release 6.2	NA	release 4.5
2263	FGFR2	3HSAR031190	CR478449	NM_022970	1527	release 10	hsa-miR-200c-3p	hsa-mir-200c	MIMAT0000617	TAATACTGCCGGGTAATGATGGA	Release 18	2	miR-200bc/429/548a	0	0	0	0	0	0	0	0	0	0	release 6.2	NA	release 4.5
2263	FGFR2	3HSAR031190	CR478449	NM_022970	1527	release 10	hsa-miR-22-3p	hsa-mir-22	MIMAT0000077	AAGCTGCCAGTTGAAGAACTGT	Release 18	1	miR-22/22-3p	0	0	0	0	0	0	0	0	0	0	release 6.2	NA	release 4.5
22822	PHLDA1	3HSAR052400	CR836179	NM_007350	4672	release 10	hsa-miR-141-3p	hsa-mir-141	MIMAT0000432	TAACACTGTCTGGTAAAGATGG	Release 18	2	miR-141/200a	0	0	0	0	0	0	0	0	0	0	release 6.2	NA	release 4.5
22822	PHLDA1	3HSAR052400	CR836179	NM_007350	4672	release 10	hsa-miR-200a-3p	hsa-mir-200a	MIMAT0000682	TAACACTGTCTGGTAACGATGT	Release 18	2	miR-141/200a	0	0	0	0	0	0	0	0	0	0	release 6.2	NA	release 4.5
22822	PHLDA1	3HSAR052400	CR836179	NM_007350	4672	release 10	hsa-miR-22-3p	hsa-mir-22	MIMAT0000077	AAGCTGCCAGTTGAAGAACTGT	Release 18	2	miR-22/22-3p	0	0	0	0	0	0	0	0	0	0	release 6.2	NA	release 4.5
22822	PHLDA1	3HSAR052400	CR836179	NM_007350	4672	release 10	hsa-miR-31-5p	hsa-mir-31	MIMAT0000089	AGGCAAGATGCTGGCATAGCT	Release 18	1	miR-31	0	0	0	0	0	0	0	0	0	0	release 6.2	NA	release 4.5
22834	ZNF652	3HSAR023801	CR456977	NM_014897	9207	release 10	hsa-miR-141-3p	hsa-mir-141	MIMAT0000432	TAACACTGTCTGGTAAAGATGG	Release 18	3	miR-141/200a	0	0	0	0	0	0	0	0	0	0	release 6.2	NA	release 4.5
22834	ZNF652	3HSAR023801	CR456977	NM_014897	9207	release 10	hsa-miR-200a-3p	hsa-mir-200a	MIMAT0000682	TAACACTGTCTGGTAACGATGT	Release 18	3	miR-141/200a	0	0	0	0	0	0	0	0	0	0	release 6.2	NA	release 4.5
22834	ZNF652	3HSAR023801	CR456977	NM_014897	9207	release 10	hsa-miR-200b-3p	hsa-mir-200b	MIMAT0000318	TAATACTGCCTGGTAATGATGA	Release 18	4	miR-200bc/429/548a	3	1	1	1	7	0	2	5	-0.202	NULL	release 6.2	NA	release 4.5
22834	ZNF652	3HSAR023801	CR456977	NM_014897	9207	release 10	hsa-miR-200c-3p	hsa-mir-200c	MIMAT0000617	TAATACTGCCGGGTAATGATGGA	Release 18	4	miR-200bc/429/548a	4	0	2	2	7	2	2	3	-0.276	NULL	release 6.2	NA	release 4.5
22834	ZNF652	3HSAR023801	CR456977	NM_014897	9207	release 10	hsa-miR-205-5p	hsa-mir-205	MIMAT0000266	TCCTTCATTCCACCGGAGTCTG	Release 18	4	miR-205/205ab	0	0	0	0	3	0	0	3	-0.03	NULL	release 6.2	NA	release 4.5
22836	RHOBTB3	3HSAR034817	CR644376	NM_014899	3193	release 10	hsa-miR-141-3p	hsa-mir-141	MIMAT0000432	TAACACTGTCTGGTAAAGATGG	Release 18	3	miR-141/200a	0	0	0	0	1	0	0	1	-0.01	NULL	release 6.2	NA	release 4.5
22836	RHOBTB3	3HSAR034817	CR644376	NM_014899	3193	release 10	hsa-miR-200a-3p	hsa-mir-200a	MIMAT0000682	TAACACTGTCTGGTAACGATGT	Release 18	3	miR-141/200a	0	0	0	0	1	0	0	1	-0.01	NULL	release 6.2	NA	release 4.5
22836	RHOBTB3	3HSAR034817	CR644376	NM_014899	3193	release 10	hsa-miR-215	hsa-mir-215	MIMAT0000272	ATGACCTATGAATTGACAGAC	Release 18	2	miR-192/215	1	0	1	0	1	0	1	0	-0.187	NULL	release 6.2	MIRT024323	release 4.5
22836	RHOBTB3	3HSAR034817	CR644376	NM_014899	3193	release 10	hsa-miR-224-5p	hsa-mir-224	MIMAT0000281	CAAGTCACTAGTGGTTCCGTT	Release 18	3	miR-224	0	0	0	0	0	0	0	0	0	0	release 6.2	NA	release 4.5
22836	RHOBTB3	3HSAR034817	CR644376	NM_014899	3193	release 10	hsa-miR-452-5p	hsa-mir-452	MIMAT0001635	AACTGTTTGCAGAGGAAACTGA	Release 18	2	miR-452/4676-3p	0	0	0	0	0	0	0	0	0	0	release 6.2	NA	release 4.5
22837	COBLL1	3HSAR060053	CR889514	NM_014900	1200	release 10	hsa-miR-224-5p	hsa-mir-224	MIMAT0000281	CAAGTCACTAGTGGTTCCGTT	Release 18	1	miR-224	0	0	0	0	1	1	0	0	-0.201	NULL	release 6.2	NA	release 4.5
22838	RNF44	3HSAR056194	CR875662	NM_014901	2329	release 10	hsa-miR-135b-5p	hsa-mir-135b	MIMAT0000758	TATGGCTTTTCATTCCTATGTGA	Release 18	1	miR-135ab/135a-5p	0	0	0	0	0	0	0	0	0	0	release 6.2	NA	release 4.5
22838	RNF44	3HSAR056194	CR875662	NM_014901	2329	release 10	hsa-miR-141-3p	hsa-mir-141	MIMAT0000432	TAACACTGTCTGGTAAAGATGG	Release 18	1	miR-141/200a	0	0	0	0	0	0	0	0	0	0	release 6.2	NA	release 4.5
22838	RNF44	3HSAR056194	CR875662	NM_014901	2329	release 10	hsa-miR-200a-3p	hsa-mir-200a	MIMAT0000682	TAACACTGTCTGGTAACGATGT	Release 18	1	miR-141/200a	0	0	0	0	0	0	0	0	0	0	release 6.2	NA	release 4.5
22856	CHSY1	3HSAR062667	CR917099	NM_014918	1665	release 10	hsa-miR-141-3p	hsa-mir-141	MIMAT0000432	TAACACTGTCTGGTAAAGATGG	Release 18	2	miR-141/200a	1	0	0	1	0	0	0	0	-0.06	0.836	release 6.2	NA	release 4.5
22856	CHSY1	3HSAR062667	CR917099	NM_014918	1665	release 10	hsa-miR-200a-3p	hsa-mir-200a	MIMAT0000682	TAACACTGTCTGGTAACGATGT	Release 18	2	miR-141/200a	0	0	0	0	3	1	1	1	-0.432	NULL	release 6.2	NA	release 4.5
22856	CHSY1	3HSAR062667	CR917099	NM_014918	1665	release 10	hsa-miR-200c-3p	hsa-mir-200c	MIMAT0000617	TAATACTGCCGGGTAATGATGGA	Release 18	2	miR-200bc/429/548a	1	0	1	0	0	0	0	0	-0.2	NULL	release 6.2	NA	release 4.5
22856	CHSY1	3HSAR062667	CR917099	NM_014918	1665	release 10	hsa-miR-31-5p	hsa-mir-31	MIMAT0000089	AGGCAAGATGCTGGCATAGCT	Release 18	1	miR-31	0	0	0	0	1	0	1	0	-0.051	NULL	release 6.2	NA	release 4.5
22874	PLEKHA6	3HSAR058196	CR882192	NM_014935	3935	release 10	hsa-miR-135b-5p	hsa-mir-135b	MIMAT0000758	TATGGCTTTTCATTCCTATGTGA	Release 18	1	miR-135ab/135a-5p	0	0	0	0	2	0	0	2	-0.084	0	release 6.2	NA	release 4.5
22874	PLEKHA6	3HSAR058196	CR882192	NM_014935	3935	release 10	hsa-miR-200b-3p	hsa-mir-200b	MIMAT0000318	TAATACTGCCTGGTAATGATGA	Release 18	1	miR-200bc/429/548a	0	0	0	0	3	1	0	2	-0.058	NULL	release 6.2	NA	release 4.5
22874	PLEKHA6	3HSAR058196	CR882192	NM_014935	3935	release 10	hsa-miR-200c-3p	hsa-mir-200c	MIMAT0000617	TAATACTGCCGGGTAATGATGGA	Release 18	1	miR-200bc/429/548a	0	0	0	0	3	0	0	3	-0.049	NULL	release 6.2	NA	release 4.5
22874	PLEKHA6	3HSAR058196	CR882192	NM_014935	3935	release 10	hsa-miR-205-5p	hsa-mir-205	MIMAT0000266	TCCTTCATTCCACCGGAGTCTG	Release 18	2	miR-205/205ab	0	0	0	0	1	0	1	0	-0.039	NULL	release 6.2	NA	release 4.5
22883	CLSTN1	3HSAR042637	CR711393	NM_014944	1487	release 10	hsa-miR-135b-5p	hsa-mir-135b	MIMAT0000758	TATGGCTTTTCATTCCTATGTGA	Release 18	1	miR-135ab/135a-5p	0	0	0	0	0	0	0	0	0	0	release 6.2	NA	release 4.5
22883	CLSTN1	3HSAR042637	CR711393	NM_014944	1487	release 10	hsa-miR-31-5p	hsa-mir-31	MIMAT0000089	AGGCAAGATGCTGGCATAGCT	Release 18	1	miR-31	0	0	0	0	0	0	0	0	0	0	release 6.2	NA	release 4.5
22885	ABLIM3	3HSAR036189	CR650695	NM_014945	2032	release 10	hsa-miR-22-3p	hsa-mir-22	MIMAT0000077	AAGCTGCCAGTTGAAGAACTGT	Release 18	2	miR-22/22-3p	0	0	0	0	0	0	0	0	0	0	release 6.2	NA	release 4.5
2288	FKBP4	3HSAR059244	CR886462	NM_002014	2165	release 10	hsa-miR-141-3p	hsa-mir-141	MIMAT0000432	TAACACTGTCTGGTAAAGATGG	Release 18	1	miR-141/200a	0	0	0	0	1	0	1	0	-0.136	NULL	release 6.2	NA	release 4.5
2288	FKBP4	3HSAR059244	CR886462	NM_002014	2165	release 10	hsa-miR-200a-3p	hsa-mir-200a	MIMAT0000682	TAACACTGTCTGGTAACGATGT	Release 18	1	miR-141/200a	0	0	0	0	2	0	1	1	-0.14	NULL	release 6.2	NA	release 4.5
2288	FKBP4	3HSAR059244	CR886462	NM_002014	2165	release 10	hsa-miR-205-5p	hsa-mir-205	MIMAT0000266	TCCTTCATTCCACCGGAGTCTG	Release 18	1	miR-205/205ab	0	0	0	0	1	0	0	1	-0.148	NULL	release 6.2	NA	release 4.5
22891	ZNF365	3HSAR052874	CR837895	NM_014951	2669	release 10	hsa-miR-141-3p	hsa-mir-141	MIMAT0000432	TAACACTGTCTGGTAAAGATGG	Release 18	1	miR-141/200a	0	0	0	0	1	0	0	1	-0.04	0.311	release 6.2	NA	release 4.5
22891	ZNF365	3HSAR052874	CR837895	NM_014951	2669	release 10	hsa-miR-200a-3p	hsa-mir-200a	MIMAT0000682	TAACACTGTCTGGTAACGATGT	Release 18	1	miR-141/200a	0	0	0	0	1	0	1	0	-0.161	NULL	release 6.2	NA	release 4.5
22891	ZNF365	3HSAR052874	CR837895	NM_014951	2669	release 10	hsa-miR-200b-3p	hsa-mir-200b	MIMAT0000318	TAATACTGCCTGGTAATGATGA	Release 18	3	miR-200bc/429/548a	0	0	0	0	1	1	0	0	-0.429	NULL	release 6.2	NA	release 4.5
22891	ZNF365	3HSAR052874	CR837895	NM_014951	2669	release 10	hsa-miR-200c-3p	hsa-mir-200c	MIMAT0000617	TAATACTGCCGGGTAATGATGGA	Release 18	3	miR-200bc/429/548a	0	0	0	0	1	0	1	0	-0.229	NULL	release 6.2	NA	release 4.5
22899	ARHGEF15	3HSAR054587	CR843634	NM_173728	1523	release 10	hsa-miR-452-5p	hsa-mir-452	MIMAT0001635	AACTGTTTGCAGAGGAAACTGA	Release 18	1	miR-452/4676-3p	0	0	0	0	1	0	1	0	-0.13	NULL	release 6.2	NA	release 4.5
22903	BTBD3	3HSAR043186	CR714331	NM_014962	2929	release 10	hsa-miR-200b-3p	hsa-mir-200b	MIMAT0000318	TAATACTGCCTGGTAATGATGA	Release 18	2	miR-200bc/429/548a	0	0	0	0	0	0	0	0	0	0	release 6.2	NA	release 4.5
22903	BTBD3	3HSAR043186	CR714331	NM_014962	2929	release 10	hsa-miR-200c-3p	hsa-mir-200c	MIMAT0000617	TAATACTGCCGGGTAATGATGGA	Release 18	2	miR-200bc/429/548a	0	0	0	0	0	0	0	0	0	0	release 6.2	NA	release 4.5
22941	SHANK2	3HSAR041671	CR704793	NM_133266	5013	release 10	hsa-miR-135b-5p	hsa-mir-135b	MIMAT0000758	TATGGCTTTTCATTCCTATGTGA	Release 18	1	miR-135ab/135a-5p	1	1	0	0	0	0	0	0	-0.405	NULL	release 6.2	NA	release 4.5
22941	SHANK2	3HSAR041671	CR704793	NM_133266	5013	release 10	hsa-miR-181c-5p	hsa-mir-181c	MIMAT0000258	AACATTCAACCTGTCGGTGAGT	Release 18	2	miR-181abcd/4262	1	0	1	0	1	0	1	0	-0.094	NULL	release 6.2	NA	release 4.5
22941	SHANK2	3HSAR041671	CR704793	NM_133266	5013	release 10	hsa-miR-205-5p	hsa-mir-205	MIMAT0000266	TCCTTCATTCCACCGGAGTCTG	Release 18	2	miR-205/205ab	0	0	0	0	1	0	0	1	-0.01	NULL	release 6.2	NA	release 4.5
22941	SHANK2	3HSAR041671	CR704793	NM_133266	5013	release 10	hsa-miR-22-3p	hsa-mir-22	MIMAT0000077	AAGCTGCCAGTTGAAGAACTGT	Release 18	2	miR-22/22-3p	1	1	0	0	0	0	0	0	-0.03	NULL	release 6.2	NA	release 4.5
22941	SHANK2	3HSAR041671	CR704793	NM_133266	5013	release 10	hsa-miR-375	hsa-mir-375	MIMAT0000728	TTTGTTCGTTCGGCTCGCGTGA	Release 18	2	miR-375	0	0	0	0	0	0	0	0	0	0	release 6.2	NA	release 4.5
22978	NT5C2	3HSAR041680	CR704858	NM_012229	3489	release 10	hsa-miR-224-5p	hsa-mir-224	MIMAT0000281	CAAGTCACTAGTGGTTCCGTT	Release 18	1	miR-224	0	0	0	0	0	0	0	0	0	0	release 6.2	NA	release 4.5
22978	NT5C2	3HSAR041680	CR704858	NM_012229	3489	release 10	hsa-miR-31-5p	hsa-mir-31	MIMAT0000089	AGGCAAGATGCTGGCATAGCT	Release 18	1	miR-31	0	0	0	0	0	0	0	0	0	0	release 6.2	NA	release 4.5
22993	HMGXB3	3HSAR056269	CR875894	NM_014983	951	release 10	hsa-miR-135b-5p	hsa-mir-135b	MIMAT0000758	TATGGCTTTTCATTCCTATGTGA	Release 18	1	miR-135ab/135a-5p	0	0	0	0	0	0	0	0	0	0	release 6.2	NA	release 4.5
2299	FOXI1	3HSAR034559	CR642720	NM_012188	1114	release 10	hsa-miR-141-3p	hsa-mir-141	MIMAT0000432	TAACACTGTCTGGTAAAGATGG	Release 18	1	miR-141/200a	0	0	0	0	0	0	0	0	0	0	release 6.2	NA	release 4.5
2299	FOXI1	3HSAR034559	CR642720	NM_012188	1114	release 10	hsa-miR-200a-3p	hsa-mir-200a	MIMAT0000682	TAACACTGTCTGGTAACGATGT	Release 18	1	miR-141/200a	0	0	0	0	0	0	0	0	0	0	release 6.2	NA	release 4.5
23005	MAPKBP1	3HSAR036032	CR650034	NM_014994	2419	release 10	hsa-miR-141-3p	hsa-mir-141	MIMAT0000432	TAACACTGTCTGGTAAAGATGG	Release 18	2	miR-141/200a	0	0	0	0	1	0	1	0	-0.02	0.202	release 6.2	NA	release 4.5
23005	MAPKBP1	3HSAR036032	CR650034	NM_014994	2419	release 10	hsa-miR-200a-3p	hsa-mir-200a	MIMAT0000682	TAACACTGTCTGGTAACGATGT	Release 18	2	miR-141/200a	0	0	0	0	2	0	2	0	-0.141	NULL	release 6.2	NA	release 4.5
23007	PLCH1	3HSAR054354	CR842820	NM_001130961	3187	release 10	hsa-miR-181c-5p	hsa-mir-181c	MIMAT0000258	AACATTCAACCTGTCGGTGAGT	Release 18	1	miR-181abcd/4262	0	0	0	0	0	0	0	0	0	0	release 6.2	NA	release 4.5
23007	PLCH1	3HSAR054354	CR842820	NM_001130961	3187	release 10	hsa-miR-200b-3p	hsa-mir-200b	MIMAT0000318	TAATACTGCCTGGTAATGATGA	Release 18	1	miR-200bc/429/548a	0	0	0	0	0	0	0	0	0	0	release 6.2	NA	release 4.5
23007	PLCH1	3HSAR054354	CR842820	NM_001130961	3187	release 10	hsa-miR-200c-3p	hsa-mir-200c	MIMAT0000617	TAATACTGCCGGGTAATGATGGA	Release 18	1	miR-200bc/429/548a	0	0	0	0	0	0	0	0	0	0	release 6.2	NA	release 4.5
23007	PLCH1	3HSAR054354	CR842820	NM_001130961	3187	release 10	hsa-miR-205-5p	hsa-mir-205	MIMAT0000266	TCCTTCATTCCACCGGAGTCTG	Release 18	1	miR-205/205ab	0	0	0	0	0	0	0	0	0	0	release 6.2	NA	release 4.5
23007	PLCH1	3HSAR054354	CR842820	NM_001130961	3187	release 10	hsa-miR-22-3p	hsa-mir-22	MIMAT0000077	AAGCTGCCAGTTGAAGAACTGT	Release 18	2	miR-22/22-3p	0	0	0	0	0	0	0	0	0	0	release 6.2	NA	release 4.5
23007	PLCH1	3HSAR054354	CR842820	NM_001130961	3187	release 10	hsa-miR-31-5p	hsa-mir-31	MIMAT0000089	AGGCAAGATGCTGGCATAGCT	Release 18	2	miR-31	0	0	0	0	0	0	0	0	0	0	release 6.2	NA	release 4.5
23007	PLCH1	3HSAR054354	CR842820	NM_001130961	3187	release 10	hsa-miR-375	hsa-mir-375	MIMAT0000728	TTTGTTCGTTCGGCTCGCGTGA	Release 18	1	miR-375	0	0	0	0	0	0	0	0	0	0	release 6.2	NA	release 4.5
23014	FBXO21	3HSAR002982	CR398144	NM_033624	2307	release 10	hsa-miR-205-5p	hsa-mir-205	MIMAT0000266	TCCTTCATTCCACCGGAGTCTG	Release 18	1	miR-205/205ab	0	0	0	0	0	0	0	0	0	0	release 6.2	NA	release 4.5
23015	GOLGA8A	3HSAR063207	CR918382	NM_181077	2343	release 10	hsa-miR-181c-5p	hsa-mir-181c	MIMAT0000258	AACATTCAACCTGTCGGTGAGT	Release 18	3	miR-181abcd/4262	0	0	0	0	0	0	0	0	0	0	release 6.2	NA	release 4.5
23026	MYO16	3HSAR052515	CR836584	NM_015011	1171	release 10	hsa-miR-452-5p	hsa-mir-452	MIMAT0001635	AACTGTTTGCAGAGGAAACTGA	Release 18	1	miR-452/4676-3p	0	0	0	0	0	0	0	0	0	0	release 6.2	NA	release 4.5
23037	PDZD2	3HSAR045278	CR724969	NM_178140	2797	release 10	hsa-miR-224-5p	hsa-mir-224	MIMAT0000281	CAAGTCACTAGTGGTTCCGTT	Release 18	4	miR-224	0	0	0	0	0	0	0	0	0	0	release 6.2	NA	release 4.5
23037	PDZD2	3HSAR045278	CR724969	NM_178140	2797	release 10	hsa-miR-452-5p	hsa-mir-452	MIMAT0001635	AACTGTTTGCAGAGGAAACTGA	Release 18	1	miR-452/4676-3p	0	0	0	0	0	0	0	0	0	0	release 6.2	NA	release 4.5
23043	TNIK	3HSAR041332	CR702354	NM_015028	1378	release 10	hsa-miR-205-5p	hsa-mir-205	MIMAT0000266	TCCTTCATTCCACCGGAGTCTG	Release 18	1	miR-205/205ab	0	0	0	0	0	0	0	0	0	0	release 6.2	NA	release 4.5
23057	NMNAT2	3HSAR016680	CR438599	NM_015039	4397	release 10	hsa-miR-215	hsa-mir-215	MIMAT0000272	ATGACCTATGAATTGACAGAC	Release 18	3	miR-192/215	0	0	0	0	1	0	0	1	-0.051	NULL	release 6.2	NA	release 4.5
23057	NMNAT2	3HSAR016680	CR438599	NM_015039	4397	release 10	hsa-miR-452-5p	hsa-mir-452	MIMAT0001635	AACTGTTTGCAGAGGAAACTGA	Release 18	2	miR-452/4676-3p	0	0	0	0	1	0	1	0	-0.134	NULL	release 6.2	NA	release 4.5
23062	GGA2	3HSAR056748	CR877467	NM_015044	4048	release 10	hsa-miR-141-3p	hsa-mir-141	MIMAT0000432	TAACACTGTCTGGTAAAGATGG	Release 18	3	miR-141/200a	0	0	0	0	0	0	0	0	0	0	release 6.2	NA	release 4.5
23062	GGA2	3HSAR056748	CR877467	NM_015044	4048	release 10	hsa-miR-181c-5p	hsa-mir-181c	MIMAT0000258	AACATTCAACCTGTCGGTGAGT	Release 18	1	miR-181abcd/4262	0	0	0	0	0	0	0	0	0	0	release 6.2	NA	release 4.5
23062	GGA2	3HSAR056748	CR877467	NM_015044	4048	release 10	hsa-miR-200a-3p	hsa-mir-200a	MIMAT0000682	TAACACTGTCTGGTAACGATGT	Release 18	3	miR-141/200a	0	0	0	0	0	0	0	0	0	0	release 6.2	NA	release 4.5
23062	GGA2	3HSAR056748	CR877467	NM_015044	4048	release 10	hsa-miR-452-5p	hsa-mir-452	MIMAT0001635	AACTGTTTGCAGAGGAAACTGA	Release 18	1	miR-452/4676-3p	0	0	0	0	1	0	1	0	-0.026	NULL	release 6.2	NA	release 4.5
23077	MYCBP2	3HSAR061475	CR913660	NM_015057	721	release 10	hsa-miR-652-3p	hsa-mir-652	MIMAT0003322	AATGGCGCCACTAGGGTTGTG	Release 18	1	miR-652	0	0	0	0	0	0	0	0	0	0	release 6.2	NA	release 4.5
23081	KDM4C	3HSAR044254	CR718594	NM_015061	919	release 10	hsa-miR-141-3p	hsa-mir-141	MIMAT0000432	TAACACTGTCTGGTAAAGATGG	Release 18	1	miR-141/200a	0	0	0	0	0	0	0	0	0	0	release 6.2	NA	release 4.5
23081	KDM4C	3HSAR044254	CR718594	NM_015061	919	release 10	hsa-miR-200a-3p	hsa-mir-200a	MIMAT0000682	TAACACTGTCTGGTAACGATGT	Release 18	1	miR-141/200a	0	0	0	0	0	0	0	0	0	0	release 6.2	NA	release 4.5
23081	KDM4C	3HSAR044254	CR718594	NM_015061	919	release 10	hsa-miR-205-5p	hsa-mir-205	MIMAT0000266	TCCTTCATTCCACCGGAGTCTG	Release 18	1	miR-205/205ab	0	0	0	0	0	0	0	0	0	0	release 6.2	NA	release 4.5
23081	KDM4C	3HSAR044254	CR718594	NM_015061	919	release 10	hsa-miR-22-3p	hsa-mir-22	MIMAT0000077	AAGCTGCCAGTTGAAGAACTGT	Release 18	1	miR-22/22-3p	0	0	0	0	0	0	0	0	0	0	release 6.2	NA	release 4.5
23086	EXPH5	3HSAR034834	CR644480	NM_001144765	4106	release 10	hsa-miR-141-3p	hsa-mir-141	MIMAT0000432	TAACACTGTCTGGTAAAGATGG	Release 18	1	miR-141/200a	NA	NA	NA	NA	NA	NA	NA	NA	NA	NA	release 6.2	NA	release 4.5
23086	EXPH5	3HSAR034834	CR644480	NM_001144765	4106	release 10	hsa-miR-181c-5p	hsa-mir-181c	MIMAT0000258	AACATTCAACCTGTCGGTGAGT	Release 18	1	miR-181abcd/4262	NA	NA	NA	NA	NA	NA	NA	NA	NA	NA	release 6.2	NA	release 4.5
23086	EXPH5	3HSAR034834	CR644480	NM_001144765	4106	release 10	hsa-miR-200a-3p	hsa-mir-200a	MIMAT0000682	TAACACTGTCTGGTAACGATGT	Release 18	1	miR-141/200a	NA	NA	NA	NA	NA	NA	NA	NA	NA	NA	release 6.2	NA	release 4.5
23086	EXPH5	3HSAR034834	CR644480	NM_001144765	4106	release 10	hsa-miR-375	hsa-mir-375	MIMAT0000728	TTTGTTCGTTCGGCTCGCGTGA	Release 18	1	miR-375	NA	NA	NA	NA	NA	NA	NA	NA	NA	NA	release 6.2	NA	release 4.5
23089	PEG10	3HSAR055881	CR848337	NM_001184962	5171	release 10	hsa-miR-135b-5p	hsa-mir-135b	MIMAT0000758	TATGGCTTTTCATTCCTATGTGA	Release 18	1	miR-135ab/135a-5p	0	0	0	0	0	0	0	0	0	0	release 6.2	NA	release 4.5
23089	PEG10	3HSAR055881	CR848337	NM_001184962	5171	release 10	hsa-miR-141-3p	hsa-mir-141	MIMAT0000432	TAACACTGTCTGGTAAAGATGG	Release 18	1	miR-141/200a	0	0	0	0	0	0	0	0	0	0	release 6.2	NA	release 4.5
23089	PEG10	3HSAR055881	CR848337	NM_001184962	5171	release 10	hsa-miR-200a-3p	hsa-mir-200a	MIMAT0000682	TAACACTGTCTGGTAACGATGT	Release 18	1	miR-141/200a	0	0	0	0	0	0	0	0	0	0	release 6.2	NA	release 4.5
23089	PEG10	3HSAR055881	CR848337	NM_001184962	5171	release 10	hsa-miR-200b-3p	hsa-mir-200b	MIMAT0000318	TAATACTGCCTGGTAATGATGA	Release 18	2	miR-200bc/429/548a	0	0	0	0	0	0	0	0	0	0	release 6.2	NA	release 4.5
23089	PEG10	3HSAR055881	CR848337	NM_001184962	5171	release 10	hsa-miR-200c-3p	hsa-mir-200c	MIMAT0000617	TAATACTGCCGGGTAATGATGGA	Release 18	2	miR-200bc/429/548a	0	0	0	0	0	0	0	0	0	0	release 6.2	NA	release 4.5
23089	PEG10	3HSAR055881	CR848337	NM_001184962	5171	release 10	hsa-miR-205-5p	hsa-mir-205	MIMAT0000266	TCCTTCATTCCACCGGAGTCTG	Release 18	1	miR-205/205ab	0	0	0	0	0	0	0	0	0	0	release 6.2	NA	release 4.5
23089	PEG10	3HSAR055881	CR848337	NM_001184962	5171	release 10	hsa-miR-375	hsa-mir-375	MIMAT0000728	TTTGTTCGTTCGGCTCGCGTGA	Release 18	1	miR-375	0	0	0	0	0	0	0	0	0	0	release 6.2	NA	release 4.5
23090	ZNF423	3HSAR033141	CR484113	NM_015069	665	release 10	hsa-miR-22-3p	hsa-mir-22	MIMAT0000077	AAGCTGCCAGTTGAAGAACTGT	Release 18	1	miR-22/22-3p	0	0	0	0	0	0	0	0	0	0	release 6.2	NA	release 4.5
23093	TTLL5	3HSAR042094	CR707937	NM_015072	636	release 10	hsa-miR-200b-3p	hsa-mir-200b	MIMAT0000318	TAATACTGCCTGGTAATGATGA	Release 18	1	miR-200bc/429/548a	0	0	0	0	0	0	0	0	0	0	release 6.2	NA	release 4.5
23093	TTLL5	3HSAR042094	CR707937	NM_015072	636	release 10	hsa-miR-200c-3p	hsa-mir-200c	MIMAT0000617	TAATACTGCCGGGTAATGATGGA	Release 18	1	miR-200bc/429/548a	0	0	0	0	0	0	0	0	0	0	release 6.2	NA	release 4.5
23094	SIPA1L3	3HSAR058033	CR881571	NM_015073	2129	release 10	hsa-miR-375	hsa-mir-375	MIMAT0000728	TTTGTTCGTTCGGCTCGCGTGA	Release 18	1	miR-375	0	0	0	0	0	0	0	0	0	0	release 6.2	MIRT019987	release 4.5
23099	ZBTB43	3HSAR035896	CR649263	NM_001135776	4297	release 10	hsa-miR-31-5p	hsa-mir-31	MIMAT0000089	AGGCAAGATGCTGGCATAGCT	Release 18	1	miR-31	0	0	0	0	0	0	0	0	0	0	release 6.2	NA	release 4.5
23102	TBC1D2B	3HSAR044951	CR722666	NM_015079	3270	release 10	hsa-miR-452-5p	hsa-mir-452	MIMAT0001635	AACTGTTTGCAGAGGAAACTGA	Release 18	1	miR-452/4676-3p	0	0	0	0	0	0	0	0	0	0	release 6.2	NA	release 4.5
23105	FSTL4	3HSAR058379	CR882953	NM_015082	2635	release 10	hsa-miR-375	hsa-mir-375	MIMAT0000728	TTTGTTCGTTCGGCTCGCGTGA	Release 18	2	miR-375	0	0	0	0	0	0	0	0	0	0	release 6.2	NA	release 4.5
23108	RAP1GAP2	3HSAR042485	CR710497	NM_001100398	4380	release 10	hsa-miR-135b-5p	hsa-mir-135b	MIMAT0000758	TATGGCTTTTCATTCCTATGTGA	Release 18	1	miR-135ab/135a-5p	0	0	0	0	0	0	0	0	0	0	release 6.2	NA	release 4.5
23108	RAP1GAP2	3HSAR042485	CR710497	NM_001100398	4380	release 10	hsa-miR-205-5p	hsa-mir-205	MIMAT0000266	TCCTTCATTCCACCGGAGTCTG	Release 18	1	miR-205/205ab	0	0	0	0	0	0	0	0	0	0	release 6.2	NA	release 4.5
23108	RAP1GAP2	3HSAR042485	CR710497	NM_001100398	4380	release 10	hsa-miR-375	hsa-mir-375	MIMAT0000728	TTTGTTCGTTCGGCTCGCGTGA	Release 18	1	miR-375	0	0	0	0	0	0	0	0	0	0	release 6.2	NA	release 4.5
23108	RAP1GAP2	3HSAR042485	CR710497	NM_001100398	4380	release 10	hsa-miR-378a-5p	hsa-mir-378	MIMAT0000731	CTCCTGACTCCAGGTCCTGTGT	Release 18	1	NA	NA	NA	NA	NA	NA	NA	NA	NA	NA	NA	release 6.2	NA	release 4.5
23114	NFASC	3HSAR044023	CR717709	NM_001160332	6283	release 10	hsa-miR-141-3p	hsa-mir-141	MIMAT0000432	TAACACTGTCTGGTAAAGATGG	Release 18	4	miR-141/200a	0	0	0	0	0	0	0	0	0	0	release 6.2	NA	release 4.5
23114	NFASC	3HSAR044023	CR717709	NM_001160332	6283	release 10	hsa-miR-200a-3p	hsa-mir-200a	MIMAT0000682	TAACACTGTCTGGTAACGATGT	Release 18	4	miR-141/200a	0	0	0	0	0	0	0	0	0	0	release 6.2	NA	release 4.5
23114	NFASC	3HSAR044023	CR717709	NM_001160332	6283	release 10	hsa-miR-200b-3p	hsa-mir-200b	MIMAT0000318	TAATACTGCCTGGTAATGATGA	Release 18	2	miR-200bc/429/548a	0	0	0	0	0	0	0	0	0	0	release 6.2	NA	release 4.5
23114	NFASC	3HSAR044023	CR717709	NM_001160332	6283	release 10	hsa-miR-200c-3p	hsa-mir-200c	MIMAT0000617	TAATACTGCCGGGTAATGATGGA	Release 18	2	miR-200bc/429/548a	0	0	0	0	0	0	0	0	0	0	release 6.2	NA	release 4.5
23114	NFASC	3HSAR044023	CR717709	NM_001160332	6283	release 10	hsa-miR-205-5p	hsa-mir-205	MIMAT0000266	TCCTTCATTCCACCGGAGTCTG	Release 18	6	miR-205/205ab	0	0	0	0	0	0	0	0	0	0	release 6.2	NA	release 4.5
23114	NFASC	3HSAR044023	CR717709	NM_001160332	6283	release 10	hsa-miR-31-5p	hsa-mir-31	MIMAT0000089	AGGCAAGATGCTGGCATAGCT	Release 18	4	miR-31	0	0	0	0	0	0	0	0	0	0	release 6.2	NA	release 4.5
23126	POGZ	3HSAR054821	CR844447	NM_015100	2078	release 10	hsa-miR-141-3p	hsa-mir-141	MIMAT0000432	TAACACTGTCTGGTAAAGATGG	Release 18	1	miR-141/200a	0	0	0	0	1	0	0	1	-0.103	NULL	release 6.2	NA	release 4.5
23126	POGZ	3HSAR054821	CR844447	NM_015100	2078	release 10	hsa-miR-200a-3p	hsa-mir-200a	MIMAT0000682	TAACACTGTCTGGTAACGATGT	Release 18	1	miR-141/200a	0	0	0	0	1	0	0	1	-0.01	NULL	release 6.2	NA	release 4.5
23137	SMC5	3HSAR058214	CR882267	NM_015110	2542	release 10	hsa-miR-141-3p	hsa-mir-141	MIMAT0000432	TAACACTGTCTGGTAAAGATGG	Release 18	1	miR-141/200a	0	0	0	0	0	0	0	0	0	0	release 6.2	NA	release 4.5
23137	SMC5	3HSAR058214	CR882267	NM_015110	2542	release 10	hsa-miR-200a-3p	hsa-mir-200a	MIMAT0000682	TAACACTGTCTGGTAACGATGT	Release 18	1	miR-141/200a	0	0	0	0	0	0	0	0	0	0	release 6.2	NA	release 4.5
23137	SMC5	3HSAR058214	CR882267	NM_015110	2542	release 10	hsa-miR-22-3p	hsa-mir-22	MIMAT0000077	AAGCTGCCAGTTGAAGAACTGT	Release 18	1	miR-22/22-3p	0	0	0	0	1	0	0	1	-0.031	NULL	release 6.2	NA	release 4.5
23158	TBC1D9	3HSAR060151	CR889894	NM_015130	1413	release 10	hsa-miR-375	hsa-mir-375	MIMAT0000728	TTTGTTCGTTCGGCTCGCGTGA	Release 18	1	miR-375	0	0	0	0	0	0	0	0	0	0	release 6.2	NA	release 4.5
23173	METAP1	3HSAR055761	CR847594	NM_015143	1492	release 10	hsa-miR-22-3p	hsa-mir-22	MIMAT0000077	AAGCTGCCAGTTGAAGAACTGT	Release 18	1	miR-22/22-3p	0	0	0	0	0	0	0	0	0	0	release 6.2	NA	release 4.5
23180	RFTN1	3HSAR044999	CR722981	NM_015150	983	release 10	hsa-miR-141-3p	hsa-mir-141	MIMAT0000432	TAACACTGTCTGGTAAAGATGG	Release 18	2	miR-141/200a	0	0	0	0	1	1	0	0	-0.24	NULL	release 6.2	NA	release 4.5
23180	RFTN1	3HSAR044999	CR722981	NM_015150	983	release 10	hsa-miR-181c-5p	hsa-mir-181c	MIMAT0000258	AACATTCAACCTGTCGGTGAGT	Release 18	1	miR-181abcd/4262	0	0	0	0	1	0	1	0	-0.056	NULL	release 6.2	NA	release 4.5
23180	RFTN1	3HSAR044999	CR722981	NM_015150	983	release 10	hsa-miR-200a-3p	hsa-mir-200a	MIMAT0000682	TAACACTGTCTGGTAACGATGT	Release 18	2	miR-141/200a	0	0	0	0	1	0	0	1	-0.099	NULL	release 6.2	NA	release 4.5
23180	RFTN1	3HSAR044999	CR722981	NM_015150	983	release 10	hsa-miR-215	hsa-mir-215	MIMAT0000272	ATGACCTATGAATTGACAGAC	Release 18	1	miR-192/215	0	0	0	0	2	0	2	0	-0.21	NULL	release 6.2	NA	release 4.5
23180	RFTN1	3HSAR044999	CR722981	NM_015150	983	release 10	hsa-miR-22-3p	hsa-mir-22	MIMAT0000077	AAGCTGCCAGTTGAAGAACTGT	Release 18	1	miR-22/22-3p	0	0	0	0	0	0	0	0	0	0	release 6.2	NA	release 4.5
23189	KANK1	3HSAR057871	CR881160	NM_153186	868	release 10	hsa-miR-224-5p	hsa-mir-224	MIMAT0000281	CAAGTCACTAGTGGTTCCGTT	Release 18	2	miR-224	0	0	0	0	0	0	0	0	0	0	release 6.2	NA	release 4.5
23211	ZC3H4	3HSAR038200	CR659822	NM_015168	2169	release 10	hsa-miR-141-3p	hsa-mir-141	MIMAT0000432	TAACACTGTCTGGTAAAGATGG	Release 18	3	miR-141/200a	0	0	0	0	0	0	0	0	0	0	release 6.2	NA	release 4.5
2321	FLT1	3HSAR040568	CR696890	NM_001159920	4150	release 10	hsa-miR-452-5p	hsa-mir-452	MIMAT0001635	AACTGTTTGCAGAGGAAACTGA	Release 18	1	miR-452/4676-3p	0	0	0	0	1	0	0	1	-0.058	NULL	release 6.2	NA	release 4.5
23225	NUP210	3HSAR045973	CR729549	NM_024923	1444	release 10	hsa-miR-375	hsa-mir-375	MIMAT0000728	TTTGTTCGTTCGGCTCGCGTGA	Release 18	1	miR-375	0	0	0	0	0	0	0	0	0	0	release 6.2	NA	release 4.5
23234	DNAJC9	3HSAR057749	CR880743	NM_015190	576	release 10	hsa-miR-200b-3p	hsa-mir-200b	MIMAT0000318	TAATACTGCCTGGTAATGATGA	Release 18	1	miR-200bc/429/548a	0	0	0	0	0	0	0	0	0	0	release 6.2	NA	release 4.5
23234	DNAJC9	3HSAR057749	CR880743	NM_015190	576	release 10	hsa-miR-200c-3p	hsa-mir-200c	MIMAT0000617	TAATACTGCCGGGTAATGATGGA	Release 18	1	miR-200bc/429/548a	0	0	0	0	0	0	0	0	0	0	release 6.2	NA	release 4.5
23242	COBL	3HSAR042962	CR713193	NM_015198	1339	release 10	hsa-miR-375	hsa-mir-375	MIMAT0000728	TTTGTTCGTTCGGCTCGCGTGA	Release 18	1	miR-375	0	0	0	0	0	0	0	0	0	0	release 6.2	NA	release 4.5
23245	ASTN2	3HSAR045180	CR724308	NM_001184735	2698	release 10	hsa-miR-141-3p	hsa-mir-141	MIMAT0000432	TAACACTGTCTGGTAAAGATGG	Release 18	1	miR-141/200a	0	0	0	0	0	0	0	0	0	0	release 6.2	NA	release 4.5
23245	ASTN2	3HSAR045180	CR724308	NM_001184735	2698	release 10	hsa-miR-200a-3p	hsa-mir-200a	MIMAT0000682	TAACACTGTCTGGTAACGATGT	Release 18	1	miR-141/200a	0	0	0	0	0	0	0	0	0	0	release 6.2	NA	release 4.5
23245	ASTN2	3HSAR045180	CR724308	NM_001184735	2698	release 10	hsa-miR-200b-3p	hsa-mir-200b	MIMAT0000318	TAATACTGCCTGGTAATGATGA	Release 18	3	miR-200bc/429/548a	0	0	0	0	0	0	0	0	0	0	release 6.2	NA	release 4.5
23245	ASTN2	3HSAR045180	CR724308	NM_001184735	2698	release 10	hsa-miR-200c-3p	hsa-mir-200c	MIMAT0000617	TAATACTGCCGGGTAATGATGGA	Release 18	3	miR-200bc/429/548a	0	0	0	0	0	0	0	0	0	0	release 6.2	NA	release 4.5
23245	ASTN2	3HSAR045180	CR724308	NM_001184735	2698	release 10	hsa-miR-31-5p	hsa-mir-31	MIMAT0000089	AGGCAAGATGCTGGCATAGCT	Release 18	1	miR-31	0	0	0	0	0	0	0	0	0	0	release 6.2	NA	release 4.5
23247	KIAA0556	3HSAR013799	CR430248	NM_015202	1742	release 10	hsa-miR-141-3p	hsa-mir-141	MIMAT0000432	TAACACTGTCTGGTAAAGATGG	Release 18	1	miR-141/200a	0	0	0	0	0	0	0	0	0	0	release 6.2	NA	release 4.5
23247	KIAA0556	3HSAR013799	CR430248	NM_015202	1742	release 10	hsa-miR-200a-3p	hsa-mir-200a	MIMAT0000682	TAACACTGTCTGGTAACGATGT	Release 18	1	miR-141/200a	0	0	0	0	0	0	0	0	0	0	release 6.2	NA	release 4.5
23255	KIAA0802	3HSAR015935	CR436437	NM_015210	1189	release 10	hsa-miR-135b-5p	hsa-mir-135b	MIMAT0000758	TATGGCTTTTCATTCCTATGTGA	Release 18	1	miR-135ab/135a-5p	0	0	0	0	0	0	0	0	0	0	release 6.2	NA	release 4.5
23255	KIAA0802	3HSAR015935	CR436437	NM_015210	1189	release 10	hsa-miR-141-3p	hsa-mir-141	MIMAT0000432	TAACACTGTCTGGTAAAGATGG	Release 18	1	miR-141/200a	0	0	0	0	0	0	0	0	0	0	release 6.2	NA	release 4.5
23255	KIAA0802	3HSAR015935	CR436437	NM_015210	1189	release 10	hsa-miR-200a-3p	hsa-mir-200a	MIMAT0000682	TAACACTGTCTGGTAACGATGT	Release 18	1	miR-141/200a	0	0	0	0	0	0	0	0	0	0	release 6.2	NA	release 4.5
23258	DENND5A	3HSAR034207	CR640226	NM_015213	846	release 10	hsa-miR-652-3p	hsa-mir-652	MIMAT0003322	AATGGCGCCACTAGGGTTGTG	Release 18	1	miR-652	0	0	0	0	0	0	0	0	0	0	release 6.2	NA	release 4.5
23270	TSPYL4	3HSAR038058	CR659141	NM_021648	2800	release 10	hsa-miR-141-3p	hsa-mir-141	MIMAT0000432	TAACACTGTCTGGTAAAGATGG	Release 18	2	miR-141/200a	0	0	0	0	0	0	0	0	0	0	release 6.2	NA	release 4.5
23270	TSPYL4	3HSAR038058	CR659141	NM_021648	2800	release 10	hsa-miR-181c-5p	hsa-mir-181c	MIMAT0000258	AACATTCAACCTGTCGGTGAGT	Release 18	2	miR-181abcd/4262	0	0	0	0	0	0	0	0	0	0	release 6.2	NA	release 4.5
23270	TSPYL4	3HSAR038058	CR659141	NM_021648	2800	release 10	hsa-miR-200a-3p	hsa-mir-200a	MIMAT0000682	TAACACTGTCTGGTAACGATGT	Release 18	2	miR-141/200a	0	0	0	0	0	0	0	0	0	0	release 6.2	NA	release 4.5
23270	TSPYL4	3HSAR038058	CR659141	NM_021648	2800	release 10	hsa-miR-205-5p	hsa-mir-205	MIMAT0000266	TCCTTCATTCCACCGGAGTCTG	Release 18	2	miR-205/205ab	0	0	0	0	0	0	0	0	0	0	release 6.2	NA	release 4.5
23270	TSPYL4	3HSAR038058	CR659141	NM_021648	2800	release 10	hsa-miR-31-5p	hsa-mir-31	MIMAT0000089	AGGCAAGATGCTGGCATAGCT	Release 18	2	miR-31	0	0	0	0	0	0	0	0	0	0	release 6.2	NA	release 4.5
23270	TSPYL4	3HSAR038058	CR659141	NM_021648	2800	release 10	hsa-miR-375	hsa-mir-375	MIMAT0000728	TTTGTTCGTTCGGCTCGCGTGA	Release 18	1	miR-375	0	0	0	0	0	0	0	0	0	0	release 6.2	NA	release 4.5
23270	TSPYL4	3HSAR038058	CR659141	NM_021648	2800	release 10	hsa-miR-378a-5p	hsa-mir-378	MIMAT0000731	CTCCTGACTCCAGGTCCTGTGT	Release 18	2	NA	NA	NA	NA	NA	NA	NA	NA	NA	NA	NA	release 6.2	NA	release 4.5
23286	WWC1	3HSAR042325	CR709451	NM_015238	3286	release 10	hsa-miR-135b-5p	hsa-mir-135b	MIMAT0000758	TATGGCTTTTCATTCCTATGTGA	Release 18	2	miR-135ab/135a-5p	1	0	0	1	1	1	0	0	-0.181	NULL	release 6.2	NA	release 4.5
23286	WWC1	3HSAR042325	CR709451	NM_015238	3286	release 10	hsa-miR-141-3p	hsa-mir-141	MIMAT0000432	TAACACTGTCTGGTAAAGATGG	Release 18	1	miR-141/200a	0	0	0	0	1	0	1	0	-0.265	0	release 6.2	NA	release 4.5
23286	WWC1	3HSAR042325	CR709451	NM_015238	3286	release 10	hsa-miR-200a-3p	hsa-mir-200a	MIMAT0000682	TAACACTGTCTGGTAACGATGT	Release 18	1	miR-141/200a	0	0	0	0	1	0	1	0	-0.043	NULL	release 6.2	NA	release 4.5
23286	WWC1	3HSAR042325	CR709451	NM_015238	3286	release 10	hsa-miR-200b-3p	hsa-mir-200b	MIMAT0000318	TAATACTGCCTGGTAATGATGA	Release 18	2	miR-200bc/429/548a	0	0	0	0	2	1	0	1	-0.451	0	release 6.2	NA	release 4.5
23286	WWC1	3HSAR042325	CR709451	NM_015238	3286	release 10	hsa-miR-200c-3p	hsa-mir-200c	MIMAT0000617	TAATACTGCCGGGTAATGATGGA	Release 18	2	miR-200bc/429/548a	0	0	0	0	2	1	0	1	-0.242	NULL	release 6.2	NA	release 4.5
23286	WWC1	3HSAR042325	CR709451	NM_015238	3286	release 10	hsa-miR-205-5p	hsa-mir-205	MIMAT0000266	TCCTTCATTCCACCGGAGTCTG	Release 18	1	miR-205/205ab	0	0	0	0	1	0	0	1	-0.023	NULL	release 6.2	NA	release 4.5
23286	WWC1	3HSAR042325	CR709451	NM_015238	3286	release 10	hsa-miR-375	hsa-mir-375	MIMAT0000728	TTTGTTCGTTCGGCTCGCGTGA	Release 18	1	miR-375	0	0	0	0	1	0	0	1	-0.111	NULL	release 6.2	MIRT019952	release 4.5
23308	ICOSLG	3HSAR052273	CR835729	NM_015259	2196	release 10	hsa-miR-141-3p	hsa-mir-141	MIMAT0000432	TAACACTGTCTGGTAAAGATGG	Release 18	1	miR-141/200a	0	0	0	0	0	0	0	0	0	0	release 6.2	NA	release 4.5
23308	ICOSLG	3HSAR052273	CR835729	NM_015259	2196	release 10	hsa-miR-200a-3p	hsa-mir-200a	MIMAT0000682	TAACACTGTCTGGTAACGATGT	Release 18	1	miR-141/200a	0	0	0	0	0	0	0	0	0	0	release 6.2	NA	release 4.5
23314	SATB2	3HSAR034796	CR644242	NM_001172509	2711	release 10	hsa-miR-452-5p	hsa-mir-452	MIMAT0001635	AACTGTTTGCAGAGGAAACTGA	Release 18	1	miR-452/4676-3p	0	0	0	0	0	0	0	0	0	0	release 6.2	NA	release 4.5
2331	FMOD	3HSAR031636	CR479822	NM_002023	1719	release 10	hsa-miR-215	hsa-mir-215	MIMAT0000272	ATGACCTATGAATTGACAGAC	Release 18	2	miR-192/215	0	0	0	0	0	0	0	0	0	0	release 6.2	NA	release 4.5
23321	TRIM2	3HSAR042299	CR709283	NM_001130067	4356	release 10	hsa-miR-141-3p	hsa-mir-141	MIMAT0000432	TAACACTGTCTGGTAAAGATGG	Release 18	2	miR-141/200a	0	0	0	0	0	0	0	0	0	0	release 6.2	NA	release 4.5
23321	TRIM2	3HSAR042299	CR709283	NM_001130067	4356	release 10	hsa-miR-181c-5p	hsa-mir-181c	MIMAT0000258	AACATTCAACCTGTCGGTGAGT	Release 18	8	miR-181abcd/4262	0	0	0	0	0	0	0	0	0	0	release 6.2	MIRT006877	release 4.5
23321	TRIM2	3HSAR042299	CR709283	NM_001130067	4356	release 10	hsa-miR-200a-3p	hsa-mir-200a	MIMAT0000682	TAACACTGTCTGGTAACGATGT	Release 18	2	miR-141/200a	0	0	0	0	0	0	0	0	0	0	release 6.2	NA	release 4.5
23321	TRIM2	3HSAR042299	CR709283	NM_001130067	4356	release 10	hsa-miR-200b-3p	hsa-mir-200b	MIMAT0000318	TAATACTGCCTGGTAATGATGA	Release 18	4	miR-200bc/429/548a	0	0	0	0	0	0	0	0	0	0	release 6.2	NA	release 4.5
23321	TRIM2	3HSAR042299	CR709283	NM_001130067	4356	release 10	hsa-miR-200c-3p	hsa-mir-200c	MIMAT0000617	TAATACTGCCGGGTAATGATGGA	Release 18	4	miR-200bc/429/548a	0	0	0	0	0	0	0	0	0	0	release 6.2	NA	release 4.5
23321	TRIM2	3HSAR042299	CR709283	NM_001130067	4356	release 10	hsa-miR-205-5p	hsa-mir-205	MIMAT0000266	TCCTTCATTCCACCGGAGTCTG	Release 18	1	miR-205/205ab	0	0	0	0	0	0	0	0	0	0	release 6.2	NA	release 4.5
23321	TRIM2	3HSAR042299	CR709283	NM_001130067	4356	release 10	hsa-miR-22-3p	hsa-mir-22	MIMAT0000077	AAGCTGCCAGTTGAAGAACTGT	Release 18	1	miR-22/22-3p	0	0	0	0	0	0	0	0	0	0	release 6.2	NA	release 4.5
23322	RPGRIP1L	3HSAR052909	CR838033	NM_015272	2170	release 10	hsa-miR-135b-5p	hsa-mir-135b	MIMAT0000758	TATGGCTTTTCATTCCTATGTGA	Release 18	1	miR-135ab/135a-5p	0	0	0	0	0	0	0	0	0	0	release 6.2	NA	release 4.5
23322	RPGRIP1L	3HSAR052909	CR838033	NM_015272	2170	release 10	hsa-miR-141-3p	hsa-mir-141	MIMAT0000432	TAACACTGTCTGGTAAAGATGG	Release 18	1	miR-141/200a	0	0	0	0	0	0	0	0	0	0	release 6.2	NA	release 4.5
23322	RPGRIP1L	3HSAR052909	CR838033	NM_015272	2170	release 10	hsa-miR-181c-5p	hsa-mir-181c	MIMAT0000258	AACATTCAACCTGTCGGTGAGT	Release 18	1	miR-181abcd/4262	0	0	0	0	0	0	0	0	0	0	release 6.2	NA	release 4.5
23322	RPGRIP1L	3HSAR052909	CR838033	NM_015272	2170	release 10	hsa-miR-200a-3p	hsa-mir-200a	MIMAT0000682	TAACACTGTCTGGTAACGATGT	Release 18	1	miR-141/200a	0	0	0	0	0	0	0	0	0	0	release 6.2	NA	release 4.5
23322	RPGRIP1L	3HSAR052909	CR838033	NM_015272	2170	release 10	hsa-miR-200b-3p	hsa-mir-200b	MIMAT0000318	TAATACTGCCTGGTAATGATGA	Release 18	1	miR-200bc/429/548a	0	0	0	0	0	0	0	0	0	0	release 6.2	NA	release 4.5
23322	RPGRIP1L	3HSAR052909	CR838033	NM_015272	2170	release 10	hsa-miR-200c-3p	hsa-mir-200c	MIMAT0000617	TAATACTGCCGGGTAATGATGGA	Release 18	1	miR-200bc/429/548a	0	0	0	0	0	0	0	0	0	0	release 6.2	NA	release 4.5
23322	RPGRIP1L	3HSAR052909	CR838033	NM_015272	2170	release 10	hsa-miR-205-5p	hsa-mir-205	MIMAT0000266	TCCTTCATTCCACCGGAGTCTG	Release 18	1	miR-205/205ab	0	0	0	0	0	0	0	0	0	0	release 6.2	NA	release 4.5
23322	RPGRIP1L	3HSAR052909	CR838033	NM_015272	2170	release 10	hsa-miR-378a-5p	hsa-mir-378	MIMAT0000731	CTCCTGACTCCAGGTCCTGTGT	Release 18	1	NA	NA	NA	NA	NA	NA	NA	NA	NA	NA	NA	release 6.2	NA	release 4.5
23327	NEDD4L	3HSAR039827	CR691644	NM_015277	5271	release 10	hsa-miR-141-3p	hsa-mir-141	MIMAT0000432	TAACACTGTCTGGTAAAGATGG	Release 18	3	miR-141/200a	0	0	0	0	1	0	1	0	-0.02	NULL	release 6.2	NA	release 4.5
23327	NEDD4L	3HSAR039827	CR691644	NM_015277	5271	release 10	hsa-miR-200a-3p	hsa-mir-200a	MIMAT0000682	TAACACTGTCTGGTAACGATGT	Release 18	3	miR-141/200a	0	0	0	0	2	0	1	1	-0.324	NULL	release 6.2	NA	release 4.5
23327	NEDD4L	3HSAR039827	CR691644	NM_015277	5271	release 10	hsa-miR-200b-3p	hsa-mir-200b	MIMAT0000318	TAATACTGCCTGGTAATGATGA	Release 18	3	miR-200bc/429/548a	0	0	0	0	1	0	0	1	-0.094	NULL	release 6.2	NA	release 4.5
23327	NEDD4L	3HSAR039827	CR691644	NM_015277	5271	release 10	hsa-miR-200c-3p	hsa-mir-200c	MIMAT0000617	TAATACTGCCGGGTAATGATGGA	Release 18	3	miR-200bc/429/548a	0	0	0	0	1	0	1	0	-0.02	NULL	release 6.2	NA	release 4.5
23354	HAUS5	3HSAR056568	CR876918	NM_015302	2356	release 10	hsa-miR-22-3p	hsa-mir-22	MIMAT0000077	AAGCTGCCAGTTGAAGAACTGT	Release 18	2	miR-22/22-3p	0	0	0	0	0	0	0	0	0	0	release 6.2	NA	release 4.5
23360	FNBP4	3HSAR035092	CR646064	NM_015308	905	release 10	hsa-miR-22-3p	hsa-mir-22	MIMAT0000077	AAGCTGCCAGTTGAAGAACTGT	Release 18	1	miR-22/22-3p	0	0	0	0	0	0	0	0	0	0	release 6.2	NA	release 4.5
23366	KIAA0895	3HSAR018321	CR443140	NM_015314	2610	release 10	hsa-miR-141-3p	hsa-mir-141	MIMAT0000432	TAACACTGTCTGGTAAAGATGG	Release 18	3	miR-141/200a	0	0	0	0	0	0	0	0	0	0	release 6.2	NA	release 4.5
23366	KIAA0895	3HSAR018321	CR443140	NM_015314	2610	release 10	hsa-miR-200a-3p	hsa-mir-200a	MIMAT0000682	TAACACTGTCTGGTAACGATGT	Release 18	3	miR-141/200a	0	0	0	0	0	0	0	0	0	0	release 6.2	NA	release 4.5
23366	KIAA0895	3HSAR018321	CR443140	NM_015314	2610	release 10	hsa-miR-200b-3p	hsa-mir-200b	MIMAT0000318	TAATACTGCCTGGTAATGATGA	Release 18	2	miR-200bc/429/548a	0	0	0	0	0	0	0	0	0	0	release 6.2	NA	release 4.5
23366	KIAA0895	3HSAR018321	CR443140	NM_015314	2610	release 10	hsa-miR-200c-3p	hsa-mir-200c	MIMAT0000617	TAATACTGCCGGGTAATGATGGA	Release 18	2	miR-200bc/429/548a	0	0	0	0	0	0	0	0	0	0	release 6.2	NA	release 4.5
23368	PPP1R13B	3HSAR059079	CR885833	NM_015316	1403	release 10	hsa-miR-141-3p	hsa-mir-141	MIMAT0000432	TAACACTGTCTGGTAAAGATGG	Release 18	1	miR-141/200a	0	0	0	0	1	0	1	0	-0.263	NULL	release 6.2	NA	release 4.5
23368	PPP1R13B	3HSAR059079	CR885833	NM_015316	1403	release 10	hsa-miR-200a-3p	hsa-mir-200a	MIMAT0000682	TAACACTGTCTGGTAACGATGT	Release 18	1	miR-141/200a	0	0	0	0	1	0	1	0	-0.3	NULL	release 6.2	NA	release 4.5
23368	PPP1R13B	3HSAR059079	CR885833	NM_015316	1403	release 10	hsa-miR-200b-3p	hsa-mir-200b	MIMAT0000318	TAATACTGCCTGGTAATGATGA	Release 18	1	miR-200bc/429/548a	0	0	0	0	1	1	0	0	-0.385	NULL	release 6.2	NA	release 4.5
23368	PPP1R13B	3HSAR059079	CR885833	NM_015316	1403	release 10	hsa-miR-200c-3p	hsa-mir-200c	MIMAT0000617	TAATACTGCCGGGTAATGATGGA	Release 18	1	miR-200bc/429/548a	0	0	0	0	1	0	0	1	-0.141	NULL	release 6.2	NA	release 4.5
23394	ADNP	3HSAR062915	CR917658	NM_181442	1059	release 10	hsa-miR-141-3p	hsa-mir-141	MIMAT0000432	TAACACTGTCTGGTAAAGATGG	Release 18	2	miR-141/200a	0	0	0	0	0	0	0	0	0	0	release 6.2	NA	release 4.5
23394	ADNP	3HSAR062915	CR917658	NM_181442	1059	release 10	hsa-miR-200a-3p	hsa-mir-200a	MIMAT0000682	TAACACTGTCTGGTAACGATGT	Release 18	2	miR-141/200a	0	0	0	0	0	0	0	0	0	0	release 6.2	NA	release 4.5
23394	ADNP	3HSAR062915	CR917658	NM_181442	1059	release 10	hsa-miR-22-3p	hsa-mir-22	MIMAT0000077	AAGCTGCCAGTTGAAGAACTGT	Release 18	1	miR-22/22-3p	0	0	0	0	0	0	0	0	0	0	release 6.2	NA	release 4.5
23404	EXOSC2	3HSAR042061	CR707690	NM_014285	1291	release 10	hsa-miR-22-3p	hsa-mir-22	MIMAT0000077	AAGCTGCCAGTTGAAGAACTGT	Release 18	1	miR-22/22-3p	0	0	0	0	0	0	0	0	0	0	release 6.2	NA	release 4.5
23404	EXOSC2	3HSAR042061	CR707690	NM_014285	1291	release 10	hsa-miR-452-5p	hsa-mir-452	MIMAT0001635	AACTGTTTGCAGAGGAAACTGA	Release 18	1	miR-452/4676-3p	0	0	0	0	1	0	0	1	-0.068	0	release 6.2	NA	release 4.5
23414	ZFPM2	3HSAR045390	CR725765	NM_012082	1001	release 10	hsa-miR-141-3p	hsa-mir-141	MIMAT0000432	TAACACTGTCTGGTAAAGATGG	Release 18	1	miR-141/200a	0	0	0	0	0	0	0	0	0	0	release 6.2	MIRT004621	release 4.5
23414	ZFPM2	3HSAR045390	CR725765	NM_012082	1001	release 10	hsa-miR-200a-3p	hsa-mir-200a	MIMAT0000682	TAACACTGTCTGGTAACGATGT	Release 18	1	miR-141/200a	0	0	0	0	0	0	0	0	0	0	release 6.2	MIRT004622	release 4.5
23423	TMED3	3HSAR035535	CR647898	NM_007364	633	release 10	hsa-miR-135b-5p	hsa-mir-135b	MIMAT0000758	TATGGCTTTTCATTCCTATGTGA	Release 18	1	miR-135ab/135a-5p	0	0	0	0	0	0	0	0	0	0	release 6.2	NA	release 4.5
23423	TMED3	3HSAR035535	CR647898	NM_007364	633	release 10	hsa-miR-205-5p	hsa-mir-205	MIMAT0000266	TCCTTCATTCCACCGGAGTCTG	Release 18	1	miR-205/205ab	0	0	0	0	0	0	0	0	0	0	release 6.2	NA	release 4.5
23426	GRIP1	3HSAR055999	CR848456	NM_021150	1588	release 10	hsa-miR-141-3p	hsa-mir-141	MIMAT0000432	TAACACTGTCTGGTAAAGATGG	Release 18	1	miR-141/200a	0	0	0	0	0	0	0	0	0	0	release 6.2	NA	release 4.5
23426	GRIP1	3HSAR055999	CR848456	NM_021150	1588	release 10	hsa-miR-200a-3p	hsa-mir-200a	MIMAT0000682	TAACACTGTCTGGTAACGATGT	Release 18	1	miR-141/200a	0	0	0	0	0	0	0	0	0	0	release 6.2	NA	release 4.5
23426	GRIP1	3HSAR055999	CR848456	NM_021150	1588	release 10	hsa-miR-200b-3p	hsa-mir-200b	MIMAT0000318	TAATACTGCCTGGTAATGATGA	Release 18	3	miR-200bc/429/548a	0	0	0	0	0	0	0	0	0	0	release 6.2	NA	release 4.5
23426	GRIP1	3HSAR055999	CR848456	NM_021150	1588	release 10	hsa-miR-200c-3p	hsa-mir-200c	MIMAT0000617	TAATACTGCCGGGTAATGATGGA	Release 18	3	miR-200bc/429/548a	0	0	0	0	0	0	0	0	0	0	release 6.2	NA	release 4.5
23433	RHOQ	3HSAR042726	CR712037	NM_012249	3605	release 10	hsa-miR-141-3p	hsa-mir-141	MIMAT0000432	TAACACTGTCTGGTAAAGATGG	Release 18	1	miR-141/200a	0	0	0	0	0	0	0	0	0	0	release 6.2	NA	release 4.5
23433	RHOQ	3HSAR042726	CR712037	NM_012249	3605	release 10	hsa-miR-200a-3p	hsa-mir-200a	MIMAT0000682	TAACACTGTCTGGTAACGATGT	Release 18	1	miR-141/200a	0	0	0	0	0	0	0	0	0	0	release 6.2	NA	release 4.5
23433	RHOQ	3HSAR042726	CR712037	NM_012249	3605	release 10	hsa-miR-22-3p	hsa-mir-22	MIMAT0000077	AAGCTGCCAGTTGAAGAACTGT	Release 18	1	miR-22/22-3p	0	0	0	0	0	0	0	0	0	0	release 6.2	NA	release 4.5
23433	RHOQ	3HSAR042726	CR712037	NM_012249	3605	release 10	hsa-miR-452-5p	hsa-mir-452	MIMAT0001635	AACTGTTTGCAGAGGAAACTGA	Release 18	2	miR-452/4676-3p	0	0	0	0	0	0	0	0	0	0	release 6.2	NA	release 4.5
23450	SF3B3	3HSAR059205	CR886310	NM_012426	5855	release 10	hsa-miR-141-3p	hsa-mir-141	MIMAT0000432	TAACACTGTCTGGTAAAGATGG	Release 18	1	miR-141/200a	0	0	0	0	0	0	0	0	0	0	release 6.2	NA	release 4.5
23452	ANGPTL2	3HSAR054429	CR843053	NM_012098	1590	release 10	hsa-miR-141-3p	hsa-mir-141	MIMAT0000432	TAACACTGTCTGGTAAAGATGG	Release 18	1	miR-141/200a	0	0	0	0	0	0	0	0	0	0	release 6.2	NA	release 4.5
23452	ANGPTL2	3HSAR054429	CR843053	NM_012098	1590	release 10	hsa-miR-200a-3p	hsa-mir-200a	MIMAT0000682	TAACACTGTCTGGTAACGATGT	Release 18	1	miR-141/200a	0	0	0	0	0	0	0	0	0	0	release 6.2	NA	release 4.5
23452	ANGPTL2	3HSAR054429	CR843053	NM_012098	1590	release 10	hsa-miR-22-3p	hsa-mir-22	MIMAT0000077	AAGCTGCCAGTTGAAGAACTGT	Release 18	1	miR-22/22-3p	0	0	0	0	0	0	0	0	0	0	release 6.2	NA	release 4.5
23463	ICMT	3HSAR052869	CR837877	NM_012405	3887	release 10	hsa-miR-141-3p	hsa-mir-141	MIMAT0000432	TAACACTGTCTGGTAAAGATGG	Release 18	1	miR-141/200a	0	0	0	0	1	0	1	0	-0.341	NULL	release 6.2	NA	release 4.5
23463	ICMT	3HSAR052869	CR837877	NM_012405	3887	release 10	hsa-miR-22-3p	hsa-mir-22	MIMAT0000077	AAGCTGCCAGTTGAAGAACTGT	Release 18	2	miR-22/22-3p	0	0	0	0	1	0	1	0	-0.02	NULL	release 6.2	NA	release 4.5
23500	DAAM2	3HSAR036838	CR653768	NM_015345	2828	release 10	hsa-miR-452-5p	hsa-mir-452	MIMAT0001635	AACTGTTTGCAGAGGAAACTGA	Release 18	3	miR-452/4676-3p	0	0	0	0	0	0	0	0	0	0	release 6.2	NA	release 4.5
23508	TTC9	3HSAR035528	CR647870	NM_015351	4205	release 10	hsa-miR-135b-5p	hsa-mir-135b	MIMAT0000758	TATGGCTTTTCATTCCTATGTGA	Release 18	1	miR-135ab/135a-5p	0	0	0	0	3	0	0	3	-0.278	NULL	release 6.2	NA	release 4.5
23508	TTC9	3HSAR035528	CR647870	NM_015351	4205	release 10	hsa-miR-141-3p	hsa-mir-141	MIMAT0000432	TAACACTGTCTGGTAAAGATGG	Release 18	2	miR-141/200a	0	0	0	0	1	0	0	1	-0.226	NULL	release 6.2	NA	release 4.5
23508	TTC9	3HSAR035528	CR647870	NM_015351	4205	release 10	hsa-miR-181c-5p	hsa-mir-181c	MIMAT0000258	AACATTCAACCTGTCGGTGAGT	Release 18	2	miR-181abcd/4262	0	0	0	0	3	1	1	1	-0.581	NULL	release 6.2	NA	release 4.5
23508	TTC9	3HSAR035528	CR647870	NM_015351	4205	release 10	hsa-miR-200a-3p	hsa-mir-200a	MIMAT0000682	TAACACTGTCTGGTAACGATGT	Release 18	2	miR-141/200a	0	0	0	0	1	0	0	1	-0.259	NULL	release 6.2	NA	release 4.5
23508	TTC9	3HSAR035528	CR647870	NM_015351	4205	release 10	hsa-miR-205-5p	hsa-mir-205	MIMAT0000266	TCCTTCATTCCACCGGAGTCTG	Release 18	1	miR-205/205ab	0	0	0	0	2	1	1	0	-0.147	NULL	release 6.2	NA	release 4.5
23508	TTC9	3HSAR035528	CR647870	NM_015351	4205	release 10	hsa-miR-375	hsa-mir-375	MIMAT0000728	TTTGTTCGTTCGGCTCGCGTGA	Release 18	1	miR-375	0	0	0	0	1	0	0	1	-0.051	NULL	release 6.2	NA	release 4.5
23530	NNT	3HSAR041816	CR705886	NM_012343	1162	release 10	hsa-miR-141-3p	hsa-mir-141	MIMAT0000432	TAACACTGTCTGGTAAAGATGG	Release 18	1	miR-141/200a	0	0	0	0	0	0	0	0	0	0	release 6.2	NA	release 4.5
23530	NNT	3HSAR041816	CR705886	NM_012343	1162	release 10	hsa-miR-200a-3p	hsa-mir-200a	MIMAT0000682	TAACACTGTCTGGTAACGATGT	Release 18	1	miR-141/200a	0	0	0	0	0	0	0	0	0	0	release 6.2	NA	release 4.5
23530	NNT	3HSAR041816	CR705886	NM_012343	1162	release 10	hsa-miR-200c-3p	hsa-mir-200c	MIMAT0000617	TAATACTGCCGGGTAATGATGGA	Release 18	2	miR-200bc/429/548a	0	0	0	0	0	0	0	0	0	0	release 6.2	NA	release 4.5
23531	MMD	3HSAR043688	CR716673	NM_012329	1721	release 10	hsa-miR-224-5p	hsa-mir-224	MIMAT0000281	CAAGTCACTAGTGGTTCCGTT	Release 18	1	miR-224	0	0	0	0	0	0	0	0	0	0	release 6.2	NA	release 4.5
23541	SEC14L2	3HSAR053525	CR840275	NM_012429	2882	release 10	hsa-miR-31-5p	hsa-mir-31	MIMAT0000089	AGGCAAGATGCTGGCATAGCT	Release 18	2	miR-31	0	0	0	0	0	0	0	0	0	0	release 6.2	NA	release 4.5
23542	MAPK8IP2	3HSAR036508	CR652226	NM_012324	772	release 10	hsa-miR-31-5p	hsa-mir-31	MIMAT0000089	AGGCAAGATGCTGGCATAGCT	Release 18	1	miR-31	0	0	0	0	0	0	0	0	0	0	release 6.2	NA	release 4.5
23550	PSD4	3HSAR036665	CR652947	NM_012455	1685	release 10	hsa-miR-205-5p	hsa-mir-205	MIMAT0000266	TCCTTCATTCCACCGGAGTCTG	Release 18	1	miR-205/205ab	0	0	0	0	0	0	0	0	0	0	release 6.2	NA	release 4.5
23550	PSD4	3HSAR036665	CR652947	NM_012455	1685	release 10	hsa-miR-375	hsa-mir-375	MIMAT0000728	TTTGTTCGTTCGGCTCGCGTGA	Release 18	1	miR-375	0	0	0	0	0	0	0	0	0	0	release 6.2	NA	release 4.5
23551	RASD2	3HSAR043954	CR717536	NM_014310	1967	release 10	hsa-miR-205-5p	hsa-mir-205	MIMAT0000266	TCCTTCATTCCACCGGAGTCTG	Release 18	1	miR-205/205ab	0	0	0	0	0	0	0	0	0	0	release 6.2	NA	release 4.5
23552	CDK20	3HSAR036499	CR652170	NM_001170640	1143	release 10	hsa-miR-135b-5p	hsa-mir-135b	MIMAT0000758	TATGGCTTTTCATTCCTATGTGA	Release 18	1	miR-135ab/135a-5p	0	0	0	0	0	0	0	0	0	0	release 6.2	NA	release 4.5
23552	CDK20	3HSAR036499	CR652170	NM_001170640	1143	release 10	hsa-miR-22-3p	hsa-mir-22	MIMAT0000077	AAGCTGCCAGTTGAAGAACTGT	Release 18	1	miR-22/22-3p	0	0	0	0	0	0	0	0	0	0	release 6.2	NA	release 4.5
23552	CDK20	3HSAR036499	CR652170	NM_001170640	1143	release 10	hsa-miR-378a-5p	hsa-mir-378	MIMAT0000731	CTCCTGACTCCAGGTCCTGTGT	Release 18	3	NA	NA	NA	NA	NA	NA	NA	NA	NA	NA	NA	release 6.2	NA	release 4.5
23556	PIGN	3HSAR058225	CR882309	NM_176787	1634	release 10	hsa-miR-141-3p	hsa-mir-141	MIMAT0000432	TAACACTGTCTGGTAAAGATGG	Release 18	1	miR-141/200a	0	0	0	0	1	0	0	1	-0.01	NULL	release 6.2	NA	release 4.5
23556	PIGN	3HSAR058225	CR882309	NM_176787	1634	release 10	hsa-miR-200a-3p	hsa-mir-200a	MIMAT0000682	TAACACTGTCTGGTAACGATGT	Release 18	1	miR-141/200a	0	0	0	0	1	0	0	1	-0.093	NULL	release 6.2	NA	release 4.5
23556	PIGN	3HSAR058225	CR882309	NM_176787	1634	release 10	hsa-miR-22-3p	hsa-mir-22	MIMAT0000077	AAGCTGCCAGTTGAAGAACTGT	Release 18	1	miR-22/22-3p	0	0	0	0	0	0	0	0	0	0	release 6.2	NA	release 4.5
23557	SNAPIN	3HSAR044575	CR720297	NM_012437	549	release 10	hsa-miR-141-3p	hsa-mir-141	MIMAT0000432	TAACACTGTCTGGTAAAGATGG	Release 18	1	miR-141/200a	0	0	0	0	0	0	0	0	0	0	release 6.2	NA	release 4.5
23557	SNAPIN	3HSAR044575	CR720297	NM_012437	549	release 10	hsa-miR-200a-3p	hsa-mir-200a	MIMAT0000682	TAACACTGTCTGGTAACGATGT	Release 18	1	miR-141/200a	0	0	0	0	0	0	0	0	0	0	release 6.2	NA	release 4.5
23557	SNAPIN	3HSAR044575	CR720297	NM_012437	549	release 10	hsa-miR-378a-5p	hsa-mir-378	MIMAT0000731	CTCCTGACTCCAGGTCCTGTGT	Release 18	1	NA	NA	NA	NA	NA	NA	NA	NA	NA	NA	NA	release 6.2	NA	release 4.5
23567	ZNF346	3HSAR015893	CR436317	NM_012279	2158	release 10	hsa-miR-141-3p	hsa-mir-141	MIMAT0000432	TAACACTGTCTGGTAAAGATGG	Release 18	1	miR-141/200a	0	0	0	0	0	0	0	0	0	0	release 6.2	NA	release 4.5
23567	ZNF346	3HSAR015893	CR436317	NM_012279	2158	release 10	hsa-miR-200a-3p	hsa-mir-200a	MIMAT0000682	TAACACTGTCTGGTAACGATGT	Release 18	1	miR-141/200a	0	0	0	0	0	0	0	0	0	0	release 6.2	NA	release 4.5
23598	PATZ1	3HSAR038246	CR660046	NM_032052	1472	release 10	hsa-miR-200b-3p	hsa-mir-200b	MIMAT0000318	TAATACTGCCTGGTAATGATGA	Release 18	1	miR-200bc/429/548a	0	0	0	0	0	0	0	0	0	0	release 6.2	NA	release 4.5
23598	PATZ1	3HSAR038246	CR660046	NM_032052	1472	release 10	hsa-miR-200c-3p	hsa-mir-200c	MIMAT0000617	TAATACTGCCGGGTAATGATGGA	Release 18	1	miR-200bc/429/548a	0	0	0	0	0	0	0	0	0	0	release 6.2	NA	release 4.5
23598	PATZ1	3HSAR038246	CR660046	NM_032052	1472	release 10	hsa-miR-205-5p	hsa-mir-205	MIMAT0000266	TCCTTCATTCCACCGGAGTCTG	Release 18	1	miR-205/205ab	0	0	0	0	0	0	0	0	0	0	release 6.2	NA	release 4.5
23598	PATZ1	3HSAR038246	CR660046	NM_032052	1472	release 10	hsa-miR-22-3p	hsa-mir-22	MIMAT0000077	AAGCTGCCAGTTGAAGAACTGT	Release 18	1	miR-22/22-3p	0	0	0	0	0	0	0	0	0	0	release 6.2	NA	release 4.5
23607	CD2AP	3HSAR023538	CR456427	NM_012120	3036	release 10	hsa-miR-200a-3p	hsa-mir-200a	MIMAT0000682	TAACACTGTCTGGTAACGATGT	Release 18	1	miR-141/200a	0	0	0	0	1	0	1	0	-0.206	NULL	release 6.2	NA	release 4.5
23607	CD2AP	3HSAR023538	CR456427	NM_012120	3036	release 10	hsa-miR-200b-3p	hsa-mir-200b	MIMAT0000318	TAATACTGCCTGGTAATGATGA	Release 18	1	miR-200bc/429/548a	0	0	0	0	2	0	2	0	-0.04	NULL	release 6.2	NA	release 4.5
23607	CD2AP	3HSAR023538	CR456427	NM_012120	3036	release 10	hsa-miR-200c-3p	hsa-mir-200c	MIMAT0000617	TAATACTGCCGGGTAATGATGGA	Release 18	1	miR-200bc/429/548a	0	0	0	0	2	0	0	2	-0.02	NULL	release 6.2	NA	release 4.5
23647	ARFIP2	3HSAR038159	CR659618	NM_012402	1433	release 10	hsa-miR-200b-3p	hsa-mir-200b	MIMAT0000318	TAATACTGCCTGGTAATGATGA	Release 18	1	miR-200bc/429/548a	0	0	0	0	0	0	0	0	0	0	release 6.2	NA	release 4.5
23647	ARFIP2	3HSAR038159	CR659618	NM_012402	1433	release 10	hsa-miR-200c-3p	hsa-mir-200c	MIMAT0000617	TAATACTGCCGGGTAATGATGGA	Release 18	1	miR-200bc/429/548a	0	0	0	0	0	0	0	0	0	0	release 6.2	NA	release 4.5
23647	ARFIP2	3HSAR038159	CR659618	NM_012402	1433	release 10	hsa-miR-205-5p	hsa-mir-205	MIMAT0000266	TCCTTCATTCCACCGGAGTCTG	Release 18	1	miR-205/205ab	0	0	0	0	0	0	0	0	0	0	release 6.2	NA	release 4.5
23647	ARFIP2	3HSAR038159	CR659618	NM_012402	1433	release 10	hsa-miR-31-5p	hsa-mir-31	MIMAT0000089	AGGCAAGATGCTGGCATAGCT	Release 18	1	miR-31	0	0	0	0	0	0	0	0	0	0	release 6.2	NA	release 4.5
23647	ARFIP2	3HSAR038159	CR659618	NM_012402	1433	release 10	hsa-miR-378a-5p	hsa-mir-378	MIMAT0000731	CTCCTGACTCCAGGTCCTGTGT	Release 18	1	NA	NA	NA	NA	NA	NA	NA	NA	NA	NA	NA	release 6.2	NA	release 4.5
23650	TRIM29	3HSAR045392	CR725775	NM_012101	1128	release 10	hsa-miR-31-5p	hsa-mir-31	MIMAT0000089	AGGCAAGATGCTGGCATAGCT	Release 18	1	miR-31	0	0	0	0	0	0	0	0	0	0	release 6.2	NA	release 4.5
23657	SLC7A11	3HSAR051657	CR833541	NM_014331	7862	release 10	hsa-miR-135b-5p	hsa-mir-135b	MIMAT0000758	TATGGCTTTTCATTCCTATGTGA	Release 18	2	miR-135ab/135a-5p	0	0	0	0	0	0	0	0	0	0	release 6.2	NA	release 4.5
23657	SLC7A11	3HSAR051657	CR833541	NM_014331	7862	release 10	hsa-miR-141-3p	hsa-mir-141	MIMAT0000432	TAACACTGTCTGGTAAAGATGG	Release 18	2	miR-141/200a	0	0	0	0	0	0	0	0	0	0	release 6.2	NA	release 4.5
23657	SLC7A11	3HSAR051657	CR833541	NM_014331	7862	release 10	hsa-miR-200a-3p	hsa-mir-200a	MIMAT0000682	TAACACTGTCTGGTAACGATGT	Release 18	2	miR-141/200a	0	0	0	0	0	0	0	0	0	0	release 6.2	NA	release 4.5
23657	SLC7A11	3HSAR051657	CR833541	NM_014331	7862	release 10	hsa-miR-200b-3p	hsa-mir-200b	MIMAT0000318	TAATACTGCCTGGTAATGATGA	Release 18	5	miR-200bc/429/548a	0	0	0	0	0	0	0	0	0	0	release 6.2	NA	release 4.5
23657	SLC7A11	3HSAR051657	CR833541	NM_014331	7862	release 10	hsa-miR-200c-3p	hsa-mir-200c	MIMAT0000617	TAATACTGCCGGGTAATGATGGA	Release 18	5	miR-200bc/429/548a	0	0	0	0	0	0	0	0	0	0	release 6.2	NA	release 4.5
23657	SLC7A11	3HSAR051657	CR833541	NM_014331	7862	release 10	hsa-miR-205-5p	hsa-mir-205	MIMAT0000266	TCCTTCATTCCACCGGAGTCTG	Release 18	2	miR-205/205ab	0	0	0	0	0	0	0	0	0	0	release 6.2	NA	release 4.5
23657	SLC7A11	3HSAR051657	CR833541	NM_014331	7862	release 10	hsa-miR-31-5p	hsa-mir-31	MIMAT0000089	AGGCAAGATGCTGGCATAGCT	Release 18	1	miR-31	0	0	0	0	0	0	0	0	0	0	release 6.2	NA	release 4.5
23657	SLC7A11	3HSAR051657	CR833541	NM_014331	7862	release 10	hsa-miR-375	hsa-mir-375	MIMAT0000728	TTTGTTCGTTCGGCTCGCGTGA	Release 18	3	miR-375	0	0	0	0	0	0	0	0	0	0	release 6.2	NA	release 4.5
23673	STX12	3HSAR060563	CR891317	NM_177424	2123	release 10	hsa-miR-135b-5p	hsa-mir-135b	MIMAT0000758	TATGGCTTTTCATTCCTATGTGA	Release 18	1	miR-135ab/135a-5p	0	0	0	0	0	0	0	0	0	0	release 6.2	NA	release 4.5
23677	SH3BP4	3HSAR045754	CR728155	NM_014521	1898	release 10	hsa-miR-135b-5p	hsa-mir-135b	MIMAT0000758	TATGGCTTTTCATTCCTATGTGA	Release 18	1	miR-135ab/135a-5p	0	0	0	0	0	0	0	0	0	0	release 6.2	NA	release 4.5
23677	SH3BP4	3HSAR045754	CR728155	NM_014521	1898	release 10	hsa-miR-141-3p	hsa-mir-141	MIMAT0000432	TAACACTGTCTGGTAAAGATGG	Release 18	1	miR-141/200a	0	0	0	0	0	0	0	0	0	0	release 6.2	NA	release 4.5
23677	SH3BP4	3HSAR045754	CR728155	NM_014521	1898	release 10	hsa-miR-200a-3p	hsa-mir-200a	MIMAT0000682	TAACACTGTCTGGTAACGATGT	Release 18	1	miR-141/200a	0	0	0	0	0	0	0	0	0	0	release 6.2	NA	release 4.5
23677	SH3BP4	3HSAR045754	CR728155	NM_014521	1898	release 10	hsa-miR-205-5p	hsa-mir-205	MIMAT0000266	TCCTTCATTCCACCGGAGTCTG	Release 18	1	miR-205/205ab	0	0	0	0	0	0	0	0	0	0	release 6.2	NA	release 4.5
23677	SH3BP4	3HSAR045754	CR728155	NM_014521	1898	release 10	hsa-miR-375	hsa-mir-375	MIMAT0000728	TTTGTTCGTTCGGCTCGCGTGA	Release 18	2	miR-375	0	0	0	0	0	0	0	0	0	0	release 6.2	MIRT019958	release 4.5
23682	RAB38	3HSAR053814	CR841310	NM_022337	725	release 10	hsa-miR-141-3p	hsa-mir-141	MIMAT0000432	TAACACTGTCTGGTAAAGATGG	Release 18	1	miR-141/200a	0	0	0	0	0	0	0	0	0	0	release 6.2	NA	release 4.5
23682	RAB38	3HSAR053814	CR841310	NM_022337	725	release 10	hsa-miR-200a-3p	hsa-mir-200a	MIMAT0000682	TAACACTGTCTGGTAACGATGT	Release 18	1	miR-141/200a	0	0	0	0	0	0	0	0	0	0	release 6.2	NA	release 4.5
23682	RAB38	3HSAR053814	CR841310	NM_022337	725	release 10	hsa-miR-31-5p	hsa-mir-31	MIMAT0000089	AGGCAAGATGCTGGCATAGCT	Release 18	2	miR-31	0	0	0	0	1	0	0	1	-0.154	NULL	release 6.2	NA	release 4.5
23705	CADM1	3HSAR042030	CR707418	NM_014333	2849	release 10	hsa-miR-141-3p	hsa-mir-141	MIMAT0000432	TAACACTGTCTGGTAAAGATGG	Release 18	2	miR-141/200a	0	0	0	0	0	0	0	0	0	0	release 6.2	NA	release 4.5
23705	CADM1	3HSAR042030	CR707418	NM_014333	2849	release 10	hsa-miR-200a-3p	hsa-mir-200a	MIMAT0000682	TAACACTGTCTGGTAACGATGT	Release 18	2	miR-141/200a	0	0	0	0	0	0	0	0	0	0	release 6.2	NA	release 4.5
23705	CADM1	3HSAR042030	CR707418	NM_014333	2849	release 10	hsa-miR-200b-3p	hsa-mir-200b	MIMAT0000318	TAATACTGCCTGGTAATGATGA	Release 18	1	miR-200bc/429/548a	0	0	0	0	0	0	0	0	0	0	release 6.2	NA	release 4.5
23705	CADM1	3HSAR042030	CR707418	NM_014333	2849	release 10	hsa-miR-200c-3p	hsa-mir-200c	MIMAT0000617	TAATACTGCCGGGTAATGATGGA	Release 18	1	miR-200bc/429/548a	0	0	0	0	0	0	0	0	0	0	release 6.2	NA	release 4.5
23705	CADM1	3HSAR042030	CR707418	NM_014333	2849	release 10	hsa-miR-205-5p	hsa-mir-205	MIMAT0000266	TCCTTCATTCCACCGGAGTCTG	Release 18	2	miR-205/205ab	0	0	0	0	0	0	0	0	0	0	release 6.2	NA	release 4.5
23705	CADM1	3HSAR042030	CR707418	NM_014333	2849	release 10	hsa-miR-22-3p	hsa-mir-22	MIMAT0000077	AAGCTGCCAGTTGAAGAACTGT	Release 18	1	miR-22/22-3p	0	0	0	0	0	0	0	0	0	0	release 6.2	NA	release 4.5
23710	GABARAPL1	3HSAR052574	CR836789	NM_031412	1276	release 10	hsa-miR-141-3p	hsa-mir-141	MIMAT0000432	TAACACTGTCTGGTAAAGATGG	Release 18	1	miR-141/200a	0	0	0	0	0	0	0	0	0	0	release 6.2	NA	release 4.5
23710	GABARAPL1	3HSAR052574	CR836789	NM_031412	1276	release 10	hsa-miR-200a-3p	hsa-mir-200a	MIMAT0000682	TAACACTGTCTGGTAACGATGT	Release 18	1	miR-141/200a	0	0	0	0	0	0	0	0	0	0	release 6.2	NA	release 4.5
23710	GABARAPL1	3HSAR052574	CR836789	NM_031412	1276	release 10	hsa-miR-22-3p	hsa-mir-22	MIMAT0000077	AAGCTGCCAGTTGAAGAACTGT	Release 18	1	miR-22/22-3p	0	0	0	0	0	0	0	0	0	0	release 6.2	NA	release 4.5
23743	BHMT2	3HSAR042711	CR711895	NM_001178005	1500	release 10	hsa-miR-215	hsa-mir-215	MIMAT0000272	ATGACCTATGAATTGACAGAC	Release 18	1	miR-192/215	0	0	0	0	0	0	0	0	0	0	release 6.2	NA	release 4.5
23762	OSBP2	3HSAR043505	CR715761	NM_030758	1485	release 10	hsa-miR-375	hsa-mir-375	MIMAT0000728	TTTGTTCGTTCGGCTCGCGTGA	Release 18	1	miR-375	0	0	0	0	1	0	1	0	-0.083	NULL	release 6.2	NA	release 4.5
23767	FLRT3	3HSAR041942	CR706750	NM_198391	1564	release 10	hsa-miR-141-3p	hsa-mir-141	MIMAT0000432	TAACACTGTCTGGTAAAGATGG	Release 18	1	miR-141/200a	0	0	0	0	1	0	0	1	-0.032	NULL	release 6.2	NA	release 4.5
23767	FLRT3	3HSAR041942	CR706750	NM_198391	1564	release 10	hsa-miR-200a-3p	hsa-mir-200a	MIMAT0000682	TAACACTGTCTGGTAACGATGT	Release 18	1	miR-141/200a	0	0	0	0	1	0	0	1	-0.01	NULL	release 6.2	NA	release 4.5
23767	FLRT3	3HSAR041942	CR706750	NM_198391	1564	release 10	hsa-miR-200b-3p	hsa-mir-200b	MIMAT0000318	TAATACTGCCTGGTAATGATGA	Release 18	1	miR-200bc/429/548a	0	0	0	0	1	1	0	0	-0.224	NULL	release 6.2	NA	release 4.5
23767	FLRT3	3HSAR041942	CR706750	NM_198391	1564	release 10	hsa-miR-200c-3p	hsa-mir-200c	MIMAT0000617	TAATACTGCCGGGTAATGATGGA	Release 18	1	miR-200bc/429/548a	0	0	0	0	1	0	0	1	-0.106	NULL	release 6.2	NA	release 4.5
23767	FLRT3	3HSAR041942	CR706750	NM_198391	1564	release 10	hsa-miR-205-5p	hsa-mir-205	MIMAT0000266	TCCTTCATTCCACCGGAGTCTG	Release 18	1	miR-205/205ab	0	0	0	0	3	1	0	2	-0.165	NULL	release 6.2	NA	release 4.5
23767	FLRT3	3HSAR041942	CR706750	NM_198391	1564	release 10	hsa-miR-375	hsa-mir-375	MIMAT0000728	TTTGTTCGTTCGGCTCGCGTGA	Release 18	1	miR-375	0	0	0	0	0	0	0	0	0	0	release 6.2	NA	release 4.5
23774	BRD1	3HSAR045187	CR724351	NM_014577	944	release 10	hsa-miR-141-3p	hsa-mir-141	MIMAT0000432	TAACACTGTCTGGTAAAGATGG	Release 18	1	miR-141/200a	0	0	0	0	0	0	0	0	0	0	release 6.2	NA	release 4.5
23774	BRD1	3HSAR045187	CR724351	NM_014577	944	release 10	hsa-miR-200a-3p	hsa-mir-200a	MIMAT0000682	TAACACTGTCTGGTAACGATGT	Release 18	1	miR-141/200a	0	0	0	0	0	0	0	0	0	0	release 6.2	NA	release 4.5
24147	FJX1	3HSAR037169	CR655224	NM_014344	923	release 10	hsa-miR-205-5p	hsa-mir-205	MIMAT0000266	TCCTTCATTCCACCGGAGTCTG	Release 18	1	miR-205/205ab	0	0	0	0	0	0	0	0	0	0	release 6.2	NA	release 4.5
244	ANXA8L2	3HSAR051682	CR833618	NM_001630	854	release 10	hsa-miR-141-3p	hsa-mir-141	MIMAT0000432	TAACACTGTCTGGTAAAGATGG	Release 18	1	miR-141/200a	0	0	0	0	0	0	0	0	0	0	release 6.2	NA	release 4.5
244	ANXA8L2	3HSAR051682	CR833618	NM_001630	854	release 10	hsa-miR-200a-3p	hsa-mir-200a	MIMAT0000682	TAACACTGTCTGGTAACGATGT	Release 18	1	miR-141/200a	0	0	0	0	0	0	0	0	0	0	release 6.2	NA	release 4.5
244	ANXA8L2	3HSAR051682	CR833618	NM_001630	854	release 10	hsa-miR-205-5p	hsa-mir-205	MIMAT0000266	TCCTTCATTCCACCGGAGTCTG	Release 18	1	miR-205/205ab	0	0	0	0	0	0	0	0	0	0	release 6.2	NA	release 4.5
244	ANXA8L2	3HSAR051682	CR833618	NM_001630	854	release 10	hsa-miR-375	hsa-mir-375	MIMAT0000728	TTTGTTCGTTCGGCTCGCGTGA	Release 18	1	miR-375	0	0	0	0	0	0	0	0	0	0	release 6.2	NA	release 4.5
2524	FUT2	3HSAR059302	CR886687	NM_000511	1946	release 10	hsa-miR-135b-5p	hsa-mir-135b	MIMAT0000758	TATGGCTTTTCATTCCTATGTGA	Release 18	1	miR-135ab/135a-5p	0	0	0	0	0	0	0	0	0	0	release 6.2	NA	release 4.5
2524	FUT2	3HSAR059302	CR886687	NM_000511	1946	release 10	hsa-miR-205-5p	hsa-mir-205	MIMAT0000266	TCCTTCATTCCACCGGAGTCTG	Release 18	1	miR-205/205ab	0	0	0	0	0	0	0	0	0	0	release 6.2	NA	release 4.5
253012	HEPACAM2	3HSAR013821	CR430313	NM_198151	681	release 10	hsa-miR-141-3p	hsa-mir-141	MIMAT0000432	TAACACTGTCTGGTAAAGATGG	Release 18	1	miR-141/200a	0	0	0	0	0	0	0	0	0	0	release 6.2	NA	release 4.5
253012	HEPACAM2	3HSAR013821	CR430313	NM_198151	681	release 10	hsa-miR-200a-3p	hsa-mir-200a	MIMAT0000682	TAACACTGTCTGGTAACGATGT	Release 18	1	miR-141/200a	0	0	0	0	0	0	0	0	0	0	release 6.2	NA	release 4.5
253012	HEPACAM2	3HSAR013821	CR430313	NM_198151	681	release 10	hsa-miR-200b-3p	hsa-mir-200b	MIMAT0000318	TAATACTGCCTGGTAATGATGA	Release 18	1	miR-200bc/429/548a	0	0	0	0	0	0	0	0	0	0	release 6.2	NA	release 4.5
253012	HEPACAM2	3HSAR013821	CR430313	NM_198151	681	release 10	hsa-miR-200c-3p	hsa-mir-200c	MIMAT0000617	TAATACTGCCGGGTAATGATGGA	Release 18	1	miR-200bc/429/548a	0	0	0	0	0	0	0	0	0	0	release 6.2	NA	release 4.5
253559	CADM2	3HSAR043771	CR717011	NM_001167674	7646	release 10	hsa-miR-215	hsa-mir-215	MIMAT0000272	ATGACCTATGAATTGACAGAC	Release 18	1	miR-192/215	0	0	0	0	1	0	0	1	-0.01	NULL	release 6.2	NA	release 4.5
253714	C6orf167	3HSAR000590	CR393385	NM_198468	4645	release 10	hsa-miR-141-3p	hsa-mir-141	MIMAT0000432	TAACACTGTCTGGTAAAGATGG	Release 18	2	miR-141/200a	0	0	0	0	0	0	0	0	0	0	release 6.2	NA	release 4.5
253714	C6orf167	3HSAR000590	CR393385	NM_198468	4645	release 10	hsa-miR-200a-3p	hsa-mir-200a	MIMAT0000682	TAACACTGTCTGGTAACGATGT	Release 18	2	miR-141/200a	0	0	0	0	0	0	0	0	0	0	release 6.2	NA	release 4.5
253714	C6orf167	3HSAR000590	CR393385	NM_198468	4645	release 10	hsa-miR-200b-3p	hsa-mir-200b	MIMAT0000318	TAATACTGCCTGGTAATGATGA	Release 18	5	miR-200bc/429/548a	0	0	0	0	0	0	0	0	0	0	release 6.2	NA	release 4.5
253714	C6orf167	3HSAR000590	CR393385	NM_198468	4645	release 10	hsa-miR-200c-3p	hsa-mir-200c	MIMAT0000617	TAATACTGCCGGGTAATGATGGA	Release 18	5	miR-200bc/429/548a	0	0	0	0	0	0	0	0	0	0	release 6.2	NA	release 4.5
253714	C6orf167	3HSAR000590	CR393385	NM_198468	4645	release 10	hsa-miR-205-5p	hsa-mir-205	MIMAT0000266	TCCTTCATTCCACCGGAGTCTG	Release 18	2	miR-205/205ab	0	0	0	0	0	0	0	0	0	0	release 6.2	NA	release 4.5
253738	EBF3	3HSAR057084	CR878565	NM_001005463	2646	release 10	hsa-miR-141-3p	hsa-mir-141	MIMAT0000432	TAACACTGTCTGGTAAAGATGG	Release 18	1	miR-141/200a	0	0	0	0	0	0	0	0	0	0	release 6.2	NA	release 4.5
253738	EBF3	3HSAR057084	CR878565	NM_001005463	2646	release 10	hsa-miR-200a-3p	hsa-mir-200a	MIMAT0000682	TAACACTGTCTGGTAACGATGT	Release 18	1	miR-141/200a	0	0	0	0	0	0	0	0	0	0	release 6.2	NA	release 4.5
253738	EBF3	3HSAR057084	CR878565	NM_001005463	2646	release 10	hsa-miR-215	hsa-mir-215	MIMAT0000272	ATGACCTATGAATTGACAGAC	Release 18	1	miR-192/215	0	0	0	0	0	0	0	0	0	0	release 6.2	NA	release 4.5
253738	EBF3	3HSAR057084	CR878565	NM_001005463	2646	release 10	hsa-miR-452-5p	hsa-mir-452	MIMAT0001635	AACTGTTTGCAGAGGAAACTGA	Release 18	1	miR-452/4676-3p	0	0	0	0	0	0	0	0	0	0	release 6.2	NA	release 4.5
254394	MCM9	3HSAR038653	CR662047	NM_153255	1027	release 10	hsa-miR-141-3p	hsa-mir-141	MIMAT0000432	TAACACTGTCTGGTAAAGATGG	Release 18	1	miR-141/200a	0	0	0	0	0	0	0	0	0	0	release 6.2	NA	release 4.5
254394	MCM9	3HSAR038653	CR662047	NM_153255	1027	release 10	hsa-miR-181c-5p	hsa-mir-181c	MIMAT0000258	AACATTCAACCTGTCGGTGAGT	Release 18	3	miR-181abcd/4262	0	0	0	0	0	0	0	0	0	0	release 6.2	NA	release 4.5
254394	MCM9	3HSAR038653	CR662047	NM_153255	1027	release 10	hsa-miR-200a-3p	hsa-mir-200a	MIMAT0000682	TAACACTGTCTGGTAACGATGT	Release 18	1	miR-141/200a	0	0	0	0	0	0	0	0	0	0	release 6.2	NA	release 4.5
254394	MCM9	3HSAR038653	CR662047	NM_153255	1027	release 10	hsa-miR-375	hsa-mir-375	MIMAT0000728	TTTGTTCGTTCGGCTCGCGTGA	Release 18	1	miR-375	0	0	0	0	0	0	0	0	0	0	release 6.2	NA	release 4.5
254427	C10orf47	3HSAR022634	CR454579	NM_153256	1871	release 10	hsa-miR-141-3p	hsa-mir-141	MIMAT0000432	TAACACTGTCTGGTAAAGATGG	Release 18	1	miR-141/200a	0	0	0	0	1	1	0	0	-0.256	NULL	release 6.2	NA	release 4.5
254427	C10orf47	3HSAR022634	CR454579	NM_153256	1871	release 10	hsa-miR-200a-3p	hsa-mir-200a	MIMAT0000682	TAACACTGTCTGGTAACGATGT	Release 18	1	miR-141/200a	0	0	0	0	1	0	0	1	-0.134	NULL	release 6.2	NA	release 4.5
254427	C10orf47	3HSAR022634	CR454579	NM_153256	1871	release 10	hsa-miR-200b-3p	hsa-mir-200b	MIMAT0000318	TAATACTGCCTGGTAATGATGA	Release 18	1	miR-200bc/429/548a	0	0	0	0	1	0	1	0	-0.216	NULL	release 6.2	NA	release 4.5
254427	C10orf47	3HSAR022634	CR454579	NM_153256	1871	release 10	hsa-miR-200c-3p	hsa-mir-200c	MIMAT0000617	TAATACTGCCGGGTAATGATGGA	Release 18	1	miR-200bc/429/548a	0	0	0	0	1	0	0	1	-0.01	NULL	release 6.2	NA	release 4.5
254427	C10orf47	3HSAR022634	CR454579	NM_153256	1871	release 10	hsa-miR-205-5p	hsa-mir-205	MIMAT0000266	TCCTTCATTCCACCGGAGTCTG	Release 18	2	miR-205/205ab	0	0	0	0	1	0	0	1	-0.049	NULL	release 6.2	NA	release 4.5
254427	C10orf47	3HSAR022634	CR454579	NM_153256	1871	release 10	hsa-miR-378a-5p	hsa-mir-378	MIMAT0000731	CTCCTGACTCCAGGTCCTGTGT	Release 18	1	NA	NA	NA	NA	NA	NA	NA	NA	NA	NA	NA	release 6.2	NA	release 4.5
254827	NAALADL2	3HSAR058890	CR885080	NM_207015	2437	release 10	hsa-miR-135b-5p	hsa-mir-135b	MIMAT0000758	TATGGCTTTTCATTCCTATGTGA	Release 18	1	miR-135ab/135a-5p	0	0	0	0	0	0	0	0	0	0	release 6.2	NA	release 4.5
254827	NAALADL2	3HSAR058890	CR885080	NM_207015	2437	release 10	hsa-miR-141-3p	hsa-mir-141	MIMAT0000432	TAACACTGTCTGGTAAAGATGG	Release 18	2	miR-141/200a	0	0	0	0	0	0	0	0	0	0	release 6.2	NA	release 4.5
254827	NAALADL2	3HSAR058890	CR885080	NM_207015	2437	release 10	hsa-miR-181c-5p	hsa-mir-181c	MIMAT0000258	AACATTCAACCTGTCGGTGAGT	Release 18	1	miR-181abcd/4262	0	0	0	0	0	0	0	0	0	0	release 6.2	NA	release 4.5
254827	NAALADL2	3HSAR058890	CR885080	NM_207015	2437	release 10	hsa-miR-200a-3p	hsa-mir-200a	MIMAT0000682	TAACACTGTCTGGTAACGATGT	Release 18	2	miR-141/200a	0	0	0	0	0	0	0	0	0	0	release 6.2	NA	release 4.5
254827	NAALADL2	3HSAR058890	CR885080	NM_207015	2437	release 10	hsa-miR-200b-3p	hsa-mir-200b	MIMAT0000318	TAATACTGCCTGGTAATGATGA	Release 18	3	miR-200bc/429/548a	0	0	0	0	0	0	0	0	0	0	release 6.2	NA	release 4.5
254827	NAALADL2	3HSAR058890	CR885080	NM_207015	2437	release 10	hsa-miR-200c-3p	hsa-mir-200c	MIMAT0000617	TAATACTGCCGGGTAATGATGGA	Release 18	3	miR-200bc/429/548a	0	0	0	0	0	0	0	0	0	0	release 6.2	NA	release 4.5
254827	NAALADL2	3HSAR058890	CR885080	NM_207015	2437	release 10	hsa-miR-205-5p	hsa-mir-205	MIMAT0000266	TCCTTCATTCCACCGGAGTCTG	Release 18	1	miR-205/205ab	0	0	0	0	0	0	0	0	0	0	release 6.2	NA	release 4.5
254827	NAALADL2	3HSAR058890	CR885080	NM_207015	2437	release 10	hsa-miR-375	hsa-mir-375	MIMAT0000728	TTTGTTCGTTCGGCTCGCGTGA	Release 18	1	miR-375	0	0	0	0	0	0	0	0	0	0	release 6.2	NA	release 4.5
254887	ZDHHC23	3HSAR036242	CR650991	NM_173570	2249	release 10	hsa-miR-135b-5p	hsa-mir-135b	MIMAT0000758	TATGGCTTTTCATTCCTATGTGA	Release 18	2	miR-135ab/135a-5p	0	0	0	0	0	0	0	0	0	0	release 6.2	NA	release 4.5
254887	ZDHHC23	3HSAR036242	CR650991	NM_173570	2249	release 10	hsa-miR-141-3p	hsa-mir-141	MIMAT0000432	TAACACTGTCTGGTAAAGATGG	Release 18	3	miR-141/200a	0	0	0	0	0	0	0	0	0	0	release 6.2	NA	release 4.5
254887	ZDHHC23	3HSAR036242	CR650991	NM_173570	2249	release 10	hsa-miR-200a-3p	hsa-mir-200a	MIMAT0000682	TAACACTGTCTGGTAACGATGT	Release 18	3	miR-141/200a	0	0	0	0	0	0	0	0	0	0	release 6.2	NA	release 4.5
2550	GABBR1	3HSAR044142	CR718071	NM_001470	1315	release 10	hsa-miR-135b-5p	hsa-mir-135b	MIMAT0000758	TATGGCTTTTCATTCCTATGTGA	Release 18	1	miR-135ab/135a-5p	0	0	0	0	0	0	0	0	0	0	release 6.2	NA	release 4.5
255743	NPNT	3HSAR058227	CR882318	NM_001184690	2681	release 10	hsa-miR-200c-3p	hsa-mir-200c	MIMAT0000617	TAATACTGCCGGGTAATGATGGA	Release 18	4	miR-200bc/429/548a	2	0	0	2	0	0	0	0	-0.091	NULL	release 6.2	NA	release 4.5
255967	PAN3	3HSAR038059	CR659144	NM_175854	2816	release 10	hsa-miR-200b-3p	hsa-mir-200b	MIMAT0000318	TAATACTGCCTGGTAATGATGA	Release 18	1	miR-200bc/429/548a	0	0	0	0	0	0	0	0	0	0	release 6.2	NA	release 4.5
255967	PAN3	3HSAR038059	CR659144	NM_175854	2816	release 10	hsa-miR-200c-3p	hsa-mir-200c	MIMAT0000617	TAATACTGCCGGGTAATGATGGA	Release 18	1	miR-200bc/429/548a	0	0	0	0	0	0	0	0	0	0	release 6.2	NA	release 4.5
255967	PAN3	3HSAR038059	CR659144	NM_175854	2816	release 10	hsa-miR-205-5p	hsa-mir-205	MIMAT0000266	TCCTTCATTCCACCGGAGTCTG	Release 18	1	miR-205/205ab	0	0	0	0	0	0	0	0	0	0	release 6.2	NA	release 4.5
256051	ZNF549	3HSAR003053	CR398294	NM_153263	1836	release 10	hsa-miR-141-3p	hsa-mir-141	MIMAT0000432	TAACACTGTCTGGTAAAGATGG	Release 18	1	miR-141/200a	0	0	0	0	0	0	0	0	0	0	release 6.2	NA	release 4.5
256356	GK5	3HSAR034169	CR640032	NM_001039547	8095	release 10	hsa-miR-181c-5p	hsa-mir-181c	MIMAT0000258	AACATTCAACCTGTCGGTGAGT	Release 18	6	miR-181abcd/4262	0	0	0	0	0	0	0	0	0	0	release 6.2	NA	release 4.5
256356	GK5	3HSAR034169	CR640032	NM_001039547	8095	release 10	hsa-miR-200b-3p	hsa-mir-200b	MIMAT0000318	TAATACTGCCTGGTAATGATGA	Release 18	1	miR-200bc/429/548a	0	0	0	0	0	0	0	0	0	0	release 6.2	NA	release 4.5
256356	GK5	3HSAR034169	CR640032	NM_001039547	8095	release 10	hsa-miR-200c-3p	hsa-mir-200c	MIMAT0000617	TAATACTGCCGGGTAATGATGGA	Release 18	1	miR-200bc/429/548a	0	0	0	0	0	0	0	0	0	0	release 6.2	NA	release 4.5
256435	ST6GALNAC3	3HSAR042798	CR712442	NM_152996	2178	release 10	hsa-miR-452-5p	hsa-mir-452	MIMAT0001635	AACTGTTTGCAGAGGAAACTGA	Release 18	2	miR-452/4676-3p	1	1	0	0	1	0	0	1	-0.342	0.958	release 6.2	NA	release 4.5
2564	GABRE	3HSAR058289	CR882567	NM_004961	1577	release 10	hsa-miR-224-5p	hsa-mir-224	MIMAT0000281	CAAGTCACTAGTGGTTCCGTT	Release 18	2	miR-224	0	0	0	0	1	0	1	0	-0.15	NULL	release 6.2	NA	release 4.5
2564	GABRE	3HSAR058289	CR882567	NM_004961	1577	release 10	hsa-miR-652-3p	hsa-mir-652	MIMAT0003322	AATGGCGCCACTAGGGTTGTG	Release 18	1	miR-652	0	0	0	0	0	0	0	0	0	0	release 6.2	NA	release 4.5
2568	GABRP	3HSAR052453	CR836363	NM_014211	1789	release 10	hsa-miR-205-5p	hsa-mir-205	MIMAT0000266	TCCTTCATTCCACCGGAGTCTG	Release 18	1	miR-205/205ab	0	0	0	0	0	0	0	0	0	0	release 6.2	NA	release 4.5
2568	GABRP	3HSAR052453	CR836363	NM_014211	1789	release 10	hsa-miR-375	hsa-mir-375	MIMAT0000728	TTTGTTCGTTCGGCTCGCGTGA	Release 18	1	miR-375	0	0	0	0	0	0	0	0	0	0	release 6.2	NA	release 4.5
257144	GCET2	3HSAR056589	CR876982	NM_152785	2614	release 10	hsa-miR-135b-5p	hsa-mir-135b	MIMAT0000758	TATGGCTTTTCATTCCTATGTGA	Release 18	1	miR-135ab/135a-5p	0	0	0	0	0	0	0	0	0	0	release 6.2	NA	release 4.5
257144	GCET2	3HSAR056589	CR876982	NM_152785	2614	release 10	hsa-miR-141-3p	hsa-mir-141	MIMAT0000432	TAACACTGTCTGGTAAAGATGG	Release 18	2	miR-141/200a	0	0	0	0	0	0	0	0	0	0	release 6.2	NA	release 4.5
257144	GCET2	3HSAR056589	CR876982	NM_152785	2614	release 10	hsa-miR-200a-3p	hsa-mir-200a	MIMAT0000682	TAACACTGTCTGGTAACGATGT	Release 18	2	miR-141/200a	0	0	0	0	0	0	0	0	0	0	release 6.2	NA	release 4.5
257144	GCET2	3HSAR056589	CR876982	NM_152785	2614	release 10	hsa-miR-375	hsa-mir-375	MIMAT0000728	TTTGTTCGTTCGGCTCGCGTGA	Release 18	2	miR-375	0	0	0	0	0	0	0	0	0	0	release 6.2	NA	release 4.5
257194	NEGR1	3HSAR053109	CR838776	NM_173808	4504	release 10	hsa-miR-452-5p	hsa-mir-452	MIMAT0001635	AACTGTTTGCAGAGGAAACTGA	Release 18	1	miR-452/4676-3p	0	0	0	0	0	0	0	0	0	0	release 6.2	NA	release 4.5
257407	C2orf72	3HSAR033827	CR636552	NM_001144994	2693	release 10	hsa-miR-135b-5p	hsa-mir-135b	MIMAT0000758	TATGGCTTTTCATTCCTATGTGA	Release 18	1	miR-135ab/135a-5p	0	0	0	0	0	0	0	0	0	0	release 6.2	NA	release 4.5
257407	C2orf72	3HSAR033827	CR636552	NM_001144994	2693	release 10	hsa-miR-141-3p	hsa-mir-141	MIMAT0000432	TAACACTGTCTGGTAAAGATGG	Release 18	1	miR-141/200a	0	0	0	0	0	0	0	0	0	0	release 6.2	NA	release 4.5
257407	C2orf72	3HSAR033827	CR636552	NM_001144994	2693	release 10	hsa-miR-200a-3p	hsa-mir-200a	MIMAT0000682	TAACACTGTCTGGTAACGATGT	Release 18	1	miR-141/200a	0	0	0	0	0	0	0	0	0	0	release 6.2	NA	release 4.5
257407	C2orf72	3HSAR033827	CR636552	NM_001144994	2693	release 10	hsa-miR-200b-3p	hsa-mir-200b	MIMAT0000318	TAATACTGCCTGGTAATGATGA	Release 18	1	miR-200bc/429/548a	0	0	0	0	0	0	0	0	0	0	release 6.2	NA	release 4.5
257407	C2orf72	3HSAR033827	CR636552	NM_001144994	2693	release 10	hsa-miR-200c-3p	hsa-mir-200c	MIMAT0000617	TAATACTGCCGGGTAATGATGGA	Release 18	1	miR-200bc/429/548a	0	0	0	0	0	0	0	0	0	0	release 6.2	NA	release 4.5
257407	C2orf72	3HSAR033827	CR636552	NM_001144994	2693	release 10	hsa-miR-205-5p	hsa-mir-205	MIMAT0000266	TCCTTCATTCCACCGGAGTCTG	Release 18	2	miR-205/205ab	0	0	0	0	0	0	0	0	0	0	release 6.2	NA	release 4.5
257407	C2orf72	3HSAR033827	CR636552	NM_001144994	2693	release 10	hsa-miR-375	hsa-mir-375	MIMAT0000728	TTTGTTCGTTCGGCTCGCGTGA	Release 18	1	miR-375	0	0	0	0	0	0	0	0	0	0	release 6.2	NA	release 4.5
25800	SLC39A6	3HSAR056394	CR876298	NM_012319	1062	release 10	hsa-miR-135b-5p	hsa-mir-135b	MIMAT0000758	TATGGCTTTTCATTCCTATGTGA	Release 18	1	miR-135ab/135a-5p	0	0	0	0	0	0	0	0	0	0	release 6.2	NA	release 4.5
25800	SLC39A6	3HSAR056394	CR876298	NM_012319	1062	release 10	hsa-miR-378a-5p	hsa-mir-378	MIMAT0000731	CTCCTGACTCCAGGTCCTGTGT	Release 18	1	NA	NA	NA	NA	NA	NA	NA	NA	NA	NA	NA	release 6.2	NA	release 4.5
258010	SVIP	3HSAR024933	CR459704	NM_148893	1067	release 10	hsa-miR-141-3p	hsa-mir-141	MIMAT0000432	TAACACTGTCTGGTAAAGATGG	Release 18	1	miR-141/200a	0	0	0	0	0	0	0	0	0	0	release 6.2	NA	release 4.5
258010	SVIP	3HSAR024933	CR459704	NM_148893	1067	release 10	hsa-miR-200a-3p	hsa-mir-200a	MIMAT0000682	TAACACTGTCTGGTAACGATGT	Release 18	1	miR-141/200a	0	0	0	0	0	0	0	0	0	0	release 6.2	NA	release 4.5
258010	SVIP	3HSAR024933	CR459704	NM_148893	1067	release 10	hsa-miR-200b-3p	hsa-mir-200b	MIMAT0000318	TAATACTGCCTGGTAATGATGA	Release 18	1	miR-200bc/429/548a	0	0	0	0	0	0	0	0	0	0	release 6.2	NA	release 4.5
258010	SVIP	3HSAR024933	CR459704	NM_148893	1067	release 10	hsa-miR-200c-3p	hsa-mir-200c	MIMAT0000617	TAATACTGCCGGGTAATGATGGA	Release 18	1	miR-200bc/429/548a	0	0	0	0	0	0	0	0	0	0	release 6.2	NA	release 4.5
258010	SVIP	3HSAR024933	CR459704	NM_148893	1067	release 10	hsa-miR-205-5p	hsa-mir-205	MIMAT0000266	TCCTTCATTCCACCGGAGTCTG	Release 18	2	miR-205/205ab	0	0	0	0	0	0	0	0	0	0	release 6.2	NA	release 4.5
25805	BAMBI	3HSAR062944	CR917729	NM_012342	538	release 10	hsa-miR-205-5p	hsa-mir-205	MIMAT0000266	TCCTTCATTCCACCGGAGTCTG	Release 18	2	miR-205/205ab	0	0	0	0	1	0	1	0	-0.247	NULL	release 6.2	NA	release 4.5
25827	FBXL2	3HSAR035649	CR648344	NM_012157	1657	release 10	hsa-miR-205-5p	hsa-mir-205	MIMAT0000266	TCCTTCATTCCACCGGAGTCTG	Release 18	1	miR-205/205ab	0	0	0	0	1	0	0	1	-0.143	NULL	release 6.2	NA	release 4.5
25833	POU2F3	3HSAR052341	CR835985	NM_014352	1552	release 10	hsa-miR-135b-5p	hsa-mir-135b	MIMAT0000758	TATGGCTTTTCATTCCTATGTGA	Release 18	2	miR-135ab/135a-5p	0	0	0	0	0	0	0	0	0	0	release 6.2	NA	release 4.5
25840	METTL7A	3HSAR038151	CR659586	NM_014033	2367	release 10	hsa-miR-452-5p	hsa-mir-452	MIMAT0001635	AACTGTTTGCAGAGGAAACTGA	Release 18	1	miR-452/4676-3p	0	0	0	0	0	0	0	0	0	0	release 6.2	NA	release 4.5
25861	DFNB31	3HSAR042475	CR710430	NM_001173425	674	release 10	hsa-miR-375	hsa-mir-375	MIMAT0000728	TTTGTTCGTTCGGCTCGCGTGA	Release 18	1	miR-375	0	0	0	0	0	0	0	0	0	0	release 6.2	NA	release 4.5
25861	DFNB31	3HSAR042475	CR710430	NM_001173425	674	release 10	hsa-miR-378a-5p	hsa-mir-378	MIMAT0000731	CTCCTGACTCCAGGTCCTGTGT	Release 18	1	NA	NA	NA	NA	NA	NA	NA	NA	NA	NA	NA	release 6.2	NA	release 4.5
25894	PLEKHG4	3HSAR043532	CR715889	NM_001129727	692	release 10	hsa-miR-22-3p	hsa-mir-22	MIMAT0000077	AAGCTGCCAGTTGAAGAACTGT	Release 18	2	miR-22/22-3p	0	0	0	0	0	0	0	0	0	0	release 6.2	NA	release 4.5
25894	PLEKHG4	3HSAR043532	CR715889	NM_001129727	692	release 10	hsa-miR-31-5p	hsa-mir-31	MIMAT0000089	AGGCAAGATGCTGGCATAGCT	Release 18	1	miR-31	0	0	0	0	0	0	0	0	0	0	release 6.2	NA	release 4.5
25895	FAM119B	3HSAR016079	CR436849	NM_206914	2265	release 10	hsa-miR-31-5p	hsa-mir-31	MIMAT0000089	AGGCAAGATGCTGGCATAGCT	Release 18	1	miR-31	0	0	0	0	0	0	0	0	0	0	release 6.2	NA	release 4.5
2591	GALNT3	3HSAR025060	CR460129	NM_004482	978	release 10	hsa-miR-181c-5p	hsa-mir-181c	MIMAT0000258	AACATTCAACCTGTCGGTGAGT	Release 18	1	miR-181abcd/4262	0	0	0	0	0	0	0	0	0	0	release 6.2	NA	release 4.5
2591	GALNT3	3HSAR025060	CR460129	NM_004482	978	release 10	hsa-miR-200b-3p	hsa-mir-200b	MIMAT0000318	TAATACTGCCTGGTAATGATGA	Release 18	2	miR-200bc/429/548a	0	0	0	0	0	0	0	0	0	0	release 6.2	NA	release 4.5
2591	GALNT3	3HSAR025060	CR460129	NM_004482	978	release 10	hsa-miR-200c-3p	hsa-mir-200c	MIMAT0000617	TAATACTGCCGGGTAATGATGGA	Release 18	2	miR-200bc/429/548a	0	0	0	0	0	0	0	0	0	0	release 6.2	NA	release 4.5
2591	GALNT3	3HSAR025060	CR460129	NM_004482	978	release 10	hsa-miR-22-3p	hsa-mir-22	MIMAT0000077	AAGCTGCCAGTTGAAGAACTGT	Release 18	1	miR-22/22-3p	0	0	0	0	0	0	0	0	0	0	release 6.2	NA	release 4.5
259217	HSPA12A	3HSAR062678	CR917123	NM_025015	3589	release 10	hsa-miR-452-5p	hsa-mir-452	MIMAT0001635	AACTGTTTGCAGAGGAAACTGA	Release 18	1	miR-452/4676-3p	0	0	0	0	1	0	1	0	-0.02	NULL	release 6.2	NA	release 4.5
259232	NALCN	3HSAR059011	CR885547	NM_052867	1517	release 10	hsa-miR-200b-3p	hsa-mir-200b	MIMAT0000318	TAATACTGCCTGGTAATGATGA	Release 18	1	miR-200bc/429/548a	0	0	0	0	0	0	0	0	0	0	release 6.2	NA	release 4.5
259232	NALCN	3HSAR059011	CR885547	NM_052867	1517	release 10	hsa-miR-200c-3p	hsa-mir-200c	MIMAT0000617	TAATACTGCCGGGTAATGATGGA	Release 18	1	miR-200bc/429/548a	0	0	0	0	0	0	0	0	0	0	release 6.2	NA	release 4.5
259232	NALCN	3HSAR059011	CR885547	NM_052867	1517	release 10	hsa-miR-375	hsa-mir-375	MIMAT0000728	TTTGTTCGTTCGGCTCGCGTGA	Release 18	2	miR-375	0	0	0	0	0	0	0	0	0	0	release 6.2	NA	release 4.5
25928	SOSTDC1	3HSAR060782	CR911617	NM_015464	1067	release 10	hsa-miR-135b-5p	hsa-mir-135b	MIMAT0000758	TATGGCTTTTCATTCCTATGTGA	Release 18	1	miR-135ab/135a-5p	0	0	0	0	0	0	0	0	0	0	release 6.2	NA	release 4.5
25942	SIN3A	3HSAR039609	CR690252	NM_001145357	2600	release 10	hsa-miR-141-3p	hsa-mir-141	MIMAT0000432	TAACACTGTCTGGTAAAGATGG	Release 18	2	miR-141/200a	0	0	0	0	0	0	0	0	0	0	release 6.2	NA	release 4.5
25942	SIN3A	3HSAR039609	CR690252	NM_001145357	2600	release 10	hsa-miR-200a-3p	hsa-mir-200a	MIMAT0000682	TAACACTGTCTGGTAACGATGT	Release 18	2	miR-141/200a	0	0	0	0	0	0	0	0	0	0	release 6.2	NA	release 4.5
25942	SIN3A	3HSAR039609	CR690252	NM_001145357	2600	release 10	hsa-miR-200b-3p	hsa-mir-200b	MIMAT0000318	TAATACTGCCTGGTAATGATGA	Release 18	1	miR-200bc/429/548a	0	0	0	0	0	0	0	0	0	0	release 6.2	NA	release 4.5
25942	SIN3A	3HSAR039609	CR690252	NM_001145357	2600	release 10	hsa-miR-200c-3p	hsa-mir-200c	MIMAT0000617	TAATACTGCCGGGTAATGATGGA	Release 18	1	miR-200bc/429/548a	0	0	0	0	0	0	0	0	0	0	release 6.2	NA	release 4.5
25942	SIN3A	3HSAR039609	CR690252	NM_001145357	2600	release 10	hsa-miR-31-5p	hsa-mir-31	MIMAT0000089	AGGCAAGATGCTGGCATAGCT	Release 18	1	miR-31	0	0	0	0	0	0	0	0	0	0	release 6.2	NA	release 4.5
25966	C2CD2	3HSAR034147	CR639910	NM_015500	4014	release 10	hsa-miR-224-5p	hsa-mir-224	MIMAT0000281	CAAGTCACTAGTGGTTCCGTT	Release 18	2	miR-224	0	0	0	0	0	0	0	0	0	0	release 6.2	NA	release 4.5
25966	C2CD2	3HSAR034147	CR639910	NM_015500	4014	release 10	hsa-miR-452-5p	hsa-mir-452	MIMAT0001635	AACTGTTTGCAGAGGAAACTGA	Release 18	1	miR-452/4676-3p	0	0	0	0	0	0	0	0	0	0	release 6.2	NA	release 4.5
25992	SNED1	3HSAR051774	CR833953	NM_001080437	2592	release 10	hsa-miR-452-5p	hsa-mir-452	MIMAT0001635	AACTGTTTGCAGAGGAAACTGA	Release 18	3	miR-452/4676-3p	0	0	0	0	0	0	0	0	0	0	release 6.2	NA	release 4.5
26007	DAK	3HSAR038292	CR660269	NM_015533	2256	release 10	hsa-miR-135b-5p	hsa-mir-135b	MIMAT0000758	TATGGCTTTTCATTCCTATGTGA	Release 18	1	miR-135ab/135a-5p	0	0	0	0	0	0	0	0	0	0	release 6.2	NA	release 4.5
26007	DAK	3HSAR038292	CR660269	NM_015533	2256	release 10	hsa-miR-141-3p	hsa-mir-141	MIMAT0000432	TAACACTGTCTGGTAAAGATGG	Release 18	1	miR-141/200a	0	0	0	0	0	0	0	0	0	0	release 6.2	NA	release 4.5
26007	DAK	3HSAR038292	CR660269	NM_015533	2256	release 10	hsa-miR-200a-3p	hsa-mir-200a	MIMAT0000682	TAACACTGTCTGGTAACGATGT	Release 18	1	miR-141/200a	0	0	0	0	0	0	0	0	0	0	release 6.2	NA	release 4.5
26009	ZZZ3	3HSAR053292	CR839444	NM_015534	1137	release 10	hsa-miR-141-3p	hsa-mir-141	MIMAT0000432	TAACACTGTCTGGTAAAGATGG	Release 18	1	miR-141/200a	0	0	0	0	0	0	0	0	0	0	release 6.2	NA	release 4.5
26009	ZZZ3	3HSAR053292	CR839444	NM_015534	1137	release 10	hsa-miR-181c-5p	hsa-mir-181c	MIMAT0000258	AACATTCAACCTGTCGGTGAGT	Release 18	1	miR-181abcd/4262	0	0	0	0	0	0	0	0	0	0	release 6.2	NA	release 4.5
26009	ZZZ3	3HSAR053292	CR839444	NM_015534	1137	release 10	hsa-miR-200a-3p	hsa-mir-200a	MIMAT0000682	TAACACTGTCTGGTAACGATGT	Release 18	1	miR-141/200a	0	0	0	0	0	0	0	0	0	0	release 6.2	NA	release 4.5
26009	ZZZ3	3HSAR053292	CR839444	NM_015534	1137	release 10	hsa-miR-200b-3p	hsa-mir-200b	MIMAT0000318	TAATACTGCCTGGTAATGATGA	Release 18	1	miR-200bc/429/548a	0	0	0	0	0	0	0	0	0	0	release 6.2	NA	release 4.5
26009	ZZZ3	3HSAR053292	CR839444	NM_015534	1137	release 10	hsa-miR-200c-3p	hsa-mir-200c	MIMAT0000617	TAATACTGCCGGGTAATGATGGA	Release 18	1	miR-200bc/429/548a	0	0	0	0	0	0	0	0	0	0	release 6.2	NA	release 4.5
26009	ZZZ3	3HSAR053292	CR839444	NM_015534	1137	release 10	hsa-miR-22-3p	hsa-mir-22	MIMAT0000077	AAGCTGCCAGTTGAAGAACTGT	Release 18	1	miR-22/22-3p	0	0	0	0	0	0	0	0	0	0	release 6.2	NA	release 4.5
26011	ODZ4	3HSAR058486	CR883394	NM_001098816	4775	release 10	hsa-miR-224-5p	hsa-mir-224	MIMAT0000281	CAAGTCACTAGTGGTTCCGTT	Release 18	1	miR-224	0	0	0	0	0	0	0	0	0	0	release 6.2	NA	release 4.5
26011	ODZ4	3HSAR058486	CR883394	NM_001098816	4775	release 10	hsa-miR-452-5p	hsa-mir-452	MIMAT0001635	AACTGTTTGCAGAGGAAACTGA	Release 18	1	miR-452/4676-3p	0	0	0	0	0	0	0	0	0	0	release 6.2	NA	release 4.5
26022	TMEM98	3HSAR015775	CR435980	NM_015544	656	release 10	hsa-miR-135b-5p	hsa-mir-135b	MIMAT0000758	TATGGCTTTTCATTCCTATGTGA	Release 18	1	miR-135ab/135a-5p	0	0	0	0	0	0	0	0	0	0	release 6.2	NA	release 4.5
26022	TMEM98	3HSAR015775	CR435980	NM_015544	656	release 10	hsa-miR-141-3p	hsa-mir-141	MIMAT0000432	TAACACTGTCTGGTAAAGATGG	Release 18	1	miR-141/200a	0	0	0	0	0	0	0	0	0	0	release 6.2	NA	release 4.5
26022	TMEM98	3HSAR015775	CR435980	NM_015544	656	release 10	hsa-miR-200a-3p	hsa-mir-200a	MIMAT0000682	TAACACTGTCTGGTAACGATGT	Release 18	1	miR-141/200a	0	0	0	0	0	0	0	0	0	0	release 6.2	NA	release 4.5
26022	TMEM98	3HSAR015775	CR435980	NM_015544	656	release 10	hsa-miR-200b-3p	hsa-mir-200b	MIMAT0000318	TAATACTGCCTGGTAATGATGA	Release 18	1	miR-200bc/429/548a	0	0	0	0	0	0	0	0	0	0	release 6.2	NA	release 4.5
26022	TMEM98	3HSAR015775	CR435980	NM_015544	656	release 10	hsa-miR-200c-3p	hsa-mir-200c	MIMAT0000617	TAATACTGCCGGGTAATGATGGA	Release 18	1	miR-200bc/429/548a	0	0	0	0	0	0	0	0	0	0	release 6.2	NA	release 4.5
26022	TMEM98	3HSAR015775	CR435980	NM_015544	656	release 10	hsa-miR-205-5p	hsa-mir-205	MIMAT0000266	TCCTTCATTCCACCGGAGTCTG	Release 18	1	miR-205/205ab	0	0	0	0	0	0	0	0	0	0	release 6.2	NA	release 4.5
26022	TMEM98	3HSAR015775	CR435980	NM_015544	656	release 10	hsa-miR-22-3p	hsa-mir-22	MIMAT0000077	AAGCTGCCAGTTGAAGAACTGT	Release 18	1	miR-22/22-3p	0	0	0	0	0	0	0	0	0	0	release 6.2	NA	release 4.5
26027	ACOT11	3HSAR053728	CR841010	NM_147161	1215	release 10	hsa-miR-31-5p	hsa-mir-31	MIMAT0000089	AGGCAAGATGCTGGCATAGCT	Release 18	2	miR-31	0	0	0	0	0	0	0	0	0	0	release 6.2	NA	release 4.5
26031	OSBPL3	3HSAR044447	CR719654	NM_145321	3643	release 10	hsa-miR-141-3p	hsa-mir-141	MIMAT0000432	TAACACTGTCTGGTAAAGATGG	Release 18	1	miR-141/200a	0	0	0	0	0	0	0	0	0	0	release 6.2	NA	release 4.5
26031	OSBPL3	3HSAR044447	CR719654	NM_145321	3643	release 10	hsa-miR-200a-3p	hsa-mir-200a	MIMAT0000682	TAACACTGTCTGGTAACGATGT	Release 18	1	miR-141/200a	0	0	0	0	0	0	0	0	0	0	release 6.2	NA	release 4.5
26031	OSBPL3	3HSAR044447	CR719654	NM_145321	3643	release 10	hsa-miR-31-5p	hsa-mir-31	MIMAT0000089	AGGCAAGATGCTGGCATAGCT	Release 18	2	miR-31	0	0	0	0	0	0	0	0	0	0	release 6.2	NA	release 4.5
26034	IPCEF1	3HSAR043863	CR717270	NM_001130699	5345	release 10	hsa-miR-141-3p	hsa-mir-141	MIMAT0000432	TAACACTGTCTGGTAAAGATGG	Release 18	4	miR-141/200a	0	0	0	0	0	0	0	0	0	0	release 6.2	NA	release 4.5
26034	IPCEF1	3HSAR043863	CR717270	NM_001130699	5345	release 10	hsa-miR-200a-3p	hsa-mir-200a	MIMAT0000682	TAACACTGTCTGGTAACGATGT	Release 18	4	miR-141/200a	0	0	0	0	0	0	0	0	0	0	release 6.2	NA	release 4.5
26039	SS18L1	3HSAR053117	CR838801	NM_198935	3302	release 10	hsa-miR-141-3p	hsa-mir-141	MIMAT0000432	TAACACTGTCTGGTAAAGATGG	Release 18	3	miR-141/200a	0	0	0	0	0	0	0	0	0	0	release 6.2	NA	release 4.5
260425	MAGI3	3HSAR058728	CR884432	NM_152900	3662	release 10	hsa-miR-141-3p	hsa-mir-141	MIMAT0000432	TAACACTGTCTGGTAAAGATGG	Release 18	1	miR-141/200a	0	0	0	0	0	0	0	0	0	0	release 6.2	NA	release 4.5
260425	MAGI3	3HSAR058728	CR884432	NM_152900	3662	release 10	hsa-miR-200a-3p	hsa-mir-200a	MIMAT0000682	TAACACTGTCTGGTAACGATGT	Release 18	1	miR-141/200a	0	0	0	0	0	0	0	0	0	0	release 6.2	NA	release 4.5
260425	MAGI3	3HSAR058728	CR884432	NM_152900	3662	release 10	hsa-miR-205-5p	hsa-mir-205	MIMAT0000266	TCCTTCATTCCACCGGAGTCTG	Release 18	2	miR-205/205ab	0	0	0	0	0	0	0	0	0	0	release 6.2	NA	release 4.5
26049	FAM169A	3HSAR014726	CR433150	NM_015566	3886	release 10	hsa-miR-141-3p	hsa-mir-141	MIMAT0000432	TAACACTGTCTGGTAAAGATGG	Release 18	1	miR-141/200a	0	0	0	0	1	0	0	1	-0.01	NULL	release 6.2	NA	release 4.5
26049	FAM169A	3HSAR014726	CR433150	NM_015566	3886	release 10	hsa-miR-200a-3p	hsa-mir-200a	MIMAT0000682	TAACACTGTCTGGTAACGATGT	Release 18	1	miR-141/200a	0	0	0	0	1	0	0	1	-0.01	NULL	release 6.2	NA	release 4.5
26049	FAM169A	3HSAR014726	CR433150	NM_015566	3886	release 10	hsa-miR-200b-3p	hsa-mir-200b	MIMAT0000318	TAATACTGCCTGGTAATGATGA	Release 18	5	miR-200bc/429/548a	0	0	0	0	1	0	1	0	-0.064	NULL	release 6.2	NA	release 4.5
26049	FAM169A	3HSAR014726	CR433150	NM_015566	3886	release 10	hsa-miR-200c-3p	hsa-mir-200c	MIMAT0000617	TAATACTGCCGGGTAATGATGGA	Release 18	5	miR-200bc/429/548a	0	0	0	0	2	0	1	1	-0.055	NULL	release 6.2	NA	release 4.5
26049	FAM169A	3HSAR014726	CR433150	NM_015566	3886	release 10	hsa-miR-205-5p	hsa-mir-205	MIMAT0000266	TCCTTCATTCCACCGGAGTCTG	Release 18	2	miR-205/205ab	0	0	0	0	1	0	0	1	-0.084	NULL	release 6.2	NA	release 4.5
26049	FAM169A	3HSAR014726	CR433150	NM_015566	3886	release 10	hsa-miR-375	hsa-mir-375	MIMAT0000728	TTTGTTCGTTCGGCTCGCGTGA	Release 18	1	miR-375	1	0	0	1	0	0	0	0	-0.072	NULL	release 6.2	NA	release 4.5
26050	SLITRK5	3HSAR035646	CR648332	NM_015567	1351	release 10	hsa-miR-135b-5p	hsa-mir-135b	MIMAT0000758	TATGGCTTTTCATTCCTATGTGA	Release 18	1	miR-135ab/135a-5p	0	0	0	0	0	0	0	0	0	0	release 6.2	NA	release 4.5
26050	SLITRK5	3HSAR035646	CR648332	NM_015567	1351	release 10	hsa-miR-200b-3p	hsa-mir-200b	MIMAT0000318	TAATACTGCCTGGTAATGATGA	Release 18	2	miR-200bc/429/548a	0	0	0	0	0	0	0	0	0	0	release 6.2	NA	release 4.5
26050	SLITRK5	3HSAR035646	CR648332	NM_015567	1351	release 10	hsa-miR-200c-3p	hsa-mir-200c	MIMAT0000617	TAATACTGCCGGGTAATGATGGA	Release 18	2	miR-200bc/429/548a	0	0	0	0	0	0	0	0	0	0	release 6.2	NA	release 4.5
26053	AUTS2	3HSAR057727	CR880669	NM_015570	1903	release 10	hsa-miR-135b-5p	hsa-mir-135b	MIMAT0000758	TATGGCTTTTCATTCCTATGTGA	Release 18	1	miR-135ab/135a-5p	1	0	1	0	1	0	0	1	-0.189	NULL	release 6.2	NA	release 4.5
26053	AUTS2	3HSAR057727	CR880669	NM_015570	1903	release 10	hsa-miR-200b-3p	hsa-mir-200b	MIMAT0000318	TAATACTGCCTGGTAATGATGA	Release 18	1	miR-200bc/429/548a	0	0	0	0	1	0	0	1	-0.029	NULL	release 6.2	NA	release 4.5
26053	AUTS2	3HSAR057727	CR880669	NM_015570	1903	release 10	hsa-miR-200c-3p	hsa-mir-200c	MIMAT0000617	TAATACTGCCGGGTAATGATGGA	Release 18	1	miR-200bc/429/548a	1	1	0	0	0	0	0	0	-0.2	NULL	release 6.2	NA	release 4.5
26053	AUTS2	3HSAR057727	CR880669	NM_015570	1903	release 10	hsa-miR-205-5p	hsa-mir-205	MIMAT0000266	TCCTTCATTCCACCGGAGTCTG	Release 18	1	miR-205/205ab	0	0	0	0	1	0	0	1	-0.065	NULL	release 6.2	NA	release 4.5
26053	AUTS2	3HSAR057727	CR880669	NM_015570	1903	release 10	hsa-miR-375	hsa-mir-375	MIMAT0000728	TTTGTTCGTTCGGCTCGCGTGA	Release 18	1	miR-375	0	0	0	0	2	1	1	0	-0.448	NULL	release 6.2	NA	release 4.5
26073	POLDIP2	3HSAR052765	CR837497	NM_015584	1484	release 10	hsa-miR-31-5p	hsa-mir-31	MIMAT0000089	AGGCAAGATGCTGGCATAGCT	Release 18	2	miR-31	0	0	0	0	0	0	0	0	0	0	release 6.2	NA	release 4.5
26112	CCDC69	3HSAR037149	CR655128	NM_015621	2385	release 10	hsa-miR-215	hsa-mir-215	MIMAT0000272	ATGACCTATGAATTGACAGAC	Release 18	1	miR-192/215	0	0	0	0	3	0	1	2	-0.428	NULL	release 6.2	NA	release 4.5
26112	CCDC69	3HSAR037149	CR655128	NM_015621	2385	release 10	hsa-miR-22-3p	hsa-mir-22	MIMAT0000077	AAGCTGCCAGTTGAAGAACTGT	Release 18	1	miR-22/22-3p	0	0	0	0	1	0	0	1	-0.105	0	release 6.2	NA	release 4.5
26112	CCDC69	3HSAR037149	CR655128	NM_015621	2385	release 10	hsa-miR-452-5p	hsa-mir-452	MIMAT0001635	AACTGTTTGCAGAGGAAACTGA	Release 18	1	miR-452/4676-3p	0	0	0	0	0	0	0	0	0	0	release 6.2	NA	release 4.5
26136	TES	3HSAR031141	CR478302	NM_152829	1301	release 10	hsa-miR-135b-5p	hsa-mir-135b	MIMAT0000758	TATGGCTTTTCATTCCTATGTGA	Release 18	1	miR-135ab/135a-5p	0	0	0	0	0	0	0	0	0	0	release 6.2	NA	release 4.5
26136	TES	3HSAR031141	CR478302	NM_152829	1301	release 10	hsa-miR-200b-3p	hsa-mir-200b	MIMAT0000318	TAATACTGCCTGGTAATGATGA	Release 18	1	miR-200bc/429/548a	0	0	0	0	0	0	0	0	0	0	release 6.2	NA	release 4.5
26136	TES	3HSAR031141	CR478302	NM_152829	1301	release 10	hsa-miR-200c-3p	hsa-mir-200c	MIMAT0000617	TAATACTGCCGGGTAATGATGGA	Release 18	1	miR-200bc/429/548a	0	0	0	0	0	0	0	0	0	0	release 6.2	NA	release 4.5
26136	TES	3HSAR031141	CR478302	NM_152829	1301	release 10	hsa-miR-31-5p	hsa-mir-31	MIMAT0000089	AGGCAAGATGCTGGCATAGCT	Release 18	1	miR-31	0	0	0	0	0	0	0	0	0	0	release 6.2	NA	release 4.5
26259	FBXW8	3HSAR061571	CR913945	NM_153348	2976	release 10	hsa-miR-22-3p	hsa-mir-22	MIMAT0000077	AAGCTGCCAGTTGAAGAACTGT	Release 18	1	miR-22/22-3p	0	0	0	0	1	0	0	1	-0.01	NULL	release 6.2	NA	release 4.5
2625	GATA3	3HSAR039546	CR689890	NM_002051	1178	release 10	hsa-miR-135b-5p	hsa-mir-135b	MIMAT0000758	TATGGCTTTTCATTCCTATGTGA	Release 18	1	miR-135ab/135a-5p	0	0	0	0	0	0	0	0	0	0	release 6.2	NA	release 4.5
2625	GATA3	3HSAR039546	CR689890	NM_002051	1178	release 10	hsa-miR-141-3p	hsa-mir-141	MIMAT0000432	TAACACTGTCTGGTAAAGATGG	Release 18	1	miR-141/200a	0	0	0	0	0	0	0	0	0	0	release 6.2	NA	release 4.5
2625	GATA3	3HSAR039546	CR689890	NM_002051	1178	release 10	hsa-miR-200a-3p	hsa-mir-200a	MIMAT0000682	TAACACTGTCTGGTAACGATGT	Release 18	1	miR-141/200a	0	0	0	0	0	0	0	0	0	0	release 6.2	NA	release 4.5
2625	GATA3	3HSAR039546	CR689890	NM_002051	1178	release 10	hsa-miR-205-5p	hsa-mir-205	MIMAT0000266	TCCTTCATTCCACCGGAGTCTG	Release 18	2	miR-205/205ab	0	0	0	0	0	0	0	0	0	0	release 6.2	NA	release 4.5
2625	GATA3	3HSAR039546	CR689890	NM_002051	1178	release 10	hsa-miR-375	hsa-mir-375	MIMAT0000728	TTTGTTCGTTCGGCTCGCGTGA	Release 18	1	miR-375	0	0	0	0	0	0	0	0	0	0	release 6.2	NA	release 4.5
26289	AK5	3HSAR043476	CR715582	NM_012093	1299	release 10	hsa-miR-135b-5p	hsa-mir-135b	MIMAT0000758	TATGGCTTTTCATTCCTATGTGA	Release 18	1	miR-135ab/135a-5p	0	0	0	0	0	0	0	0	0	0	release 6.2	NA	release 4.5
26289	AK5	3HSAR043476	CR715582	NM_012093	1299	release 10	hsa-miR-375	hsa-mir-375	MIMAT0000728	TTTGTTCGTTCGGCTCGCGTGA	Release 18	1	miR-375	0	0	0	0	0	0	0	0	0	0	release 6.2	NA	release 4.5
26292	MYCBP	3HSAR058796	CR884705	NM_012333	1708	release 10	hsa-miR-200b-3p	hsa-mir-200b	MIMAT0000318	TAATACTGCCTGGTAATGATGA	Release 18	1	miR-200bc/429/548a	0	0	0	0	0	0	0	0	0	0	release 6.2	NA	release 4.5
26292	MYCBP	3HSAR058796	CR884705	NM_012333	1708	release 10	hsa-miR-200c-3p	hsa-mir-200c	MIMAT0000617	TAATACTGCCGGGTAATGATGGA	Release 18	1	miR-200bc/429/548a	0	0	0	0	0	0	0	0	0	0	release 6.2	NA	release 4.5
26298	EHF	3HSAR063310	CR918597	NM_012153	4357	release 10	hsa-miR-135b-5p	hsa-mir-135b	MIMAT0000758	TATGGCTTTTCATTCCTATGTGA	Release 18	1	miR-135ab/135a-5p	0	0	0	0	0	0	0	0	0	0	release 6.2	NA	release 4.5
26298	EHF	3HSAR063310	CR918597	NM_012153	4357	release 10	hsa-miR-141-3p	hsa-mir-141	MIMAT0000432	TAACACTGTCTGGTAAAGATGG	Release 18	4	miR-141/200a	0	0	0	0	0	0	0	0	0	0	release 6.2	NA	release 4.5
26298	EHF	3HSAR063310	CR918597	NM_012153	4357	release 10	hsa-miR-200a-3p	hsa-mir-200a	MIMAT0000682	TAACACTGTCTGGTAACGATGT	Release 18	4	miR-141/200a	0	0	0	0	0	0	0	0	0	0	release 6.2	NA	release 4.5
26298	EHF	3HSAR063310	CR918597	NM_012153	4357	release 10	hsa-miR-200b-3p	hsa-mir-200b	MIMAT0000318	TAATACTGCCTGGTAATGATGA	Release 18	2	miR-200bc/429/548a	0	0	0	0	0	0	0	0	0	0	release 6.2	NA	release 4.5
26298	EHF	3HSAR063310	CR918597	NM_012153	4357	release 10	hsa-miR-200c-3p	hsa-mir-200c	MIMAT0000617	TAATACTGCCGGGTAATGATGGA	Release 18	2	miR-200bc/429/548a	0	0	0	0	0	0	0	0	0	0	release 6.2	NA	release 4.5
26298	EHF	3HSAR063310	CR918597	NM_012153	4357	release 10	hsa-miR-205-5p	hsa-mir-205	MIMAT0000266	TCCTTCATTCCACCGGAGTCTG	Release 18	2	miR-205/205ab	0	0	0	0	0	0	0	0	0	0	release 6.2	NA	release 4.5
26298	EHF	3HSAR063310	CR918597	NM_012153	4357	release 10	hsa-miR-375	hsa-mir-375	MIMAT0000728	TTTGTTCGTTCGGCTCGCGTGA	Release 18	2	miR-375	0	0	0	0	0	0	0	0	0	0	release 6.2	NA	release 4.5
2632	GBE1	3HSAR053557	CR840405	NM_000158	708	release 10	hsa-miR-141-3p	hsa-mir-141	MIMAT0000432	TAACACTGTCTGGTAAAGATGG	Release 18	1	miR-141/200a	0	0	0	0	0	0	0	0	0	0	release 6.2	NA	release 4.5
2632	GBE1	3HSAR053557	CR840405	NM_000158	708	release 10	hsa-miR-200a-3p	hsa-mir-200a	MIMAT0000682	TAACACTGTCTGGTAACGATGT	Release 18	1	miR-141/200a	0	0	0	0	0	0	0	0	0	0	release 6.2	NA	release 4.5
2632	GBE1	3HSAR053557	CR840405	NM_000158	708	release 10	hsa-miR-200b-3p	hsa-mir-200b	MIMAT0000318	TAATACTGCCTGGTAATGATGA	Release 18	1	miR-200bc/429/548a	0	0	0	0	0	0	0	0	0	0	release 6.2	NA	release 4.5
2632	GBE1	3HSAR053557	CR840405	NM_000158	708	release 10	hsa-miR-200c-3p	hsa-mir-200c	MIMAT0000617	TAATACTGCCGGGTAATGATGGA	Release 18	1	miR-200bc/429/548a	0	0	0	0	0	0	0	0	0	0	release 6.2	NA	release 4.5
2632	GBE1	3HSAR053557	CR840405	NM_000158	708	release 10	hsa-miR-22-3p	hsa-mir-22	MIMAT0000077	AAGCTGCCAGTTGAAGAACTGT	Release 18	1	miR-22/22-3p	0	0	0	0	0	0	0	0	0	0	release 6.2	NA	release 4.5
26470	SEZ6L2	3HSAR036002	CR649855	NM_201575	540	release 10	hsa-miR-31-5p	hsa-mir-31	MIMAT0000089	AGGCAAGATGCTGGCATAGCT	Release 18	1	miR-31	0	0	0	0	1	1	0	0	-0.515	NULL	release 6.2	NA	release 4.5
26504	CNNM4	3HSAR034521	CR642470	NM_020184	2374	release 10	hsa-miR-141-3p	hsa-mir-141	MIMAT0000432	TAACACTGTCTGGTAAAGATGG	Release 18	1	miR-141/200a	1	0	1	0	0	0	0	0	-0.082	NULL	release 6.2	NA	release 4.5
26504	CNNM4	3HSAR034521	CR642470	NM_020184	2374	release 10	hsa-miR-200a-3p	hsa-mir-200a	MIMAT0000682	TAACACTGTCTGGTAACGATGT	Release 18	1	miR-141/200a	0	0	0	0	2	0	2	0	-0.188	NULL	release 6.2	NA	release 4.5
26507	CNNM1	3HSAR058062	CR881662	NM_020348	2814	release 10	hsa-miR-200b-3p	hsa-mir-200b	MIMAT0000318	TAATACTGCCTGGTAATGATGA	Release 18	2	miR-200bc/429/548a	0	0	0	0	0	0	0	0	0	0	release 6.2	NA	release 4.5
26507	CNNM1	3HSAR058062	CR881662	NM_020348	2814	release 10	hsa-miR-200c-3p	hsa-mir-200c	MIMAT0000617	TAATACTGCCGGGTAATGATGGA	Release 18	2	miR-200bc/429/548a	0	0	0	0	0	0	0	0	0	0	release 6.2	NA	release 4.5
26507	CNNM1	3HSAR058062	CR881662	NM_020348	2814	release 10	hsa-miR-205-5p	hsa-mir-205	MIMAT0000266	TCCTTCATTCCACCGGAGTCTG	Release 18	1	miR-205/205ab	0	0	0	0	0	0	0	0	0	0	release 6.2	NA	release 4.5
26507	CNNM1	3HSAR058062	CR881662	NM_020348	2814	release 10	hsa-miR-31-5p	hsa-mir-31	MIMAT0000089	AGGCAAGATGCTGGCATAGCT	Release 18	4	miR-31	0	0	0	0	0	0	0	0	0	0	release 6.2	NA	release 4.5
26507	CNNM1	3HSAR058062	CR881662	NM_020348	2814	release 10	hsa-miR-375	hsa-mir-375	MIMAT0000728	TTTGTTCGTTCGGCTCGCGTGA	Release 18	2	miR-375	0	0	0	0	0	0	0	0	0	0	release 6.2	NA	release 4.5
2650	GCNT1	3HSAR026696	CR465211	NM_001490	3748	release 10	hsa-miR-141-3p	hsa-mir-141	MIMAT0000432	TAACACTGTCTGGTAAAGATGG	Release 18	3	miR-141/200a	0	0	0	0	0	0	0	0	0	0	release 6.2	NA	release 4.5
2650	GCNT1	3HSAR026696	CR465211	NM_001490	3748	release 10	hsa-miR-200a-3p	hsa-mir-200a	MIMAT0000682	TAACACTGTCTGGTAACGATGT	Release 18	3	miR-141/200a	0	0	0	0	0	0	0	0	0	0	release 6.2	NA	release 4.5
2650	GCNT1	3HSAR026696	CR465211	NM_001490	3748	release 10	hsa-miR-200b-3p	hsa-mir-200b	MIMAT0000318	TAATACTGCCTGGTAATGATGA	Release 18	2	miR-200bc/429/548a	0	0	0	0	2	0	0	2	-0.02	NULL	release 6.2	NA	release 4.5
2650	GCNT1	3HSAR026696	CR465211	NM_001490	3748	release 10	hsa-miR-200c-3p	hsa-mir-200c	MIMAT0000617	TAATACTGCCGGGTAATGATGGA	Release 18	2	miR-200bc/429/548a	0	0	0	0	2	1	0	1	-0.04	NULL	release 6.2	NA	release 4.5
2650	GCNT1	3HSAR026696	CR465211	NM_001490	3748	release 10	hsa-miR-205-5p	hsa-mir-205	MIMAT0000266	TCCTTCATTCCACCGGAGTCTG	Release 18	1	miR-205/205ab	0	0	0	0	2	0	0	2	-0.02	NULL	release 6.2	NA	release 4.5
2651	GCNT2	3HSAR034437	CR641897	NM_145649	2761	release 10	hsa-miR-135b-5p	hsa-mir-135b	MIMAT0000758	TATGGCTTTTCATTCCTATGTGA	Release 18	2	miR-135ab/135a-5p	0	0	0	0	0	0	0	0	0	0	release 6.2	NA	release 4.5
2651	GCNT2	3HSAR034437	CR641897	NM_145649	2761	release 10	hsa-miR-141-3p	hsa-mir-141	MIMAT0000432	TAACACTGTCTGGTAAAGATGG	Release 18	3	miR-141/200a	0	0	0	0	0	0	0	0	0	0	release 6.2	NA	release 4.5
2651	GCNT2	3HSAR034437	CR641897	NM_145649	2761	release 10	hsa-miR-181c-5p	hsa-mir-181c	MIMAT0000258	AACATTCAACCTGTCGGTGAGT	Release 18	2	miR-181abcd/4262	0	0	0	0	0	0	0	0	0	0	release 6.2	NA	release 4.5
2651	GCNT2	3HSAR034437	CR641897	NM_145649	2761	release 10	hsa-miR-200a-3p	hsa-mir-200a	MIMAT0000682	TAACACTGTCTGGTAACGATGT	Release 18	3	miR-141/200a	0	0	0	0	0	0	0	0	0	0	release 6.2	NA	release 4.5
2651	GCNT2	3HSAR034437	CR641897	NM_145649	2761	release 10	hsa-miR-200b-3p	hsa-mir-200b	MIMAT0000318	TAATACTGCCTGGTAATGATGA	Release 18	2	miR-200bc/429/548a	0	0	0	0	0	0	0	0	0	0	release 6.2	NA	release 4.5
2651	GCNT2	3HSAR034437	CR641897	NM_145649	2761	release 10	hsa-miR-200c-3p	hsa-mir-200c	MIMAT0000617	TAATACTGCCGGGTAATGATGGA	Release 18	2	miR-200bc/429/548a	0	0	0	0	0	0	0	0	0	0	release 6.2	NA	release 4.5
2651	GCNT2	3HSAR034437	CR641897	NM_145649	2761	release 10	hsa-miR-205-5p	hsa-mir-205	MIMAT0000266	TCCTTCATTCCACCGGAGTCTG	Release 18	2	miR-205/205ab	0	0	0	0	0	0	0	0	0	0	release 6.2	NA	release 4.5
2651	GCNT2	3HSAR034437	CR641897	NM_145649	2761	release 10	hsa-miR-22-3p	hsa-mir-22	MIMAT0000077	AAGCTGCCAGTTGAAGAACTGT	Release 18	1	miR-22/22-3p	0	0	0	0	0	0	0	0	0	0	release 6.2	NA	release 4.5
2651	GCNT2	3HSAR034437	CR641897	NM_145649	2761	release 10	hsa-miR-375	hsa-mir-375	MIMAT0000728	TTTGTTCGTTCGGCTCGCGTGA	Release 18	2	miR-375	0	0	0	0	0	0	0	0	0	0	release 6.2	NA	release 4.5
2651	GCNT2	3HSAR034437	CR641897	NM_145649	2761	release 10	hsa-miR-378a-5p	hsa-mir-378	MIMAT0000731	CTCCTGACTCCAGGTCCTGTGT	Release 18	2	NA	NA	NA	NA	NA	NA	NA	NA	NA	NA	NA	release 6.2	NA	release 4.5
266675	BEST4	3HSAR035523	CR647851	NM_153274	625	release 10	hsa-miR-205-5p	hsa-mir-205	MIMAT0000266	TCCTTCATTCCACCGGAGTCTG	Release 18	2	miR-205/205ab	0	0	0	0	0	0	0	0	0	0	release 6.2	NA	release 4.5
2683	B4GALT1	3HSAR044267	CR718713	NM_001497	2813	release 10	hsa-miR-200b-3p	hsa-mir-200b	MIMAT0000318	TAATACTGCCTGGTAATGATGA	Release 18	2	miR-200bc/429/548a	0	0	0	0	1	0	0	1	-0.01	NULL	release 6.2	NA	release 4.5
2683	B4GALT1	3HSAR044267	CR718713	NM_001497	2813	release 10	hsa-miR-200c-3p	hsa-mir-200c	MIMAT0000617	TAATACTGCCGGGTAATGATGGA	Release 18	2	miR-200bc/429/548a	0	0	0	0	1	0	0	1	-0.01	NULL	release 6.2	NA	release 4.5
2690	GHR	3HSAR033470	CR485076	NM_000163	2400	release 10	hsa-miR-141-3p	hsa-mir-141	MIMAT0000432	TAACACTGTCTGGTAAAGATGG	Release 18	1	miR-141/200a	0	0	0	0	0	0	0	0	0	0	release 6.2	NA	release 4.5
2690	GHR	3HSAR033470	CR485076	NM_000163	2400	release 10	hsa-miR-200a-3p	hsa-mir-200a	MIMAT0000682	TAACACTGTCTGGTAACGATGT	Release 18	1	miR-141/200a	0	0	0	0	0	0	0	0	0	0	release 6.2	NA	release 4.5
27042	C1orf107	3HSAR060478	CR891021	NM_014388	6118	release 10	hsa-miR-141-3p	hsa-mir-141	MIMAT0000432	TAACACTGTCTGGTAAAGATGG	Release 18	2	miR-141/200a	0	0	0	0	1	0	1	0	-0.02	NULL	release 6.2	NA	release 4.5
27042	C1orf107	3HSAR060478	CR891021	NM_014388	6118	release 10	hsa-miR-181c-5p	hsa-mir-181c	MIMAT0000258	AACATTCAACCTGTCGGTGAGT	Release 18	1	miR-181abcd/4262	0	0	0	0	2	0	1	1	-0.103	NULL	release 6.2	NA	release 4.5
27042	C1orf107	3HSAR060478	CR891021	NM_014388	6118	release 10	hsa-miR-200a-3p	hsa-mir-200a	MIMAT0000682	TAACACTGTCTGGTAACGATGT	Release 18	2	miR-141/200a	0	0	0	0	1	0	1	0	-0.02	0.168	release 6.2	NA	release 4.5
27042	C1orf107	3HSAR060478	CR891021	NM_014388	6118	release 10	hsa-miR-200b-3p	hsa-mir-200b	MIMAT0000318	TAATACTGCCTGGTAATGATGA	Release 18	1	miR-200bc/429/548a	0	0	0	0	4	0	2	2	-0.373	NULL	release 6.2	NA	release 4.5
27042	C1orf107	3HSAR060478	CR891021	NM_014388	6118	release 10	hsa-miR-200c-3p	hsa-mir-200c	MIMAT0000617	TAATACTGCCGGGTAATGATGGA	Release 18	1	miR-200bc/429/548a	0	0	0	0	1	0	1	0	-0.104	NULL	release 6.2	NA	release 4.5
27042	C1orf107	3HSAR060478	CR891021	NM_014388	6118	release 10	hsa-miR-22-3p	hsa-mir-22	MIMAT0000077	AAGCTGCCAGTTGAAGAACTGT	Release 18	3	miR-22/22-3p	0	0	0	0	0	0	0	0	0	0	release 6.2	NA	release 4.5
27042	C1orf107	3HSAR060478	CR891021	NM_014388	6118	release 10	hsa-miR-31-5p	hsa-mir-31	MIMAT0000089	AGGCAAGATGCTGGCATAGCT	Release 18	1	miR-31	0	0	0	0	0	0	0	0	0	0	release 6.2	NA	release 4.5
27065	D4S234E	3HSAR060715	CR911416	NM_001040101	1623	release 10	hsa-miR-135b-5p	hsa-mir-135b	MIMAT0000758	TATGGCTTTTCATTCCTATGTGA	Release 18	1	miR-135ab/135a-5p	0	0	0	0	0	0	0	0	0	0	release 6.2	NA	release 4.5
27071	DAPP1	3HSAR061316	CR913177	NM_014395	2005	release 10	hsa-miR-181c-5p	hsa-mir-181c	MIMAT0000258	AACATTCAACCTGTCGGTGAGT	Release 18	1	miR-181abcd/4262	0	0	0	0	1	0	1	0	-0.02	NULL	release 6.2	NA	release 4.5
27087	B3GAT1	3HSAR060332	CR890438	NM_018644	2258	release 10	hsa-miR-200b-3p	hsa-mir-200b	MIMAT0000318	TAATACTGCCTGGTAATGATGA	Release 18	1	miR-200bc/429/548a	0	0	0	0	1	0	0	1	-0.048	0	release 6.2	NA	release 4.5
27087	B3GAT1	3HSAR060332	CR890438	NM_018644	2258	release 10	hsa-miR-200c-3p	hsa-mir-200c	MIMAT0000617	TAATACTGCCGGGTAATGATGGA	Release 18	1	miR-200bc/429/548a	0	0	0	0	4	0	3	1	-0.077	NULL	release 6.2	NA	release 4.5
27092	CACNG4	3HSAR012745	CR426846	NM_014405	2398	release 10	hsa-miR-135b-5p	hsa-mir-135b	MIMAT0000758	TATGGCTTTTCATTCCTATGTGA	Release 18	2	miR-135ab/135a-5p	0	0	0	0	0	0	0	0	0	0	release 6.2	NA	release 4.5
27092	CACNG4	3HSAR012745	CR426846	NM_014405	2398	release 10	hsa-miR-205-5p	hsa-mir-205	MIMAT0000266	TCCTTCATTCCACCGGAGTCTG	Release 18	1	miR-205/205ab	0	0	0	0	1	0	1	0	-0.02	NULL	release 6.2	NA	release 4.5
27092	CACNG4	3HSAR012745	CR426846	NM_014405	2398	release 10	hsa-miR-31-5p	hsa-mir-31	MIMAT0000089	AGGCAAGATGCTGGCATAGCT	Release 18	4	miR-31	0	0	0	0	0	0	0	0	0	0	release 6.2	NA	release 4.5
27092	CACNG4	3HSAR012745	CR426846	NM_014405	2398	release 10	hsa-miR-375	hsa-mir-375	MIMAT0000728	TTTGTTCGTTCGGCTCGCGTGA	Release 18	2	miR-375	0	0	0	0	1	0	1	0	-0.047	NULL	release 6.2	NA	release 4.5
27122	DKK3	3HSAR042252	CR709004	NM_015881	1468	release 10	hsa-miR-141-3p	hsa-mir-141	MIMAT0000432	TAACACTGTCTGGTAAAGATGG	Release 18	2	miR-141/200a	0	0	0	0	0	0	0	0	0	0	release 6.2	NA	release 4.5
27122	DKK3	3HSAR042252	CR709004	NM_015881	1468	release 10	hsa-miR-200a-3p	hsa-mir-200a	MIMAT0000682	TAACACTGTCTGGTAACGATGT	Release 18	2	miR-141/200a	0	0	0	0	0	0	0	0	0	0	release 6.2	NA	release 4.5
27122	DKK3	3HSAR042252	CR709004	NM_015881	1468	release 10	hsa-miR-31-5p	hsa-mir-31	MIMAT0000089	AGGCAAGATGCTGGCATAGCT	Release 18	1	miR-31	0	0	0	0	0	0	0	0	0	0	release 6.2	NA	release 4.5
27129	HSPB7	3HSAR052051	CR834933	NM_014424	1552	release 10	hsa-miR-215	hsa-mir-215	MIMAT0000272	ATGACCTATGAATTGACAGAC	Release 18	1	miR-192/215	0	0	0	0	0	0	0	0	0	0	release 6.2	NA	release 4.5
27165	GLS2	3HSAR056477	CR876601	NM_013267	535	release 10	hsa-miR-200b-3p	hsa-mir-200b	MIMAT0000318	TAATACTGCCTGGTAATGATGA	Release 18	1	miR-200bc/429/548a	0	0	0	0	0	0	0	0	0	0	release 6.2	NA	release 4.5
27165	GLS2	3HSAR056477	CR876601	NM_013267	535	release 10	hsa-miR-200c-3p	hsa-mir-200c	MIMAT0000617	TAATACTGCCGGGTAATGATGGA	Release 18	1	miR-200bc/429/548a	0	0	0	0	0	0	0	0	0	0	release 6.2	NA	release 4.5
27250	PDCD4	3HSAR054058	CR842145	NM_014456	1918	release 10	hsa-miR-141-3p	hsa-mir-141	MIMAT0000432	TAACACTGTCTGGTAAAGATGG	Release 18	3	miR-141/200a	0	0	0	0	0	0	0	0	0	0	release 6.2	NA	release 4.5
27250	PDCD4	3HSAR054058	CR842145	NM_014456	1918	release 10	hsa-miR-181c-5p	hsa-mir-181c	MIMAT0000258	AACATTCAACCTGTCGGTGAGT	Release 18	2	miR-181abcd/4262	0	0	0	0	0	0	0	0	0	0	release 6.2	NA	release 4.5
27250	PDCD4	3HSAR054058	CR842145	NM_014456	1918	release 10	hsa-miR-200a-3p	hsa-mir-200a	MIMAT0000682	TAACACTGTCTGGTAACGATGT	Release 18	3	miR-141/200a	0	0	0	0	0	0	0	0	0	0	release 6.2	MIRT004005	release 4.5
27250	PDCD4	3HSAR054058	CR842145	NM_014456	1918	release 10	hsa-miR-200b-3p	hsa-mir-200b	MIMAT0000318	TAATACTGCCTGGTAATGATGA	Release 18	1	miR-200bc/429/548a	0	0	0	0	0	0	0	0	0	0	release 6.2	NA	release 4.5
27250	PDCD4	3HSAR054058	CR842145	NM_014456	1918	release 10	hsa-miR-200c-3p	hsa-mir-200c	MIMAT0000617	TAATACTGCCGGGTAATGATGGA	Release 18	1	miR-200bc/429/548a	0	0	0	0	0	0	0	0	0	0	release 6.2	NA	release 4.5
27300	ZNF544	3HSAR003300	CR398822	NM_014480	890	release 10	hsa-miR-181c-5p	hsa-mir-181c	MIMAT0000258	AACATTCAACCTGTCGGTGAGT	Release 18	2	miR-181abcd/4262	0	0	0	0	0	0	0	0	0	0	release 6.2	NA	release 4.5
27300	ZNF544	3HSAR003300	CR398822	NM_014480	890	release 10	hsa-miR-378a-5p	hsa-mir-378	MIMAT0000731	CTCCTGACTCCAGGTCCTGTGT	Release 18	1	NA	NA	NA	NA	NA	NA	NA	NA	NA	NA	NA	release 6.2	NA	release 4.5
27315	PGAP2	3HSAR036523	CR652305	NM_014489	894	release 10	hsa-miR-135b-5p	hsa-mir-135b	MIMAT0000758	TATGGCTTTTCATTCCTATGTGA	Release 18	1	miR-135ab/135a-5p	0	0	0	0	0	0	0	0	0	0	release 6.2	NA	release 4.5
27316	RBMX	3HSAR045056	CR723464	NM_001164803	1251	release 10	hsa-miR-141-3p	hsa-mir-141	MIMAT0000432	TAACACTGTCTGGTAAAGATGG	Release 18	1	miR-141/200a	0	0	0	0	0	0	0	0	0	0	release 6.2	NA	release 4.5
27316	RBMX	3HSAR045056	CR723464	NM_001164803	1251	release 10	hsa-miR-200a-3p	hsa-mir-200a	MIMAT0000682	TAACACTGTCTGGTAACGATGT	Release 18	1	miR-141/200a	0	0	0	0	0	0	0	0	0	0	release 6.2	NA	release 4.5
27330	RPS6KA6	3HSAR036187	CR650686	NM_014496	5931	release 10	hsa-miR-141-3p	hsa-mir-141	MIMAT0000432	TAACACTGTCTGGTAAAGATGG	Release 18	5	miR-141/200a	0	0	0	0	0	0	0	0	0	0	release 6.2	NA	release 4.5
27330	RPS6KA6	3HSAR036187	CR650686	NM_014496	5931	release 10	hsa-miR-200a-3p	hsa-mir-200a	MIMAT0000682	TAACACTGTCTGGTAACGATGT	Release 18	5	miR-141/200a	0	0	0	0	0	0	0	0	0	0	release 6.2	NA	release 4.5
27330	RPS6KA6	3HSAR036187	CR650686	NM_014496	5931	release 10	hsa-miR-200b-3p	hsa-mir-200b	MIMAT0000318	TAATACTGCCTGGTAATGATGA	Release 18	3	miR-200bc/429/548a	0	0	0	0	0	0	0	0	0	0	release 6.2	NA	release 4.5
27330	RPS6KA6	3HSAR036187	CR650686	NM_014496	5931	release 10	hsa-miR-200c-3p	hsa-mir-200c	MIMAT0000617	TAATACTGCCGGGTAATGATGGA	Release 18	3	miR-200bc/429/548a	0	0	0	0	0	0	0	0	0	0	release 6.2	NA	release 4.5
27330	RPS6KA6	3HSAR036187	CR650686	NM_014496	5931	release 10	hsa-miR-205-5p	hsa-mir-205	MIMAT0000266	TCCTTCATTCCACCGGAGTCTG	Release 18	2	miR-205/205ab	0	0	0	0	0	0	0	0	0	0	release 6.2	NA	release 4.5
27330	RPS6KA6	3HSAR036187	CR650686	NM_014496	5931	release 10	hsa-miR-375	hsa-mir-375	MIMAT0000728	TTTGTTCGTTCGGCTCGCGTGA	Release 18	1	miR-375	0	0	0	0	0	0	0	0	0	0	release 6.2	NA	release 4.5
2737	GLI3	3HSAR059750	CR888273	NM_000168	3381	release 10	hsa-miR-135b-5p	hsa-mir-135b	MIMAT0000758	TATGGCTTTTCATTCCTATGTGA	Release 18	1	miR-135ab/135a-5p	0	0	0	0	4	2	2	0	-0.492	NULL	release 6.2	NA	release 4.5
2737	GLI3	3HSAR059750	CR888273	NM_000168	3381	release 10	hsa-miR-141-3p	hsa-mir-141	MIMAT0000432	TAACACTGTCTGGTAAAGATGG	Release 18	4	miR-141/200a	0	0	0	0	1	0	0	1	-0.01	NULL	release 6.2	NA	release 4.5
2737	GLI3	3HSAR059750	CR888273	NM_000168	3381	release 10	hsa-miR-200a-3p	hsa-mir-200a	MIMAT0000682	TAACACTGTCTGGTAACGATGT	Release 18	4	miR-141/200a	0	0	0	0	1	1	0	0	-0.132	0	release 6.2	NA	release 4.5
2737	GLI3	3HSAR059750	CR888273	NM_000168	3381	release 10	hsa-miR-200b-3p	hsa-mir-200b	MIMAT0000318	TAATACTGCCTGGTAATGATGA	Release 18	5	miR-200bc/429/548a	0	0	0	0	1	0	1	0	-0.065	NULL	release 6.2	NA	release 4.5
2737	GLI3	3HSAR059750	CR888273	NM_000168	3381	release 10	hsa-miR-200c-3p	hsa-mir-200c	MIMAT0000617	TAATACTGCCGGGTAATGATGGA	Release 18	5	miR-200bc/429/548a	1	0	1	0	0	0	0	0	-0.148	NULL	release 6.2	NA	release 4.5
2737	GLI3	3HSAR059750	CR888273	NM_000168	3381	release 10	hsa-miR-31-5p	hsa-mir-31	MIMAT0000089	AGGCAAGATGCTGGCATAGCT	Release 18	1	miR-31	0	0	0	0	1	0	0	1	-0.076	NULL	release 6.2	NA	release 4.5
27436	EML4	3HSAR041630	CR704478	NM_019063	2341	release 10	hsa-miR-135b-5p	hsa-mir-135b	MIMAT0000758	TATGGCTTTTCATTCCTATGTGA	Release 18	1	miR-135ab/135a-5p	0	0	0	0	0	0	0	0	0	0	release 6.2	NA	release 4.5
2768	GNA12	3HSAR043871	CR717290	NM_007353	3076	release 10	hsa-miR-452-5p	hsa-mir-452	MIMAT0001635	AACTGTTTGCAGAGGAAACTGA	Release 18	3	miR-452/4676-3p	0	0	0	0	0	0	0	0	0	0	release 6.2	NA	release 4.5
2770	GNAI1	3HSAR052159	CR835327	NM_002069	1916	release 10	hsa-miR-141-3p	hsa-mir-141	MIMAT0000432	TAACACTGTCTGGTAAAGATGG	Release 18	3	miR-141/200a	0	0	0	0	0	0	0	0	0	0	release 6.2	NA	release 4.5
2770	GNAI1	3HSAR052159	CR835327	NM_002069	1916	release 10	hsa-miR-200a-3p	hsa-mir-200a	MIMAT0000682	TAACACTGTCTGGTAACGATGT	Release 18	3	miR-141/200a	0	0	0	0	0	0	0	0	0	0	release 6.2	NA	release 4.5
2770	GNAI1	3HSAR052159	CR835327	NM_002069	1916	release 10	hsa-miR-224-5p	hsa-mir-224	MIMAT0000281	CAAGTCACTAGTGGTTCCGTT	Release 18	1	miR-224	0	0	0	0	0	0	0	0	0	0	release 6.2	NA	release 4.5
2788	GNG7	3HSAR057771	CR880830	NM_052847	3802	release 10	hsa-miR-141-3p	hsa-mir-141	MIMAT0000432	TAACACTGTCTGGTAAAGATGG	Release 18	1	miR-141/200a	0	0	0	0	0	0	0	0	0	0	release 6.2	NA	release 4.5
2788	GNG7	3HSAR057771	CR880830	NM_052847	3802	release 10	hsa-miR-200a-3p	hsa-mir-200a	MIMAT0000682	TAACACTGTCTGGTAACGATGT	Release 18	1	miR-141/200a	0	0	0	0	0	0	0	0	0	0	release 6.2	NA	release 4.5
2788	GNG7	3HSAR057771	CR880830	NM_052847	3802	release 10	hsa-miR-205-5p	hsa-mir-205	MIMAT0000266	TCCTTCATTCCACCGGAGTCTG	Release 18	2	miR-205/205ab	0	0	0	0	0	0	0	0	0	0	release 6.2	NA	release 4.5
2788	GNG7	3HSAR057771	CR880830	NM_052847	3802	release 10	hsa-miR-22-3p	hsa-mir-22	MIMAT0000077	AAGCTGCCAGTTGAAGAACTGT	Release 18	3	miR-22/22-3p	0	0	0	0	0	0	0	0	0	0	release 6.2	NA	release 4.5
2788	GNG7	3HSAR057771	CR880830	NM_052847	3802	release 10	hsa-miR-31-5p	hsa-mir-31	MIMAT0000089	AGGCAAGATGCTGGCATAGCT	Release 18	1	miR-31	0	0	0	0	0	0	0	0	0	0	release 6.2	NA	release 4.5
2799	GNS	3HSAR051801	CR834043	NM_002076	3299	release 10	hsa-miR-224-5p	hsa-mir-224	MIMAT0000281	CAAGTCACTAGTGGTTCCGTT	Release 18	2	miR-224	0	0	0	0	0	0	0	0	0	0	release 6.2	NA	release 4.5
2799	GNS	3HSAR051801	CR834043	NM_002076	3299	release 10	hsa-miR-452-5p	hsa-mir-452	MIMAT0001635	AACTGTTTGCAGAGGAAACTGA	Release 18	1	miR-452/4676-3p	0	0	0	0	0	0	0	0	0	0	release 6.2	NA	release 4.5
2806	GOT2	3HSAR053101	CR838736	NM_002080	1040	release 10	hsa-miR-375	hsa-mir-375	MIMAT0000728	TTTGTTCGTTCGGCTCGCGTGA	Release 18	1	miR-375	0	0	0	0	0	0	0	0	0	0	release 6.2	NA	release 4.5
2819	GPD1	3HSAR063203	CR918375	NM_005276	1794	release 10	hsa-miR-215	hsa-mir-215	MIMAT0000272	ATGACCTATGAATTGACAGAC	Release 18	1	miR-192/215	0	0	0	0	0	0	0	0	0	0	release 6.2	NA	release 4.5
2821	GPI	3HSAR053812	CR841303	NM_001184722	2295	release 10	hsa-miR-141-3p	hsa-mir-141	MIMAT0000432	TAACACTGTCTGGTAAAGATGG	Release 18	1	miR-141/200a	0	0	0	0	0	0	0	0	0	0	release 6.2	NA	release 4.5
2821	GPI	3HSAR053812	CR841303	NM_001184722	2295	release 10	hsa-miR-200a-3p	hsa-mir-200a	MIMAT0000682	TAACACTGTCTGGTAACGATGT	Release 18	1	miR-141/200a	0	0	0	0	0	0	0	0	0	0	release 6.2	NA	release 4.5
2821	GPI	3HSAR053812	CR841303	NM_001184722	2295	release 10	hsa-miR-22-3p	hsa-mir-22	MIMAT0000077	AAGCTGCCAGTTGAAGAACTGT	Release 18	1	miR-22/22-3p	0	0	0	0	1	0	1	0	-0.086	NULL	release 6.2	NA	release 4.5
2824	GPM6B	3HSAR038681	CR662179	NM_001001995	1938	release 10	hsa-miR-141-3p	hsa-mir-141	MIMAT0000432	TAACACTGTCTGGTAAAGATGG	Release 18	6	miR-141/200a	0	0	0	0	0	0	0	0	0	0	release 6.2	NA	release 4.5
2824	GPM6B	3HSAR038681	CR662179	NM_001001995	1938	release 10	hsa-miR-200a-3p	hsa-mir-200a	MIMAT0000682	TAACACTGTCTGGTAACGATGT	Release 18	6	miR-141/200a	0	0	0	0	0	0	0	0	0	0	release 6.2	NA	release 4.5
2824	GPM6B	3HSAR038681	CR662179	NM_001001995	1938	release 10	hsa-miR-200b-3p	hsa-mir-200b	MIMAT0000318	TAATACTGCCTGGTAATGATGA	Release 18	1	miR-200bc/429/548a	0	0	0	0	0	0	0	0	0	0	release 6.2	NA	release 4.5
2824	GPM6B	3HSAR038681	CR662179	NM_001001995	1938	release 10	hsa-miR-200c-3p	hsa-mir-200c	MIMAT0000617	TAATACTGCCGGGTAATGATGGA	Release 18	1	miR-200bc/429/548a	0	0	0	0	0	0	0	0	0	0	release 6.2	NA	release 4.5
2824	GPM6B	3HSAR038681	CR662179	NM_001001995	1938	release 10	hsa-miR-31-5p	hsa-mir-31	MIMAT0000089	AGGCAAGATGCTGGCATAGCT	Release 18	1	miR-31	0	0	0	0	0	0	0	0	0	0	release 6.2	NA	release 4.5
2824	GPM6B	3HSAR038681	CR662179	NM_001001995	1938	release 10	hsa-miR-375	hsa-mir-375	MIMAT0000728	TTTGTTCGTTCGGCTCGCGTGA	Release 18	1	miR-375	0	0	0	0	0	0	0	0	0	0	release 6.2	NA	release 4.5
282973	JAKMIP3	3HSAR053707	CR840942	NM_001105521	3953	release 10	hsa-miR-200b-3p	hsa-mir-200b	MIMAT0000318	TAATACTGCCTGGTAATGATGA	Release 18	3	miR-200bc/429/548a	0	0	0	0	0	0	0	0	0	0	release 6.2	NA	release 4.5
282973	JAKMIP3	3HSAR053707	CR840942	NM_001105521	3953	release 10	hsa-miR-200c-3p	hsa-mir-200c	MIMAT0000617	TAATACTGCCGGGTAATGATGGA	Release 18	3	miR-200bc/429/548a	0	0	0	0	0	0	0	0	0	0	release 6.2	NA	release 4.5
283455	KSR2	3HSAR042552	CR710886	NM_173598	14187	release 10	hsa-miR-141-3p	hsa-mir-141	MIMAT0000432	TAACACTGTCTGGTAAAGATGG	Release 18	2	miR-141/200a	0	0	0	0	0	0	0	0	0	0	release 6.2	NA	release 4.5
283455	KSR2	3HSAR042552	CR710886	NM_173598	14187	release 10	hsa-miR-200a-3p	hsa-mir-200a	MIMAT0000682	TAACACTGTCTGGTAACGATGT	Release 18	2	miR-141/200a	0	0	0	0	0	0	0	0	0	0	release 6.2	NA	release 4.5
283455	KSR2	3HSAR042552	CR710886	NM_173598	14187	release 10	hsa-miR-200b-3p	hsa-mir-200b	MIMAT0000318	TAATACTGCCTGGTAATGATGA	Release 18	2	miR-200bc/429/548a	0	0	0	0	0	0	0	0	0	0	release 6.2	NA	release 4.5
283455	KSR2	3HSAR042552	CR710886	NM_173598	14187	release 10	hsa-miR-200c-3p	hsa-mir-200c	MIMAT0000617	TAATACTGCCGGGTAATGATGGA	Release 18	2	miR-200bc/429/548a	0	0	0	0	0	0	0	0	0	0	release 6.2	NA	release 4.5
283455	KSR2	3HSAR042552	CR710886	NM_173598	14187	release 10	hsa-miR-205-5p	hsa-mir-205	MIMAT0000266	TCCTTCATTCCACCGGAGTCTG	Release 18	6	miR-205/205ab	0	0	0	0	0	0	0	0	0	0	release 6.2	NA	release 4.5
283551	C14orf182	3HSAR024245	CR457905	NM_001012706	641	release 10	hsa-miR-200b-3p	hsa-mir-200b	MIMAT0000318	TAATACTGCCTGGTAATGATGA	Release 18	1	miR-200bc/429/548a	0	0	0	0	0	0	0	0	0	0	release 6.2	NA	release 4.5
283551	C14orf182	3HSAR024245	CR457905	NM_001012706	641	release 10	hsa-miR-200c-3p	hsa-mir-200c	MIMAT0000617	TAATACTGCCGGGTAATGATGGA	Release 18	1	miR-200bc/429/548a	0	0	0	0	0	0	0	0	0	0	release 6.2	NA	release 4.5
283726	FAM154B	3HSAR011020	CR421491	NM_001008226	1865	release 10	hsa-miR-200b-3p	hsa-mir-200b	MIMAT0000318	TAATACTGCCTGGTAATGATGA	Release 18	3	miR-200bc/429/548a	0	0	0	0	0	0	0	0	0	0	release 6.2	NA	release 4.5
283726	FAM154B	3HSAR011020	CR421491	NM_001008226	1865	release 10	hsa-miR-200c-3p	hsa-mir-200c	MIMAT0000617	TAATACTGCCGGGTAATGATGGA	Release 18	3	miR-200bc/429/548a	0	0	0	0	0	0	0	0	0	0	release 6.2	NA	release 4.5
283726	FAM154B	3HSAR011020	CR421491	NM_001008226	1865	release 10	hsa-miR-375	hsa-mir-375	MIMAT0000728	TTTGTTCGTTCGGCTCGCGTGA	Release 18	1	miR-375	0	0	0	0	0	0	0	0	0	0	release 6.2	NA	release 4.5
283848	CES8	3HSAR056585	CR876972	NM_001190200	693	release 10	hsa-miR-141-3p	hsa-mir-141	MIMAT0000432	TAACACTGTCTGGTAAAGATGG	Release 18	1	miR-141/200a	NA	NA	NA	NA	NA	NA	NA	NA	NA	NA	release 6.2	NA	release 4.5
283848	CES8	3HSAR056585	CR876972	NM_001190200	693	release 10	hsa-miR-200a-3p	hsa-mir-200a	MIMAT0000682	TAACACTGTCTGGTAACGATGT	Release 18	1	miR-141/200a	NA	NA	NA	NA	NA	NA	NA	NA	NA	NA	release 6.2	NA	release 4.5
283987	C17orf28	3HSAR012845	CR427170	NM_030630	826	release 10	hsa-miR-375	hsa-mir-375	MIMAT0000728	TTTGTTCGTTCGGCTCGCGTGA	Release 18	1	miR-375	0	0	0	0	0	0	0	0	0	0	release 6.2	NA	release 4.5
284086	NEK8	3HSAR038334	CR660465	NM_178170	779	release 10	hsa-miR-205-5p	hsa-mir-205	MIMAT0000266	TCCTTCATTCCACCGGAGTCTG	Release 18	2	miR-205/205ab	0	0	0	0	0	0	0	0	0	0	release 6.2	NA	release 4.5
284086	NEK8	3HSAR038334	CR660465	NM_178170	779	release 10	hsa-miR-31-5p	hsa-mir-31	MIMAT0000089	AGGCAAGATGCTGGCATAGCT	Release 18	1	miR-31	0	0	0	0	0	0	0	0	0	0	release 6.2	NA	release 4.5
284086	NEK8	3HSAR038334	CR660465	NM_178170	779	release 10	hsa-miR-378a-5p	hsa-mir-378	MIMAT0000731	CTCCTGACTCCAGGTCCTGTGT	Release 18	2	NA	NA	NA	NA	NA	NA	NA	NA	NA	NA	NA	release 6.2	NA	release 4.5
284131	FLJ35220	3HSAR033853	CR636871	NM_173627	1943	release 10	hsa-miR-141-3p	hsa-mir-141	MIMAT0000432	TAACACTGTCTGGTAAAGATGG	Release 18	1	miR-141/200a	0	0	0	0	0	0	0	0	0	0	release 6.2	NA	release 4.5
284131	FLJ35220	3HSAR033853	CR636871	NM_173627	1943	release 10	hsa-miR-200a-3p	hsa-mir-200a	MIMAT0000682	TAACACTGTCTGGTAACGATGT	Release 18	1	miR-141/200a	0	0	0	0	0	0	0	0	0	0	release 6.2	NA	release 4.5
284131	FLJ35220	3HSAR033853	CR636871	NM_173627	1943	release 10	hsa-miR-205-5p	hsa-mir-205	MIMAT0000266	TCCTTCATTCCACCGGAGTCTG	Release 18	1	miR-205/205ab	0	0	0	0	0	0	0	0	0	0	release 6.2	NA	release 4.5
284161	GDPD1	3HSAR037177	CR655261	NM_182569	2197	release 10	hsa-miR-141-3p	hsa-mir-141	MIMAT0000432	TAACACTGTCTGGTAAAGATGG	Release 18	1	miR-141/200a	0	0	0	0	0	0	0	0	0	0	release 6.2	NA	release 4.5
284161	GDPD1	3HSAR037177	CR655261	NM_182569	2197	release 10	hsa-miR-200a-3p	hsa-mir-200a	MIMAT0000682	TAACACTGTCTGGTAACGATGT	Release 18	1	miR-141/200a	0	0	0	0	0	0	0	0	0	0	release 6.2	NA	release 4.5
284161	GDPD1	3HSAR037177	CR655261	NM_182569	2197	release 10	hsa-miR-200b-3p	hsa-mir-200b	MIMAT0000318	TAATACTGCCTGGTAATGATGA	Release 18	2	miR-200bc/429/548a	0	0	0	0	0	0	0	0	0	0	release 6.2	NA	release 4.5
284161	GDPD1	3HSAR037177	CR655261	NM_182569	2197	release 10	hsa-miR-200c-3p	hsa-mir-200c	MIMAT0000617	TAATACTGCCGGGTAATGATGGA	Release 18	2	miR-200bc/429/548a	0	0	0	0	0	0	0	0	0	0	release 6.2	NA	release 4.5
284161	GDPD1	3HSAR037177	CR655261	NM_182569	2197	release 10	hsa-miR-205-5p	hsa-mir-205	MIMAT0000266	TCCTTCATTCCACCGGAGTCTG	Release 18	2	miR-205/205ab	0	0	0	0	0	0	0	0	0	0	release 6.2	NA	release 4.5
284252	KCTD1	3HSAR057448	CR879751	NM_198991	833	release 10	hsa-miR-135b-5p	hsa-mir-135b	MIMAT0000758	TATGGCTTTTCATTCCTATGTGA	Release 18	2	miR-135ab/135a-5p	0	0	0	0	0	0	0	0	0	0	release 6.2	NA	release 4.5
284252	KCTD1	3HSAR057448	CR879751	NM_198991	833	release 10	hsa-miR-375	hsa-mir-375	MIMAT0000728	TTTGTTCGTTCGGCTCGCGTGA	Release 18	1	miR-375	0	0	0	0	0	0	0	0	0	0	release 6.2	NA	release 4.5
284307	ZIK1	3HSAR036795	CR653543	NM_001010879	1115	release 10	hsa-miR-200b-3p	hsa-mir-200b	MIMAT0000318	TAATACTGCCTGGTAATGATGA	Release 18	1	miR-200bc/429/548a	0	0	0	0	0	0	0	0	0	0	release 6.2	NA	release 4.5
284307	ZIK1	3HSAR036795	CR653543	NM_001010879	1115	release 10	hsa-miR-200c-3p	hsa-mir-200c	MIMAT0000617	TAATACTGCCGGGTAATGATGGA	Release 18	1	miR-200bc/429/548a	0	0	0	0	0	0	0	0	0	0	release 6.2	NA	release 4.5
284348	LYPD5	3HSAR036605	CR652734	NM_182573	1664	release 10	hsa-miR-135b-5p	hsa-mir-135b	MIMAT0000758	TATGGCTTTTCATTCCTATGTGA	Release 18	2	miR-135ab/135a-5p	0	0	0	0	0	0	0	0	0	0	release 6.2	NA	release 4.5
284348	LYPD5	3HSAR036605	CR652734	NM_182573	1664	release 10	hsa-miR-31-5p	hsa-mir-31	MIMAT0000089	AGGCAAGATGCTGGCATAGCT	Release 18	1	miR-31	0	0	0	0	0	0	0	0	0	0	release 6.2	NA	release 4.5
284391	ZNF844	3HSAR017758	CR441731	NM_001136501	690	release 10	hsa-miR-22-3p	hsa-mir-22	MIMAT0000077	AAGCTGCCAGTTGAAGAACTGT	Release 18	1	miR-22/22-3p	0	0	0	0	0	0	0	0	0	0	release 6.2	NA	release 4.5
284434	NWD1	3HSAR042462	CR710354	NM_001007525	2634	release 10	hsa-miR-205-5p	hsa-mir-205	MIMAT0000266	TCCTTCATTCCACCGGAGTCTG	Release 18	2	miR-205/205ab	0	0	0	0	0	0	0	0	0	0	release 6.2	NA	release 4.5
284434	NWD1	3HSAR042462	CR710354	NM_001007525	2634	release 10	hsa-miR-31-5p	hsa-mir-31	MIMAT0000089	AGGCAAGATGCTGGCATAGCT	Release 18	1	miR-31	0	0	0	0	0	0	0	0	0	0	release 6.2	NA	release 4.5
284434	NWD1	3HSAR042462	CR710354	NM_001007525	2634	release 10	hsa-miR-375	hsa-mir-375	MIMAT0000728	TTTGTTCGTTCGGCTCGCGTGA	Release 18	1	miR-375	0	0	0	0	0	0	0	0	0	0	release 6.2	NA	release 4.5
284443	ZNF493	3HSAR023048	CR455428	NM_001076678	2511	release 10	hsa-miR-200b-3p	hsa-mir-200b	MIMAT0000318	TAATACTGCCTGGTAATGATGA	Release 18	2	miR-200bc/429/548a	0	0	0	0	0	0	0	0	0	0	release 6.2	NA	release 4.5
284443	ZNF493	3HSAR023048	CR455428	NM_001076678	2511	release 10	hsa-miR-200c-3p	hsa-mir-200c	MIMAT0000617	TAATACTGCCGGGTAATGATGGA	Release 18	2	miR-200bc/429/548a	0	0	0	0	0	0	0	0	0	0	release 6.2	NA	release 4.5
284443	ZNF493	3HSAR023048	CR455428	NM_001076678	2511	release 10	hsa-miR-205-5p	hsa-mir-205	MIMAT0000266	TCCTTCATTCCACCGGAGTCTG	Release 18	1	miR-205/205ab	0	0	0	0	0	0	0	0	0	0	release 6.2	NA	release 4.5
284459	HKR1	3HSAR041992	CR707110	NM_181786	680	release 10	hsa-miR-205-5p	hsa-mir-205	MIMAT0000266	TCCTTCATTCCACCGGAGTCTG	Release 18	1	miR-205/205ab	0	0	0	0	0	0	0	0	0	0	release 6.2	NA	release 4.5
284612	SYPL2	3HSAR061333	CR913234	NM_001040709	2594	release 10	hsa-miR-135b-5p	hsa-mir-135b	MIMAT0000758	TATGGCTTTTCATTCCTATGTGA	Release 18	1	miR-135ab/135a-5p	0	0	0	0	1	0	0	1	-0.078	NULL	release 6.2	NA	release 4.5
284612	SYPL2	3HSAR061333	CR913234	NM_001040709	2594	release 10	hsa-miR-22-3p	hsa-mir-22	MIMAT0000077	AAGCTGCCAGTTGAAGAACTGT	Release 18	2	miR-22/22-3p	0	0	0	0	2	0	1	1	-0.03	NULL	release 6.2	NA	release 4.5
284612	SYPL2	3HSAR061333	CR913234	NM_001040709	2594	release 10	hsa-miR-31-5p	hsa-mir-31	MIMAT0000089	AGGCAAGATGCTGGCATAGCT	Release 18	2	miR-31	0	0	0	0	2	0	1	1	-0.332	0.076	release 6.2	NA	release 4.5
284654	RSPO1	3HSAR039777	CR691252	NM_001038633	1405	release 10	hsa-miR-141-3p	hsa-mir-141	MIMAT0000432	TAACACTGTCTGGTAAAGATGG	Release 18	1	miR-141/200a	0	0	0	0	0	0	0	0	0	0	release 6.2	NA	release 4.5
284654	RSPO1	3HSAR039777	CR691252	NM_001038633	1405	release 10	hsa-miR-200a-3p	hsa-mir-200a	MIMAT0000682	TAACACTGTCTGGTAACGATGT	Release 18	1	miR-141/200a	0	0	0	0	0	0	0	0	0	0	release 6.2	NA	release 4.5
284654	RSPO1	3HSAR039777	CR691252	NM_001038633	1405	release 10	hsa-miR-200b-3p	hsa-mir-200b	MIMAT0000318	TAATACTGCCTGGTAATGATGA	Release 18	1	miR-200bc/429/548a	0	0	0	0	0	0	0	0	0	0	release 6.2	NA	release 4.5
284654	RSPO1	3HSAR039777	CR691252	NM_001038633	1405	release 10	hsa-miR-200c-3p	hsa-mir-200c	MIMAT0000617	TAATACTGCCGGGTAATGATGGA	Release 18	1	miR-200bc/429/548a	0	0	0	0	0	0	0	0	0	0	release 6.2	NA	release 4.5
284654	RSPO1	3HSAR039777	CR691252	NM_001038633	1405	release 10	hsa-miR-205-5p	hsa-mir-205	MIMAT0000266	TCCTTCATTCCACCGGAGTCTG	Release 18	1	miR-205/205ab	0	0	0	0	0	0	0	0	0	0	release 6.2	NA	release 4.5
284	ANGPT1	3HSAR055334	CR846158	NM_001146	2373	release 10	hsa-miR-200c-3p	hsa-mir-200c	MIMAT0000617	TAATACTGCCGGGTAATGATGGA	Release 18	1	miR-200bc/429/548a	0	0	0	0	0	0	0	0	0	0	release 6.2	NA	release 4.5
284	ANGPT1	3HSAR055334	CR846158	NM_001146	2373	release 10	hsa-miR-452-5p	hsa-mir-452	MIMAT0001635	AACTGTTTGCAGAGGAAACTGA	Release 18	1	miR-452/4676-3p	0	0	0	0	0	0	0	0	0	0	release 6.2	NA	release 4.5
285282	RABL3	3HSAR037875	CR658377	NM_173825	3142	release 10	hsa-miR-452-5p	hsa-mir-452	MIMAT0001635	AACTGTTTGCAGAGGAAACTGA	Release 18	1	miR-452/4676-3p	0	0	0	0	1	0	0	1	-0.01	NULL	release 6.2	NA	release 4.5
285755	PPIL6	3HSAR062753	CR917280	NM_173672	2611	release 10	hsa-miR-141-3p	hsa-mir-141	MIMAT0000432	TAACACTGTCTGGTAAAGATGG	Release 18	1	miR-141/200a	0	0	0	0	0	0	0	0	0	0	release 6.2	NA	release 4.5
285755	PPIL6	3HSAR062753	CR917280	NM_173672	2611	release 10	hsa-miR-200a-3p	hsa-mir-200a	MIMAT0000682	TAACACTGTCTGGTAACGATGT	Release 18	1	miR-141/200a	0	0	0	0	0	0	0	0	0	0	release 6.2	NA	release 4.5
285755	PPIL6	3HSAR062753	CR917280	NM_173672	2611	release 10	hsa-miR-22-3p	hsa-mir-22	MIMAT0000077	AAGCTGCCAGTTGAAGAACTGT	Release 18	1	miR-22/22-3p	0	0	0	0	0	0	0	0	0	0	release 6.2	NA	release 4.5
285755	PPIL6	3HSAR062753	CR917280	NM_173672	2611	release 10	hsa-miR-375	hsa-mir-375	MIMAT0000728	TTTGTTCGTTCGGCTCGCGTGA	Release 18	1	miR-375	0	0	0	0	0	0	0	0	0	0	release 6.2	NA	release 4.5
285966	FAM115C	3HSAR061714	CR914348	NM_001130026	2413	release 10	hsa-miR-141-3p	hsa-mir-141	MIMAT0000432	TAACACTGTCTGGTAAAGATGG	Release 18	1	miR-141/200a	0	0	0	0	0	0	0	0	0	0	release 6.2	NA	release 4.5
285966	FAM115C	3HSAR061714	CR914348	NM_001130026	2413	release 10	hsa-miR-181c-5p	hsa-mir-181c	MIMAT0000258	AACATTCAACCTGTCGGTGAGT	Release 18	2	miR-181abcd/4262	0	0	0	0	0	0	0	0	0	0	release 6.2	NA	release 4.5
285966	FAM115C	3HSAR061714	CR914348	NM_001130026	2413	release 10	hsa-miR-200a-3p	hsa-mir-200a	MIMAT0000682	TAACACTGTCTGGTAACGATGT	Release 18	1	miR-141/200a	0	0	0	0	0	0	0	0	0	0	release 6.2	NA	release 4.5
285966	FAM115C	3HSAR061714	CR914348	NM_001130026	2413	release 10	hsa-miR-200b-3p	hsa-mir-200b	MIMAT0000318	TAATACTGCCTGGTAATGATGA	Release 18	1	miR-200bc/429/548a	0	0	0	0	0	0	0	0	0	0	release 6.2	NA	release 4.5
285966	FAM115C	3HSAR061714	CR914348	NM_001130026	2413	release 10	hsa-miR-200c-3p	hsa-mir-200c	MIMAT0000617	TAATACTGCCGGGTAATGATGGA	Release 18	1	miR-200bc/429/548a	0	0	0	0	0	0	0	0	0	0	release 6.2	NA	release 4.5
286204	CRB2	3HSAR058176	CR882106	NM_173689	1691	release 10	hsa-miR-205-5p	hsa-mir-205	MIMAT0000266	TCCTTCATTCCACCGGAGTCTG	Release 18	2	miR-205/205ab	0	0	0	0	0	0	0	0	0	0	release 6.2	NA	release 4.5
286204	CRB2	3HSAR058176	CR882106	NM_173689	1691	release 10	hsa-miR-375	hsa-mir-375	MIMAT0000728	TTTGTTCGTTCGGCTCGCGTGA	Release 18	1	miR-375	0	0	0	0	0	0	0	0	0	0	release 6.2	NA	release 4.5
2863	GPR39	3HSAR054647	CR843847	NM_001508	990	release 10	hsa-miR-375	hsa-mir-375	MIMAT0000728	TTTGTTCGTTCGGCTCGCGTGA	Release 18	2	miR-375	0	0	0	0	0	0	0	0	0	0	release 6.2	NA	release 4.5
286676	ILDR1	3HSAR058539	CR883619	NM_175924	1044	release 10	hsa-miR-200b-3p	hsa-mir-200b	MIMAT0000318	TAATACTGCCTGGTAATGATGA	Release 18	1	miR-200bc/429/548a	0	0	0	0	0	0	0	0	0	0	release 6.2	NA	release 4.5
286676	ILDR1	3HSAR058539	CR883619	NM_175924	1044	release 10	hsa-miR-200c-3p	hsa-mir-200c	MIMAT0000617	TAATACTGCCGGGTAATGATGGA	Release 18	1	miR-200bc/429/548a	0	0	0	0	0	0	0	0	0	0	release 6.2	NA	release 4.5
2867	FFAR2	3HSAR031921	CR480650	NM_005306	1060	release 10	hsa-miR-215	hsa-mir-215	MIMAT0000272	ATGACCTATGAATTGACAGAC	Release 18	1	miR-192/215	0	0	0	0	1	0	1	0	-0.117	NULL	release 6.2	NA	release 4.5
286827	TRIM59	3HSAR035404	CR647511	NM_173084	2469	release 10	hsa-miR-135b-5p	hsa-mir-135b	MIMAT0000758	TATGGCTTTTCATTCCTATGTGA	Release 18	1	miR-135ab/135a-5p	0	0	0	0	0	0	0	0	0	0	release 6.2	NA	release 4.5
286827	TRIM59	3HSAR035404	CR647511	NM_173084	2469	release 10	hsa-miR-31-5p	hsa-mir-31	MIMAT0000089	AGGCAAGATGCTGGCATAGCT	Release 18	1	miR-31	0	0	0	0	0	0	0	0	0	0	release 6.2	NA	release 4.5
287	ANK2	3HSAR044846	CR721966	NM_001148	2269	release 10	hsa-miR-22-3p	hsa-mir-22	MIMAT0000077	AAGCTGCCAGTTGAAGAACTGT	Release 18	3	miR-22/22-3p	0	0	0	0	0	0	0	0	0	0	release 6.2	NA	release 4.5
288	ANK3	3HSAR051678	CR833606	NM_001149	1445	release 10	hsa-miR-200b-3p	hsa-mir-200b	MIMAT0000318	TAATACTGCCTGGTAATGATGA	Release 18	1	miR-200bc/429/548a	0	0	0	0	0	0	0	0	0	0	release 6.2	NA	release 4.5
288	ANK3	3HSAR051678	CR833606	NM_001149	1445	release 10	hsa-miR-200c-3p	hsa-mir-200c	MIMAT0000617	TAATACTGCCGGGTAATGATGGA	Release 18	1	miR-200bc/429/548a	0	0	0	0	0	0	0	0	0	0	release 6.2	NA	release 4.5
28962	OSTM1	3HSAR046009	CR729756	NM_014028	3376	release 10	hsa-miR-452-5p	hsa-mir-452	MIMAT0001635	AACTGTTTGCAGAGGAAACTGA	Release 18	1	miR-452/4676-3p	0	0	0	0	0	0	0	0	0	0	release 6.2	NA	release 4.5
2899	GRIK3	3HSAR043565	CR716044	NM_000831	6324	release 10	hsa-miR-135b-5p	hsa-mir-135b	MIMAT0000758	TATGGCTTTTCATTCCTATGTGA	Release 18	4	miR-135ab/135a-5p	0	0	0	0	0	0	0	0	0	0	release 6.2	NA	release 4.5
2899	GRIK3	3HSAR043565	CR716044	NM_000831	6324	release 10	hsa-miR-141-3p	hsa-mir-141	MIMAT0000432	TAACACTGTCTGGTAAAGATGG	Release 18	2	miR-141/200a	0	0	0	0	0	0	0	0	0	0	release 6.2	NA	release 4.5
2899	GRIK3	3HSAR043565	CR716044	NM_000831	6324	release 10	hsa-miR-200a-3p	hsa-mir-200a	MIMAT0000682	TAACACTGTCTGGTAACGATGT	Release 18	2	miR-141/200a	0	0	0	0	0	0	0	0	0	0	release 6.2	NA	release 4.5
2899	GRIK3	3HSAR043565	CR716044	NM_000831	6324	release 10	hsa-miR-205-5p	hsa-mir-205	MIMAT0000266	TCCTTCATTCCACCGGAGTCTG	Release 18	4	miR-205/205ab	0	0	0	0	0	0	0	0	0	0	release 6.2	NA	release 4.5
2899	GRIK3	3HSAR043565	CR716044	NM_000831	6324	release 10	hsa-miR-375	hsa-mir-375	MIMAT0000728	TTTGTTCGTTCGGCTCGCGTGA	Release 18	2	miR-375	0	0	0	0	0	0	0	0	0	0	release 6.2	NA	release 4.5
29058	C20orf30	3HSAR001364	CR395112	NM_014145	953	release 10	hsa-miR-141-3p	hsa-mir-141	MIMAT0000432	TAACACTGTCTGGTAAAGATGG	Release 18	1	miR-141/200a	0	0	0	0	0	0	0	0	0	0	release 6.2	NA	release 4.5
29058	C20orf30	3HSAR001364	CR395112	NM_014145	953	release 10	hsa-miR-200a-3p	hsa-mir-200a	MIMAT0000682	TAACACTGTCTGGTAACGATGT	Release 18	1	miR-141/200a	0	0	0	0	0	0	0	0	0	0	release 6.2	NA	release 4.5
29070	CCDC113	3HSAR034778	CR644142	NM_014157	4059	release 10	hsa-miR-141-3p	hsa-mir-141	MIMAT0000432	TAACACTGTCTGGTAAAGATGG	Release 18	2	miR-141/200a	0	0	0	0	0	0	0	0	0	0	release 6.2	NA	release 4.5
2925	GRPR	3HSAR027344	CR467310	NM_005314	873	release 10	hsa-miR-375	hsa-mir-375	MIMAT0000728	TTTGTTCGTTCGGCTCGCGTGA	Release 18	3	miR-375	0	0	0	0	0	0	0	0	0	0	release 6.2	NA	release 4.5
2976	GTF3C2	3HSAR052479	CR836458	NM_001521	821	release 10	hsa-miR-200b-3p	hsa-mir-200b	MIMAT0000318	TAATACTGCCTGGTAATGATGA	Release 18	2	miR-200bc/429/548a	0	0	0	0	0	0	0	0	0	0	release 6.2	NA	release 4.5
2976	GTF3C2	3HSAR052479	CR836458	NM_001521	821	release 10	hsa-miR-200c-3p	hsa-mir-200c	MIMAT0000617	TAATACTGCCGGGTAATGATGGA	Release 18	2	miR-200bc/429/548a	0	0	0	0	0	0	0	0	0	0	release 6.2	NA	release 4.5
29841	GRHL1	3HSAR038952	CR663431	NM_198182	1577	release 10	hsa-miR-135b-5p	hsa-mir-135b	MIMAT0000758	TATGGCTTTTCATTCCTATGTGA	Release 18	1	miR-135ab/135a-5p	0	0	0	0	0	0	0	0	0	0	release 6.2	NA	release 4.5
29841	GRHL1	3HSAR038952	CR663431	NM_198182	1577	release 10	hsa-miR-181c-5p	hsa-mir-181c	MIMAT0000258	AACATTCAACCTGTCGGTGAGT	Release 18	1	miR-181abcd/4262	0	0	0	0	0	0	0	0	0	0	release 6.2	NA	release 4.5
29841	GRHL1	3HSAR038952	CR663431	NM_198182	1577	release 10	hsa-miR-200b-3p	hsa-mir-200b	MIMAT0000318	TAATACTGCCTGGTAATGATGA	Release 18	2	miR-200bc/429/548a	0	0	0	0	0	0	0	0	0	0	release 6.2	NA	release 4.5
29841	GRHL1	3HSAR038952	CR663431	NM_198182	1577	release 10	hsa-miR-200c-3p	hsa-mir-200c	MIMAT0000617	TAATACTGCCGGGTAATGATGGA	Release 18	2	miR-200bc/429/548a	0	0	0	0	0	0	0	0	0	0	release 6.2	NA	release 4.5
29841	GRHL1	3HSAR038952	CR663431	NM_198182	1577	release 10	hsa-miR-205-5p	hsa-mir-205	MIMAT0000266	TCCTTCATTCCACCGGAGTCTG	Release 18	1	miR-205/205ab	0	0	0	0	0	0	0	0	0	0	release 6.2	NA	release 4.5
29841	GRHL1	3HSAR038952	CR663431	NM_198182	1577	release 10	hsa-miR-31-5p	hsa-mir-31	MIMAT0000089	AGGCAAGATGCTGGCATAGCT	Release 18	1	miR-31	0	0	0	0	0	0	0	0	0	0	release 6.2	NA	release 4.5
29842	TFCP2L1	3HSAR037037	CR654631	NM_014553	7754	release 10	hsa-miR-135b-5p	hsa-mir-135b	MIMAT0000758	TATGGCTTTTCATTCCTATGTGA	Release 18	2	miR-135ab/135a-5p	0	0	0	0	0	0	0	0	0	0	release 6.2	NA	release 4.5
29842	TFCP2L1	3HSAR037037	CR654631	NM_014553	7754	release 10	hsa-miR-141-3p	hsa-mir-141	MIMAT0000432	TAACACTGTCTGGTAAAGATGG	Release 18	1	miR-141/200a	0	0	0	0	0	0	0	0	0	0	release 6.2	NA	release 4.5
29842	TFCP2L1	3HSAR037037	CR654631	NM_014553	7754	release 10	hsa-miR-200a-3p	hsa-mir-200a	MIMAT0000682	TAACACTGTCTGGTAACGATGT	Release 18	1	miR-141/200a	0	0	0	0	0	0	0	0	0	0	release 6.2	NA	release 4.5
29842	TFCP2L1	3HSAR037037	CR654631	NM_014553	7754	release 10	hsa-miR-200b-3p	hsa-mir-200b	MIMAT0000318	TAATACTGCCTGGTAATGATGA	Release 18	1	miR-200bc/429/548a	0	0	0	0	0	0	0	0	0	0	release 6.2	NA	release 4.5
29842	TFCP2L1	3HSAR037037	CR654631	NM_014553	7754	release 10	hsa-miR-200c-3p	hsa-mir-200c	MIMAT0000617	TAATACTGCCGGGTAATGATGGA	Release 18	1	miR-200bc/429/548a	0	0	0	0	0	0	0	0	0	0	release 6.2	NA	release 4.5
29842	TFCP2L1	3HSAR037037	CR654631	NM_014553	7754	release 10	hsa-miR-205-5p	hsa-mir-205	MIMAT0000266	TCCTTCATTCCACCGGAGTCTG	Release 18	2	miR-205/205ab	0	0	0	0	0	0	0	0	0	0	release 6.2	NA	release 4.5
29842	TFCP2L1	3HSAR037037	CR654631	NM_014553	7754	release 10	hsa-miR-31-5p	hsa-mir-31	MIMAT0000089	AGGCAAGATGCTGGCATAGCT	Release 18	6	miR-31	0	0	0	0	0	0	0	0	0	0	release 6.2	NA	release 4.5
29842	TFCP2L1	3HSAR037037	CR654631	NM_014553	7754	release 10	hsa-miR-375	hsa-mir-375	MIMAT0000728	TTTGTTCGTTCGGCTCGCGTGA	Release 18	1	miR-375	0	0	0	0	0	0	0	0	0	0	release 6.2	NA	release 4.5
29887	SNX10	3HSAR037703	CR657608	NM_013322	1757	release 10	hsa-miR-224-5p	hsa-mir-224	MIMAT0000281	CAAGTCACTAGTGGTTCCGTT	Release 18	1	miR-224	0	0	0	0	0	0	0	0	0	0	release 6.2	NA	release 4.5
29887	SNX10	3HSAR037703	CR657608	NM_013322	1757	release 10	hsa-miR-452-5p	hsa-mir-452	MIMAT0001635	AACTGTTTGCAGAGGAAACTGA	Release 18	1	miR-452/4676-3p	0	0	0	0	0	0	0	0	0	0	release 6.2	NA	release 4.5
29914	UBIAD1	3HSAR041461	CR703314	NM_013319	2303	release 10	hsa-miR-141-3p	hsa-mir-141	MIMAT0000432	TAACACTGTCTGGTAAAGATGG	Release 18	1	miR-141/200a	0	0	0	0	0	0	0	0	0	0	release 6.2	NA	release 4.5
29914	UBIAD1	3HSAR041461	CR703314	NM_013319	2303	release 10	hsa-miR-200a-3p	hsa-mir-200a	MIMAT0000682	TAACACTGTCTGGTAACGATGT	Release 18	1	miR-141/200a	0	0	0	0	0	0	0	0	0	0	release 6.2	NA	release 4.5
29914	UBIAD1	3HSAR041461	CR703314	NM_013319	2303	release 10	hsa-miR-452-5p	hsa-mir-452	MIMAT0001635	AACTGTTTGCAGAGGAAACTGA	Release 18	1	miR-452/4676-3p	0	0	0	0	0	0	0	0	0	0	release 6.2	NA	release 4.5
29995	LMCD1	3HSAR058788	CR884678	NM_014583	522	release 10	hsa-miR-181c-5p	hsa-mir-181c	MIMAT0000258	AACATTCAACCTGTCGGTGAGT	Release 18	1	miR-181abcd/4262	0	0	0	0	0	0	0	0	0	0	release 6.2	NA	release 4.5
3005	H1F0	3HSAR034421	CR641768	NM_005318	1307	release 10	hsa-miR-141-3p	hsa-mir-141	MIMAT0000432	TAACACTGTCTGGTAAAGATGG	Release 18	1	miR-141/200a	0	0	0	0	0	0	0	0	0	0	release 6.2	NA	release 4.5
3005	H1F0	3HSAR034421	CR641768	NM_005318	1307	release 10	hsa-miR-200a-3p	hsa-mir-200a	MIMAT0000682	TAACACTGTCTGGTAACGATGT	Release 18	1	miR-141/200a	0	0	0	0	0	0	0	0	0	0	release 6.2	NA	release 4.5
3021	H3F3B	3HSAR059834	CR888604	NM_005324	2161	release 10	hsa-miR-22-3p	hsa-mir-22	MIMAT0000077	AAGCTGCCAGTTGAAGAACTGT	Release 18	4	miR-22/22-3p	0	0	0	0	0	0	0	0	0	0	release 6.2	MIRT030659	release 4.5
3032	HADHB	3HSAR043621	CR716321	NM_000183	512	release 10	hsa-miR-141-3p	hsa-mir-141	MIMAT0000432	TAACACTGTCTGGTAAAGATGG	Release 18	1	miR-141/200a	0	0	0	0	0	0	0	0	0	0	release 6.2	NA	release 4.5
3032	HADHB	3HSAR043621	CR716321	NM_000183	512	release 10	hsa-miR-200a-3p	hsa-mir-200a	MIMAT0000682	TAACACTGTCTGGTAACGATGT	Release 18	1	miR-141/200a	0	0	0	0	0	0	0	0	0	0	release 6.2	NA	release 4.5
3038	HAS3	3HSAR024966	CR459818	NM_005329	2402	release 10	hsa-miR-135b-5p	hsa-mir-135b	MIMAT0000758	TATGGCTTTTCATTCCTATGTGA	Release 18	1	miR-135ab/135a-5p	0	0	0	0	0	0	0	0	0	0	release 6.2	NA	release 4.5
3038	HAS3	3HSAR024966	CR459818	NM_005329	2402	release 10	hsa-miR-141-3p	hsa-mir-141	MIMAT0000432	TAACACTGTCTGGTAAAGATGG	Release 18	1	miR-141/200a	0	0	0	0	0	0	0	0	0	0	release 6.2	NA	release 4.5
3038	HAS3	3HSAR024966	CR459818	NM_005329	2402	release 10	hsa-miR-200a-3p	hsa-mir-200a	MIMAT0000682	TAACACTGTCTGGTAACGATGT	Release 18	1	miR-141/200a	0	0	0	0	0	0	0	0	0	0	release 6.2	NA	release 4.5
3038	HAS3	3HSAR024966	CR459818	NM_005329	2402	release 10	hsa-miR-205-5p	hsa-mir-205	MIMAT0000266	TCCTTCATTCCACCGGAGTCTG	Release 18	1	miR-205/205ab	0	0	0	0	0	0	0	0	0	0	release 6.2	NA	release 4.5
3038	HAS3	3HSAR024966	CR459818	NM_005329	2402	release 10	hsa-miR-375	hsa-mir-375	MIMAT0000728	TTTGTTCGTTCGGCTCGCGTGA	Release 18	1	miR-375	0	0	0	0	0	0	0	0	0	0	release 6.2	NA	release 4.5
3065	HDAC1	3HSAR033097	CR483988	NM_004964	579	release 10	hsa-miR-135b-5p	hsa-mir-135b	MIMAT0000758	TATGGCTTTTCATTCCTATGTGA	Release 18	1	miR-135ab/135a-5p	0	0	0	0	0	0	0	0	0	0	release 6.2	NA	release 4.5
3065	HDAC1	3HSAR033097	CR483988	NM_004964	579	release 10	hsa-miR-31-5p	hsa-mir-31	MIMAT0000089	AGGCAAGATGCTGGCATAGCT	Release 18	1	miR-31	0	0	0	0	0	0	0	0	0	0	release 6.2	NA	release 4.5
30819	KCNIP2	3HSAR056409	CR876371	NM_014591	1379	release 10	hsa-miR-224-5p	hsa-mir-224	MIMAT0000281	CAAGTCACTAGTGGTTCCGTT	Release 18	1	miR-224	0	0	0	0	0	0	0	0	0	0	release 6.2	NA	release 4.5
30845	EHD3	3HSAR036849	CR653825	NM_014600	1690	release 10	hsa-miR-141-3p	hsa-mir-141	MIMAT0000432	TAACACTGTCTGGTAAAGATGG	Release 18	1	miR-141/200a	0	0	0	0	0	0	0	0	0	0	release 6.2	NA	release 4.5
30845	EHD3	3HSAR036849	CR653825	NM_014600	1690	release 10	hsa-miR-200a-3p	hsa-mir-200a	MIMAT0000682	TAACACTGTCTGGTAACGATGT	Release 18	1	miR-141/200a	0	0	0	0	0	0	0	0	0	0	release 6.2	NA	release 4.5
30845	EHD3	3HSAR036849	CR653825	NM_014600	1690	release 10	hsa-miR-200b-3p	hsa-mir-200b	MIMAT0000318	TAATACTGCCTGGTAATGATGA	Release 18	1	miR-200bc/429/548a	0	0	0	0	0	0	0	0	0	0	release 6.2	NA	release 4.5
30845	EHD3	3HSAR036849	CR653825	NM_014600	1690	release 10	hsa-miR-200c-3p	hsa-mir-200c	MIMAT0000617	TAATACTGCCGGGTAATGATGGA	Release 18	1	miR-200bc/429/548a	0	0	0	0	0	0	0	0	0	0	release 6.2	NA	release 4.5
30845	EHD3	3HSAR036849	CR653825	NM_014600	1690	release 10	hsa-miR-31-5p	hsa-mir-31	MIMAT0000089	AGGCAAGATGCTGGCATAGCT	Release 18	1	miR-31	0	0	0	0	0	0	0	0	0	0	release 6.2	NA	release 4.5
30845	EHD3	3HSAR036849	CR653825	NM_014600	1690	release 10	hsa-miR-375	hsa-mir-375	MIMAT0000728	TTTGTTCGTTCGGCTCGCGTGA	Release 18	1	miR-375	0	0	0	0	0	0	0	0	0	0	release 6.2	NA	release 4.5
30846	EHD2	3HSAR038110	CR659396	NM_014601	1702	release 10	hsa-miR-452-5p	hsa-mir-452	MIMAT0001635	AACTGTTTGCAGAGGAAACTGA	Release 18	1	miR-452/4676-3p	0	0	0	0	0	0	0	0	0	0	release 6.2	NA	release 4.5
3084	NRG1	3HSAR055647	CR847228	NM_001160004	1314	release 10	hsa-miR-135b-5p	hsa-mir-135b	MIMAT0000758	TATGGCTTTTCATTCCTATGTGA	Release 18	1	miR-135ab/135a-5p	0	0	0	0	0	0	0	0	0	0	release 6.2	NA	release 4.5
3084	NRG1	3HSAR055647	CR847228	NM_001160004	1314	release 10	hsa-miR-200b-3p	hsa-mir-200b	MIMAT0000318	TAATACTGCCTGGTAATGATGA	Release 18	3	miR-200bc/429/548a	0	0	0	0	0	0	0	0	0	0	release 6.2	NA	release 4.5
3084	NRG1	3HSAR055647	CR847228	NM_001160004	1314	release 10	hsa-miR-200c-3p	hsa-mir-200c	MIMAT0000617	TAATACTGCCGGGTAATGATGGA	Release 18	3	miR-200bc/429/548a	0	0	0	0	0	0	0	0	0	0	release 6.2	NA	release 4.5
309	ANXA6	3HSAR045962	CR729427	NM_001193544	742	release 10	hsa-miR-652-3p	hsa-mir-652	MIMAT0003322	AATGGCGCCACTAGGGTTGTG	Release 18	1	miR-652	0	0	0	0	0	0	0	0	0	0	release 6.2	NA	release 4.5
3158	HMGCS2	3HSAR062921	CR917671	NM_001166107	851	release 10	hsa-miR-375	hsa-mir-375	MIMAT0000728	TTTGTTCGTTCGGCTCGCGTGA	Release 18	1	miR-375	0	0	0	0	0	0	0	0	0	0	release 6.2	NA	release 4.5
3169	FOXA1	3HSAR052760	CR837481	NM_004496	1381	release 10	hsa-miR-135b-5p	hsa-mir-135b	MIMAT0000758	TATGGCTTTTCATTCCTATGTGA	Release 18	2	miR-135ab/135a-5p	0	0	0	0	0	0	0	0	0	0	release 6.2	NA	release 4.5
3169	FOXA1	3HSAR052760	CR837481	NM_004496	1381	release 10	hsa-miR-141-3p	hsa-mir-141	MIMAT0000432	TAACACTGTCTGGTAAAGATGG	Release 18	1	miR-141/200a	0	0	0	0	0	0	0	0	0	0	release 6.2	NA	release 4.5
3169	FOXA1	3HSAR052760	CR837481	NM_004496	1381	release 10	hsa-miR-200a-3p	hsa-mir-200a	MIMAT0000682	TAACACTGTCTGGTAACGATGT	Release 18	1	miR-141/200a	0	0	0	0	0	0	0	0	0	0	release 6.2	NA	release 4.5
3169	FOXA1	3HSAR052760	CR837481	NM_004496	1381	release 10	hsa-miR-200b-3p	hsa-mir-200b	MIMAT0000318	TAATACTGCCTGGTAATGATGA	Release 18	1	miR-200bc/429/548a	0	0	0	0	0	0	0	0	0	0	release 6.2	NA	release 4.5
3169	FOXA1	3HSAR052760	CR837481	NM_004496	1381	release 10	hsa-miR-200c-3p	hsa-mir-200c	MIMAT0000617	TAATACTGCCGGGTAATGATGGA	Release 18	1	miR-200bc/429/548a	0	0	0	0	0	0	0	0	0	0	release 6.2	NA	release 4.5
3169	FOXA1	3HSAR052760	CR837481	NM_004496	1381	release 10	hsa-miR-31-5p	hsa-mir-31	MIMAT0000089	AGGCAAGATGCTGGCATAGCT	Release 18	1	miR-31	0	0	0	0	0	0	0	0	0	0	release 6.2	NA	release 4.5
3174	HNF4G	3HSAR035041	CR645760	NM_004133	2738	release 10	hsa-miR-135b-5p	hsa-mir-135b	MIMAT0000758	TATGGCTTTTCATTCCTATGTGA	Release 18	2	miR-135ab/135a-5p	0	0	0	0	0	0	0	0	0	0	release 6.2	NA	release 4.5
3174	HNF4G	3HSAR035041	CR645760	NM_004133	2738	release 10	hsa-miR-141-3p	hsa-mir-141	MIMAT0000432	TAACACTGTCTGGTAAAGATGG	Release 18	1	miR-141/200a	0	0	0	0	0	0	0	0	0	0	release 6.2	NA	release 4.5
3174	HNF4G	3HSAR035041	CR645760	NM_004133	2738	release 10	hsa-miR-181c-5p	hsa-mir-181c	MIMAT0000258	AACATTCAACCTGTCGGTGAGT	Release 18	1	miR-181abcd/4262	0	0	0	0	0	0	0	0	0	0	release 6.2	NA	release 4.5
3174	HNF4G	3HSAR035041	CR645760	NM_004133	2738	release 10	hsa-miR-200a-3p	hsa-mir-200a	MIMAT0000682	TAACACTGTCTGGTAACGATGT	Release 18	1	miR-141/200a	0	0	0	0	0	0	0	0	0	0	release 6.2	NA	release 4.5
3174	HNF4G	3HSAR035041	CR645760	NM_004133	2738	release 10	hsa-miR-200b-3p	hsa-mir-200b	MIMAT0000318	TAATACTGCCTGGTAATGATGA	Release 18	2	miR-200bc/429/548a	0	0	0	0	0	0	0	0	0	0	release 6.2	NA	release 4.5
3174	HNF4G	3HSAR035041	CR645760	NM_004133	2738	release 10	hsa-miR-200c-3p	hsa-mir-200c	MIMAT0000617	TAATACTGCCGGGTAATGATGGA	Release 18	2	miR-200bc/429/548a	0	0	0	0	0	0	0	0	0	0	release 6.2	NA	release 4.5
3174	HNF4G	3HSAR035041	CR645760	NM_004133	2738	release 10	hsa-miR-375	hsa-mir-375	MIMAT0000728	TTTGTTCGTTCGGCTCGCGTGA	Release 18	1	miR-375	0	0	0	0	0	0	0	0	0	0	release 6.2	NA	release 4.5
317649	EIF4E3	3HSAR035543	CR647930	NM_001134650	5393	release 10	hsa-miR-378a-5p	hsa-mir-378	MIMAT0000731	CTCCTGACTCCAGGTCCTGTGT	Release 18	2	NA	NA	NA	NA	NA	NA	NA	NA	NA	NA	NA	release 6.2	NA	release 4.5
3176	HNMT	3HSAR029976	CR474820	NM_006895	2234	release 10	hsa-miR-335-5p	hsa-mir-335	MIMAT0000765	TCAAGAGCAATAACGAAAAATGT	Release 18	1	miR-335/335-5p	0	0	0	0	0	0	0	0	0	0	release 6.2	NA	release 4.5
3176	HNMT	3HSAR029976	CR474820	NM_006895	2234	release 10	hsa-miR-452-5p	hsa-mir-452	MIMAT0001635	AACTGTTTGCAGAGGAAACTGA	Release 18	2	miR-452/4676-3p	0	0	0	0	0	0	0	0	0	0	release 6.2	NA	release 4.5
317762	CCDC85C	3HSAR054635	CR843802	NM_001144995	3980	release 10	hsa-miR-135b-5p	hsa-mir-135b	MIMAT0000758	TATGGCTTTTCATTCCTATGTGA	Release 18	1	miR-135ab/135a-5p	0	0	0	0	1	0	1	0	-0.185	NULL	release 6.2	NA	release 4.5
317762	CCDC85C	3HSAR054635	CR843802	NM_001144995	3980	release 10	hsa-miR-141-3p	hsa-mir-141	MIMAT0000432	TAACACTGTCTGGTAAAGATGG	Release 18	1	miR-141/200a	0	0	0	0	1	0	1	0	-0.098	NULL	release 6.2	NA	release 4.5
317762	CCDC85C	3HSAR054635	CR843802	NM_001144995	3980	release 10	hsa-miR-200a-3p	hsa-mir-200a	MIMAT0000682	TAACACTGTCTGGTAACGATGT	Release 18	1	miR-141/200a	0	0	0	0	2	0	2	0	-0.223	NULL	release 6.2	NA	release 4.5
317762	CCDC85C	3HSAR054635	CR843802	NM_001144995	3980	release 10	hsa-miR-200b-3p	hsa-mir-200b	MIMAT0000318	TAATACTGCCTGGTAATGATGA	Release 18	1	miR-200bc/429/548a	0	0	0	0	1	0	0	1	-0.01	NULL	release 6.2	NA	release 4.5
317762	CCDC85C	3HSAR054635	CR843802	NM_001144995	3980	release 10	hsa-miR-200c-3p	hsa-mir-200c	MIMAT0000617	TAATACTGCCGGGTAATGATGGA	Release 18	1	miR-200bc/429/548a	1	0	0	1	0	0	0	0	-0.01	NULL	release 6.2	NA	release 4.5
317762	CCDC85C	3HSAR054635	CR843802	NM_001144995	3980	release 10	hsa-miR-205-5p	hsa-mir-205	MIMAT0000266	TCCTTCATTCCACCGGAGTCTG	Release 18	1	miR-205/205ab	1	1	0	0	0	0	0	0	-0.03	0.83	release 6.2	NA	release 4.5
3184	HNRNPD	3HSAR041205	CR701458	NM_001003810	871	release 10	hsa-miR-141-3p	hsa-mir-141	MIMAT0000432	TAACACTGTCTGGTAAAGATGG	Release 18	1	miR-141/200a	0	0	0	0	0	0	0	0	0	0	release 6.2	NA	release 4.5
3184	HNRNPD	3HSAR041205	CR701458	NM_001003810	871	release 10	hsa-miR-200a-3p	hsa-mir-200a	MIMAT0000682	TAACACTGTCTGGTAACGATGT	Release 18	1	miR-141/200a	0	0	0	0	0	0	0	0	0	0	release 6.2	NA	release 4.5
3184	HNRNPD	3HSAR041205	CR701458	NM_001003810	871	release 10	hsa-miR-200b-3p	hsa-mir-200b	MIMAT0000318	TAATACTGCCTGGTAATGATGA	Release 18	2	miR-200bc/429/548a	0	0	0	0	0	0	0	0	0	0	release 6.2	NA	release 4.5
3185	HNRNPF	3HSAR011706	CR423621	NM_004966	1020	release 10	hsa-miR-141-3p	hsa-mir-141	MIMAT0000432	TAACACTGTCTGGTAAAGATGG	Release 18	1	miR-141/200a	0	0	0	0	0	0	0	0	0	0	release 6.2	NA	release 4.5
3185	HNRNPF	3HSAR011706	CR423621	NM_004966	1020	release 10	hsa-miR-200a-3p	hsa-mir-200a	MIMAT0000682	TAACACTGTCTGGTAACGATGT	Release 18	1	miR-141/200a	0	0	0	0	0	0	0	0	0	0	release 6.2	NA	release 4.5
3187	HNRNPH1	3HSAR058296	CR882601	NM_005520	782	release 10	hsa-miR-22-3p	hsa-mir-22	MIMAT0000077	AAGCTGCCAGTTGAAGAACTGT	Release 18	1	miR-22/22-3p	0	0	0	0	0	0	0	0	0	0	release 6.2	NA	release 4.5
321	APBA2	3HSAR044286	CR718799	NM_005503	1182	release 10	hsa-miR-200b-3p	hsa-mir-200b	MIMAT0000318	TAATACTGCCTGGTAATGATGA	Release 18	1	miR-200bc/429/548a	0	0	0	0	0	0	0	0	0	0	release 6.2	NA	release 4.5
321	APBA2	3HSAR044286	CR718799	NM_005503	1182	release 10	hsa-miR-200c-3p	hsa-mir-200c	MIMAT0000617	TAATACTGCCGGGTAATGATGGA	Release 18	1	miR-200bc/429/548a	0	0	0	0	0	0	0	0	0	0	release 6.2	NA	release 4.5
3224	HOXC8	3HSAR051976	CR834670	NM_022658	1382	release 10	hsa-miR-141-3p	hsa-mir-141	MIMAT0000432	TAACACTGTCTGGTAAAGATGG	Release 18	1	miR-141/200a	0	0	0	0	1	0	0	1	-0.097	NULL	release 6.2	NA	release 4.5
3224	HOXC8	3HSAR051976	CR834670	NM_022658	1382	release 10	hsa-miR-200a-3p	hsa-mir-200a	MIMAT0000682	TAACACTGTCTGGTAACGATGT	Release 18	1	miR-141/200a	0	0	0	0	1	0	0	1	-0.122	NULL	release 6.2	NA	release 4.5
3224	HOXC8	3HSAR051976	CR834670	NM_022658	1382	release 10	hsa-miR-22-3p	hsa-mir-22	MIMAT0000077	AAGCTGCCAGTTGAAGAACTGT	Release 18	1	miR-22/22-3p	0	0	0	0	1	0	0	1	-0.069	NULL	release 6.2	NA	release 4.5
3224	HOXC8	3HSAR051976	CR834670	NM_022658	1382	release 10	hsa-miR-452-5p	hsa-mir-452	MIMAT0001635	AACTGTTTGCAGAGGAAACTGA	Release 18	1	miR-452/4676-3p	0	0	0	0	0	0	0	0	0	0	release 6.2	NA	release 4.5
32	ACACB	3HSAR055306	CR846059	NM_001093	1864	release 10	hsa-miR-452-5p	hsa-mir-452	MIMAT0001635	AACTGTTTGCAGAGGAAACTGA	Release 18	1	miR-452/4676-3p	0	0	0	0	1	0	1	0	-0.062	NULL	release 6.2	NA	release 4.5
3321	IGSF3	3HSAR060786	CR911629	NM_001007237	2903	release 10	hsa-miR-141-3p	hsa-mir-141	MIMAT0000432	TAACACTGTCTGGTAAAGATGG	Release 18	1	miR-141/200a	0	0	0	0	0	0	0	0	0	0	release 6.2	NA	release 4.5
3321	IGSF3	3HSAR060786	CR911629	NM_001007237	2903	release 10	hsa-miR-200a-3p	hsa-mir-200a	MIMAT0000682	TAACACTGTCTGGTAACGATGT	Release 18	1	miR-141/200a	0	0	0	0	0	0	0	0	0	0	release 6.2	NA	release 4.5
3321	IGSF3	3HSAR060786	CR911629	NM_001007237	2903	release 10	hsa-miR-200b-3p	hsa-mir-200b	MIMAT0000318	TAATACTGCCTGGTAATGATGA	Release 18	2	miR-200bc/429/548a	0	0	0	0	0	0	0	0	0	0	release 6.2	NA	release 4.5
3321	IGSF3	3HSAR060786	CR911629	NM_001007237	2903	release 10	hsa-miR-200c-3p	hsa-mir-200c	MIMAT0000617	TAATACTGCCGGGTAATGATGGA	Release 18	2	miR-200bc/429/548a	0	0	0	0	0	0	0	0	0	0	release 6.2	NA	release 4.5
338442	GPR109A	3HSAR055173	CR845591	NM_177551	899	release 10	hsa-miR-452-5p	hsa-mir-452	MIMAT0001635	AACTGTTTGCAGAGGAAACTGA	Release 18	2	miR-452/4676-3p	0	0	0	0	0	0	0	0	0	0	release 6.2	NA	release 4.5
339324	ZNF260	3HSAR034760	CR644038	NM_001166036	3313	release 10	hsa-miR-135b-5p	hsa-mir-135b	MIMAT0000758	TATGGCTTTTCATTCCTATGTGA	Release 18	2	miR-135ab/135a-5p	0	0	0	0	1	0	1	0	-0.198	NULL	release 6.2	NA	release 4.5
339324	ZNF260	3HSAR034760	CR644038	NM_001166036	3313	release 10	hsa-miR-141-3p	hsa-mir-141	MIMAT0000432	TAACACTGTCTGGTAAAGATGG	Release 18	2	miR-141/200a	0	0	0	0	1	0	1	0	-0.02	NULL	release 6.2	NA	release 4.5
339324	ZNF260	3HSAR034760	CR644038	NM_001166036	3313	release 10	hsa-miR-181c-5p	hsa-mir-181c	MIMAT0000258	AACATTCAACCTGTCGGTGAGT	Release 18	1	miR-181abcd/4262	0	0	0	0	1	0	1	0	-0.074	NULL	release 6.2	NA	release 4.5
339324	ZNF260	3HSAR034760	CR644038	NM_001166036	3313	release 10	hsa-miR-200a-3p	hsa-mir-200a	MIMAT0000682	TAACACTGTCTGGTAACGATGT	Release 18	2	miR-141/200a	0	0	0	0	1	0	0	1	-0.013	NULL	release 6.2	NA	release 4.5
339324	ZNF260	3HSAR034760	CR644038	NM_001166036	3313	release 10	hsa-miR-200b-3p	hsa-mir-200b	MIMAT0000318	TAATACTGCCTGGTAATGATGA	Release 18	2	miR-200bc/429/548a	0	0	0	0	1	0	0	1	-0.06	NULL	release 6.2	NA	release 4.5
339324	ZNF260	3HSAR034760	CR644038	NM_001166036	3313	release 10	hsa-miR-200c-3p	hsa-mir-200c	MIMAT0000617	TAATACTGCCGGGTAATGATGGA	Release 18	2	miR-200bc/429/548a	0	0	0	0	1	0	0	1	-0.147	NULL	release 6.2	NA	release 4.5
339324	ZNF260	3HSAR034760	CR644038	NM_001166036	3313	release 10	hsa-miR-205-5p	hsa-mir-205	MIMAT0000266	TCCTTCATTCCACCGGAGTCTG	Release 18	1	miR-205/205ab	0	0	0	0	1	0	0	1	-0.057	NULL	release 6.2	NA	release 4.5
339855	KY	3HSAR000374	CR392930	NM_178554	3656	release 10	hsa-miR-205-5p	hsa-mir-205	MIMAT0000266	TCCTTCATTCCACCGGAGTCTG	Release 18	4	miR-205/205ab	0	0	0	0	0	0	0	0	0	0	release 6.2	NA	release 4.5
339983	NAT8L	3HSAR037470	CR656562	NM_178557	4962	release 10	hsa-miR-215	hsa-mir-215	MIMAT0000272	ATGACCTATGAATTGACAGAC	Release 18	1	miR-192/215	1	0	1	0	0	0	0	0	-0.02	NULL	release 6.2	NA	release 4.5
339983	NAT8L	3HSAR037470	CR656562	NM_178557	4962	release 10	hsa-miR-224-5p	hsa-mir-224	MIMAT0000281	CAAGTCACTAGTGGTTCCGTT	Release 18	2	miR-224	0	0	0	0	2	1	0	1	-0.257	NULL	release 6.2	NA	release 4.5
339983	NAT8L	3HSAR037470	CR656562	NM_178557	4962	release 10	hsa-miR-452-5p	hsa-mir-452	MIMAT0001635	AACTGTTTGCAGAGGAAACTGA	Release 18	1	miR-452/4676-3p	0	0	0	0	0	0	0	0	0	0	release 6.2	NA	release 4.5
339983	NAT8L	3HSAR037470	CR656562	NM_178557	4962	release 10	hsa-miR-652-3p	hsa-mir-652	MIMAT0003322	AATGGCGCCACTAGGGTTGTG	Release 18	1	miR-652	0	0	0	0	0	0	0	0	0	0	release 6.2	NA	release 4.5
340533	KIAA2022	3HSAR025963	CR462749	NM_001008537	6549	release 10	hsa-miR-205-5p	hsa-mir-205	MIMAT0000266	TCCTTCATTCCACCGGAGTCTG	Release 18	2	miR-205/205ab	0	0	0	0	0	0	0	0	0	0	release 6.2	NA	release 4.5
340596	LHFPL1	3HSAR044462	CR719730	NM_178175	769	release 10	hsa-miR-141-3p	hsa-mir-141	MIMAT0000432	TAACACTGTCTGGTAAAGATGG	Release 18	1	miR-141/200a	0	0	0	0	0	0	0	0	0	0	release 6.2	NA	release 4.5
340596	LHFPL1	3HSAR044462	CR719730	NM_178175	769	release 10	hsa-miR-200a-3p	hsa-mir-200a	MIMAT0000682	TAACACTGTCTGGTAACGATGT	Release 18	1	miR-141/200a	0	0	0	0	0	0	0	0	0	0	release 6.2	NA	release 4.5
340596	LHFPL1	3HSAR044462	CR719730	NM_178175	769	release 10	hsa-miR-200b-3p	hsa-mir-200b	MIMAT0000318	TAATACTGCCTGGTAATGATGA	Release 18	1	miR-200bc/429/548a	0	0	0	0	0	0	0	0	0	0	release 6.2	NA	release 4.5
340596	LHFPL1	3HSAR044462	CR719730	NM_178175	769	release 10	hsa-miR-200c-3p	hsa-mir-200c	MIMAT0000617	TAATACTGCCGGGTAATGATGGA	Release 18	1	miR-200bc/429/548a	0	0	0	0	0	0	0	0	0	0	release 6.2	NA	release 4.5
341676	NEK5	3HSAR034740	CR643932	NM_199289	645	release 10	hsa-miR-141-3p	hsa-mir-141	MIMAT0000432	TAACACTGTCTGGTAAAGATGG	Release 18	1	miR-141/200a	0	0	0	0	0	0	0	0	0	0	release 6.2	NA	release 4.5
341676	NEK5	3HSAR034740	CR643932	NM_199289	645	release 10	hsa-miR-200a-3p	hsa-mir-200a	MIMAT0000682	TAACACTGTCTGGTAACGATGT	Release 18	1	miR-141/200a	0	0	0	0	0	0	0	0	0	0	release 6.2	NA	release 4.5
341676	NEK5	3HSAR034740	CR643932	NM_199289	645	release 10	hsa-miR-31-5p	hsa-mir-31	MIMAT0000089	AGGCAAGATGCTGGCATAGCT	Release 18	1	miR-31	0	0	0	0	0	0	0	0	0	0	release 6.2	NA	release 4.5
342035	GLDN	3HSAR012149	CR425006	NM_181789	3259	release 10	hsa-miR-224-5p	hsa-mir-224	MIMAT0000281	CAAGTCACTAGTGGTTCCGTT	Release 18	4	miR-224	0	0	0	0	2	0	1	1	-0.1	NULL	release 6.2	NA	release 4.5
342035	GLDN	3HSAR012149	CR425006	NM_181789	3259	release 10	hsa-miR-452-5p	hsa-mir-452	MIMAT0001635	AACTGTTTGCAGAGGAAACTGA	Release 18	2	miR-452/4676-3p	0	0	0	0	0	0	0	0	0	0	release 6.2	NA	release 4.5
342184	FMN1	3HSAR055248	CR845845	NM_001103184	8764	release 10	hsa-miR-141-3p	hsa-mir-141	MIMAT0000432	TAACACTGTCTGGTAAAGATGG	Release 18	3	miR-141/200a	0	0	0	0	1	0	0	1	-0.01	NULL	release 6.2	NA	release 4.5
342184	FMN1	3HSAR055248	CR845845	NM_001103184	8764	release 10	hsa-miR-200a-3p	hsa-mir-200a	MIMAT0000682	TAACACTGTCTGGTAACGATGT	Release 18	3	miR-141/200a	0	0	0	0	2	0	1	1	-0.044	NULL	release 6.2	NA	release 4.5
342184	FMN1	3HSAR055248	CR845845	NM_001103184	8764	release 10	hsa-miR-200b-3p	hsa-mir-200b	MIMAT0000318	TAATACTGCCTGGTAATGATGA	Release 18	2	miR-200bc/429/548a	0	0	0	0	1	0	0	1	-0.127	NULL	release 6.2	NA	release 4.5
342184	FMN1	3HSAR055248	CR845845	NM_001103184	8764	release 10	hsa-miR-200c-3p	hsa-mir-200c	MIMAT0000617	TAATACTGCCGGGTAATGATGGA	Release 18	2	miR-200bc/429/548a	0	0	0	0	1	0	0	1	-0.128	0.147	release 6.2	NA	release 4.5
342184	FMN1	3HSAR055248	CR845845	NM_001103184	8764	release 10	hsa-miR-205-5p	hsa-mir-205	MIMAT0000266	TCCTTCATTCCACCGGAGTCTG	Release 18	7	miR-205/205ab	0	0	0	0	3	0	1	2	-0.181	NULL	release 6.2	NA	release 4.5
342184	FMN1	3HSAR055248	CR845845	NM_001103184	8764	release 10	hsa-miR-375	hsa-mir-375	MIMAT0000728	TTTGTTCGTTCGGCTCGCGTGA	Release 18	2	miR-375	0	0	0	0	1	0	0	1	-0.01	0.09	release 6.2	NA	release 4.5
342667	STAC2	3HSAR062781	CR917344	NM_198993	1756	release 10	hsa-miR-31-5p	hsa-mir-31	MIMAT0000089	AGGCAAGATGCTGGCATAGCT	Release 18	1	miR-31	0	0	0	0	0	0	0	0	0	0	release 6.2	NA	release 4.5
342667	STAC2	3HSAR062781	CR917344	NM_198993	1756	release 10	hsa-miR-375	hsa-mir-375	MIMAT0000728	TTTGTTCGTTCGGCTCGCGTGA	Release 18	1	miR-375	0	0	0	0	0	0	0	0	0	0	release 6.2	NA	release 4.5
342897	NCCRP1	3HSAR018106	CR442630	NM_001001414	1126	release 10	hsa-miR-135b-5p	hsa-mir-135b	MIMAT0000758	TATGGCTTTTCATTCCTATGTGA	Release 18	2	miR-135ab/135a-5p	0	0	0	0	0	0	0	0	0	0	release 6.2	NA	release 4.5
343990	C2orf55	3HSAR017808	CR441878	NM_207362	686	release 10	hsa-miR-135b-5p	hsa-mir-135b	MIMAT0000758	TATGGCTTTTCATTCCTATGTGA	Release 18	1	miR-135ab/135a-5p	0	0	0	0	0	0	0	0	0	0	release 6.2	NA	release 4.5
343990	C2orf55	3HSAR017808	CR441878	NM_207362	686	release 10	hsa-miR-31-5p	hsa-mir-31	MIMAT0000089	AGGCAAGATGCTGGCATAGCT	Release 18	1	miR-31	0	0	0	0	0	0	0	0	0	0	release 6.2	NA	release 4.5
344148	NCKAP5	3HSAR058660	CR884115	NM_207363	1490	release 10	hsa-miR-141-3p	hsa-mir-141	MIMAT0000432	TAACACTGTCTGGTAAAGATGG	Release 18	1	miR-141/200a	0	0	0	0	0	0	0	0	0	0	release 6.2	NA	release 4.5
344148	NCKAP5	3HSAR058660	CR884115	NM_207363	1490	release 10	hsa-miR-200a-3p	hsa-mir-200a	MIMAT0000682	TAACACTGTCTGGTAACGATGT	Release 18	1	miR-141/200a	0	0	0	0	0	0	0	0	0	0	release 6.2	NA	release 4.5
344148	NCKAP5	3HSAR058660	CR884115	NM_207363	1490	release 10	hsa-miR-200b-3p	hsa-mir-200b	MIMAT0000318	TAATACTGCCTGGTAATGATGA	Release 18	1	miR-200bc/429/548a	0	0	0	0	0	0	0	0	0	0	release 6.2	NA	release 4.5
344148	NCKAP5	3HSAR058660	CR884115	NM_207363	1490	release 10	hsa-miR-200c-3p	hsa-mir-200c	MIMAT0000617	TAATACTGCCGGGTAATGATGGA	Release 18	1	miR-200bc/429/548a	0	0	0	0	0	0	0	0	0	0	release 6.2	NA	release 4.5
344148	NCKAP5	3HSAR058660	CR884115	NM_207363	1490	release 10	hsa-miR-205-5p	hsa-mir-205	MIMAT0000266	TCCTTCATTCCACCGGAGTCTG	Release 18	1	miR-205/205ab	0	0	0	0	0	0	0	0	0	0	release 6.2	NA	release 4.5
344787	ZNF860	3HSAR018038	CR442552	NM_001137674	650	release 10	hsa-miR-141-3p	hsa-mir-141	MIMAT0000432	TAACACTGTCTGGTAAAGATGG	Release 18	2	miR-141/200a	0	0	0	0	0	0	0	0	0	0	release 6.2	NA	release 4.5
344787	ZNF860	3HSAR018038	CR442552	NM_001137674	650	release 10	hsa-miR-200a-3p	hsa-mir-200a	MIMAT0000682	TAACACTGTCTGGTAACGATGT	Release 18	2	miR-141/200a	0	0	0	0	0	0	0	0	0	0	release 6.2	NA	release 4.5
345079	ANKRD56	3HSAR053350	CR839639	NM_001029870	539	release 10	hsa-miR-135b-5p	hsa-mir-135b	MIMAT0000758	TATGGCTTTTCATTCCTATGTGA	Release 18	1	miR-135ab/135a-5p	0	0	0	0	0	0	0	0	0	0	release 6.2	NA	release 4.5
345079	ANKRD56	3HSAR053350	CR839639	NM_001029870	539	release 10	hsa-miR-31-5p	hsa-mir-31	MIMAT0000089	AGGCAAGATGCTGGCATAGCT	Release 18	1	miR-31	0	0	0	0	0	0	0	0	0	0	release 6.2	NA	release 4.5
345275	HSD17B13	3HSAR036531	CR652350	NM_178135	1429	release 10	hsa-miR-224-5p	hsa-mir-224	MIMAT0000281	CAAGTCACTAGTGGTTCCGTT	Release 18	1	miR-224	0	0	0	0	0	0	0	0	0	0	release 6.2	NA	release 4.5
345275	HSD17B13	3HSAR036531	CR652350	NM_178135	1429	release 10	hsa-miR-335-5p	hsa-mir-335	MIMAT0000765	TCAAGAGCAATAACGAAAAATGT	Release 18	2	miR-335/335-5p	0	0	0	0	0	0	0	0	0	0	release 6.2	NA	release 4.5
346389	MACC1	3HSAR052592	CR836850	NM_182762	6291	release 10	hsa-miR-141-3p	hsa-mir-141	MIMAT0000432	TAACACTGTCTGGTAAAGATGG	Release 18	7	miR-141/200a	0	0	0	0	0	0	0	0	0	0	release 6.2	NA	release 4.5
346389	MACC1	3HSAR052592	CR836850	NM_182762	6291	release 10	hsa-miR-181c-5p	hsa-mir-181c	MIMAT0000258	AACATTCAACCTGTCGGTGAGT	Release 18	3	miR-181abcd/4262	0	0	0	0	0	0	0	0	0	0	release 6.2	NA	release 4.5
346389	MACC1	3HSAR052592	CR836850	NM_182762	6291	release 10	hsa-miR-200a-3p	hsa-mir-200a	MIMAT0000682	TAACACTGTCTGGTAACGATGT	Release 18	7	miR-141/200a	0	0	0	0	0	0	0	0	0	0	release 6.2	NA	release 4.5
346389	MACC1	3HSAR052592	CR836850	NM_182762	6291	release 10	hsa-miR-200b-3p	hsa-mir-200b	MIMAT0000318	TAATACTGCCTGGTAATGATGA	Release 18	2	miR-200bc/429/548a	0	0	0	0	0	0	0	0	0	0	release 6.2	NA	release 4.5
346389	MACC1	3HSAR052592	CR836850	NM_182762	6291	release 10	hsa-miR-200c-3p	hsa-mir-200c	MIMAT0000617	TAATACTGCCGGGTAATGATGGA	Release 18	2	miR-200bc/429/548a	0	0	0	0	0	0	0	0	0	0	release 6.2	NA	release 4.5
346389	MACC1	3HSAR052592	CR836850	NM_182762	6291	release 10	hsa-miR-205-5p	hsa-mir-205	MIMAT0000266	TCCTTCATTCCACCGGAGTCTG	Release 18	2	miR-205/205ab	0	0	0	0	0	0	0	0	0	0	release 6.2	NA	release 4.5
346389	MACC1	3HSAR052592	CR836850	NM_182762	6291	release 10	hsa-miR-375	hsa-mir-375	MIMAT0000728	TTTGTTCGTTCGGCTCGCGTGA	Release 18	2	miR-375	0	0	0	0	0	0	0	0	0	0	release 6.2	NA	release 4.5
347240	KIF24	3HSAR038641	CR661988	NM_194313	2000	release 10	hsa-miR-141-3p	hsa-mir-141	MIMAT0000432	TAACACTGTCTGGTAAAGATGG	Release 18	1	miR-141/200a	0	0	0	0	1	1	0	0	-0.077	NULL	release 6.2	NA	release 4.5
347240	KIF24	3HSAR038641	CR661988	NM_194313	2000	release 10	hsa-miR-200a-3p	hsa-mir-200a	MIMAT0000682	TAACACTGTCTGGTAACGATGT	Release 18	1	miR-141/200a	0	0	0	0	1	0	1	0	-0.128	NULL	release 6.2	NA	release 4.5
347240	KIF24	3HSAR038641	CR661988	NM_194313	2000	release 10	hsa-miR-200b-3p	hsa-mir-200b	MIMAT0000318	TAATACTGCCTGGTAATGATGA	Release 18	1	miR-200bc/429/548a	0	0	0	0	1	0	0	1	-0.127	NULL	release 6.2	NA	release 4.5
347240	KIF24	3HSAR038641	CR661988	NM_194313	2000	release 10	hsa-miR-200c-3p	hsa-mir-200c	MIMAT0000617	TAATACTGCCGGGTAATGATGGA	Release 18	1	miR-200bc/429/548a	0	0	0	0	1	0	0	1	-0.107	NULL	release 6.2	NA	release 4.5
347240	KIF24	3HSAR038641	CR661988	NM_194313	2000	release 10	hsa-miR-205-5p	hsa-mir-205	MIMAT0000266	TCCTTCATTCCACCGGAGTCTG	Release 18	1	miR-205/205ab	0	0	0	0	1	1	0	0	-0.221	NULL	release 6.2	NA	release 4.5
347240	KIF24	3HSAR038641	CR661988	NM_194313	2000	release 10	hsa-miR-378a-5p	hsa-mir-378	MIMAT0000731	CTCCTGACTCCAGGTCCTGTGT	Release 18	2	NA	NA	NA	NA	NA	NA	NA	NA	NA	NA	NA	release 6.2	NA	release 4.5
347734	SLC35B2	3HSAR037253	CR655595	NM_178148	605	release 10	hsa-miR-31-5p	hsa-mir-31	MIMAT0000089	AGGCAAGATGCTGGCATAGCT	Release 18	1	miR-31	0	0	0	0	0	0	0	0	0	0	release 6.2	NA	release 4.5
347902	AMIGO2	3HSAR035560	CR647991	NM_181847	1727	release 10	hsa-miR-205-5p	hsa-mir-205	MIMAT0000266	TCCTTCATTCCACCGGAGTCTG	Release 18	1	miR-205/205ab	0	0	0	0	1	1	0	0	-0.311	NULL	release 6.2	NA	release 4.5
348093	RBPMS2	3HSAR062267	CR915980	NM_194272	1114	release 10	hsa-miR-22-3p	hsa-mir-22	MIMAT0000077	AAGCTGCCAGTTGAAGAACTGT	Release 18	1	miR-22/22-3p	0	0	0	0	0	0	0	0	0	0	release 6.2	NA	release 4.5
348093	RBPMS2	3HSAR062267	CR915980	NM_194272	1114	release 10	hsa-miR-452-5p	hsa-mir-452	MIMAT0001635	AACTGTTTGCAGAGGAAACTGA	Release 18	1	miR-452/4676-3p	0	0	0	0	0	0	0	0	0	0	release 6.2	NA	release 4.5
3480	IGF1R	3HSAR029771	CR474231	NM_000875	7088	release 10	hsa-miR-141-3p	hsa-mir-141	MIMAT0000432	TAACACTGTCTGGTAAAGATGG	Release 18	3	miR-141/200a	0	0	0	0	1	0	1	0	-0.122	NULL	release 6.2	NA	release 4.5
3480	IGF1R	3HSAR029771	CR474231	NM_000875	7088	release 10	hsa-miR-200a-3p	hsa-mir-200a	MIMAT0000682	TAACACTGTCTGGTAACGATGT	Release 18	3	miR-141/200a	0	0	0	0	1	0	1	0	-0.289	NULL	release 6.2	NA	release 4.5
3480	IGF1R	3HSAR029771	CR474231	NM_000875	7088	release 10	hsa-miR-205-5p	hsa-mir-205	MIMAT0000266	TCCTTCATTCCACCGGAGTCTG	Release 18	2	miR-205/205ab	3	1	0	2	0	0	0	0	-0.278	NULL	release 6.2	NA	release 4.5
3480	IGF1R	3HSAR029771	CR474231	NM_000875	7088	release 10	hsa-miR-375	hsa-mir-375	MIMAT0000728	TTTGTTCGTTCGGCTCGCGTGA	Release 18	2	miR-375	0	0	0	0	1	0	1	0	-0.02	NULL	release 6.2	NA	release 4.5
348327	ZNF530	3HSAR003993	CR400959	NM_020880	944	release 10	hsa-miR-22-3p	hsa-mir-22	MIMAT0000077	AAGCTGCCAGTTGAAGAACTGT	Release 18	1	miR-22/22-3p	0	0	0	0	0	0	0	0	0	0	release 6.2	NA	release 4.5
351	APP	3HSAR033574	CR485378	NM_001136130	1120	release 10	hsa-miR-200b-3p	hsa-mir-200b	MIMAT0000318	TAATACTGCCTGGTAATGATGA	Release 18	2	miR-200bc/429/548a	0	0	0	0	0	0	0	0	0	0	release 6.2	NA	release 4.5
351	APP	3HSAR033574	CR485378	NM_001136130	1120	release 10	hsa-miR-200c-3p	hsa-mir-200c	MIMAT0000617	TAATACTGCCGGGTAATGATGGA	Release 18	2	miR-200bc/429/548a	0	0	0	0	0	0	0	0	0	0	release 6.2	NA	release 4.5
351	APP	3HSAR033574	CR485378	NM_001136130	1120	release 10	hsa-miR-205-5p	hsa-mir-205	MIMAT0000266	TCCTTCATTCCACCGGAGTCTG	Release 18	1	miR-205/205ab	0	0	0	0	0	0	0	0	0	0	release 6.2	NA	release 4.5
351	APP	3HSAR033574	CR485378	NM_001136130	1120	release 10	hsa-miR-31-5p	hsa-mir-31	MIMAT0000089	AGGCAAGATGCTGGCATAGCT	Release 18	1	miR-31	0	0	0	0	0	0	0	0	0	0	release 6.2	NA	release 4.5
3551	IKBKB	3HSAR055861	CR847956	NM_001556	1674	release 10	hsa-miR-135b-5p	hsa-mir-135b	MIMAT0000758	TATGGCTTTTCATTCCTATGTGA	Release 18	1	miR-135ab/135a-5p	0	0	0	0	0	0	0	0	0	0	release 6.2	NA	release 4.5
3551	IKBKB	3HSAR055861	CR847956	NM_001556	1674	release 10	hsa-miR-200b-3p	hsa-mir-200b	MIMAT0000318	TAATACTGCCTGGTAATGATGA	Release 18	1	miR-200bc/429/548a	0	0	0	0	0	0	0	0	0	0	release 6.2	NA	release 4.5
3551	IKBKB	3HSAR055861	CR847956	NM_001556	1674	release 10	hsa-miR-200c-3p	hsa-mir-200c	MIMAT0000617	TAATACTGCCGGGTAATGATGGA	Release 18	1	miR-200bc/429/548a	0	0	0	0	0	0	0	0	0	0	release 6.2	MIRT006884	release 4.5
3554	IL1R1	3HSAR044491	CR719871	NM_000877	3115	release 10	hsa-miR-452-5p	hsa-mir-452	MIMAT0001635	AACTGTTTGCAGAGGAAACTGA	Release 18	2	miR-452/4676-3p	0	0	0	0	0	0	0	0	0	0	release 6.2	NA	release 4.5
3556	IL1RAP	3HSAR043192	CR714362	NM_001167929	2814	release 10	hsa-miR-135b-5p	hsa-mir-135b	MIMAT0000758	TATGGCTTTTCATTCCTATGTGA	Release 18	1	miR-135ab/135a-5p	0	0	0	0	0	0	0	0	0	0	release 6.2	NA	release 4.5
3556	IL1RAP	3HSAR043192	CR714362	NM_001167929	2814	release 10	hsa-miR-141-3p	hsa-mir-141	MIMAT0000432	TAACACTGTCTGGTAAAGATGG	Release 18	2	miR-141/200a	0	0	0	0	0	0	0	0	0	0	release 6.2	NA	release 4.5
3556	IL1RAP	3HSAR043192	CR714362	NM_001167929	2814	release 10	hsa-miR-181c-5p	hsa-mir-181c	MIMAT0000258	AACATTCAACCTGTCGGTGAGT	Release 18	2	miR-181abcd/4262	0	0	0	0	0	0	0	0	0	0	release 6.2	NA	release 4.5
3556	IL1RAP	3HSAR043192	CR714362	NM_001167929	2814	release 10	hsa-miR-200a-3p	hsa-mir-200a	MIMAT0000682	TAACACTGTCTGGTAACGATGT	Release 18	2	miR-141/200a	0	0	0	0	0	0	0	0	0	0	release 6.2	NA	release 4.5
3556	IL1RAP	3HSAR043192	CR714362	NM_001167929	2814	release 10	hsa-miR-200b-3p	hsa-mir-200b	MIMAT0000318	TAATACTGCCTGGTAATGATGA	Release 18	1	miR-200bc/429/548a	0	0	0	0	0	0	0	0	0	0	release 6.2	NA	release 4.5
3556	IL1RAP	3HSAR043192	CR714362	NM_001167929	2814	release 10	hsa-miR-200c-3p	hsa-mir-200c	MIMAT0000617	TAATACTGCCGGGTAATGATGGA	Release 18	1	miR-200bc/429/548a	0	0	0	0	0	0	0	0	0	0	release 6.2	NA	release 4.5
3556	IL1RAP	3HSAR043192	CR714362	NM_001167929	2814	release 10	hsa-miR-31-5p	hsa-mir-31	MIMAT0000089	AGGCAAGATGCTGGCATAGCT	Release 18	2	miR-31	0	0	0	0	0	0	0	0	0	0	release 6.2	NA	release 4.5
3566	IL4R	3HSAR045442	CR726118	NM_000418	948	release 10	hsa-miR-135b-5p	hsa-mir-135b	MIMAT0000758	TATGGCTTTTCATTCCTATGTGA	Release 18	1	miR-135ab/135a-5p	0	0	0	0	0	0	0	0	0	0	release 6.2	NA	release 4.5
357	SHROOM2	3HSAR061299	CR913122	NM_001649	2504	release 10	hsa-miR-135b-5p	hsa-mir-135b	MIMAT0000758	TATGGCTTTTCATTCCTATGTGA	Release 18	1	miR-135ab/135a-5p	0	0	0	0	0	0	0	0	0	0	release 6.2	NA	release 4.5
357	SHROOM2	3HSAR061299	CR913122	NM_001649	2504	release 10	hsa-miR-200b-3p	hsa-mir-200b	MIMAT0000318	TAATACTGCCTGGTAATGATGA	Release 18	2	miR-200bc/429/548a	0	0	0	0	0	0	0	0	0	0	release 6.2	NA	release 4.5
357	SHROOM2	3HSAR061299	CR913122	NM_001649	2504	release 10	hsa-miR-200c-3p	hsa-mir-200c	MIMAT0000617	TAATACTGCCGGGTAATGATGGA	Release 18	2	miR-200bc/429/548a	0	0	0	0	0	0	0	0	0	0	release 6.2	NA	release 4.5
360	AQP3	3HSAR056798	CR877627	NM_004925	883	release 10	hsa-miR-205-5p	hsa-mir-205	MIMAT0000266	TCCTTCATTCCACCGGAGTCTG	Release 18	1	miR-205/205ab	0	0	0	0	0	0	0	0	0	0	release 6.2	NA	release 4.5
360	AQP3	3HSAR056798	CR877627	NM_004925	883	release 10	hsa-miR-31-5p	hsa-mir-31	MIMAT0000089	AGGCAAGATGCTGGCATAGCT	Release 18	1	miR-31	0	0	0	0	0	0	0	0	0	0	release 6.2	NA	release 4.5
361	AQP4	3HSAR060028	CR889411	NM_001650	4168	release 10	hsa-miR-375	hsa-mir-375	MIMAT0000728	TTTGTTCGTTCGGCTCGCGTGA	Release 18	2	miR-375	0	0	0	0	0	0	0	0	0	0	release 6.2	NA	release 4.5
3664	IRF6	3HSAR032660	CR482817	NM_006147	503	release 10	hsa-miR-141-3p	hsa-mir-141	MIMAT0000432	TAACACTGTCTGGTAAAGATGG	Release 18	1	miR-141/200a	0	0	0	0	0	0	0	0	0	0	release 6.2	NA	release 4.5
3664	IRF6	3HSAR032660	CR482817	NM_006147	503	release 10	hsa-miR-200a-3p	hsa-mir-200a	MIMAT0000682	TAACACTGTCTGGTAACGATGT	Release 18	1	miR-141/200a	0	0	0	0	0	0	0	0	0	0	release 6.2	NA	release 4.5
3664	IRF6	3HSAR032660	CR482817	NM_006147	503	release 10	hsa-miR-375	hsa-mir-375	MIMAT0000728	TTTGTTCGTTCGGCTCGCGTGA	Release 18	1	miR-375	0	0	0	0	0	0	0	0	0	0	release 6.2	NA	release 4.5
3673	ITGA2	3HSAR055610	CR847105	NM_002203	4180	release 10	hsa-miR-135b-5p	hsa-mir-135b	MIMAT0000758	TATGGCTTTTCATTCCTATGTGA	Release 18	2	miR-135ab/135a-5p	0	0	0	0	1	0	1	0	-0.02	NULL	release 6.2	NA	release 4.5
3673	ITGA2	3HSAR055610	CR847105	NM_002203	4180	release 10	hsa-miR-181c-5p	hsa-mir-181c	MIMAT0000258	AACATTCAACCTGTCGGTGAGT	Release 18	3	miR-181abcd/4262	0	0	0	0	2	0	1	1	-0.165	NULL	release 6.2	NA	release 4.5
3673	ITGA2	3HSAR055610	CR847105	NM_002203	4180	release 10	hsa-miR-200b-3p	hsa-mir-200b	MIMAT0000318	TAATACTGCCTGGTAATGATGA	Release 18	2	miR-200bc/429/548a	0	0	0	0	2	0	0	2	-0.067	NULL	release 6.2	NA	release 4.5
3673	ITGA2	3HSAR055610	CR847105	NM_002203	4180	release 10	hsa-miR-200c-3p	hsa-mir-200c	MIMAT0000617	TAATACTGCCGGGTAATGATGGA	Release 18	2	miR-200bc/429/548a	0	0	0	0	1	0	0	1	-0.068	NULL	release 6.2	NA	release 4.5
3673	ITGA2	3HSAR055610	CR847105	NM_002203	4180	release 10	hsa-miR-31-5p	hsa-mir-31	MIMAT0000089	AGGCAAGATGCTGGCATAGCT	Release 18	1	miR-31	0	0	0	0	2	0	1	1	-0.251	NULL	release 6.2	NA	release 4.5
3688	ITGB1	3HSAR053750	CR841086	NM_033668	1324	release 10	hsa-miR-452-5p	hsa-mir-452	MIMAT0001635	AACTGTTTGCAGAGGAAACTGA	Release 18	1	miR-452/4676-3p	0	0	0	0	0	0	0	0	0	0	release 6.2	NA	release 4.5
3696	ITGB8	3HSAR053173	CR839001	NM_002214	5762	release 10	hsa-miR-135b-5p	hsa-mir-135b	MIMAT0000758	TATGGCTTTTCATTCCTATGTGA	Release 18	2	miR-135ab/135a-5p	0	0	0	0	0	0	0	0	0	0	release 6.2	NA	release 4.5
3696	ITGB8	3HSAR053173	CR839001	NM_002214	5762	release 10	hsa-miR-141-3p	hsa-mir-141	MIMAT0000432	TAACACTGTCTGGTAAAGATGG	Release 18	5	miR-141/200a	0	0	0	0	0	0	0	0	0	0	release 6.2	NA	release 4.5
3696	ITGB8	3HSAR053173	CR839001	NM_002214	5762	release 10	hsa-miR-181c-5p	hsa-mir-181c	MIMAT0000258	AACATTCAACCTGTCGGTGAGT	Release 18	3	miR-181abcd/4262	0	0	0	0	0	0	0	0	0	0	release 6.2	NA	release 4.5
3696	ITGB8	3HSAR053173	CR839001	NM_002214	5762	release 10	hsa-miR-200a-3p	hsa-mir-200a	MIMAT0000682	TAACACTGTCTGGTAACGATGT	Release 18	5	miR-141/200a	0	0	0	0	0	0	0	0	0	0	release 6.2	NA	release 4.5
3696	ITGB8	3HSAR053173	CR839001	NM_002214	5762	release 10	hsa-miR-205-5p	hsa-mir-205	MIMAT0000266	TCCTTCATTCCACCGGAGTCTG	Release 18	3	miR-205/205ab	0	0	0	0	0	0	0	0	0	0	release 6.2	NA	release 4.5
3696	ITGB8	3HSAR053173	CR839001	NM_002214	5762	release 10	hsa-miR-31-5p	hsa-mir-31	MIMAT0000089	AGGCAAGATGCTGGCATAGCT	Release 18	1	miR-31	0	0	0	0	0	0	0	0	0	0	release 6.2	NA	release 4.5
3696	ITGB8	3HSAR053173	CR839001	NM_002214	5762	release 10	hsa-miR-375	hsa-mir-375	MIMAT0000728	TTTGTTCGTTCGGCTCGCGTGA	Release 18	4	miR-375	0	0	0	0	0	0	0	0	0	0	release 6.2	NA	release 4.5
3708	ITPR1	3HSAR046369	CR732272	NM_002222	1615	release 10	hsa-miR-200b-3p	hsa-mir-200b	MIMAT0000318	TAATACTGCCTGGTAATGATGA	Release 18	3	miR-200bc/429/548a	0	0	0	0	2	0	1	1	-0.331	NULL	release 6.2	NA	release 4.5
3708	ITPR1	3HSAR046369	CR732272	NM_002222	1615	release 10	hsa-miR-200c-3p	hsa-mir-200c	MIMAT0000617	TAATACTGCCGGGTAATGATGGA	Release 18	3	miR-200bc/429/548a	0	0	0	0	1	0	0	1	-0.089	NULL	release 6.2	NA	release 4.5
3709	ITPR2	3HSAR059113	CR885974	NM_002223	4045	release 10	hsa-miR-141-3p	hsa-mir-141	MIMAT0000432	TAACACTGTCTGGTAAAGATGG	Release 18	2	miR-141/200a	0	0	0	0	0	0	0	0	0	0	release 6.2	NA	release 4.5
3709	ITPR2	3HSAR059113	CR885974	NM_002223	4045	release 10	hsa-miR-181c-5p	hsa-mir-181c	MIMAT0000258	AACATTCAACCTGTCGGTGAGT	Release 18	1	miR-181abcd/4262	0	0	0	0	0	0	0	0	0	0	release 6.2	NA	release 4.5
3720	JARID2	3HSAR054502	CR843326	NM_004973	1771	release 10	hsa-miR-141-3p	hsa-mir-141	MIMAT0000432	TAACACTGTCTGGTAAAGATGG	Release 18	1	miR-141/200a	0	0	0	0	1	0	0	1	-0.06	NULL	release 6.2	NA	release 4.5
3720	JARID2	3HSAR054502	CR843326	NM_004973	1771	release 10	hsa-miR-200a-3p	hsa-mir-200a	MIMAT0000682	TAACACTGTCTGGTAACGATGT	Release 18	1	miR-141/200a	0	0	0	0	1	0	0	1	-0.161	NULL	release 6.2	NA	release 4.5
3728	JUP	3HSAR029525	CR473499	NM_002230	1137	release 10	hsa-miR-141-3p	hsa-mir-141	MIMAT0000432	TAACACTGTCTGGTAAAGATGG	Release 18	2	miR-141/200a	0	0	0	0	0	0	0	0	0	0	release 6.2	NA	release 4.5
3728	JUP	3HSAR029525	CR473499	NM_002230	1137	release 10	hsa-miR-200a-3p	hsa-mir-200a	MIMAT0000682	TAACACTGTCTGGTAACGATGT	Release 18	2	miR-141/200a	0	0	0	0	0	0	0	0	0	0	release 6.2	NA	release 4.5
374462	PTPRQ	3HSAR042518	CR710693	NM_001145026	1166	release 10	hsa-miR-452-5p	hsa-mir-452	MIMAT0001635	AACTGTTTGCAGAGGAAACTGA	Release 18	1	miR-452/4676-3p	0	0	0	0	0	0	0	0	0	0	release 6.2	NA	release 4.5
3745	KCNB1	3HSAR052166	CR835350	NM_004975	1015	release 10	hsa-miR-652-3p	hsa-mir-652	MIMAT0003322	AATGGCGCCACTAGGGTTGTG	Release 18	1	miR-652	0	0	0	0	0	0	0	0	0	0	release 6.2	NA	release 4.5
3753	KCNE1	3HSAR045084	CR723646	NM_001127670	2555	release 10	hsa-miR-135b-5p	hsa-mir-135b	MIMAT0000758	TATGGCTTTTCATTCCTATGTGA	Release 18	1	miR-135ab/135a-5p	0	0	0	0	1	0	0	1	-0.097	NULL	release 6.2	NA	release 4.5
3753	KCNE1	3HSAR045084	CR723646	NM_001127670	2555	release 10	hsa-miR-200b-3p	hsa-mir-200b	MIMAT0000318	TAATACTGCCTGGTAATGATGA	Release 18	1	miR-200bc/429/548a	0	0	0	0	1	1	0	0	-0.055	NULL	release 6.2	NA	release 4.5
3753	KCNE1	3HSAR045084	CR723646	NM_001127670	2555	release 10	hsa-miR-200c-3p	hsa-mir-200c	MIMAT0000617	TAATACTGCCGGGTAATGATGGA	Release 18	1	miR-200bc/429/548a	0	0	0	0	1	0	1	0	-0.02	NULL	release 6.2	NA	release 4.5
3753	KCNE1	3HSAR045084	CR723646	NM_001127670	2555	release 10	hsa-miR-31-5p	hsa-mir-31	MIMAT0000089	AGGCAAGATGCTGGCATAGCT	Release 18	1	miR-31	0	0	0	0	1	1	0	0	-0.384	NULL	release 6.2	NA	release 4.5
375790	AGRN	3HSAR043648	CR716471	NM_198576	1131	release 10	hsa-miR-141-3p	hsa-mir-141	MIMAT0000432	TAACACTGTCTGGTAAAGATGG	Release 18	1	miR-141/200a	0	0	0	0	0	0	0	0	0	0	release 6.2	NA	release 4.5
375790	AGRN	3HSAR043648	CR716471	NM_198576	1131	release 10	hsa-miR-200a-3p	hsa-mir-200a	MIMAT0000682	TAACACTGTCTGGTAACGATGT	Release 18	1	miR-141/200a	0	0	0	0	0	0	0	0	0	0	release 6.2	NA	release 4.5
376267	RAB15	3HSAR044778	CR721569	NM_198686	2683	release 10	hsa-miR-200b-3p	hsa-mir-200b	MIMAT0000318	TAATACTGCCTGGTAATGATGA	Release 18	2	miR-200bc/429/548a	0	0	0	0	0	0	0	0	0	0	release 6.2	NA	release 4.5
376267	RAB15	3HSAR044778	CR721569	NM_198686	2683	release 10	hsa-miR-200c-3p	hsa-mir-200c	MIMAT0000617	TAATACTGCCGGGTAATGATGGA	Release 18	2	miR-200bc/429/548a	0	0	0	0	0	0	0	0	0	0	release 6.2	NA	release 4.5
376267	RAB15	3HSAR044778	CR721569	NM_198686	2683	release 10	hsa-miR-205-5p	hsa-mir-205	MIMAT0000266	TCCTTCATTCCACCGGAGTCTG	Release 18	2	miR-205/205ab	0	0	0	0	0	0	0	0	0	0	release 6.2	NA	release 4.5
3770	KCNJ14	3HSAR057344	CR879412	NM_170720	1333	release 10	hsa-miR-141-3p	hsa-mir-141	MIMAT0000432	TAACACTGTCTGGTAAAGATGG	Release 18	1	miR-141/200a	0	0	0	0	0	0	0	0	0	0	release 6.2	NA	release 4.5
3770	KCNJ14	3HSAR057344	CR879412	NM_170720	1333	release 10	hsa-miR-200a-3p	hsa-mir-200a	MIMAT0000682	TAACACTGTCTGGTAACGATGT	Release 18	1	miR-141/200a	0	0	0	0	0	0	0	0	0	0	release 6.2	NA	release 4.5
3770	KCNJ14	3HSAR057344	CR879412	NM_170720	1333	release 10	hsa-miR-200b-3p	hsa-mir-200b	MIMAT0000318	TAATACTGCCTGGTAATGATGA	Release 18	1	miR-200bc/429/548a	0	0	0	0	0	0	0	0	0	0	release 6.2	NA	release 4.5
3770	KCNJ14	3HSAR057344	CR879412	NM_170720	1333	release 10	hsa-miR-200c-3p	hsa-mir-200c	MIMAT0000617	TAATACTGCCGGGTAATGATGGA	Release 18	1	miR-200bc/429/548a	0	0	0	0	0	0	0	0	0	0	release 6.2	NA	release 4.5
3770	KCNJ14	3HSAR057344	CR879412	NM_170720	1333	release 10	hsa-miR-205-5p	hsa-mir-205	MIMAT0000266	TCCTTCATTCCACCGGAGTCTG	Release 18	3	miR-205/205ab	0	0	0	0	0	0	0	0	0	0	release 6.2	NA	release 4.5
3775	KCNK1	3HSAR056322	CR876067	NM_002245	982	release 10	hsa-miR-200b-3p	hsa-mir-200b	MIMAT0000318	TAATACTGCCTGGTAATGATGA	Release 18	1	miR-200bc/429/548a	0	0	0	0	0	0	0	0	0	0	release 6.2	NA	release 4.5
3775	KCNK1	3HSAR056322	CR876067	NM_002245	982	release 10	hsa-miR-200c-3p	hsa-mir-200c	MIMAT0000617	TAATACTGCCGGGTAATGATGGA	Release 18	1	miR-200bc/429/548a	0	0	0	0	0	0	0	0	0	0	release 6.2	NA	release 4.5
377677	CA13	3HSAR046100	CR730346	NM_198584	2724	release 10	hsa-miR-141-3p	hsa-mir-141	MIMAT0000432	TAACACTGTCTGGTAAAGATGG	Release 18	2	miR-141/200a	0	0	0	0	0	0	0	0	0	0	release 6.2	NA	release 4.5
377677	CA13	3HSAR046100	CR730346	NM_198584	2724	release 10	hsa-miR-181c-5p	hsa-mir-181c	MIMAT0000258	AACATTCAACCTGTCGGTGAGT	Release 18	3	miR-181abcd/4262	0	0	0	0	0	0	0	0	0	0	release 6.2	NA	release 4.5
377677	CA13	3HSAR046100	CR730346	NM_198584	2724	release 10	hsa-miR-200a-3p	hsa-mir-200a	MIMAT0000682	TAACACTGTCTGGTAACGATGT	Release 18	2	miR-141/200a	0	0	0	0	0	0	0	0	0	0	release 6.2	NA	release 4.5
377677	CA13	3HSAR046100	CR730346	NM_198584	2724	release 10	hsa-miR-200b-3p	hsa-mir-200b	MIMAT0000318	TAATACTGCCTGGTAATGATGA	Release 18	1	miR-200bc/429/548a	0	0	0	0	0	0	0	0	0	0	release 6.2	NA	release 4.5
377677	CA13	3HSAR046100	CR730346	NM_198584	2724	release 10	hsa-miR-200c-3p	hsa-mir-200c	MIMAT0000617	TAATACTGCCGGGTAATGATGGA	Release 18	1	miR-200bc/429/548a	0	0	0	0	0	0	0	0	0	0	release 6.2	NA	release 4.5
377677	CA13	3HSAR046100	CR730346	NM_198584	2724	release 10	hsa-miR-205-5p	hsa-mir-205	MIMAT0000266	TCCTTCATTCCACCGGAGTCTG	Release 18	1	miR-205/205ab	0	0	0	0	0	0	0	0	0	0	release 6.2	NA	release 4.5
377677	CA13	3HSAR046100	CR730346	NM_198584	2724	release 10	hsa-miR-31-5p	hsa-mir-31	MIMAT0000089	AGGCAAGATGCTGGCATAGCT	Release 18	1	miR-31	0	0	0	0	0	0	0	0	0	0	release 6.2	NA	release 4.5
377677	CA13	3HSAR046100	CR730346	NM_198584	2724	release 10	hsa-miR-375	hsa-mir-375	MIMAT0000728	TTTGTTCGTTCGGCTCGCGTGA	Release 18	1	miR-375	0	0	0	0	0	0	0	0	0	0	release 6.2	NA	release 4.5
3776	KCNK2	3HSAR043749	CR716936	NM_014217	1948	release 10	hsa-miR-135b-5p	hsa-mir-135b	MIMAT0000758	TATGGCTTTTCATTCCTATGTGA	Release 18	1	miR-135ab/135a-5p	0	0	0	0	0	0	0	0	0	0	release 6.2	NA	release 4.5
3776	KCNK2	3HSAR043749	CR716936	NM_014217	1948	release 10	hsa-miR-200c-3p	hsa-mir-200c	MIMAT0000617	TAATACTGCCGGGTAATGATGGA	Release 18	3	miR-200bc/429/548a	0	0	0	0	0	0	0	0	0	0	release 6.2	NA	release 4.5
3779	KCNMB1	3HSAR057843	CR881067	NM_004137	541	release 10	hsa-miR-135b-5p	hsa-mir-135b	MIMAT0000758	TATGGCTTTTCATTCCTATGTGA	Release 18	1	miR-135ab/135a-5p	0	0	0	0	0	0	0	0	0	0	release 6.2	NA	release 4.5
3779	KCNMB1	3HSAR057843	CR881067	NM_004137	541	release 10	hsa-miR-200b-3p	hsa-mir-200b	MIMAT0000318	TAATACTGCCTGGTAATGATGA	Release 18	1	miR-200bc/429/548a	0	0	0	0	0	0	0	0	0	0	release 6.2	NA	release 4.5
3779	KCNMB1	3HSAR057843	CR881067	NM_004137	541	release 10	hsa-miR-200c-3p	hsa-mir-200c	MIMAT0000617	TAATACTGCCGGGTAATGATGGA	Release 18	1	miR-200bc/429/548a	0	0	0	0	0	0	0	0	0	0	release 6.2	NA	release 4.5
3787	KCNS1	3HSAR035910	CR649334	NM_002251	2561	release 10	hsa-miR-141-3p	hsa-mir-141	MIMAT0000432	TAACACTGTCTGGTAAAGATGG	Release 18	1	miR-141/200a	0	0	0	0	0	0	0	0	0	0	release 6.2	NA	release 4.5
3787	KCNS1	3HSAR035910	CR649334	NM_002251	2561	release 10	hsa-miR-200a-3p	hsa-mir-200a	MIMAT0000682	TAACACTGTCTGGTAACGATGT	Release 18	1	miR-141/200a	0	0	0	0	0	0	0	0	0	0	release 6.2	NA	release 4.5
3787	KCNS1	3HSAR035910	CR649334	NM_002251	2561	release 10	hsa-miR-205-5p	hsa-mir-205	MIMAT0000266	TCCTTCATTCCACCGGAGTCTG	Release 18	2	miR-205/205ab	0	0	0	0	0	0	0	0	0	0	release 6.2	NA	release 4.5
3787	KCNS1	3HSAR035910	CR649334	NM_002251	2561	release 10	hsa-miR-375	hsa-mir-375	MIMAT0000728	TTTGTTCGTTCGGCTCGCGTGA	Release 18	1	miR-375	0	0	0	0	0	0	0	0	0	0	release 6.2	NA	release 4.5
3797	KIF3C	3HSAR036554	CR652465	NM_002254	2392	release 10	hsa-miR-141-3p	hsa-mir-141	MIMAT0000432	TAACACTGTCTGGTAAAGATGG	Release 18	1	miR-141/200a	0	0	0	0	0	0	0	0	0	0	release 6.2	NA	release 4.5
3797	KIF3C	3HSAR036554	CR652465	NM_002254	2392	release 10	hsa-miR-200a-3p	hsa-mir-200a	MIMAT0000682	TAACACTGTCTGGTAACGATGT	Release 18	1	miR-141/200a	0	0	0	0	0	0	0	0	0	0	release 6.2	NA	release 4.5
3800	KIF5C	3HSAR057865	CR881136	NM_004522	3685	release 10	hsa-miR-135b-5p	hsa-mir-135b	MIMAT0000758	TATGGCTTTTCATTCCTATGTGA	Release 18	1	miR-135ab/135a-5p	0	0	0	0	2	0	1	1	-0.046	0.26	release 6.2	NA	release 4.5
3800	KIF5C	3HSAR057865	CR881136	NM_004522	3685	release 10	hsa-miR-200b-3p	hsa-mir-200b	MIMAT0000318	TAATACTGCCTGGTAATGATGA	Release 18	1	miR-200bc/429/548a	0	0	0	0	1	1	0	0	-0.03	NULL	release 6.2	NA	release 4.5
3800	KIF5C	3HSAR057865	CR881136	NM_004522	3685	release 10	hsa-miR-200c-3p	hsa-mir-200c	MIMAT0000617	TAATACTGCCGGGTAATGATGGA	Release 18	1	miR-200bc/429/548a	0	0	0	0	1	0	0	1	-0.01	NULL	release 6.2	NA	release 4.5
3800	KIF5C	3HSAR057865	CR881136	NM_004522	3685	release 10	hsa-miR-205-5p	hsa-mir-205	MIMAT0000266	TCCTTCATTCCACCGGAGTCTG	Release 18	1	miR-205/205ab	0	0	0	0	1	1	0	0	-0.116	NULL	release 6.2	NA	release 4.5
3800	KIF5C	3HSAR057865	CR881136	NM_004522	3685	release 10	hsa-miR-375	hsa-mir-375	MIMAT0000728	TTTGTTCGTTCGGCTCGCGTGA	Release 18	5	miR-375	0	0	0	0	2	0	0	2	-0.227	NULL	release 6.2	NA	release 4.5
3815	KIT	3HSAR040873	CR699068	NM_000222	2158	release 10	hsa-miR-135b-5p	hsa-mir-135b	MIMAT0000758	TATGGCTTTTCATTCCTATGTGA	Release 18	1	miR-135ab/135a-5p	0	0	0	0	0	0	0	0	0	0	release 6.2	NA	release 4.5
3815	KIT	3HSAR040873	CR699068	NM_000222	2158	release 10	hsa-miR-141-3p	hsa-mir-141	MIMAT0000432	TAACACTGTCTGGTAAAGATGG	Release 18	1	miR-141/200a	0	0	0	0	0	0	0	0	0	0	release 6.2	NA	release 4.5
3815	KIT	3HSAR040873	CR699068	NM_000222	2158	release 10	hsa-miR-200a-3p	hsa-mir-200a	MIMAT0000682	TAACACTGTCTGGTAACGATGT	Release 18	1	miR-141/200a	0	0	0	0	0	0	0	0	0	0	release 6.2	NA	release 4.5
3815	KIT	3HSAR040873	CR699068	NM_000222	2158	release 10	hsa-miR-200b-3p	hsa-mir-200b	MIMAT0000318	TAATACTGCCTGGTAATGATGA	Release 18	1	miR-200bc/429/548a	0	0	0	0	0	0	0	0	0	0	release 6.2	NA	release 4.5
3815	KIT	3HSAR040873	CR699068	NM_000222	2158	release 10	hsa-miR-200c-3p	hsa-mir-200c	MIMAT0000617	TAATACTGCCGGGTAATGATGGA	Release 18	1	miR-200bc/429/548a	0	0	0	0	0	0	0	0	0	0	release 6.2	NA	release 4.5
3815	KIT	3HSAR040873	CR699068	NM_000222	2158	release 10	hsa-miR-205-5p	hsa-mir-205	MIMAT0000266	TCCTTCATTCCACCGGAGTCTG	Release 18	1	miR-205/205ab	0	0	0	0	0	0	0	0	0	0	release 6.2	NA	release 4.5
3815	KIT	3HSAR040873	CR699068	NM_000222	2158	release 10	hsa-miR-375	hsa-mir-375	MIMAT0000728	TTTGTTCGTTCGGCTCGCGTGA	Release 18	4	miR-375	0	0	0	0	0	0	0	0	0	0	release 6.2	NA	release 4.5
387	RHOA	3HSAR040574	CR696930	NM_001664	1064	release 10	hsa-miR-452-5p	hsa-mir-452	MIMAT0001635	AACTGTTTGCAGAGGAAACTGA	Release 18	1	miR-452/4676-3p	0	0	0	0	0	0	0	0	0	0	release 6.2	NA	release 4.5
388115	C15orf52	3HSAR012533	CR426181	NM_207380	3706	release 10	hsa-miR-135b-5p	hsa-mir-135b	MIMAT0000758	TATGGCTTTTCATTCCTATGTGA	Release 18	1	miR-135ab/135a-5p	0	0	0	0	0	0	0	0	0	0	release 6.2	NA	release 4.5
388115	C15orf52	3HSAR012533	CR426181	NM_207380	3706	release 10	hsa-miR-205-5p	hsa-mir-205	MIMAT0000266	TCCTTCATTCCACCGGAGTCTG	Release 18	4	miR-205/205ab	0	0	0	0	0	0	0	0	0	0	release 6.2	NA	release 4.5
388228	SBK1	3HSAR044464	CR719739	NM_001024401	2928	release 10	hsa-miR-141-3p	hsa-mir-141	MIMAT0000432	TAACACTGTCTGGTAAAGATGG	Release 18	1	miR-141/200a	0	0	0	0	0	0	0	0	0	0	release 6.2	NA	release 4.5
388228	SBK1	3HSAR044464	CR719739	NM_001024401	2928	release 10	hsa-miR-200a-3p	hsa-mir-200a	MIMAT0000682	TAACACTGTCTGGTAACGATGT	Release 18	1	miR-141/200a	0	0	0	0	0	0	0	0	0	0	release 6.2	NA	release 4.5
388327	C17orf100	3HSAR014566	CR432829	NM_001105520	1028	release 10	hsa-miR-181c-5p	hsa-mir-181c	MIMAT0000258	AACATTCAACCTGTCGGTGAGT	Release 18	1	miR-181abcd/4262	0	0	0	0	0	0	0	0	0	0	release 6.2	NA	release 4.5
388403	YPEL2	3HSAR058735	CR884465	NM_001005404	4544	release 10	hsa-miR-141-3p	hsa-mir-141	MIMAT0000432	TAACACTGTCTGGTAAAGATGG	Release 18	2	miR-141/200a	0	0	0	0	0	0	0	0	0	0	release 6.2	NA	release 4.5
388403	YPEL2	3HSAR058735	CR884465	NM_001005404	4544	release 10	hsa-miR-378a-5p	hsa-mir-378	MIMAT0000731	CTCCTGACTCCAGGTCCTGTGT	Release 18	1	NA	NA	NA	NA	NA	NA	NA	NA	NA	NA	NA	release 6.2	NA	release 4.5
388611	CD164L2	3HSAR037167	CR655212	NM_207397	941	release 10	hsa-miR-141-3p	hsa-mir-141	MIMAT0000432	TAACACTGTCTGGTAAAGATGG	Release 18	1	miR-141/200a	0	0	0	0	0	0	0	0	0	0	release 6.2	NA	release 4.5
388611	CD164L2	3HSAR037167	CR655212	NM_207397	941	release 10	hsa-miR-200a-3p	hsa-mir-200a	MIMAT0000682	TAACACTGTCTGGTAACGATGT	Release 18	1	miR-141/200a	0	0	0	0	0	0	0	0	0	0	release 6.2	NA	release 4.5
388650	FAM69A	3HSAR028647	CR471181	NM_001006605	1219	release 10	hsa-miR-452-5p	hsa-mir-452	MIMAT0001635	AACTGTTTGCAGAGGAAACTGA	Release 18	2	miR-452/4676-3p	0	0	0	0	0	0	0	0	0	0	release 6.2	NA	release 4.5
389114	ZNF662	3HSAR014933	CR433571	NM_207404	3979	release 10	hsa-miR-141-3p	hsa-mir-141	MIMAT0000432	TAACACTGTCTGGTAAAGATGG	Release 18	2	miR-141/200a	0	0	0	0	0	0	0	0	0	0	release 6.2	NA	release 4.5
389114	ZNF662	3HSAR014933	CR433571	NM_207404	3979	release 10	hsa-miR-200a-3p	hsa-mir-200a	MIMAT0000682	TAACACTGTCTGGTAACGATGT	Release 18	2	miR-141/200a	0	0	0	0	0	0	0	0	0	0	release 6.2	NA	release 4.5
389114	ZNF662	3HSAR014933	CR433571	NM_207404	3979	release 10	hsa-miR-200b-3p	hsa-mir-200b	MIMAT0000318	TAATACTGCCTGGTAATGATGA	Release 18	4	miR-200bc/429/548a	0	0	0	0	0	0	0	0	0	0	release 6.2	NA	release 4.5
389114	ZNF662	3HSAR014933	CR433571	NM_207404	3979	release 10	hsa-miR-200c-3p	hsa-mir-200c	MIMAT0000617	TAATACTGCCGGGTAATGATGGA	Release 18	4	miR-200bc/429/548a	0	0	0	0	0	0	0	0	0	0	release 6.2	NA	release 4.5
389114	ZNF662	3HSAR014933	CR433571	NM_207404	3979	release 10	hsa-miR-205-5p	hsa-mir-205	MIMAT0000266	TCCTTCATTCCACCGGAGTCTG	Release 18	1	miR-205/205ab	0	0	0	0	0	0	0	0	0	0	release 6.2	NA	release 4.5
389114	ZNF662	3HSAR014933	CR433571	NM_207404	3979	release 10	hsa-miR-22-3p	hsa-mir-22	MIMAT0000077	AAGCTGCCAGTTGAAGAACTGT	Release 18	1	miR-22/22-3p	0	0	0	0	0	0	0	0	0	0	release 6.2	NA	release 4.5
389337	ARHGEF37	3HSAR059603	CR887758	NM_001001669	2773	release 10	hsa-miR-135b-5p	hsa-mir-135b	MIMAT0000758	TATGGCTTTTCATTCCTATGTGA	Release 18	1	miR-135ab/135a-5p	0	0	0	0	1	0	1	0	-0.116	NULL	release 6.2	NA	release 4.5
389337	ARHGEF37	3HSAR059603	CR887758	NM_001001669	2773	release 10	hsa-miR-141-3p	hsa-mir-141	MIMAT0000432	TAACACTGTCTGGTAAAGATGG	Release 18	1	miR-141/200a	0	0	0	0	1	0	0	1	-0.091	NULL	release 6.2	NA	release 4.5
389337	ARHGEF37	3HSAR059603	CR887758	NM_001001669	2773	release 10	hsa-miR-181c-5p	hsa-mir-181c	MIMAT0000258	AACATTCAACCTGTCGGTGAGT	Release 18	3	miR-181abcd/4262	0	0	0	0	1	0	0	1	-0.086	NULL	release 6.2	NA	release 4.5
389337	ARHGEF37	3HSAR059603	CR887758	NM_001001669	2773	release 10	hsa-miR-200a-3p	hsa-mir-200a	MIMAT0000682	TAACACTGTCTGGTAACGATGT	Release 18	1	miR-141/200a	0	0	0	0	1	1	0	0	-0.22	NULL	release 6.2	NA	release 4.5
[truncated: 2,848 more rows]
