# Supplementary material for: Computational analysis identifies a sponge interaction network between long non-coding RNAs and messenger RNAs in human breast cancer
Source: BMC Syst Biol. 2014 Jul 17;8:83. doi: 10.1186/1752-0509-8-83 (PMC4113672; doi:10.1186/1752-0509-8-83)
Supplement: Additional file 18 — Table S14 — Annotation of miRNA/mRNA interactions from the breast cancer MMI-network to predicted and validated miRNA targets. The table provides annotations of miRNA/mRNA interactions extracted from the breast cancer MMI-network to miRNA target predictions from TargetScan and experimentally validated miRNA targets from miRTarbase. [file 1752-0509-8-83-S18.xls]

## Sheet: Sheet1
Entrez.Gene.ID	Gene.Symbol	UTRef.ID	UTRef.AC	RefSeq	UTR_len	UTRef_release	mirbase_miRNA_name	miRNA_name_in_network	mirbase_miRNA_ID	mirbase_miRNA_sequence	mirbase_release	occur.seed(2-to-7).mRNA	miRNA.family	Total.num.conserved.sites	Number.of.conserved.8mer.sites	Number.of.conserved.7mer.m8.sites	Number.of.conserved.7mer.1a.sites	Total.num.nonconserved.sites	Number.of.nonconserved.8mer.sites	Number.of.nonconserved.7mer.m8.sites	Number.of.nonconserved.7mer.1a.sites	Total.context.score	Aggregate.PCT	TargetScan_release	miRTarBase.ID	miRTarbase_release
10060	ABCC9	3HSAR058848	CR884921	NM_020297	3655	release 10	hsa-miR-411-5p	hsa-mir-411	MIMAT0003329	TAGTAGACCGTATAGCGTACG	Release 18	3	miR-411	0	0	0	0	1	0	0	1	-0.041	NULL	release 6.2	NA	release 4.5
10082	GPC6	3HSAR058628	CR883988	NM_005708	4803	release 10	hsa-miR-379-5p	hsa-mir-379	MIMAT0000733	TGGTAGACTATGGAACGTAGG	Release 18	1	miR-379/1193-5p/3529	0	0	0	0	4	1	1	2	-0.095	NULL	release 6.2	NA	release 4.5
10156	RASA4	3HSAR059585	CR887695	NM_006989	3125	release 10	hsa-miR-150-5p	hsa-mir-150	MIMAT0000451	TCTCCCAACCCTTGTACCAGTG	Release 18	2	miR-150/5127	0	0	0	0	0	0	0	0	0	0	release 6.2	NA	release 4.5
10219	KLRG1	3HSAR054477	CR843222	NM_005810	1210	release 10	hsa-miR-150-5p	hsa-mir-150	MIMAT0000451	TCTCCCAACCCTTGTACCAGTG	Release 18	2	miR-150/5127	0	0	0	0	0	0	0	0	0	0	release 6.2	NA	release 4.5
10225	CD96	3HSAR052039	CR834891	NM_005816	2553	release 10	hsa-miR-150-5p	hsa-mir-150	MIMAT0000451	TCTCCCAACCCTTGTACCAGTG	Release 18	1	miR-150/5127	0	0	0	0	0	0	0	0	0	0	release 6.2	NA	release 4.5
10320	IKZF1	3HSAR055220	CR845744	NM_006060	4474	release 10	hsa-miR-150-5p	hsa-mir-150	MIMAT0000451	TCTCCCAACCCTTGTACCAGTG	Release 18	2	miR-150/5127	0	0	0	0	0	0	0	0	0	0	release 6.2	NA	release 4.5
10351	ABCA8	3HSAR036138	CR650483	NM_007168	796	release 10	hsa-miR-150-5p	hsa-mir-150	MIMAT0000451	TCTCCCAACCCTTGTACCAGTG	Release 18	1	miR-150/5127	0	0	0	0	0	0	0	0	0	0	release 6.2	NA	release 4.5
10384	BTN3A3	3HSAR060742	CR911499	NM_006994	1004	release 10	hsa-miR-150-5p	hsa-mir-150	MIMAT0000451	TCTCCCAACCCTTGTACCAGTG	Release 18	1	miR-150/5127	0	0	0	0	0	0	0	0	0	0	release 6.2	NA	release 4.5
10385	BTN2A2	3HSAR060747	CR911513	NM_006995	1907	release 10	hsa-miR-150-5p	hsa-mir-150	MIMAT0000451	TCTCCCAACCCTTGTACCAGTG	Release 18	2	miR-150/5127	0	0	0	0	0	0	0	0	0	0	release 6.2	NA	release 4.5
10389	SCML2	3HSAR056583	CR876964	NM_006089	1938	release 10	hsa-miR-17-5p	hsa-mir-17	MIMAT0000070	CAAAGTGCTTACAGTGCAGGTAG	Release 18	2	miR-17/17-5p/20ab/20b-5p/93/106ab/427/518a-3p/519d	0	0	0	0	0	0	0	0	0	0	release 6.2	NA	release 4.5
10389	SCML2	3HSAR056583	CR876964	NM_006089	1938	release 10	hsa-miR-93-5p	hsa-mir-93	MIMAT0000093	CAAAGTGCTGTTCGTGCAGGTAG	Release 18	2	miR-17/17-5p/20ab/20b-5p/93/106ab/427/518a-3p/519d	0	0	0	0	0	0	0	0	0	0	release 6.2	NA	release 4.5
10462	CLEC10A	3HSAR041883	CR706307	NM_006344	517	release 10	hsa-miR-150-5p	hsa-mir-150	MIMAT0000451	TCTCCCAACCCTTGTACCAGTG	Release 18	3	miR-150/5127	0	0	0	0	0	0	0	0	0	0	release 6.2	NA	release 4.5
10484	SEC23A	3HSAR052317	CR835891	NM_006364	1320	release 10	hsa-miR-382-5p	hsa-mir-382	MIMAT0000737	GAAGTTGTTCGTGGTGGATTCG	Release 18	1	miR-382	0	0	0	0	0	0	0	0	0	0	release 6.2	NA	release 4.5
10507	SEMA4D	3HSAR052769	CR837514	NM_001142287	1611	release 10	hsa-miR-150-5p	hsa-mir-150	MIMAT0000451	TCTCCCAACCCTTGTACCAGTG	Release 18	1	miR-150/5127	0	0	0	0	0	0	0	0	0	0	release 6.2	NA	release 4.5
10563	CXCL13	3HSAR053095	CR838714	NM_006419	795	release 10	hsa-miR-150-5p	hsa-mir-150	MIMAT0000451	TCTCCCAACCCTTGTACCAGTG	Release 18	1	miR-150/5127	0	0	0	0	1	0	1	0	-0.211	NULL	release 6.2	NA	release 4.5
10643	IGF2BP3	3HSAR053579	CR840489	NM_006547	2153	release 10	hsa-miR-146a-5p	hsa-mir-146a	MIMAT0000449	TGAGAACTGAATTCCATGGGTT	Release 18	2	miR-146ac/146b-5p	0	0	0	0	0	0	0	0	0	0	release 6.2	NA	release 4.5
10659	CELF2	3HSAR053522	CR840263	NM_001025077	7625	release 10	hsa-miR-150-5p	hsa-mir-150	MIMAT0000451	TCTCCCAACCCTTGTACCAGTG	Release 18	2	miR-150/5127	0	0	0	0	0	0	0	0	0	0	release 6.2	NA	release 4.5
10659	CELF2	3HSAR053522	CR840263	NM_001025077	7625	release 10	hsa-miR-379-5p	hsa-mir-379	MIMAT0000733	TGGTAGACTATGGAACGTAGG	Release 18	1	miR-379/1193-5p/3529	0	0	0	0	0	0	0	0	0	0	release 6.2	NA	release 4.5
10666	CD226	3HSAR055322	CR846116	NM_006566	1358	release 10	hsa-miR-150-5p	hsa-mir-150	MIMAT0000451	TCTCCCAACCCTTGTACCAGTG	Release 18	2	miR-150/5127	0	0	0	0	0	0	0	0	0	0	release 6.2	NA	release 4.5
1075	CTSC	3HSAR060526	CR891181	NM_148170	5620	release 10	hsa-miR-150-5p	hsa-mir-150	MIMAT0000451	TCTCCCAACCCTTGTACCAGTG	Release 18	4	miR-150/5127	0	0	0	0	0	0	0	0	0	0	release 6.2	NA	release 4.5
10875	FGL2	3HSAR060172	CR889949	NM_006682	2908	release 10	hsa-miR-150-5p	hsa-mir-150	MIMAT0000451	TCTCCCAACCCTTGTACCAGTG	Release 18	1	miR-150/5127	0	0	0	0	2	1	1	0	-0.657	NULL	release 6.2	NA	release 4.5
10915	TCERG1	3HSAR012859	CR427213	NM_006706	864	release 10	hsa-miR-93-5p	hsa-mir-93	MIMAT0000093	CAAAGTGCTGTTCGTGCAGGTAG	Release 18	1	miR-17/17-5p/20ab/20b-5p/93/106ab/427/518a-3p/519d	0	0	0	0	0	0	0	0	0	0	release 6.2	NA	release 4.5
10926	DBF4	3HSAR060867	CR911866	NM_006716	1378	release 10	hsa-miR-106b-5p	hsa-mir-106b	MIMAT0000680	TAAAGTGCTGACAGTGCAGAT	Release 18	1	miR-17/17-5p/20ab/20b-5p/93/106ab/427/518a-3p/519d	0	0	0	0	0	0	0	0	0	0	release 6.2	NA	release 4.5
10926	DBF4	3HSAR060867	CR911866	NM_006716	1378	release 10	hsa-miR-93-5p	hsa-mir-93	MIMAT0000093	CAAAGTGCTGTTCGTGCAGGTAG	Release 18	1	miR-17/17-5p/20ab/20b-5p/93/106ab/427/518a-3p/519d	0	0	0	0	0	0	0	0	0	0	release 6.2	NA	release 4.5
10964	IFI44L	3HSAR013204	CR428316	NM_006820	4336	release 10	hsa-miR-150-5p	hsa-mir-150	MIMAT0000451	TCTCCCAACCCTTGTACCAGTG	Release 18	3	miR-150/5127	0	0	0	0	0	0	0	0	0	0	release 6.2	NA	release 4.5
11118	BTN3A2	3HSAR039371	CR665569	NM_007047	2558	release 10	hsa-miR-150-5p	hsa-mir-150	MIMAT0000451	TCTCCCAACCCTTGTACCAGTG	Release 18	3	miR-150/5127	0	0	0	0	0	0	0	0	0	0	release 6.2	NA	release 4.5
11119	BTN3A1	3HSAR042508	CR710636	NM_001145009	2686	release 10	hsa-miR-150-5p	hsa-mir-150	MIMAT0000451	TCTCCCAACCCTTGTACCAGTG	Release 18	2	miR-150/5127	0	0	0	0	0	0	0	0	0	0	release 6.2	NA	release 4.5
11167	FSTL1	3HSAR044043	CR717761	NM_007085	2738	release 10	hsa-miR-379-5p	hsa-mir-379	MIMAT0000733	TGGTAGACTATGGAACGTAGG	Release 18	1	miR-379/1193-5p/3529	0	0	0	0	0	0	0	0	0	0	release 6.2	NA	release 4.5
11217	AKAP2	3HSAR041299	CR702136	NM_001004065	4015	release 10	hsa-miR-150-5p	hsa-mir-150	MIMAT0000451	TCTCCCAACCCTTGTACCAGTG	Release 18	3	miR-150/5127	0	0	0	0	0	0	0	0	0	0	release 6.2	NA	release 4.5
112755	STX1B	3HSAR034731	CR643883	NM_052874	3565	release 10	hsa-miR-379-5p	hsa-mir-379	MIMAT0000733	TGGTAGACTATGGAACGTAGG	Release 18	1	miR-379/1193-5p/3529	0	0	0	0	0	0	0	0	0	0	release 6.2	NA	release 4.5
11346	SYNPO	3HSAR056792	CR877607	NM_007286	2143	release 10	hsa-miR-379-5p	hsa-mir-379	MIMAT0000733	TGGTAGACTATGGAACGTAGG	Release 18	1	miR-379/1193-5p/3529	0	0	0	0	2	1	1	0	-0.385	NULL	release 6.2	NA	release 4.5
114801	TMEM200A	3HSAR001009	CR394304	NM_052913	1169	release 10	hsa-miR-199a-5p	hsa-mir-199a-1	MIMAT0000231	CCCAGTGTTCAGACTACCTGTTC	Release 18	1	miR-199ab-5p	0	0	0	0	0	0	0	0	0	0	release 6.2	NA	release 4.5
114801	TMEM200A	3HSAR001009	CR394304	NM_052913	1169	release 10	hsa-miR-199b-5p	hsa-mir-199b	MIMAT0000263	CCCAGTGTTTAGACTATCTGTTC	Release 18	1	miR-199ab-5p	0	0	0	0	0	0	0	0	0	0	release 6.2	NA	release 4.5
114836	SLAMF6	3HSAR044930	CR722529	NM_001184715	1677	release 10	hsa-miR-150-5p	hsa-mir-150	MIMAT0000451	TCTCCCAACCCTTGTACCAGTG	Release 18	1	miR-150/5127	0	0	0	0	1	0	1	0	-0.186	NULL	release 6.2	NA	release 4.5
114904	C1QTNF6	3HSAR057622	CR880310	NM_031910	2022	release 10	hsa-miR-370	hsa-mir-370	MIMAT0000722	GCCTGCTGGGGTGGAACCTGGT	Release 18	3	miR-370	0	0	0	0	0	0	0	0	0	0	release 6.2	NA	release 4.5
115207	KCTD12	3HSAR057944	CR881330	NM_138444	5002	release 10	hsa-miR-127-3p	hsa-mir-127	MIMAT0000446	TCGGATCCGTCTGAGCTTGGCT	Release 18	1	miR-127/127-3p	0	0	0	0	0	0	0	0	0	0	release 6.2	NA	release 4.5
115207	KCTD12	3HSAR057944	CR881330	NM_138444	5002	release 10	hsa-miR-379-5p	hsa-mir-379	MIMAT0000733	TGGTAGACTATGGAACGTAGG	Release 18	1	miR-379/1193-5p/3529	0	0	0	0	0	0	0	0	0	0	release 6.2	NA	release 4.5
115361	GBP4	3HSAR052417	CR836242	NM_052941	4106	release 10	hsa-miR-150-5p	hsa-mir-150	MIMAT0000451	TCTCCCAACCCTTGTACCAGTG	Release 18	1	miR-150/5127	0	0	0	0	0	0	0	0	0	0	release 6.2	NA	release 4.5
115362	GBP5	3HSAR028861	CR471824	NM_052942	1754	release 10	hsa-miR-150-5p	hsa-mir-150	MIMAT0000451	TCTCCCAACCCTTGTACCAGTG	Release 18	1	miR-150/5127	0	0	0	0	0	0	0	0	0	0	release 6.2	NA	release 4.5
116986	AGAP2	3HSAR037454	CR656490	NM_014770	1341	release 10	hsa-miR-150-5p	hsa-mir-150	MIMAT0000451	TCTCCCAACCCTTGTACCAGTG	Release 18	3	miR-150/5127	0	0	0	0	0	0	0	0	0	0	release 6.2	NA	release 4.5
120114	FAT3	3HSAR058055	CR881643	NM_001008781	5357	release 10	hsa-miR-379-5p	hsa-mir-379	MIMAT0000733	TGGTAGACTATGGAACGTAGG	Release 18	1	miR-379/1193-5p/3529	0	0	0	0	2	0	2	0	-0.04	NULL	release 6.2	NA	release 4.5
120114	FAT3	3HSAR058055	CR881643	NM_001008781	5357	release 10	hsa-miR-382-5p	hsa-mir-382	MIMAT0000737	GAAGTTGTTCGTGGTGGATTCG	Release 18	1	miR-382	0	0	0	0	0	0	0	0	0	0	release 6.2	NA	release 4.5
122786	FRMD6	3HSAR051756	CR833890	NM_152330	2698	release 10	hsa-miR-411-5p	hsa-mir-411	MIMAT0003329	TAGTAGACCGTATAGCGTACG	Release 18	1	miR-411	0	0	0	0	0	0	0	0	0	0	release 6.2	NA	release 4.5
123041	SLC24A4	3HSAR041895	CR706391	NM_153646	7853	release 10	hsa-miR-150-5p	hsa-mir-150	MIMAT0000451	TCTCCCAACCCTTGTACCAGTG	Release 18	4	miR-150/5127	0	0	0	0	0	0	0	0	0	0	release 6.2	NA	release 4.5
1234	CCR5	3HSAR055860	CR847950	NM_000579	2245	release 10	hsa-miR-150-5p	hsa-mir-150	MIMAT0000451	TCTCCCAACCCTTGTACCAGTG	Release 18	3	miR-150/5127	0	0	0	0	0	0	0	0	0	0	release 6.2	NA	release 4.5
1235	CCR6	3HSAR054963	CR844913	NM_031409	1786	release 10	hsa-miR-150-5p	hsa-mir-150	MIMAT0000451	TCTCCCAACCCTTGTACCAGTG	Release 18	2	miR-150/5127	0	0	0	0	1	0	1	0	-0.055	NULL	release 6.2	NA	release 4.5
1236	CCR7	3HSAR040296	CR694774	NM_001838	973	release 10	hsa-miR-150-5p	hsa-mir-150	MIMAT0000451	TCTCCCAACCCTTGTACCAGTG	Release 18	2	miR-150/5127	0	0	0	0	0	0	0	0	0	0	release 6.2	NA	release 4.5
124460	SNX20	3HSAR058341	CR882788	NM_153337	2741	release 10	hsa-miR-150-5p	hsa-mir-150	MIMAT0000451	TCTCCCAACCCTTGTACCAGTG	Release 18	4	miR-150/5127	0	0	0	0	0	0	0	0	0	0	release 6.2	NA	release 4.5
124602	KIF19	3HSAR059070	CR885800	NM_153209	508	release 10	hsa-miR-150-5p	hsa-mir-150	MIMAT0000451	TCTCCCAACCCTTGTACCAGTG	Release 18	1	miR-150/5127	0	0	0	0	0	0	0	0	0	0	release 6.2	NA	release 4.5
125111	GJD3	3HSAR038071	CR659211	NM_152219	2279	release 10	hsa-miR-150-5p	hsa-mir-150	MIMAT0000451	TCTCCCAACCCTTGTACCAGTG	Release 18	1	miR-150/5127	0	0	0	0	0	0	0	0	0	0	release 6.2	NA	release 4.5
1268	CNR1	3HSAR051456	CR832823	NM_016083	3992	release 10	hsa-miR-150-5p	hsa-mir-150	MIMAT0000451	TCTCCCAACCCTTGTACCAGTG	Release 18	1	miR-150/5127	1	0	1	0	0	0	0	0	-0.046	NULL	release 6.2	NA	release 4.5
128611	ZNF831	3HSAR012238	CR425250	NM_178457	4370	release 10	hsa-miR-150-5p	hsa-mir-150	MIMAT0000451	TCTCCCAACCCTTGTACCAGTG	Release 18	1	miR-150/5127	0	0	0	0	0	0	0	0	0	0	release 6.2	NA	release 4.5
1286	COL4A4	3HSAR051998	CR834749	NM_000092	4614	release 10	hsa-miR-150-5p	hsa-mir-150	MIMAT0000451	TCTCCCAACCCTTGTACCAGTG	Release 18	2	miR-150/5127	0	0	0	0	0	0	0	0	0	0	release 6.2	NA	release 4.5
131578	LRRC15	3HSAR034280	CR640777	NM_001135057	4051	release 10	hsa-miR-370	hsa-mir-370	MIMAT0000722	GCCTGCTGGGGTGGAACCTGGT	Release 18	3	miR-370	0	0	0	0	1	0	0	1	-0.032	NULL	release 6.2	NA	release 4.5
139716	GAB3	3HSAR051996	CR834738	NM_080612	2929	release 10	hsa-miR-150-5p	hsa-mir-150	MIMAT0000451	TCTCCCAACCCTTGTACCAGTG	Release 18	1	miR-150/5127	0	0	0	0	1	0	0	1	-0.21	NULL	release 6.2	NA	release 4.5
140564	APOBEC3D	3HSAR039158	CR664450	NM_152426	935	release 10	hsa-miR-150-5p	hsa-mir-150	MIMAT0000451	TCTCCCAACCCTTGTACCAGTG	Release 18	3	miR-150/5127	0	0	0	0	0	0	0	0	0	0	release 6.2	NA	release 4.5
140711	C20orf118	3HSAR000125	CR392387	NM_080628	1385	release 10	hsa-miR-150-5p	hsa-mir-150	MIMAT0000451	TCTCCCAACCCTTGTACCAGTG	Release 18	4	miR-150/5127	0	0	0	0	0	0	0	0	0	0	release 6.2	NA	release 4.5
140803	TRPM6	3HSAR043169	CR714252	NM_001177311	2118	release 10	hsa-let-7c	hsa-let-7c	MIMAT0000064	TGAGGTAGTAGGTTGTATGGTT	Release 18	2	let-7/98/4458/4500	0	0	0	0	1	0	0	1	-0.024	NULL	release 6.2	NA	release 4.5
140803	TRPM6	3HSAR043169	CR714252	NM_001177311	2118	release 10	hsa-miR-150-5p	hsa-mir-150	MIMAT0000451	TCTCCCAACCCTTGTACCAGTG	Release 18	1	miR-150/5127	0	0	0	0	0	0	0	0	0	0	release 6.2	NA	release 4.5
140947	C5orf20	3HSAR018846	CR444657	NM_130848	2160	release 10	hsa-miR-150-5p	hsa-mir-150	MIMAT0000451	TCTCCCAACCCTTGTACCAGTG	Release 18	2	miR-150/5127	0	0	0	0	2	0	1	1	-0.11	NULL	release 6.2	NA	release 4.5
1438	CSF2RA	3HSAR062862	CR917534	NM_172247	560	release 10	hsa-miR-150-5p	hsa-mir-150	MIMAT0000451	TCTCCCAACCCTTGTACCAGTG	Release 18	3	miR-150/5127	0	0	0	0	0	0	0	0	0	0	release 6.2	NA	release 4.5
1439	CSF2RB	3HSAR055302	CR846045	NM_000395	1937	release 10	hsa-miR-150-5p	hsa-mir-150	MIMAT0000451	TCTCCCAACCCTTGTACCAGTG	Release 18	2	miR-150/5127	0	0	0	0	0	0	0	0	0	0	release 6.2	NA	release 4.5
144423	GLT1D1	3HSAR044025	CR717715	NM_144669	1874	release 10	hsa-miR-150-5p	hsa-mir-150	MIMAT0000451	TCTCCCAACCCTTGTACCAGTG	Release 18	2	miR-150/5127	0	0	0	0	0	0	0	0	0	0	release 6.2	NA	release 4.5
145407	C14orf37	3HSAR058687	CR884251	NM_001001872	646	release 10	hsa-miR-379-5p	hsa-mir-379	MIMAT0000733	TGGTAGACTATGGAACGTAGG	Release 18	1	miR-379/1193-5p/3529	0	0	0	0	0	0	0	0	0	0	release 6.2	NA	release 4.5
1493	CTLA4	3HSAR040886	CR699160	NM_001037631	1185	release 10	hsa-miR-155-5p	hsa-mir-155	MIMAT0000646	TTAATGCTAATCGTGATAGGGGT	Release 18	1	miR-155	0	0	0	0	0	0	0	0	0	0	release 6.2	MIRT004436	release 4.5
151888	BTLA	3HSAR045821	CR728559	NM_181780	2142	release 10	hsa-miR-150-5p	hsa-mir-150	MIMAT0000451	TCTCCCAACCCTTGTACCAGTG	Release 18	1	miR-150/5127	0	0	0	0	0	0	0	0	0	0	release 6.2	NA	release 4.5
1520	CTSS	3HSAR032492	CR482329	NM_004079	2971	release 10	hsa-miR-150-5p	hsa-mir-150	MIMAT0000451	TCTCCCAACCCTTGTACCAGTG	Release 18	3	miR-150/5127	0	0	0	0	0	0	0	0	0	0	release 6.2	NA	release 4.5
1536	CYBB	3HSAR052322	CR835912	NM_000397	2544	release 10	hsa-miR-150-5p	hsa-mir-150	MIMAT0000451	TCTCCCAACCCTTGTACCAGTG	Release 18	2	miR-150/5127	0	0	0	0	0	0	0	0	0	0	release 6.2	NA	release 4.5
1545	CYP1B1	3HSAR040305	CR694829	NM_000104	3119	release 10	hsa-miR-379-5p	hsa-mir-379	MIMAT0000733	TGGTAGACTATGGAACGTAGG	Release 18	1	miR-379/1193-5p/3529	0	0	0	0	1	0	0	1	-0.08	NULL	release 6.2	NA	release 4.5
158326	FREM1	3HSAR045388	CR725748	NM_144966	2730	release 10	hsa-let-7c	hsa-let-7c	MIMAT0000064	TGAGGTAGTAGGTTGTATGGTT	Release 18	1	let-7/98/4458/4500	0	0	0	0	1	1	0	0	-0.03	NULL	release 6.2	NA	release 4.5
158326	FREM1	3HSAR045388	CR725748	NM_144966	2730	release 10	hsa-miR-150-5p	hsa-mir-150	MIMAT0000451	TCTCCCAACCCTTGTACCAGTG	Release 18	1	miR-150/5127	0	0	0	0	0	0	0	0	0	0	release 6.2	NA	release 4.5
1601	DAB2	3HSAR026434	CR464340	NM_001343	1753	release 10	hsa-miR-379-5p	hsa-mir-379	MIMAT0000733	TGGTAGACTATGGAACGTAGG	Release 18	1	miR-379/1193-5p/3529	0	0	0	0	0	0	0	0	0	0	release 6.2	NA	release 4.5
163351	GBP6	3HSAR057695	CR880574	NM_198460	2691	release 10	hsa-miR-150-5p	hsa-mir-150	MIMAT0000451	TCTCCCAACCCTTGTACCAGTG	Release 18	3	miR-150/5127	0	0	0	0	1	0	1	0	-0.081	NULL	release 6.2	NA	release 4.5
1634	DCN	3HSAR032237	CR481588	NM_133507	978	release 10	hsa-miR-379-5p	hsa-mir-379	MIMAT0000733	TGGTAGACTATGGAACGTAGG	Release 18	1	miR-379/1193-5p/3529	0	0	0	0	0	0	0	0	0	0	release 6.2	NA	release 4.5
166336	PRICKLE2	3HSAR036880	CR653965	NM_198859	5201	release 10	hsa-miR-127-3p	hsa-mir-127	MIMAT0000446	TCGGATCCGTCTGAGCTTGGCT	Release 18	2	miR-127/127-3p	0	0	0	0	0	0	0	0	0	0	release 6.2	NA	release 4.5
166336	PRICKLE2	3HSAR036880	CR653965	NM_198859	5201	release 10	hsa-miR-379-5p	hsa-mir-379	MIMAT0000733	TGGTAGACTATGGAACGTAGG	Release 18	3	miR-379/1193-5p/3529	0	0	0	0	0	0	0	0	0	0	release 6.2	NA	release 4.5
166336	PRICKLE2	3HSAR036880	CR653965	NM_198859	5201	release 10	hsa-miR-382-5p	hsa-mir-382	MIMAT0000737	GAAGTTGTTCGTGGTGGATTCG	Release 18	1	miR-382	0	0	0	0	0	0	0	0	0	0	release 6.2	NA	release 4.5
166336	PRICKLE2	3HSAR036880	CR653965	NM_198859	5201	release 10	hsa-miR-432-5p	hsa-mir-432	MIMAT0002814	TCTTGGAGTAGGTCATTGGGTGG	Release 18	2	miR-432	0	0	0	0	1	0	0	1	-0.018	NULL	release 6.2	NA	release 4.5
170384	FUT11	3HSAR036983	CR654393	NM_173540	534	release 10	hsa-miR-379-5p	hsa-mir-379	MIMAT0000733	TGGTAGACTATGGAACGTAGG	Release 18	1	miR-379/1193-5p/3529	0	0	0	0	1	0	0	1	-0.104	NULL	release 6.2	NA	release 4.5
1734	DIO2	3HSAR044176	CR718220	NM_013989	5163	release 10	hsa-miR-379-5p	hsa-mir-379	MIMAT0000733	TGGTAGACTATGGAACGTAGG	Release 18	1	miR-379/1193-5p/3529	0	0	0	0	0	0	0	0	0	0	release 6.2	NA	release 4.5
1794	DOCK2	3HSAR052434	CR836298	NM_004946	524	release 10	hsa-miR-150-5p	hsa-mir-150	MIMAT0000451	TCTCCCAACCCTTGTACCAGTG	Release 18	2	miR-150/5127	0	0	0	0	0	0	0	0	0	0	release 6.2	NA	release 4.5
1843	DUSP1	3HSAR058020	CR881537	NM_004417	672	release 10	hsa-let-7c	hsa-let-7c	MIMAT0000064	TGAGGTAGTAGGTTGTATGGTT	Release 18	1	let-7/98/4458/4500	0	0	0	0	1	0	0	1	-0.058	NULL	release 6.2	NA	release 4.5
1870	E2F2	3HSAR056495	CR876664	NM_004091	3450	release 10	hsa-miR-106b-5p	hsa-mir-106b	MIMAT0000680	TAAAGTGCTGACAGTGCAGAT	Release 18	3	miR-17/17-5p/20ab/20b-5p/93/106ab/427/518a-3p/519d	0	0	0	0	0	0	0	0	0	0	release 6.2	NA	release 4.5
1871	E2F3	3HSAR054642	CR843828	NM_001949	3287	release 10	hsa-miR-106b-5p	hsa-mir-106b	MIMAT0000680	TAAAGTGCTGACAGTGCAGAT	Release 18	1	miR-17/17-5p/20ab/20b-5p/93/106ab/427/518a-3p/519d	0	0	0	0	1	0	0	1	-0.01	NULL	release 6.2	MIRT005863	release 4.5
1902	LPAR1	3HSAR024382	CR458188	NM_001401	1647	release 10	hsa-miR-382-5p	hsa-mir-382	MIMAT0000737	GAAGTTGTTCGTGGTGGATTCG	Release 18	1	miR-382	0	0	0	0	0	0	0	0	0	0	release 6.2	NA	release 4.5
1909	EDNRA	3HSAR045965	CR729446	NM_001957	2336	release 10	hsa-miR-379-5p	hsa-mir-379	MIMAT0000733	TGGTAGACTATGGAACGTAGG	Release 18	1	miR-379/1193-5p/3529	0	0	0	0	0	0	0	0	0	0	release 6.2	NA	release 4.5
192668	CYS1	3HSAR037000	CR654465	NM_001037160	2054	release 10	hsa-miR-370	hsa-mir-370	MIMAT0000722	GCCTGCTGGGGTGGAACCTGGT	Release 18	2	miR-370	0	0	0	0	1	0	1	0	-0.127	NULL	release 6.2	NA	release 4.5
196740	C10orf72	3HSAR013296	CR428606	NM_001031746	5362	release 10	hsa-miR-379-5p	hsa-mir-379	MIMAT0000733	TGGTAGACTATGGAACGTAGG	Release 18	2	miR-379/1193-5p/3529	0	0	0	0	1	0	1	0	-0.035	NULL	release 6.2	NA	release 4.5
196740	C10orf72	3HSAR013296	CR428606	NM_001031746	5362	release 10	hsa-miR-382-5p	hsa-mir-382	MIMAT0000737	GAAGTTGTTCGTGGTGGATTCG	Release 18	1	miR-382	0	0	0	0	1	0	0	1	-0.01	NULL	release 6.2	NA	release 4.5
196740	C10orf72	3HSAR013296	CR428606	NM_001031746	5362	release 10	hsa-miR-411-5p	hsa-mir-411	MIMAT0003329	TAGTAGACCGTATAGCGTACG	Release 18	2	miR-411	0	0	0	0	1	0	0	1	-0.01	NULL	release 6.2	NA	release 4.5
197259	MLKL	3HSAR036585	CR652622	NM_152649	649	release 10	hsa-miR-150-5p	hsa-mir-150	MIMAT0000451	TCTCCCAACCCTTGTACCAGTG	Release 18	1	miR-150/5127	0	0	0	0	0	0	0	0	0	0	release 6.2	NA	release 4.5
197358	NLRC3	3HSAR061159	CR912717	NM_178844	2792	release 10	hsa-miR-150-5p	hsa-mir-150	MIMAT0000451	TCTCCCAACCCTTGTACCAGTG	Release 18	1	miR-150/5127	0	0	0	0	0	0	0	0	0	0	release 6.2	NA	release 4.5
201633	TIGIT	3HSAR037384	CR656172	NM_173799	2157	release 10	hsa-miR-150-5p	hsa-mir-150	MIMAT0000451	TCTCCCAACCCTTGTACCAGTG	Release 18	3	miR-150/5127	0	0	0	0	0	0	0	0	0	0	release 6.2	NA	release 4.5
2034	EPAS1	3HSAR051926	CR834496	NM_001430	2043	release 10	hsa-miR-379-5p	hsa-mir-379	MIMAT0000733	TGGTAGACTATGGAACGTAGG	Release 18	1	miR-379/1193-5p/3529	0	0	0	0	0	0	0	0	0	0	release 6.2	NA	release 4.5
2113	ETS1	3HSAR042405	CR710017	NM_001162422	3600	release 10	hsa-miR-150-5p	hsa-mir-150	MIMAT0000451	TCTCCCAACCCTTGTACCAGTG	Release 18	2	miR-150/5127	0	0	0	0	0	0	0	0	0	0	release 6.2	NA	release 4.5
2121	EVC	3HSAR052204	CR835479	NM_153717	3267	release 10	hsa-miR-370	hsa-mir-370	MIMAT0000722	GCCTGCTGGGGTGGAACCTGGT	Release 18	1	miR-370	0	0	0	0	0	0	0	0	0	0	release 6.2	NA	release 4.5
2149	F2R	3HSAR039793	CR691374	NM_001992	2267	release 10	hsa-miR-379-5p	hsa-mir-379	MIMAT0000733	TGGTAGACTATGGAACGTAGG	Release 18	1	miR-379/1193-5p/3529	0	0	0	0	1	0	1	0	-0.247	NULL	release 6.2	NA	release 4.5
2149	F2R	3HSAR039793	CR691374	NM_001992	2267	release 10	hsa-miR-411-5p	hsa-mir-411	MIMAT0003329	TAGTAGACCGTATAGCGTACG	Release 18	1	miR-411	0	0	0	0	1	1	0	0	-0.153	NULL	release 6.2	NA	release 4.5
2149	F2R	3HSAR039793	CR691374	NM_001992	2267	release 10	hsa-miR-432-5p	hsa-mir-432	MIMAT0002814	TCTTGGAGTAGGTCATTGGGTGG	Release 18	2	miR-432	0	0	0	0	0	0	0	0	0	0	release 6.2	NA	release 4.5
2192	FBLN1	3HSAR044586	CR720360	NM_006485	709	release 10	hsa-miR-382-5p	hsa-mir-382	MIMAT0000737	GAAGTTGTTCGTGGTGGATTCG	Release 18	1	miR-382	0	0	0	0	0	0	0	0	0	0	release 6.2	NA	release 4.5
219972	MPEG1	3HSAR033761	CR635676	NM_001039396	2205	release 10	hsa-miR-150-5p	hsa-mir-150	MIMAT0000451	TCTCCCAACCCTTGTACCAGTG	Release 18	1	miR-150/5127	0	0	0	0	0	0	0	0	0	0	release 6.2	NA	release 4.5
2200	FBN1	3HSAR042519	CR710700	NM_000138	2684	release 10	hsa-miR-379-5p	hsa-mir-379	MIMAT0000733	TGGTAGACTATGGAACGTAGG	Release 18	1	miR-379/1193-5p/3529	0	0	0	0	1	0	0	1	-0.19	NULL	release 6.2	NA	release 4.5
220164	DOK6	3HSAR059941	CR889044	NM_152721	7704	release 10	hsa-miR-379-5p	hsa-mir-379	MIMAT0000733	TGGTAGACTATGGAACGTAGG	Release 18	2	miR-379/1193-5p/3529	0	0	0	0	1	1	0	0	-0.03	NULL	release 6.2	NA	release 4.5
220323	OAF	3HSAR038817	CR662806	NM_178507	799	release 10	hsa-miR-379-5p	hsa-mir-379	MIMAT0000733	TGGTAGACTATGGAACGTAGG	Release 18	1	miR-379/1193-5p/3529	0	0	0	0	1	0	0	1	-0.085	NULL	release 6.2	NA	release 4.5
221188	GPR114	3HSAR062227	CR915858	NM_153837	1651	release 10	hsa-miR-150-5p	hsa-mir-150	MIMAT0000451	TCTCCCAACCCTTGTACCAGTG	Release 18	1	miR-150/5127	0	0	0	0	0	0	0	0	0	0	release 6.2	NA	release 4.5
221895	JAZF1	3HSAR040755	CR698183	NM_175061	2227	release 10	hsa-miR-379-5p	hsa-mir-379	MIMAT0000733	TGGTAGACTATGGAACGTAGG	Release 18	1	miR-379/1193-5p/3529	0	0	0	0	0	0	0	0	0	0	release 6.2	NA	release 4.5
222487	GPR97	3HSAR059917	CR888935	NM_170776	917	release 10	hsa-miR-150-5p	hsa-mir-150	MIMAT0000451	TCTCCCAACCCTTGTACCAGTG	Release 18	1	miR-150/5127	0	0	0	0	0	0	0	0	0	0	release 6.2	NA	release 4.5
22861	NLRP1	3HSAR045820	CR728553	NM_033004	636	release 10	hsa-miR-150-5p	hsa-mir-150	MIMAT0000451	TCTCCCAACCCTTGTACCAGTG	Release 18	1	miR-150/5127	0	0	0	0	0	0	0	0	0	0	release 6.2	NA	release 4.5
22891	ZNF365	3HSAR052874	CR837895	NM_014951	2669	release 10	hsa-miR-382-5p	hsa-mir-382	MIMAT0000737	GAAGTTGTTCGTGGTGGATTCG	Release 18	1	miR-382	0	0	0	0	0	0	0	0	0	0	release 6.2	NA	release 4.5
22899	ARHGEF15	3HSAR054587	CR843634	NM_173728	1523	release 10	hsa-let-7c	hsa-let-7c	MIMAT0000064	TGAGGTAGTAGGTTGTATGGTT	Release 18	1	let-7/98/4458/4500	0	0	0	0	0	0	0	0	0	0	release 6.2	NA	release 4.5
22948	CCT5	3HSAR043113	CR713998	NM_012073	1606	release 10	hsa-miR-93-5p	hsa-mir-93	MIMAT0000093	CAAAGTGCTGTTCGTGCAGGTAG	Release 18	2	miR-17/17-5p/20ab/20b-5p/93/106ab/427/518a-3p/519d	0	0	0	0	0	0	0	0	0	0	release 6.2	NA	release 4.5
2295	FOXF2	3HSAR034929	CR645066	NM_001452	738	release 10	hsa-miR-379-5p	hsa-mir-379	MIMAT0000733	TGGTAGACTATGGAACGTAGG	Release 18	1	miR-379/1193-5p/3529	0	0	0	0	0	0	0	0	0	0	release 6.2	NA	release 4.5
23046	KIF21B	3HSAR060113	CR889758	NM_017596	4703	release 10	hsa-miR-150-5p	hsa-mir-150	MIMAT0000451	TCTCCCAACCCTTGTACCAGTG	Release 18	4	miR-150/5127	0	0	0	0	5	1	2	2	-0.609	NULL	release 6.2	NA	release 4.5
23208	SYT11	3HSAR045172	CR724251	NM_152280	3691	release 10	hsa-miR-379-5p	hsa-mir-379	MIMAT0000733	TGGTAGACTATGGAACGTAGG	Release 18	1	miR-379/1193-5p/3529	0	0	0	0	0	0	0	0	0	0	release 6.2	NA	release 4.5
2327	FMO2	3HSAR052951	CR838177	NM_001460	3648	release 10	hsa-miR-150-5p	hsa-mir-150	MIMAT0000451	TCTCCCAACCCTTGTACCAGTG	Release 18	2	miR-150/5127	0	0	0	0	1	0	0	1	-0.01	NULL	release 6.2	NA	release 4.5
23284	LPHN3	3HSAR045554	CR726811	NM_015236	1542	release 10	hsa-miR-379-5p	hsa-mir-379	MIMAT0000733	TGGTAGACTATGGAACGTAGG	Release 18	1	miR-379/1193-5p/3529	0	0	0	0	0	0	0	0	0	0	release 6.2	NA	release 4.5
23349	KIAA1045	3HSAR011846	CR424060	NM_015297	4433	release 10	hsa-miR-150-5p	hsa-mir-150	MIMAT0000451	TCTCCCAACCCTTGTACCAGTG	Release 18	1	miR-150/5127	0	0	0	0	2	0	1	1	-0.03	NULL	release 6.2	NA	release 4.5
23526	HMHA1	3HSAR034272	CR640725	NM_012292	622	release 10	hsa-miR-150-5p	hsa-mir-150	MIMAT0000451	TCTCCCAACCCTTGTACCAGTG	Release 18	1	miR-150/5127	0	0	0	0	0	0	0	0	0	0	release 6.2	NA	release 4.5
23670	TMEM2	3HSAR016447	CR437901	NM_013390	1831	release 10	hsa-miR-379-5p	hsa-mir-379	MIMAT0000733	TGGTAGACTATGGAACGTAGG	Release 18	1	miR-379/1193-5p/3529	0	0	0	0	1	0	1	0	-0.112	NULL	release 6.2	NA	release 4.5
23768	FLRT2	3HSAR038156	CR659605	NM_013231	4429	release 10	hsa-miR-379-5p	hsa-mir-379	MIMAT0000733	TGGTAGACTATGGAACGTAGG	Release 18	1	miR-379/1193-5p/3529	0	0	0	0	0	0	0	0	0	0	release 6.2	NA	release 4.5
24141	C20orf103	3HSAR035124	CR646230	NM_012261	704	release 10	hsa-miR-432-5p	hsa-mir-432	MIMAT0002814	TCTTGGAGTAGGTCATTGGGTGG	Release 18	1	miR-432	0	0	0	0	0	0	0	0	0	0	release 6.2	NA	release 4.5
2529	FUT7	3HSAR045078	CR723603	NM_004479	536	release 10	hsa-miR-150-5p	hsa-mir-150	MIMAT0000451	TCTCCCAACCCTTGTACCAGTG	Release 18	1	miR-150/5127	0	0	0	0	0	0	0	0	0	0	release 6.2	NA	release 4.5
255231	MCOLN2	3HSAR059067	CR885787	NM_153259	1102	release 10	hsa-miR-150-5p	hsa-mir-150	MIMAT0000451	TCTCCCAACCCTTGTACCAGTG	Release 18	2	miR-150/5127	0	0	0	0	0	0	0	0	0	0	release 6.2	NA	release 4.5
255231	MCOLN2	3HSAR059067	CR885787	NM_153259	1102	release 10	hsa-miR-155-5p	hsa-mir-155	MIMAT0000646	TTAATGCTAATCGTGATAGGGGT	Release 18	1	miR-155	0	0	0	0	0	0	0	0	0	0	release 6.2	NA	release 4.5
256380	SCML4	3HSAR037576	CR657048	NM_198081	3040	release 10	hsa-miR-150-5p	hsa-mir-150	MIMAT0000451	TCTCCCAACCCTTGTACCAGTG	Release 18	2	miR-150/5127	0	0	0	0	1	1	0	0	-0.454	NULL	release 6.2	NA	release 4.5
257106	ARHGAP30	3HSAR034908	CR644946	NM_001025598	773	release 10	hsa-miR-150-5p	hsa-mir-150	MIMAT0000451	TCTCCCAACCCTTGTACCAGTG	Release 18	1	miR-150/5127	0	0	0	0	0	0	0	0	0	0	release 6.2	NA	release 4.5
257144	GCET2	3HSAR056589	CR876982	NM_152785	2614	release 10	hsa-miR-150-5p	hsa-mir-150	MIMAT0000451	TCTCCCAACCCTTGTACCAGTG	Release 18	3	miR-150/5127	0	0	0	0	0	0	0	0	0	0	release 6.2	NA	release 4.5
25758	C11orf41	3HSAR045350	CR725439	NM_012194	5948	release 10	hsa-miR-370	hsa-mir-370	MIMAT0000722	GCCTGCTGGGGTGGAACCTGGT	Release 18	2	miR-370	0	0	0	0	0	0	0	0	0	0	release 6.2	NA	release 4.5
25939	SAMHD1	3HSAR052206	CR835486	NM_015474	1108	release 10	hsa-miR-150-5p	hsa-mir-150	MIMAT0000451	TCTCCCAACCCTTGTACCAGTG	Release 18	1	miR-150/5127	0	0	0	0	0	0	0	0	0	0	release 6.2	NA	release 4.5
25992	SNED1	3HSAR051774	CR833953	NM_001080437	2592	release 10	hsa-miR-411-5p	hsa-mir-411	MIMAT0003329	TAGTAGACCGTATAGCGTACG	Release 18	2	miR-411	0	0	0	0	3	0	3	0	-0.061	NULL	release 6.2	NA	release 4.5
25999	CLIP3	3HSAR056348	CR876149	NM_015526	1497	release 10	hsa-miR-199a-5p	hsa-mir-199a-1	MIMAT0000231	CCCAGTGTTCAGACTACCTGTTC	Release 18	1	miR-199ab-5p	0	0	0	0	0	0	0	0	0	0	release 6.2	NA	release 4.5
25999	CLIP3	3HSAR056348	CR876149	NM_015526	1497	release 10	hsa-miR-199b-5p	hsa-mir-199b	MIMAT0000263	CCCAGTGTTTAGACTATCTGTTC	Release 18	1	miR-199ab-5p	0	0	0	0	0	0	0	0	0	0	release 6.2	NA	release 4.5
26011	ODZ4	3HSAR058486	CR883394	NM_001098816	4775	release 10	hsa-miR-370	hsa-mir-370	MIMAT0000722	GCCTGCTGGGGTGGAACCTGGT	Release 18	4	miR-370	0	0	0	0	0	0	0	0	0	0	release 6.2	NA	release 4.5
26034	IPCEF1	3HSAR043863	CR717270	NM_001130699	5345	release 10	hsa-miR-150-5p	hsa-mir-150	MIMAT0000451	TCTCCCAACCCTTGTACCAGTG	Release 18	5	miR-150/5127	0	0	0	0	0	0	0	0	0	0	release 6.2	NA	release 4.5
26045	LRRTM2	3HSAR035249	CR646846	NM_015564	3620	release 10	hsa-miR-379-5p	hsa-mir-379	MIMAT0000733	TGGTAGACTATGGAACGTAGG	Release 18	1	miR-379/1193-5p/3529	0	0	0	0	0	0	0	0	0	0	release 6.2	NA	release 4.5
26051	PPP1R16B	3HSAR060722	CR911436	NM_015568	4358	release 10	hsa-miR-150-5p	hsa-mir-150	MIMAT0000451	TCTCCCAACCCTTGTACCAGTG	Release 18	5	miR-150/5127	0	0	0	0	0	0	0	0	0	0	release 6.2	NA	release 4.5
26112	CCDC69	3HSAR037149	CR655128	NM_015621	2385	release 10	hsa-miR-150-5p	hsa-mir-150	MIMAT0000451	TCTCCCAACCCTTGTACCAGTG	Release 18	4	miR-150/5127	0	0	0	0	1	0	1	0	-0.031	NULL	release 6.2	NA	release 4.5
2615	LRRC32	3HSAR043884	CR717325	NM_005512	2080	release 10	hsa-miR-127-3p	hsa-mir-127	MIMAT0000446	TCGGATCCGTCTGAGCTTGGCT	Release 18	1	miR-127/127-3p	0	0	0	0	0	0	0	0	0	0	release 6.2	NA	release 4.5
26279	PLA2G2D	3HSAR043154	CR714188	NM_012400	2175	release 10	hsa-miR-150-5p	hsa-mir-150	MIMAT0000451	TCTCCCAACCCTTGTACCAGTG	Release 18	3	miR-150/5127	0	0	0	0	0	0	0	0	0	0	release 6.2	NA	release 4.5
27040	LAT	3HSAR044707	CR721101	NM_001014988	602	release 10	hsa-miR-150-5p	hsa-mir-150	MIMAT0000451	TCTCCCAACCCTTGTACCAGTG	Release 18	1	miR-150/5127	0	0	0	0	0	0	0	0	0	0	release 6.2	NA	release 4.5
27087	B3GAT1	3HSAR060332	CR890438	NM_018644	2258	release 10	hsa-miR-150-5p	hsa-mir-150	MIMAT0000451	TCTCCCAACCCTTGTACCAGTG	Release 18	1	miR-150/5127	0	0	0	0	1	0	1	0	-0.148	NULL	release 6.2	NA	release 4.5
27303	RBMS3	3HSAR044430	CR719566	NM_001177711	6533	release 10	hsa-miR-379-5p	hsa-mir-379	MIMAT0000733	TGGTAGACTATGGAACGTAGG	Release 18	3	miR-379/1193-5p/3529	0	0	0	0	0	0	0	0	0	0	release 6.2	NA	release 4.5
27319	BHLHE22	3HSAR041899	CR706420	NM_152414	1693	release 10	hsa-miR-150-5p	hsa-mir-150	MIMAT0000451	TCTCCCAACCCTTGTACCAGTG	Release 18	1	miR-150/5127	0	0	0	0	0	0	0	0	0	0	release 6.2	NA	release 4.5
2736	GLI2	3HSAR051766	CR833924	NM_005270	1978	release 10	hsa-miR-411-5p	hsa-mir-411	MIMAT0003329	TAGTAGACCGTATAGCGTACG	Release 18	2	miR-411	0	0	0	0	0	0	0	0	0	0	release 6.2	NA	release 4.5
273	AMPH	3HSAR024298	CR458012	NM_001635	1114	release 10	hsa-miR-379-5p	hsa-mir-379	MIMAT0000733	TGGTAGACTATGGAACGTAGG	Release 18	1	miR-379/1193-5p/3529	0	0	0	0	0	0	0	0	0	0	release 6.2	NA	release 4.5
2825	GPR1	3HSAR056847	CR877802	NM_005279	864	release 10	hsa-miR-127-3p	hsa-mir-127	MIMAT0000446	TCGGATCCGTCTGAGCTTGGCT	Release 18	1	miR-127/127-3p	0	0	0	0	0	0	0	0	0	0	release 6.2	NA	release 4.5
2825	GPR1	3HSAR056847	CR877802	NM_005279	864	release 10	hsa-miR-370	hsa-mir-370	MIMAT0000722	GCCTGCTGGGGTGGAACCTGGT	Release 18	1	miR-370	0	0	0	0	0	0	0	0	0	0	release 6.2	NA	release 4.5
283208	P4HA3	3HSAR058047	CR881617	NM_182904	591	release 10	hsa-miR-370	hsa-mir-370	MIMAT0000722	GCCTGCTGGGGTGGAACCTGGT	Release 18	1	miR-370	0	0	0	0	1	0	1	0	-0.241	NULL	release 6.2	NA	release 4.5
285590	SH3PXD2B	3HSAR052950	CR838174	NM_001017995	4870	release 10	hsa-miR-127-3p	hsa-mir-127	MIMAT0000446	TCGGATCCGTCTGAGCTTGGCT	Release 18	1	miR-127/127-3p	0	0	0	0	0	0	0	0	0	0	release 6.2	NA	release 4.5
285	ANGPT2	3HSAR039656	CR690527	NM_001147	3450	release 10	hsa-miR-379-5p	hsa-mir-379	MIMAT0000733	TGGTAGACTATGGAACGTAGG	Release 18	1	miR-379/1193-5p/3529	0	0	0	0	0	0	0	0	0	0	release 6.2	NA	release 4.5
286133	SCARA5	3HSAR058190	CR882168	NM_173833	1715	release 10	hsa-let-7c	hsa-let-7c	MIMAT0000064	TGAGGTAGTAGGTTGTATGGTT	Release 18	1	let-7/98/4458/4500	0	0	0	0	3	0	0	3	-0.299	NULL	release 6.2	NA	release 4.5
286204	CRB2	3HSAR058176	CR882106	NM_173689	1691	release 10	hsa-miR-150-5p	hsa-mir-150	MIMAT0000451	TCTCCCAACCCTTGTACCAGTG	Release 18	2	miR-150/5127	0	0	0	0	0	0	0	0	0	0	release 6.2	NA	release 4.5
286336	FAM78A	3HSAR012321	CR425516	NM_033387	2744	release 10	hsa-miR-150-5p	hsa-mir-150	MIMAT0000451	TCTCCCAACCCTTGTACCAGTG	Release 18	3	miR-150/5127	0	0	0	0	0	0	0	0	0	0	release 6.2	NA	release 4.5
286530	P2RY8	3HSAR055251	CR845857	NM_178129	2907	release 10	hsa-miR-150-5p	hsa-mir-150	MIMAT0000451	TCTCCCAACCCTTGTACCAGTG	Release 18	5	miR-150/5127	0	0	0	0	0	0	0	0	0	0	release 6.2	NA	release 4.5
2870	GRK6	3HSAR017346	CR440554	NM_001004106	1059	release 10	hsa-miR-150-5p	hsa-mir-150	MIMAT0000451	TCTCCCAACCCTTGTACCAGTG	Release 18	1	miR-150/5127	0	0	0	0	0	0	0	0	0	0	release 6.2	NA	release 4.5
2894	GRID1	3HSAR045523	CR726611	NM_017551	2718	release 10	hsa-miR-379-5p	hsa-mir-379	MIMAT0000733	TGGTAGACTATGGAACGTAGG	Release 18	1	miR-379/1193-5p/3529	0	0	0	0	0	0	0	0	0	0	release 6.2	NA	release 4.5
29121	CLEC2D	3HSAR057025	CR878376	NM_001004419	4642	release 10	hsa-miR-150-5p	hsa-mir-150	MIMAT0000451	TCTCCCAACCCTTGTACCAGTG	Release 18	2	miR-150/5127	0	0	0	0	0	0	0	0	0	0	release 6.2	NA	release 4.5
29125	C11orf21	3HSAR020005	CR448101	NM_001142946	1673	release 10	hsa-miR-150-5p	hsa-mir-150	MIMAT0000451	TCTCCCAACCCTTGTACCAGTG	Release 18	4	miR-150/5127	0	0	0	0	0	0	0	0	0	0	release 6.2	NA	release 4.5
29851	ICOS	3HSAR060323	CR890403	NM_012092	1978	release 10	hsa-miR-150-5p	hsa-mir-150	MIMAT0000451	TCTCCCAACCCTTGTACCAGTG	Release 18	1	miR-150/5127	0	0	0	0	0	0	0	0	0	0	release 6.2	NA	release 4.5
29933	GPR132	3HSAR061778	CR914530	NM_013345	1594	release 10	hsa-miR-150-5p	hsa-mir-150	MIMAT0000451	TCTCCCAACCCTTGTACCAGTG	Release 18	1	miR-150/5127	0	0	0	0	0	0	0	0	0	0	release 6.2	NA	release 4.5
30009	TBX21	3HSAR059263	CR886542	NM_013351	753	release 10	hsa-miR-150-5p	hsa-mir-150	MIMAT0000451	TCTCCCAACCCTTGTACCAGTG	Release 18	2	miR-150/5127	0	0	0	0	0	0	0	0	0	0	release 6.2	NA	release 4.5
3037	HAS2	3HSAR025513	CR461654	NM_005328	1078	release 10	hsa-miR-379-5p	hsa-mir-379	MIMAT0000733	TGGTAGACTATGGAACGTAGG	Release 18	1	miR-379/1193-5p/3529	0	0	0	0	0	0	0	0	0	0	release 6.2	NA	release 4.5
3111	HLA-DOA	3HSAR046281	CR731597	NM_002119	2656	release 10	hsa-miR-150-5p	hsa-mir-150	MIMAT0000451	TCTCCCAACCCTTGTACCAGTG	Release 18	2	miR-150/5127	0	0	0	0	1	0	0	1	-0.096	NULL	release 6.2	NA	release 4.5
3133	HLA-E	3HSAR041964	CR706915	NM_005516	1459	release 10	hsa-miR-150-5p	hsa-mir-150	MIMAT0000451	TCTCCCAACCCTTGTACCAGTG	Release 18	1	miR-150/5127	0	0	0	0	0	0	0	0	0	0	release 6.2	NA	release 4.5
3207	HOXA11	3HSAR041617	CR704391	NM_005523	1639	release 10	hsa-miR-370	hsa-mir-370	MIMAT0000722	GCCTGCTGGGGTGGAACCTGGT	Release 18	1	miR-370	0	0	0	0	1	0	0	1	-0.068	NULL	release 6.2	NA	release 4.5
3207	HOXA11	3HSAR041617	CR704391	NM_005523	1639	release 10	hsa-miR-379-5p	hsa-mir-379	MIMAT0000733	TGGTAGACTATGGAACGTAGG	Release 18	1	miR-379/1193-5p/3529	0	0	0	0	1	0	1	0	-0.021	NULL	release 6.2	NA	release 4.5
3207	HOXA11	3HSAR041617	CR704391	NM_005523	1639	release 10	hsa-miR-411-5p	hsa-mir-411	MIMAT0003329	TAGTAGACCGTATAGCGTACG	Release 18	1	miR-411	0	0	0	0	2	0	2	0	-0.291	NULL	release 6.2	NA	release 4.5
3269	HRH1	3HSAR043920	CR717454	NM_001098213	2752	release 10	hsa-miR-22-3p	hsa-mir-22	MIMAT0000077	AAGCTGCCAGTTGAAGAACTGT	Release 18	3	miR-22/22-3p	0	0	0	0	0	0	0	0	0	0	release 6.2	NA	release 4.5
3269	HRH1	3HSAR043920	CR717454	NM_001098213	2752	release 10	hsa-miR-379-5p	hsa-mir-379	MIMAT0000733	TGGTAGACTATGGAACGTAGG	Release 18	1	miR-379/1193-5p/3529	0	0	0	0	0	0	0	0	0	0	release 6.2	NA	release 4.5
333929	SNAI3	3HSAR038139	CR659522	NM_178310	766	release 10	hsa-miR-150-5p	hsa-mir-150	MIMAT0000451	TCTCCCAACCCTTGTACCAGTG	Release 18	2	miR-150/5127	0	0	0	0	0	0	0	0	0	0	release 6.2	NA	release 4.5
338328	GPIHBP1	3HSAR040086	CR693348	NM_178172	1651	release 10	hsa-let-7c	hsa-let-7c	MIMAT0000064	TGAGGTAGTAGGTTGTATGGTT	Release 18	1	let-7/98/4458/4500	0	0	0	0	0	0	0	0	0	0	release 6.2	NA	release 4.5
3386	ICAM4	3HSAR011895	CR424215	NM_022377	667	release 10	hsa-miR-150-5p	hsa-mir-150	MIMAT0000451	TCTCCCAACCCTTGTACCAGTG	Release 18	2	miR-150/5127	0	0	0	0	0	0	0	0	0	0	release 6.2	NA	release 4.5
3394	IRF8	3HSAR025265	CR460813	NM_002163	1324	release 10	hsa-miR-150-5p	hsa-mir-150	MIMAT0000451	TCTCCCAACCCTTGTACCAGTG	Release 18	1	miR-150/5127	0	0	0	0	0	0	0	0	0	0	release 6.2	NA	release 4.5
3479	IGF1	3HSAR032344	CR481901	NM_001111283	6674	release 10	hsa-let-7c	hsa-let-7c	MIMAT0000064	TGAGGTAGTAGGTTGTATGGTT	Release 18	1	let-7/98/4458/4500	0	0	0	0	0	0	0	0	0	0	release 6.2	NA	release 4.5
3479	IGF1	3HSAR032344	CR481901	NM_001111283	6674	release 10	hsa-miR-379-5p	hsa-mir-379	MIMAT0000733	TGGTAGACTATGGAACGTAGG	Release 18	2	miR-379/1193-5p/3529	0	0	0	0	0	0	0	0	0	0	release 6.2	NA	release 4.5
3560	IL2RB	3HSAR055339	CR846175	NM_000878	2258	release 10	hsa-miR-150-5p	hsa-mir-150	MIMAT0000451	TCTCCCAACCCTTGTACCAGTG	Release 18	5	miR-150/5127	0	0	0	0	0	0	0	0	0	0	release 6.2	NA	release 4.5
3587	IL10RA	3HSAR039612	CR690275	NM_001558	1842	release 10	hsa-miR-150-5p	hsa-mir-150	MIMAT0000451	TCTCCCAACCCTTGTACCAGTG	Release 18	2	miR-150/5127	0	0	0	0	0	0	0	0	0	0	release 6.2	NA	release 4.5
3595	IL12RB2	3HSAR052486	CR836481	NM_001559	811	release 10	hsa-miR-150-5p	hsa-mir-150	MIMAT0000451	TCTCCCAACCCTTGTACCAGTG	Release 18	2	miR-150/5127	0	0	0	0	0	0	0	0	0	0	release 6.2	NA	release 4.5
3604	TNFRSF9	3HSAR056759	CR877502	NM_001561	988	release 10	hsa-miR-150-5p	hsa-mir-150	MIMAT0000451	TCTCCCAACCCTTGTACCAGTG	Release 18	1	miR-150/5127	0	0	0	0	0	0	0	0	0	0	release 6.2	NA	release 4.5
3656	IRAK2	3HSAR042888	CR712858	NM_001570	1515	release 10	hsa-miR-150-5p	hsa-mir-150	MIMAT0000451	TCTCCCAACCCTTGTACCAGTG	Release 18	5	miR-150/5127	0	0	0	0	0	0	0	0	0	0	release 6.2	NA	release 4.5
3656	IRAK2	3HSAR042888	CR712858	NM_001570	1515	release 10	hsa-miR-223-3p	hsa-mir-223	MIMAT0000280	TGTCAGTTTGTCAAATACCCCA	Release 18	1	miR-223	0	0	0	0	0	0	0	0	0	0	release 6.2	NA	release 4.5
3659	IRF1	3HSAR026833	CR465649	NM_002198	2342	release 10	hsa-miR-150-5p	hsa-mir-150	MIMAT0000451	TCTCCCAACCCTTGTACCAGTG	Release 18	4	miR-150/5127	0	0	0	0	0	0	0	0	0	0	release 6.2	NA	release 4.5
3662	IRF4	3HSAR041023	CR700129	NM_002460	3850	release 10	hsa-miR-150-5p	hsa-mir-150	MIMAT0000451	TCTCCCAACCCTTGTACCAGTG	Release 18	1	miR-150/5127	0	0	0	0	1	0	1	0	-0.022	NULL	release 6.2	NA	release 4.5
3683	ITGAL	3HSAR051546	CR833150	NM_002209	1520	release 10	hsa-miR-150-5p	hsa-mir-150	MIMAT0000451	TCTCCCAACCCTTGTACCAGTG	Release 18	2	miR-150/5127	0	0	0	0	0	0	0	0	0	0	release 6.2	NA	release 4.5
3702	ITK	3HSAR042307	CR709331	NM_005546	2421	release 10	hsa-miR-150-5p	hsa-mir-150	MIMAT0000451	TCTCCCAACCCTTGTACCAGTG	Release 18	1	miR-150/5127	0	0	0	0	0	0	0	0	0	0	release 6.2	NA	release 4.5
3716	JAK1	3HSAR044811	CR721759	NM_002227	1339	release 10	hsa-miR-379-5p	hsa-mir-379	MIMAT0000733	TGGTAGACTATGGAACGTAGG	Release 18	1	miR-379/1193-5p/3529	0	0	0	0	0	0	0	0	0	0	release 6.2	NA	release 4.5
3736	KCNA1	3HSAR032313	CR481802	NM_000217	5390	release 10	hsa-miR-379-5p	hsa-mir-379	MIMAT0000733	TGGTAGACTATGGAACGTAGG	Release 18	1	miR-379/1193-5p/3529	0	0	0	0	0	0	0	0	0	0	release 6.2	NA	release 4.5
3738	KCNA3	3HSAR058724	CR884416	NM_002232	1394	release 10	hsa-miR-150-5p	hsa-mir-150	MIMAT0000451	TCTCCCAACCCTTGTACCAGTG	Release 18	1	miR-150/5127	0	0	0	0	0	0	0	0	0	0	release 6.2	NA	release 4.5
3738	KCNA3	3HSAR058724	CR884416	NM_002232	1394	release 10	hsa-miR-155-5p	hsa-mir-155	MIMAT0000646	TTAATGCTAATCGTGATAGGGGT	Release 18	1	miR-155	0	0	0	0	0	0	0	0	0	0	release 6.2	NA	release 4.5
3742	KCNA6	3HSAR042599	CR711154	NM_002235	3522	release 10	hsa-let-7c	hsa-let-7c	MIMAT0000064	TGAGGTAGTAGGTTGTATGGTT	Release 18	1	let-7/98/4458/4500	0	0	0	0	2	1	0	1	-0.3	NULL	release 6.2	NA	release 4.5
375033	PEAR1	3HSAR058074	CR881690	NM_001080471	1636	release 10	hsa-miR-379-5p	hsa-mir-379	MIMAT0000733	TGGTAGACTATGGAACGTAGG	Release 18	1	miR-379/1193-5p/3529	0	0	0	0	0	0	0	0	0	0	release 6.2	NA	release 4.5
3766	KCNJ10	3HSAR041500	CR703586	NM_002241	3926	release 10	hsa-miR-150-5p	hsa-mir-150	MIMAT0000451	TCTCCCAACCCTTGTACCAGTG	Release 18	3	miR-150/5127	0	0	0	0	1	0	0	1	-0.01	NULL	release 6.2	NA	release 4.5
3768	KCNJ12	3HSAR045577	CR726948	NM_021012	3223	release 10	hsa-miR-379-5p	hsa-mir-379	MIMAT0000733	TGGTAGACTATGGAACGTAGG	Release 18	1	miR-379/1193-5p/3529	0	0	0	0	0	0	0	0	0	0	release 6.2	NA	release 4.5
3768	KCNJ12	3HSAR045577	CR726948	NM_021012	3223	release 10	hsa-miR-432-5p	hsa-mir-432	MIMAT0002814	TCTTGGAGTAGGTCATTGGGTGG	Release 18	1	miR-432	0	0	0	0	0	0	0	0	0	0	release 6.2	NA	release 4.5
3824	KLRD1	3HSAR056442	CR876474	NM_002262	2458	release 10	hsa-miR-150-5p	hsa-mir-150	MIMAT0000451	TCTCCCAACCCTTGTACCAGTG	Release 18	2	miR-150/5127	0	0	0	0	0	0	0	0	0	0	release 6.2	NA	release 4.5
388336	SHISA6	3HSAR043960	CR717550	NM_207386	5759	release 10	hsa-miR-127-3p	hsa-mir-127	MIMAT0000446	TCGGATCCGTCTGAGCTTGGCT	Release 18	1	miR-127/127-3p	0	0	0	0	0	0	0	0	0	0	release 6.2	NA	release 4.5
388336	SHISA6	3HSAR043960	CR717550	NM_207386	5759	release 10	hsa-miR-370	hsa-mir-370	MIMAT0000722	GCCTGCTGGGGTGGAACCTGGT	Release 18	1	miR-370	0	0	0	0	0	0	0	0	0	0	release 6.2	NA	release 4.5
389136	VGLL3	3HSAR045194	CR724395	NM_016206	9051	release 10	hsa-miR-379-5p	hsa-mir-379	MIMAT0000733	TGGTAGACTATGGAACGTAGG	Release 18	3	miR-379/1193-5p/3529	0	0	0	0	0	0	0	0	0	0	release 6.2	NA	release 4.5
392255	GDF6	3HSAR057630	CR880336	NM_001001557	2233	release 10	hsa-miR-379-5p	hsa-mir-379	MIMAT0000733	TGGTAGACTATGGAACGTAGG	Release 18	2	miR-379/1193-5p/3529	0	0	0	0	0	0	0	0	0	0	release 6.2	NA	release 4.5
3925	STMN1	3HSAR041819	CR705904	NM_001145454	1537	release 10	hsa-miR-18a-5p	hsa-mir-18a	MIMAT0000072	TAAGGTGCATCTAGTGCAGATAG	Release 18	1	miR-18ab/4735-3p	0	0	0	0	0	0	0	0	0	0	release 6.2	NA	release 4.5
3936	LCP1	3HSAR055362	CR846257	NM_002298	1668	release 10	hsa-miR-150-5p	hsa-mir-150	MIMAT0000451	TCTCCCAACCCTTGTACCAGTG	Release 18	1	miR-150/5127	0	0	0	0	0	0	0	0	0	0	release 6.2	NA	release 4.5
3965	LGALS9	3HSAR029923	CR474674	NM_009587	578	release 10	hsa-miR-150-5p	hsa-mir-150	MIMAT0000451	TCTCCCAACCCTTGTACCAGTG	Release 18	1	miR-150/5127	0	0	0	0	0	0	0	0	0	0	release 6.2	NA	release 4.5
401612	MCART6	3HSAR034589	CR642930	NM_001012755	5119	release 10	hsa-miR-150-5p	hsa-mir-150	MIMAT0000451	TCTCCCAACCCTTGTACCAGTG	Release 18	2	miR-150/5127	0	0	0	0	0	0	0	0	0	0	release 6.2	NA	release 4.5
401720	FIGNL2	3HSAR045228	CR724638	NM_001013690	2560	release 10	hsa-miR-379-5p	hsa-mir-379	MIMAT0000733	TGGTAGACTATGGAACGTAGG	Release 18	4	miR-379/1193-5p/3529	0	0	0	0	0	0	0	0	0	0	release 6.2	NA	release 4.5
4045	LSAMP	3HSAR058551	CR883664	NM_002338	7954	release 10	hsa-miR-379-5p	hsa-mir-379	MIMAT0000733	TGGTAGACTATGGAACGTAGG	Release 18	2	miR-379/1193-5p/3529	0	0	0	0	1	0	0	1	-0.01	NULL	release 6.2	NA	release 4.5
4050	LTB	3HSAR023107	CR455547	NM_009588	606	release 10	hsa-miR-150-5p	hsa-mir-150	MIMAT0000451	TCTCCCAACCCTTGTACCAGTG	Release 18	1	miR-150/5127	0	0	0	0	0	0	0	0	0	0	release 6.2	NA	release 4.5
405754	ERVFRDE1	3HSAR034857	CR644621	NM_207582	1205	release 10	hsa-let-7c	hsa-let-7c	MIMAT0000064	TGAGGTAGTAGGTTGTATGGTT	Release 18	1	let-7/98/4458/4500	0	0	0	0	0	0	0	0	0	0	release 6.2	NA	release 4.5
4063	LY9	3HSAR041637	CR704532	NM_001033667	781	release 10	hsa-miR-150-5p	hsa-mir-150	MIMAT0000451	TCTCCCAACCCTTGTACCAGTG	Release 18	1	miR-150/5127	0	0	0	0	0	0	0	0	0	0	release 6.2	NA	release 4.5
4068	SH2D1A	3HSAR060537	CR891220	NM_001114937	1769	release 10	hsa-miR-150-5p	hsa-mir-150	MIMAT0000451	TCTCCCAACCCTTGTACCAGTG	Release 18	1	miR-150/5127	0	0	0	0	1	0	0	1	-0.105	NULL	release 6.2	NA	release 4.5
4081	MAB21L1	3HSAR061552	CR913888	NM_005584	1270	release 10	hsa-miR-379-5p	hsa-mir-379	MIMAT0000733	TGGTAGACTATGGAACGTAGG	Release 18	1	miR-379/1193-5p/3529	0	0	0	0	0	0	0	0	0	0	release 6.2	NA	release 4.5
4094	MAF	3HSAR045484	CR726372	NM_001031804	4933	release 10	hsa-miR-379-5p	hsa-mir-379	MIMAT0000733	TGGTAGACTATGGAACGTAGG	Release 18	1	miR-379/1193-5p/3529	1	0	0	1	0	0	0	0	-0.01	NULL	release 6.2	NA	release 4.5
4118	MAL	3HSAR044446	CR719649	NM_002371	535	release 10	hsa-miR-150-5p	hsa-mir-150	MIMAT0000451	TCTCCCAACCCTTGTACCAGTG	Release 18	1	miR-150/5127	0	0	0	0	0	0	0	0	0	0	release 6.2	NA	release 4.5
414152	C10orf105	3HSAR033974	CR637989	NM_001164375	4235	release 10	hsa-miR-150-5p	hsa-mir-150	MIMAT0000451	TCTCCCAACCCTTGTACCAGTG	Release 18	8	miR-150/5127	0	0	0	0	0	0	0	0	0	0	release 6.2	NA	release 4.5
4155	MBP	3HSAR060032	CR889429	NM_001025100	4031	release 10	hsa-miR-150-5p	hsa-mir-150	MIMAT0000451	TCTCCCAACCCTTGTACCAGTG	Release 18	3	miR-150/5127	0	0	0	0	0	0	0	0	0	0	release 6.2	NA	release 4.5
4222	MEOX1	3HSAR039229	CR664815	NM_013999	1558	release 10	hsa-miR-150-5p	hsa-mir-150	MIMAT0000451	TCTCCCAACCCTTGTACCAGTG	Release 18	3	miR-150/5127	0	0	0	0	0	0	0	0	0	0	release 6.2	NA	release 4.5
4233	MET	3HSAR040282	CR694666	NM_001127500	2262	release 10	hsa-miR-150-5p	hsa-mir-150	MIMAT0000451	TCTCCCAACCCTTGTACCAGTG	Release 18	1	miR-150/5127	0	0	0	0	0	0	0	0	0	0	release 6.2	NA	release 4.5
4242	MFNG	3HSAR043909	CR717387	NM_002405	900	release 10	hsa-miR-150-5p	hsa-mir-150	MIMAT0000451	TCTCCCAACCCTTGTACCAGTG	Release 18	1	miR-150/5127	0	0	0	0	0	0	0	0	0	0	release 6.2	NA	release 4.5
4248	MGAT3	3HSAR057421	CR879667	NM_002409	3245	release 10	hsa-miR-150-5p	hsa-mir-150	MIMAT0000451	TCTCCCAACCCTTGTACCAGTG	Release 18	5	miR-150/5127	0	0	0	0	0	0	0	0	0	0	release 6.2	NA	release 4.5
4286	MITF	3HSAR040690	CR697749	NM_198178	3089	release 10	hsa-miR-382-5p	hsa-mir-382	MIMAT0000737	GAAGTTGTTCGTGGTGGATTCG	Release 18	1	miR-382	0	0	0	0	1	0	0	1	-0.01	NULL	release 6.2	NA	release 4.5
4311	MME	3HSAR040262	CR694550	NM_000902	3270	release 10	hsa-miR-379-5p	hsa-mir-379	MIMAT0000733	TGGTAGACTATGGAACGTAGG	Release 18	1	miR-379/1193-5p/3529	0	0	0	0	1	0	0	1	-0.128	NULL	release 6.2	NA	release 4.5
4360	MRC1	3HSAR056069	CR848692	NM_002438	697	release 10	hsa-miR-511	hsa-mir-511-1	MIMAT0002808	GTGTCTTTTGCTCTGCAGTCA	Release 18	1	miR-511	0	0	0	0	0	0	0	0	0	0	release 6.2	NA	release 4.5
4542	MYO1F	3HSAR063053	CR918040	NM_012335	738	release 10	hsa-miR-150-5p	hsa-mir-150	MIMAT0000451	TCTCCCAACCCTTGTACCAGTG	Release 18	1	miR-150/5127	0	0	0	0	0	0	0	0	0	0	release 6.2	NA	release 4.5
4675	NAP1L3	3HSAR002656	CR397435	NM_004538	854	release 10	hsa-miR-379-5p	hsa-mir-379	MIMAT0000733	TGGTAGACTATGGAACGTAGG	Release 18	1	miR-379/1193-5p/3529	0	0	0	0	0	0	0	0	0	0	release 6.2	NA	release 4.5
4685	NCAM2	3HSAR020635	CR449946	NM_004540	936	release 10	hsa-miR-382-5p	hsa-mir-382	MIMAT0000737	GAAGTTGTTCGTGGTGGATTCG	Release 18	1	miR-382	0	0	0	0	1	0	1	0	-0.099	NULL	release 6.2	NA	release 4.5
474344	GIMAP6	3HSAR053544	CR840354	NM_024711	2344	release 10	hsa-miR-150-5p	hsa-mir-150	MIMAT0000451	TCTCCCAACCCTTGTACCAGTG	Release 18	6	miR-150/5127	0	0	0	0	0	0	0	0	0	0	release 6.2	NA	release 4.5
4804	NGFR	3HSAR055369	CR846286	NM_002507	2011	release 10	hsa-miR-150-5p	hsa-mir-150	MIMAT0000451	TCTCCCAACCCTTGTACCAGTG	Release 18	1	miR-150/5127	0	0	0	0	0	0	0	0	0	0	release 6.2	NA	release 4.5
4810	NHS	3HSAR024717	CR458958	NM_198270	3530	release 10	hsa-miR-370	hsa-mir-370	MIMAT0000722	GCCTGCTGGGGTGGAACCTGGT	Release 18	2	miR-370	0	0	0	0	0	0	0	0	0	0	release 6.2	NA	release 4.5
4919	ROR1	3HSAR057395	CR879580	NM_001083592	722	release 10	hsa-miR-379-5p	hsa-mir-379	MIMAT0000733	TGGTAGACTATGGAACGTAGG	Release 18	1	miR-379/1193-5p/3529	0	0	0	0	0	0	0	0	0	0	release 6.2	NA	release 4.5
4969	OGN	3HSAR044542	CR720128	NM_033014	1653	release 10	hsa-miR-370	hsa-mir-370	MIMAT0000722	GCCTGCTGGGGTGGAACCTGGT	Release 18	1	miR-370	0	0	0	0	0	0	0	0	0	0	release 6.2	NA	release 4.5
4969	OGN	3HSAR044542	CR720128	NM_033014	1653	release 10	hsa-miR-379-5p	hsa-mir-379	MIMAT0000733	TGGTAGACTATGGAACGTAGG	Release 18	1	miR-379/1193-5p/3529	0	0	0	0	0	0	0	0	0	0	release 6.2	NA	release 4.5
50507	NOX4	3HSAR031543	CR479562	NM_001143837	2414	release 10	hsa-miR-370	hsa-mir-370	MIMAT0000722	GCCTGCTGGGGTGGAACCTGGT	Release 18	1	miR-370	0	0	0	0	0	0	0	0	0	0	release 6.2	NA	release 4.5
50863	NTM	3HSAR020578	CR449779	NM_016522	1676	release 10	hsa-miR-127-3p	hsa-mir-127	MIMAT0000446	TCGGATCCGTCTGAGCTTGGCT	Release 18	1	miR-127/127-3p	0	0	0	0	0	0	0	0	0	0	release 6.2	NA	release 4.5
50943	FOXP3	3HSAR056079	CR848716	NM_014009	898	release 10	hsa-miR-150-5p	hsa-mir-150	MIMAT0000451	TCTCCCAACCCTTGTACCAGTG	Release 18	1	miR-150/5127	0	0	0	0	0	0	0	0	0	0	release 6.2	NA	release 4.5
5099	PCDH7	3HSAR043860	CR717262	NM_032457	3952	release 10	hsa-miR-370	hsa-mir-370	MIMAT0000722	GCCTGCTGGGGTGGAACCTGGT	Release 18	1	miR-370	0	0	0	0	1	0	0	1	-0.01	NULL	release 6.2	NA	release 4.5
5099	PCDH7	3HSAR043860	CR717262	NM_032457	3952	release 10	hsa-miR-382-5p	hsa-mir-382	MIMAT0000737	GAAGTTGTTCGTGGTGGATTCG	Release 18	2	miR-382	0	0	0	0	4	0	3	1	-0.07	NULL	release 6.2	NA	release 4.5
5099	PCDH7	3HSAR043860	CR717262	NM_032457	3952	release 10	hsa-miR-411-5p	hsa-mir-411	MIMAT0003329	TAGTAGACCGTATAGCGTACG	Release 18	2	miR-411	0	0	0	0	1	0	1	0	-0.181	NULL	release 6.2	NA	release 4.5
51193	ZNF639	3HSAR003149	CR398498	NM_016331	1110	release 10	hsa-miR-494	hsa-mir-494	MIMAT0002816	TGAAACATACACGGGAAACCTC	Release 18	2	miR-494	0	0	0	0	0	0	0	0	0	0	release 6.2	NA	release 4.5
51311	TLR8	3HSAR040816	CR698676	NM_138636	1003	release 10	hsa-miR-150-5p	hsa-mir-150	MIMAT0000451	TCTCCCAACCCTTGTACCAGTG	Release 18	1	miR-150/5127	0	0	0	0	0	0	0	0	0	0	release 6.2	NA	release 4.5
5133	PDCD1	3HSAR046161	CR730744	NM_005018	1177	release 10	hsa-miR-150-5p	hsa-mir-150	MIMAT0000451	TCTCCCAACCCTTGTACCAGTG	Release 18	3	miR-150/5127	0	0	0	0	0	0	0	0	0	0	release 6.2	NA	release 4.5
5156	PDGFRA	3HSAR039489	CR689584	NM_006206	2973	release 10	hsa-miR-379-5p	hsa-mir-379	MIMAT0000733	TGGTAGACTATGGAACGTAGG	Release 18	1	miR-379/1193-5p/3529	0	0	0	0	0	0	0	0	0	0	release 6.2	NA	release 4.5
51703	ACSL5	3HSAR042657	CR711519	NM_203380	1022	release 10	hsa-miR-150-5p	hsa-mir-150	MIMAT0000451	TCTCCCAACCCTTGTACCAGTG	Release 18	1	miR-150/5127	0	0	0	0	1	0	1	0	-0.183	0.073	release 6.2	NA	release 4.5
51744	CD244	3HSAR043200	CR714401	NM_016382	1187	release 10	hsa-miR-150-5p	hsa-mir-150	MIMAT0000451	TCTCCCAACCCTTGTACCAGTG	Release 18	1	miR-150/5127	0	0	0	0	1	0	0	1	-0.171	NULL	release 6.2	NA	release 4.5
51762	RAB8B	3HSAR037890	CR658440	NM_016530	4157	release 10	hsa-miR-379-5p	hsa-mir-379	MIMAT0000733	TGGTAGACTATGGAACGTAGG	Release 18	1	miR-379/1193-5p/3529	0	0	0	0	0	0	0	0	0	0	release 6.2	NA	release 4.5
53335	BCL11A	3HSAR056095	CR848763	NM_022893	3210	release 10	hsa-miR-150-5p	hsa-mir-150	MIMAT0000451	TCTCCCAACCCTTGTACCAGTG	Release 18	1	miR-150/5127	0	0	0	0	0	0	0	0	0	0	release 6.2	NA	release 4.5
53405	CLIC5	3HSAR055499	CR846736	NM_001114086	4637	release 10	hsa-miR-150-5p	hsa-mir-150	MIMAT0000451	TCTCCCAACCCTTGTACCAGTG	Release 18	4	miR-150/5127	0	0	0	0	1	0	0	1	-0.112	NULL	release 6.2	NA	release 4.5
5345	SERPINF2	3HSAR056347	CR876148	NM_000934	731	release 10	hsa-miR-150-5p	hsa-mir-150	MIMAT0000451	TCTCCCAACCCTTGTACCAGTG	Release 18	1	miR-150/5127	0	0	0	0	0	0	0	0	0	0	release 6.2	NA	release 4.5
5396	PRRX1	3HSAR036761	CR653389	NM_006902	3370	release 10	hsa-miR-370	hsa-mir-370	MIMAT0000722	GCCTGCTGGGGTGGAACCTGGT	Release 18	2	miR-370	0	0	0	0	0	0	0	0	0	0	release 6.2	NA	release 4.5
54331	GNG2	3HSAR043904	CR717376	NM_053064	3113	release 10	hsa-miR-379-5p	hsa-mir-379	MIMAT0000733	TGGTAGACTATGGAACGTAGG	Release 18	1	miR-379/1193-5p/3529	0	0	0	0	1	0	0	1	-0.01	NULL	release 6.2	NA	release 4.5
5433	POLR2D	3HSAR043699	CR716722	NM_004805	1841	release 10	hsa-miR-106b-5p	hsa-mir-106b	MIMAT0000680	TAAAGTGCTGACAGTGCAGAT	Release 18	1	miR-17/17-5p/20ab/20b-5p/93/106ab/427/518a-3p/519d	0	0	0	0	0	0	0	0	0	0	release 6.2	NA	release 4.5
5433	POLR2D	3HSAR043699	CR716722	NM_004805	1841	release 10	hsa-miR-93-5p	hsa-mir-93	MIMAT0000093	CAAAGTGCTGTTCGTGCAGGTAG	Release 18	1	miR-17/17-5p/20ab/20b-5p/93/106ab/427/518a-3p/519d	0	0	0	0	0	0	0	0	0	0	release 6.2	NA	release 4.5
5450	POU2AF1	3HSAR055262	CR845898	NM_006235	2006	release 10	hsa-miR-150-5p	hsa-mir-150	MIMAT0000451	TCTCCCAACCCTTGTACCAGTG	Release 18	2	miR-150/5127	0	0	0	0	0	0	0	0	0	0	release 6.2	NA	release 4.5
54538	ROBO4	3HSAR044693	CR721016	NM_019055	673	release 10	hsa-let-7c	hsa-let-7c	MIMAT0000064	TGAGGTAGTAGGTTGTATGGTT	Release 18	1	let-7/98/4458/4500	0	0	0	0	0	0	0	0	0	0	release 6.2	NA	release 4.5
54674	LRRN3	3HSAR057327	CR879335	NM_001099658	555	release 10	hsa-miR-382-5p	hsa-mir-382	MIMAT0000737	GAAGTTGTTCGTGGTGGATTCG	Release 18	1	miR-382	0	0	0	0	0	0	0	0	0	0	release 6.2	NA	release 4.5
5471	PPAT	3HSAR045079	CR723613	NM_002703	1990	release 10	hsa-miR-93-5p	hsa-mir-93	MIMAT0000093	CAAAGTGCTGTTCGTGCAGGTAG	Release 18	2	miR-17/17-5p/20ab/20b-5p/93/106ab/427/518a-3p/519d	0	0	0	0	0	0	0	0	0	0	release 6.2	NA	release 4.5
54796	BNC2	3HSAR041631	CR704484	NM_017637	9486	release 10	hsa-miR-370	hsa-mir-370	MIMAT0000722	GCCTGCTGGGGTGGAACCTGGT	Release 18	1	miR-370	0	0	0	0	2	1	1	0	-0.133	NULL	release 6.2	NA	release 4.5
54796	BNC2	3HSAR041631	CR704484	NM_017637	9486	release 10	hsa-miR-379-5p	hsa-mir-379	MIMAT0000733	TGGTAGACTATGGAACGTAGG	Release 18	2	miR-379/1193-5p/3529	0	0	0	0	5	1	3	1	-0.1	NULL	release 6.2	NA	release 4.5
54796	BNC2	3HSAR041631	CR704484	NM_017637	9486	release 10	hsa-miR-382-5p	hsa-mir-382	MIMAT0000737	GAAGTTGTTCGTGGTGGATTCG	Release 18	2	miR-382	0	0	0	0	1	0	0	1	-0.031	NULL	release 6.2	NA	release 4.5
54796	BNC2	3HSAR041631	CR704484	NM_017637	9486	release 10	hsa-miR-432-5p	hsa-mir-432	MIMAT0002814	TCTTGGAGTAGGTCATTGGGTGG	Release 18	2	miR-432	0	0	0	0	0	0	0	0	0	0	release 6.2	NA	release 4.5
54810	GIPC2	3HSAR036376	CR651658	NM_017655	1685	release 10	hsa-let-7c	hsa-let-7c	MIMAT0000064	TGAGGTAGTAGGTTGTATGGTT	Release 18	2	let-7/98/4458/4500	0	0	0	0	0	0	0	0	0	0	release 6.2	NA	release 4.5
54829	ASPN	3HSAR041837	CR706021	NM_001193335	1261	release 10	hsa-miR-127-3p	hsa-mir-127	MIMAT0000446	TCGGATCCGTCTGAGCTTGGCT	Release 18	1	miR-127/127-3p	0	0	0	0	0	0	0	0	0	0	release 6.2	NA	release 4.5
54829	ASPN	3HSAR041837	CR706021	NM_001193335	1261	release 10	hsa-miR-382-5p	hsa-mir-382	MIMAT0000737	GAAGTTGTTCGTGGTGGATTCG	Release 18	1	miR-382	0	0	0	0	0	0	0	0	0	0	release 6.2	NA	release 4.5
55281	TMEM140	3HSAR033893	CR637085	NM_018295	1216	release 10	hsa-miR-150-5p	hsa-mir-150	MIMAT0000451	TCTCCCAACCCTTGTACCAGTG	Release 18	1	miR-150/5127	0	0	0	0	0	0	0	0	0	0	release 6.2	NA	release 4.5
554	AVPR2	3HSAR057924	CR881285	NM_001146151	730	release 10	hsa-miR-150-5p	hsa-mir-150	MIMAT0000451	TCTCCCAACCCTTGTACCAGTG	Release 18	2	miR-150/5127	0	0	0	0	0	0	0	0	0	0	release 6.2	NA	release 4.5
55504	TNFRSF19	3HSAR040653	CR697477	NM_148957	2713	release 10	hsa-miR-370	hsa-mir-370	MIMAT0000722	GCCTGCTGGGGTGGAACCTGGT	Release 18	1	miR-370	0	0	0	0	0	0	0	0	0	0	release 6.2	NA	release 4.5
5551	PRF1	3HSAR040198	CR694111	NM_005041	705	release 10	hsa-miR-150-5p	hsa-mir-150	MIMAT0000451	TCTCCCAACCCTTGTACCAGTG	Release 18	1	miR-150/5127	0	0	0	0	0	0	0	0	0	0	release 6.2	NA	release 4.5
55568	GALNT10	3HSAR053335	CR839590	NM_198321	4012	release 10	hsa-miR-432-5p	hsa-mir-432	MIMAT0002814	TCTTGGAGTAGGTCATTGGGTGG	Release 18	1	miR-432	0	0	0	0	0	0	0	0	0	0	release 6.2	NA	release 4.5
55714	ODZ3	3HSAR058094	CR881761	NM_001080477	2673	release 10	hsa-miR-382-5p	hsa-mir-382	MIMAT0000737	GAAGTTGTTCGTGGTGGATTCG	Release 18	1	miR-382	0	0	0	0	0	0	0	0	0	0	release 6.2	NA	release 4.5
5578	PRKCA	3HSAR039527	CR689789	NM_002737	6707	release 10	hsa-miR-379-5p	hsa-mir-379	MIMAT0000733	TGGTAGACTATGGAACGTAGG	Release 18	3	miR-379/1193-5p/3529	0	0	0	0	0	0	0	0	0	0	release 6.2	NA	release 4.5
5579	PRKCB	3HSAR051536	CR833116	NM_002738	5795	release 10	hsa-miR-150-5p	hsa-mir-150	MIMAT0000451	TCTCCCAACCCTTGTACCAGTG	Release 18	4	miR-150/5127	0	0	0	0	1	1	0	0	-0.03	NULL	release 6.2	NA	release 4.5
56034	PDGFC	3HSAR030828	CR477375	NM_016205	1478	release 10	hsa-miR-382-5p	hsa-mir-382	MIMAT0000737	GAAGTTGTTCGTGGTGGATTCG	Release 18	2	miR-382	0	0	0	0	0	0	0	0	0	0	release 6.2	NA	release 4.5
56129	PCDHB7	3HSAR039263	CR665012	NM_018940	1159	release 10	hsa-miR-134	hsa-mir-134	MIMAT0000447	TGTGACTGGTTGACCAGAGGGG	Release 18	1	miR-134/3118	0	0	0	0	1	0	0	1	-0.128	NULL	release 6.2	NA	release 4.5
5613	PRKX	3HSAR060712	CR911408	NM_005044	4626	release 10	hsa-miR-150-5p	hsa-mir-150	MIMAT0000451	TCTCCCAACCCTTGTACCAGTG	Release 18	3	miR-150/5127	0	0	0	0	0	0	0	0	0	0	release 6.2	NA	release 4.5
56253	CRTAM	3HSAR041601	CR704277	NM_019604	1240	release 10	hsa-miR-150-5p	hsa-mir-150	MIMAT0000451	TCTCCCAACCCTTGTACCAGTG	Release 18	3	miR-150/5127	0	0	0	0	0	0	0	0	0	0	release 6.2	NA	release 4.5
5654	HTRA1	3HSAR045376	CR725678	NM_002775	549	release 10	hsa-miR-127-3p	hsa-mir-127	MIMAT0000446	TCGGATCCGTCTGAGCTTGGCT	Release 18	1	miR-127/127-3p	0	0	0	0	0	0	0	0	0	0	release 6.2	NA	release 4.5
56648	EIF5A2	3HSAR062950	CR917750	NM_020390	4945	release 10	hsa-miR-370	hsa-mir-370	MIMAT0000722	GCCTGCTGGGGTGGAACCTGGT	Release 18	1	miR-370	0	0	0	0	0	0	0	0	0	0	release 6.2	NA	release 4.5
56648	EIF5A2	3HSAR062950	CR917750	NM_020390	4945	release 10	hsa-miR-379-5p	hsa-mir-379	MIMAT0000733	TGGTAGACTATGGAACGTAGG	Release 18	1	miR-379/1193-5p/3529	0	0	0	0	0	0	0	0	0	0	release 6.2	NA	release 4.5
56833	SLAMF8	3HSAR051618	CR833408	NM_020125	2232	release 10	hsa-miR-150-5p	hsa-mir-150	MIMAT0000451	TCTCCCAACCCTTGTACCAGTG	Release 18	1	miR-150/5127	0	0	0	0	0	0	0	0	0	0	release 6.2	NA	release 4.5
56990	CDC42SE2	3HSAR055496	CR846723	NM_020240	2790	release 10	hsa-miR-150-5p	hsa-mir-150	MIMAT0000451	TCTCCCAACCCTTGTACCAGTG	Release 18	1	miR-150/5127	0	0	0	0	0	0	0	0	0	0	release 6.2	NA	release 4.5
56999	ADAMTS9	3HSAR039488	CR689579	NM_182920	1473	release 10	hsa-let-7c	hsa-let-7c	MIMAT0000064	TGAGGTAGTAGGTTGTATGGTT	Release 18	1	let-7/98/4458/4500	0	0	0	0	0	0	0	0	0	0	release 6.2	NA	release 4.5
5724	PTAFR	3HSAR043683	CR716653	NM_001164722	2827	release 10	hsa-miR-150-5p	hsa-mir-150	MIMAT0000451	TCTCCCAACCCTTGTACCAGTG	Release 18	8	miR-150/5127	0	0	0	0	1	0	1	0	-0.087	NULL	release 6.2	NA	release 4.5
57338	JPH3	3HSAR044692	CR721010	NM_020655	1496	release 10	hsa-miR-127-3p	hsa-mir-127	MIMAT0000446	TCGGATCCGTCTGAGCTTGGCT	Release 18	1	miR-127/127-3p	0	0	0	0	0	0	0	0	0	0	release 6.2	NA	release 4.5
57338	JPH3	3HSAR044692	CR721010	NM_020655	1496	release 10	hsa-miR-199a-5p	hsa-mir-199a-1	MIMAT0000231	CCCAGTGTTCAGACTACCTGTTC	Release 18	1	miR-199ab-5p	0	0	0	0	0	0	0	0	0	0	release 6.2	NA	release 4.5
57537	SORCS2	3HSAR045938	CR729297	NM_020777	2573	release 10	hsa-miR-370	hsa-mir-370	MIMAT0000722	GCCTGCTGGGGTGGAACCTGGT	Release 18	1	miR-370	0	0	0	0	0	0	0	0	0	0	release 6.2	NA	release 4.5
57565	KLHL14	3HSAR058912	CR885157	NM_020805	1986	release 10	hsa-miR-150-5p	hsa-mir-150	MIMAT0000451	TCTCCCAACCCTTGTACCAGTG	Release 18	1	miR-150/5127	0	0	0	0	1	0	0	1	-0.106	0	release 6.2	NA	release 4.5
57608	KIAA1462	3HSAR033930	CR637578	NM_020848	5083	release 10	hsa-miR-379-5p	hsa-mir-379	MIMAT0000733	TGGTAGACTATGGAACGTAGG	Release 18	2	miR-379/1193-5p/3529	0	0	0	0	0	0	0	0	0	0	release 6.2	NA	release 4.5
57699	CPNE5	3HSAR042180	CR708528	NM_020939	1490	release 10	hsa-miR-150-5p	hsa-mir-150	MIMAT0000451	TCTCCCAACCCTTGTACCAGTG	Release 18	4	miR-150/5127	0	0	0	0	0	0	0	0	0	0	release 6.2	NA	release 4.5
57823	SLAMF7	3HSAR015811	CR436084	NM_021181	1634	release 10	hsa-miR-150-5p	hsa-mir-150	MIMAT0000451	TCTCCCAACCCTTGTACCAGTG	Release 18	2	miR-150/5127	0	0	0	0	0	0	0	0	0	0	release 6.2	NA	release 4.5
57863	CADM3	3HSAR023385	CR456123	NM_021189	2220	release 10	hsa-miR-150-5p	hsa-mir-150	MIMAT0000451	TCTCCCAACCCTTGTACCAGTG	Release 18	3	miR-150/5127	0	0	0	0	0	0	0	0	0	0	release 6.2	NA	release 4.5
5787	PTPRB	3HSAR043876	CR717305	NM_002837	4639	release 10	hsa-let-7c	hsa-let-7c	MIMAT0000064	TGAGGTAGTAGGTTGTATGGTT	Release 18	1	let-7/98/4458/4500	0	0	0	0	0	0	0	0	0	0	release 6.2	NA	release 4.5
5885	RAD21	3HSAR045149	CR724106	NM_006265	1566	release 10	hsa-miR-93-5p	hsa-mir-93	MIMAT0000093	CAAAGTGCTGTTCGTGCAGGTAG	Release 18	1	miR-17/17-5p/20ab/20b-5p/93/106ab/427/518a-3p/519d	0	0	0	0	0	0	0	0	0	0	release 6.2	NA	release 4.5
622	BDH1	3HSAR045693	CR727709	NM_203314	2112	release 10	hsa-miR-1248	hsa-mir-1248	MIMAT0005900	ACCTTCTTGTATAAGCACTGTGCTAAA	Release 18	2	miR-1248	0	0	0	0	0	0	0	0	0	0	release 6.2	NA	release 4.5
6330	SCN4B	3HSAR043613	CR716281	NM_001142348	3650	release 10	hsa-let-7c	hsa-let-7c	MIMAT0000064	TGAGGTAGTAGGTTGTATGGTT	Release 18	2	let-7/98/4458/4500	0	0	0	0	0	0	0	0	0	0	release 6.2	NA	release 4.5
6335	SCN9A	3HSAR046206	CR731073	NM_002977	3487	release 10	hsa-miR-410	hsa-mir-410	MIMAT0002171	AATATAACACAGATGGCCTGT	Release 18	5	miR-410/344de/344b-1-3p	0	0	0	0	0	0	0	0	0	0	release 6.2	NA	release 4.5
6352	CCL5	3HSAR055935	CR848232	NM_002985	886	release 10	hsa-miR-150-5p	hsa-mir-150	MIMAT0000451	TCTCCCAACCCTTGTACCAGTG	Release 18	2	miR-150/5127	0	0	0	0	0	0	0	0	0	0	release 6.2	NA	release 4.5
6376	CX3CL1	3HSAR058478	CR883362	NM_002996	2012	release 10	hsa-miR-150-5p	hsa-mir-150	MIMAT0000451	TCTCCCAACCCTTGTACCAGTG	Release 18	2	miR-150/5127	0	0	0	0	0	0	0	0	0	0	release 6.2	NA	release 4.5
6387	CXCL12	3HSAR040779	CR698413	NM_000609	3171	release 10	hsa-miR-370	hsa-mir-370	MIMAT0000722	GCCTGCTGGGGTGGAACCTGGT	Release 18	2	miR-370	0	0	0	0	0	0	0	0	0	0	release 6.2	NA	release 4.5
6387	CXCL12	3HSAR040779	CR698413	NM_000609	3171	release 10	hsa-miR-379-5p	hsa-mir-379	MIMAT0000733	TGGTAGACTATGGAACGTAGG	Release 18	1	miR-379/1193-5p/3529	0	0	0	0	0	0	0	0	0	0	release 6.2	NA	release 4.5
6387	CXCL12	3HSAR040779	CR698413	NM_000609	3171	release 10	hsa-miR-382-5p	hsa-mir-382	MIMAT0000737	GAAGTTGTTCGTGGTGGATTCG	Release 18	1	miR-382	0	0	0	0	0	0	0	0	0	0	release 6.2	NA	release 4.5
63940	GPSM3	3HSAR056103	CR848788	NM_022107	600	release 10	hsa-miR-150-5p	hsa-mir-150	MIMAT0000451	TCTCCCAACCCTTGTACCAGTG	Release 18	2	miR-150/5127	0	0	0	0	0	0	0	0	0	0	release 6.2	NA	release 4.5
64098	PARVG	3HSAR041265	CR701886	NM_022141	729	release 10	hsa-miR-150-5p	hsa-mir-150	MIMAT0000451	TCTCCCAACCCTTGTACCAGTG	Release 18	1	miR-150/5127	0	0	0	0	0	0	0	0	0	0	release 6.2	NA	release 4.5
64115	C10orf54	3HSAR033806	CR636345	NM_022153	3697	release 10	hsa-miR-150-5p	hsa-mir-150	MIMAT0000451	TCTCCCAACCCTTGTACCAGTG	Release 18	3	miR-150/5127	0	0	0	0	0	0	0	0	0	0	release 6.2	NA	release 4.5
6422	SFRP1	3HSAR040870	CR699047	NM_003012	3210	release 10	hsa-miR-150-5p	hsa-mir-150	MIMAT0000451	TCTCCCAACCCTTGTACCAGTG	Release 18	3	miR-150/5127	0	0	0	0	1	0	1	0	-0.133	NULL	release 6.2	NA	release 4.5
643	CXCR5	3HSAR045933	CR729269	NM_032966	1599	release 10	hsa-miR-150-5p	hsa-mir-150	MIMAT0000451	TCTCCCAACCCTTGTACCAGTG	Release 18	4	miR-150/5127	0	0	0	0	0	0	0	0	0	0	release 6.2	NA	release 4.5
64407	RGS18	3HSAR052466	CR836409	NM_130782	1261	release 10	hsa-miR-150-5p	hsa-mir-150	MIMAT0000451	TCTCCCAACCCTTGTACCAGTG	Release 18	1	miR-150/5127	0	0	0	0	0	0	0	0	0	0	release 6.2	NA	release 4.5
6444	SGCD	3HSAR025878	CR462465	NM_000337	8398	release 10	hsa-miR-370	hsa-mir-370	MIMAT0000722	GCCTGCTGGGGTGGAACCTGGT	Release 18	5	miR-370	0	0	0	0	2	0	0	2	-0.02	NULL	release 6.2	NA	release 4.5
6444	SGCD	3HSAR025878	CR462465	NM_000337	8398	release 10	hsa-miR-379-5p	hsa-mir-379	MIMAT0000733	TGGTAGACTATGGAACGTAGG	Release 18	1	miR-379/1193-5p/3529	0	0	0	0	2	1	0	1	-0.04	NULL	release 6.2	NA	release 4.5
6444	SGCD	3HSAR025878	CR462465	NM_000337	8398	release 10	hsa-miR-382-5p	hsa-mir-382	MIMAT0000737	GAAGTTGTTCGTGGTGGATTCG	Release 18	2	miR-382	0	0	0	0	1	0	0	1	-0.083	NULL	release 6.2	NA	release 4.5
64506	CPEB1	3HSAR058242	CR882376	NM_001079533	1391	release 10	hsa-miR-379-5p	hsa-mir-379	MIMAT0000733	TGGTAGACTATGGAACGTAGG	Release 18	1	miR-379/1193-5p/3529	0	0	0	0	0	0	0	0	0	0	release 6.2	NA	release 4.5
64919	BCL11B	3HSAR043431	CR715397	NM_022898	4864	release 10	hsa-miR-150-5p	hsa-mir-150	MIMAT0000451	TCTCCCAACCCTTGTACCAGTG	Release 18	1	miR-150/5127	0	0	0	0	0	0	0	0	0	0	release 6.2	NA	release 4.5
6503	SLA	3HSAR044955	CR722690	NM_001045557	1796	release 10	hsa-miR-150-5p	hsa-mir-150	MIMAT0000451	TCTCCCAACCCTTGTACCAGTG	Release 18	2	miR-150/5127	0	0	0	0	0	0	0	0	0	0	release 6.2	NA	release 4.5
6504	SLAMF1	3HSAR052705	CR837282	NM_003037	647	release 10	hsa-miR-150-5p	hsa-mir-150	MIMAT0000451	TCTCCCAACCCTTGTACCAGTG	Release 18	1	miR-150/5127	0	0	0	0	0	0	0	0	0	0	release 6.2	NA	release 4.5
653820	FAM72B	3HSAR011963	CR424435	NM_001100910	1095	release 10	hsa-miR-18a-5p	hsa-mir-18a	MIMAT0000072	TAAGGTGCATCTAGTGCAGATAG	Release 18	1	miR-18ab/4735-3p	0	0	0	0	0	0	0	0	0	0	release 6.2	NA	release 4.5
6689	SPIB	3HSAR037145	CR655112	NM_003121	658	release 10	hsa-miR-150-5p	hsa-mir-150	MIMAT0000451	TCTCCCAACCCTTGTACCAGTG	Release 18	1	miR-150/5127	0	0	0	0	0	0	0	0	0	0	release 6.2	NA	release 4.5
6693	SPN	3HSAR036667	CR652955	NM_003123	5576	release 10	hsa-miR-150-5p	hsa-mir-150	MIMAT0000451	TCTCCCAACCCTTGTACCAGTG	Release 18	7	miR-150/5127	0	0	0	0	1	0	1	0	-0.028	NULL	release 6.2	NA	release 4.5
6695	SPOCK1	3HSAR057729	CR880675	NM_004598	3356	release 10	hsa-miR-134	hsa-mir-134	MIMAT0000447	TGTGACTGGTTGACCAGAGGGG	Release 18	3	miR-134/3118	0	0	0	0	0	0	0	0	0	0	release 6.2	NA	release 4.5
6695	SPOCK1	3HSAR057729	CR880675	NM_004598	3356	release 10	hsa-miR-379-5p	hsa-mir-379	MIMAT0000733	TGGTAGACTATGGAACGTAGG	Release 18	1	miR-379/1193-5p/3529	0	0	0	0	0	0	0	0	0	0	release 6.2	NA	release 4.5
6695	SPOCK1	3HSAR057729	CR880675	NM_004598	3356	release 10	hsa-miR-382-5p	hsa-mir-382	MIMAT0000737	GAAGTTGTTCGTGGTGGATTCG	Release 18	1	miR-382	0	0	0	0	0	0	0	0	0	0	release 6.2	NA	release 4.5
6695	SPOCK1	3HSAR057729	CR880675	NM_004598	3356	release 10	hsa-miR-432-5p	hsa-mir-432	MIMAT0002814	TCTTGGAGTAGGTCATTGGGTGG	Release 18	2	miR-432	0	0	0	0	0	0	0	0	0	0	release 6.2	NA	release 4.5
6732	SRPK1	3HSAR041228	CR701613	NM_003137	2270	release 10	hsa-miR-93-5p	hsa-mir-93	MIMAT0000093	CAAAGTGCTGTTCGTGCAGGTAG	Release 18	3	miR-17/17-5p/20ab/20b-5p/93/106ab/427/518a-3p/519d	0	0	0	0	0	0	0	0	0	0	release 6.2	MIRT028016	release 4.5
6772	STAT1	3HSAR054621	CR843752	NM_007315	1667	release 10	hsa-miR-150-5p	hsa-mir-150	MIMAT0000451	TCTCCCAACCCTTGTACCAGTG	Release 18	1	miR-150/5127	0	0	0	0	0	0	0	0	0	0	release 6.2	NA	release 4.5
6772	STAT1	3HSAR054621	CR843752	NM_007315	1667	release 10	hsa-miR-155-5p	hsa-mir-155	MIMAT0000646	TTAATGCTAATCGTGATAGGGGT	Release 18	1	miR-155	0	0	0	0	0	0	0	0	0	0	release 6.2	NA	release 4.5
6793	STK10	3HSAR044779	CR721574	NM_005990	2812	release 10	hsa-miR-379-5p	hsa-mir-379	MIMAT0000733	TGGTAGACTATGGAACGTAGG	Release 18	1	miR-379/1193-5p/3529	0	0	0	0	0	0	0	0	0	0	release 6.2	NA	release 4.5
6867	TACC1	3HSAR058218	CR882279	NM_001146216	5005	release 10	hsa-miR-379-5p	hsa-mir-379	MIMAT0000733	TGGTAGACTATGGAACGTAGG	Release 18	1	miR-379/1193-5p/3529	0	0	0	0	0	0	0	0	0	0	release 6.2	NA	release 4.5
6869	TACR1	3HSAR052603	CR836893	NM_001058	2969	release 10	hsa-miR-150-5p	hsa-mir-150	MIMAT0000451	TCTCCCAACCCTTGTACCAGTG	Release 18	1	miR-150/5127	0	0	0	0	0	0	0	0	0	0	release 6.2	NA	release 4.5
6891	TAP2	3HSAR045104	CR723809	NM_000544	3445	release 10	hsa-miR-150-5p	hsa-mir-150	MIMAT0000451	TCTCCCAACCCTTGTACCAGTG	Release 18	3	miR-150/5127	0	0	0	0	0	0	0	0	0	0	release 6.2	NA	release 4.5
6913	TBX15	3HSAR044471	CR719770	NM_152380	1689	release 10	hsa-miR-379-5p	hsa-mir-379	MIMAT0000733	TGGTAGACTATGGAACGTAGG	Release 18	1	miR-379/1193-5p/3529	0	0	0	0	2	0	0	2	-0.02	NULL	release 6.2	NA	release 4.5
6925	TCF4	3HSAR026092	CR463185	NM_003199	5704	release 10	hsa-miR-379-5p	hsa-mir-379	MIMAT0000733	TGGTAGACTATGGAACGTAGG	Release 18	1	miR-379/1193-5p/3529	0	0	0	0	1	0	0	1	-0.01	NULL	release 6.2	NA	release 4.5
6932	TCF7	3HSAR059134	CR886051	NM_001134851	2409	release 10	hsa-miR-150-5p	hsa-mir-150	MIMAT0000451	TCTCCCAACCCTTGTACCAGTG	Release 18	1	miR-150/5127	0	0	0	0	1	0	1	0	-0.02	NULL	release 6.2	NA	release 4.5
6935	ZEB1	3HSAR043249	CR714637	NM_001174094	2550	release 10	hsa-miR-199a-5p	hsa-mir-199a-1	MIMAT0000231	CCCAGTGTTCAGACTACCTGTTC	Release 18	1	miR-199ab-5p	0	0	0	0	0	0	0	0	0	0	release 6.2	NA	release 4.5
7043	TGFB3	3HSAR046065	CR730120	NM_003239	1088	release 10	hsa-miR-432-5p	hsa-mir-432	MIMAT0002814	TCTTGGAGTAGGTCATTGGGTGG	Release 18	1	miR-432	0	0	0	0	0	0	0	0	0	0	release 6.2	NA	release 4.5
7048	TGFBR2	3HSAR040172	CR693929	NM_001024847	2543	release 10	hsa-miR-379-5p	hsa-mir-379	MIMAT0000733	TGGTAGACTATGGAACGTAGG	Release 18	1	miR-379/1193-5p/3529	0	0	0	0	0	0	0	0	0	0	release 6.2	NA	release 4.5
7078	TIMP3	3HSAR057486	CR879879	NM_000362	3664	release 10	hsa-miR-382-5p	hsa-mir-382	MIMAT0000737	GAAGTTGTTCGTGGTGGATTCG	Release 18	1	miR-382	0	0	0	0	0	0	0	0	0	0	release 6.2	NA	release 4.5
7078	TIMP3	3HSAR057486	CR879879	NM_000362	3664	release 10	hsa-miR-432-5p	hsa-mir-432	MIMAT0002814	TCTTGGAGTAGGTCATTGGGTGG	Release 18	2	miR-432	0	0	0	0	0	0	0	0	0	0	release 6.2	NA	release 4.5
7093	TLL2	3HSAR062763	CR917301	NM_012465	3482	release 10	hsa-miR-370	hsa-mir-370	MIMAT0000722	GCCTGCTGGGGTGGAACCTGGT	Release 18	1	miR-370	0	0	0	0	0	0	0	0	0	0	release 6.2	NA	release 4.5
7133	TNFRSF1B	3HSAR046130	CR730545	NM_001066	2200	release 10	hsa-miR-150-5p	hsa-mir-150	MIMAT0000451	TCTCCCAACCCTTGTACCAGTG	Release 18	4	miR-150/5127	0	0	0	0	0	0	0	0	0	0	release 6.2	NA	release 4.5
7185	TRAF1	3HSAR045773	CR728269	NM_001190945	2627	release 10	hsa-miR-150-5p	hsa-mir-150	MIMAT0000451	TCTCCCAACCCTTGTACCAGTG	Release 18	2	miR-150/5127	0	0	0	0	0	0	0	0	0	0	release 6.2	NA	release 4.5
7225	TRPC6	3HSAR055070	CR845254	NM_004621	1391	release 10	hsa-miR-379-5p	hsa-mir-379	MIMAT0000733	TGGTAGACTATGGAACGTAGG	Release 18	1	miR-379/1193-5p/3529	0	0	0	0	0	0	0	0	0	0	release 6.2	NA	release 4.5
7291	TWIST1	3HSAR040211	CR694196	NM_000474	706	release 10	hsa-miR-127-3p	hsa-mir-127	MIMAT0000446	TCGGATCCGTCTGAGCTTGGCT	Release 18	1	miR-127/127-3p	0	0	0	0	0	0	0	0	0	0	release 6.2	NA	release 4.5
729230	CCR2	3HSAR040061	CR693170	NM_001123041	1062	release 10	hsa-miR-150-5p	hsa-mir-150	MIMAT0000451	TCTCCCAACCCTTGTACCAGTG	Release 18	1	miR-150/5127	0	0	0	0	0	0	0	0	0	0	release 6.2	NA	release 4.5
730	C7	3HSAR044251	CR718580	NM_000587	1366	release 10	hsa-miR-150-5p	hsa-mir-150	MIMAT0000451	TCTCCCAACCCTTGTACCAGTG	Release 18	1	miR-150/5127	0	0	0	0	0	0	0	0	0	0	release 6.2	NA	release 4.5
7456	WIPF1	3HSAR045107	CR723827	NM_001077269	2973	release 10	hsa-miR-379-5p	hsa-mir-379	MIMAT0000733	TGGTAGACTATGGAACGTAGG	Release 18	3	miR-379/1193-5p/3529	0	0	0	0	0	0	0	0	0	0	release 6.2	NA	release 4.5
7468	WHSC1	3HSAR036840	CR653778	NM_133334	6417	release 10	hsa-miR-93-5p	hsa-mir-93	MIMAT0000093	CAAAGTGCTGTTCGTGCAGGTAG	Release 18	3	miR-17/17-5p/20ab/20b-5p/93/106ab/427/518a-3p/519d	0	0	0	0	0	0	0	0	0	0	release 6.2	NA	release 4.5
7512	XPNPEP2	3HSAR060634	CR911183	NM_003399	1064	release 10	hsa-miR-150-5p	hsa-mir-150	MIMAT0000451	TCTCCCAACCCTTGTACCAGTG	Release 18	1	miR-150/5127	0	0	0	0	0	0	0	0	0	0	release 6.2	NA	release 4.5
7516	XRCC2	3HSAR053771	CR841156	NM_005431	2144	release 10	hsa-miR-93-5p	hsa-mir-93	MIMAT0000093	CAAAGTGCTGTTCGTGCAGGTAG	Release 18	2	miR-17/17-5p/20ab/20b-5p/93/106ab/427/518a-3p/519d	0	0	0	0	0	0	0	0	0	0	release 6.2	NA	release 4.5
780776	FAM18A	3HSAR000667	CR393535	NM_001079512	2426	release 10	hsa-miR-150-5p	hsa-mir-150	MIMAT0000451	TCTCCCAACCCTTGTACCAGTG	Release 18	2	miR-150/5127	0	0	0	0	0	0	0	0	0	0	release 6.2	NA	release 4.5
78995	C17orf53	3HSAR034034	CR638458	NM_001171251	544	release 10	hsa-miR-93-5p	hsa-mir-93	MIMAT0000093	CAAAGTGCTGTTCGTGCAGGTAG	Release 18	1	miR-17/17-5p/20ab/20b-5p/93/106ab/427/518a-3p/519d	0	0	0	0	0	0	0	0	0	0	release 6.2	NA	release 4.5
79083	MLPH	3HSAR011187	CR422013	NM_024101	1726	release 10	hsa-miR-543	hsa-mir-543	MIMAT0004954	AAACATTCGCGGTGCACTTCTT	Release 18	1	miR-543	0	0	0	0	0	0	0	0	0	0	release 6.2	NA	release 4.5
79365	BHLHE41	3HSAR041710	CR705091	NM_030762	2040	release 10	hsa-miR-379-5p	hsa-mir-379	MIMAT0000733	TGGTAGACTATGGAACGTAGG	Release 18	1	miR-379/1193-5p/3529	0	0	0	0	0	0	0	0	0	0	release 6.2	NA	release 4.5
79442	LRRC2	3HSAR043986	CR717613	NM_024512	3628	release 10	hsa-miR-150-5p	hsa-mir-150	MIMAT0000451	TCTCCCAACCCTTGTACCAGTG	Release 18	5	miR-150/5127	0	0	0	0	0	0	0	0	0	0	release 6.2	NA	release 4.5
79723	SUV39H2	3HSAR041967	CR706933	NM_001193424	1803	release 10	hsa-miR-106b-5p	hsa-mir-106b	MIMAT0000680	TAAAGTGCTGACAGTGCAGAT	Release 18	2	miR-17/17-5p/20ab/20b-5p/93/106ab/427/518a-3p/519d	0	0	0	0	0	0	0	0	0	0	release 6.2	NA	release 4.5
79723	SUV39H2	3HSAR041967	CR706933	NM_001193424	1803	release 10	hsa-miR-93-5p	hsa-mir-93	MIMAT0000093	CAAAGTGCTGTTCGTGCAGGTAG	Release 18	2	miR-17/17-5p/20ab/20b-5p/93/106ab/427/518a-3p/519d	0	0	0	0	0	0	0	0	0	0	release 6.2	NA	release 4.5
79742	CXorf36	3HSAR027340	CR467297	NM_176819	3279	release 10	hsa-let-7c	hsa-let-7c	MIMAT0000064	TGAGGTAGTAGGTTGTATGGTT	Release 18	1	let-7/98/4458/4500	0	0	0	0	1	0	0	1	-0.209	NULL	release 6.2	NA	release 4.5
79776	ZFHX4	3HSAR042034	CR707444	NM_024721	2720	release 10	hsa-miR-379-5p	hsa-mir-379	MIMAT0000733	TGGTAGACTATGGAACGTAGG	Release 18	1	miR-379/1193-5p/3529	1	0	0	1	0	0	0	0	-0.108	NULL	release 6.2	NA	release 4.5
79931	TNIP3	3HSAR057580	CR880181	NM_024873	1223	release 10	hsa-miR-150-5p	hsa-mir-150	MIMAT0000451	TCTCCCAACCCTTGTACCAGTG	Release 18	1	miR-150/5127	0	0	0	0	0	0	0	0	0	0	release 6.2	NA	release 4.5
79987	SVEP1	3HSAR043911	CR717431	NM_153366	1291	release 10	hsa-let-7c	hsa-let-7c	MIMAT0000064	TGAGGTAGTAGGTTGTATGGTT	Release 18	1	let-7/98/4458/4500	0	0	0	0	0	0	0	0	0	0	release 6.2	NA	release 4.5
79998	ANKRD53	3HSAR037220	CR655454	NM_024933	887	release 10	hsa-let-7c	hsa-let-7c	MIMAT0000064	TGAGGTAGTAGGTTGTATGGTT	Release 18	1	let-7/98/4458/4500	0	0	0	0	0	0	0	0	0	0	release 6.2	NA	release 4.5
80326	WNT10A	3HSAR054160	CR842405	NM_025216	658	release 10	hsa-miR-150-5p	hsa-mir-150	MIMAT0000451	TCTCCCAACCCTTGTACCAGTG	Release 18	1	miR-150/5127	0	0	0	0	0	0	0	0	0	0	release 6.2	NA	release 4.5
80380	PDCD1LG2	3HSAR036988	CR654415	NM_025239	1323	release 10	hsa-miR-150-5p	hsa-mir-150	MIMAT0000451	TCTCCCAACCCTTGTACCAGTG	Release 18	1	miR-150/5127	0	0	0	0	0	0	0	0	0	0	release 6.2	NA	release 4.5
80704	SLC19A3	3HSAR044611	CR720504	NM_025243	2187	release 10	hsa-miR-150-5p	hsa-mir-150	MIMAT0000451	TCTCCCAACCCTTGTACCAGTG	Release 18	7	miR-150/5127	0	0	0	0	0	0	0	0	0	0	release 6.2	NA	release 4.5
80709	AKNA	3HSAR058518	CR883529	NM_030767	2905	release 10	hsa-miR-150-5p	hsa-mir-150	MIMAT0000451	TCTCCCAACCCTTGTACCAGTG	Release 18	1	miR-150/5127	0	0	0	0	0	0	0	0	0	0	release 6.2	NA	release 4.5
80774	LIMD2	3HSAR043251	CR714649	NM_030576	2663	release 10	hsa-miR-150-5p	hsa-mir-150	MIMAT0000451	TCTCCCAACCCTTGTACCAGTG	Release 18	3	miR-150/5127	0	0	0	0	0	0	0	0	0	0	release 6.2	NA	release 4.5
8082	SSPN	3HSAR027913	CR469010	NM_005086	3701	release 10	hsa-miR-382-5p	hsa-mir-382	MIMAT0000737	GAAGTTGTTCGTGGTGGATTCG	Release 18	1	miR-382	1	1	0	0	0	0	0	0	-0.089	0.01	release 6.2	NA	release 4.5
8091	HMGA2	3HSAR046257	CR731419	NM_003483	2999	release 10	hsa-miR-370	hsa-mir-370	MIMAT0000722	GCCTGCTGGGGTGGAACCTGGT	Release 18	1	miR-370	0	0	0	0	1	0	0	1	-0.013	NULL	release 6.2	MIRT003713	release 4.5
8091	HMGA2	3HSAR046257	CR731419	NM_003483	2999	release 10	hsa-miR-379-5p	hsa-mir-379	MIMAT0000733	TGGTAGACTATGGAACGTAGG	Release 18	2	miR-379/1193-5p/3529	0	0	0	0	1	0	0	1	-0.093	NULL	release 6.2	NA	release 4.5
81030	ZBP1	3HSAR045460	CR726223	NM_001160417	727	release 10	hsa-miR-150-5p	hsa-mir-150	MIMAT0000451	TCTCCCAACCCTTGTACCAGTG	Release 18	2	miR-150/5127	0	0	0	0	0	0	0	0	0	0	release 6.2	NA	release 4.5
815	CAMK2A	3HSAR042204	CR708697	NM_015981	3219	release 10	hsa-miR-379-5p	hsa-mir-379	MIMAT0000733	TGGTAGACTATGGAACGTAGG	Release 18	1	miR-379/1193-5p/3529	0	0	0	0	0	0	0	0	0	0	release 6.2	NA	release 4.5
81704	DOCK8	3HSAR045361	CR725583	NM_001190458	1040	release 10	hsa-miR-150-5p	hsa-mir-150	MIMAT0000451	TCTCCCAACCCTTGTACCAGTG	Release 18	1	miR-150/5127	0	0	0	0	0	0	0	0	0	0	release 6.2	NA	release 4.5
81793	TLR10	3HSAR041135	CR700925	NM_030956	916	release 10	hsa-miR-150-5p	hsa-mir-150	MIMAT0000451	TCTCCCAACCCTTGTACCAGTG	Release 18	3	miR-150/5127	0	0	0	0	0	0	0	0	0	0	release 6.2	NA	release 4.5
81796	SLCO5A1	3HSAR045906	CR729100	NM_001146008	954	release 10	hsa-miR-150-5p	hsa-mir-150	MIMAT0000451	TCTCCCAACCCTTGTACCAGTG	Release 18	1	miR-150/5127	0	0	0	0	0	0	0	0	0	0	release 6.2	NA	release 4.5
827	CAPN6	3HSAR042566	CR710969	NM_014289	1478	release 10	hsa-let-7c	hsa-let-7c	MIMAT0000064	TGAGGTAGTAGGTTGTATGGTT	Release 18	2	let-7/98/4458/4500	1	0	0	1	0	0	0	0	-0.043	NULL	release 6.2	NA	release 4.5
827	CAPN6	3HSAR042566	CR710969	NM_014289	1478	release 10	hsa-miR-150-5p	hsa-mir-150	MIMAT0000451	TCTCCCAACCCTTGTACCAGTG	Release 18	1	miR-150/5127	0	0	0	0	0	0	0	0	0	0	release 6.2	NA	release 4.5
8322	FZD4	3HSAR040340	CR695109	NM_012193	5463	release 10	hsa-miR-379-5p	hsa-mir-379	MIMAT0000733	TGGTAGACTATGGAACGTAGG	Release 18	1	miR-379/1193-5p/3529	0	0	0	0	1	0	0	1	-0.044	NULL	release 6.2	NA	release 4.5
8322	FZD4	3HSAR040340	CR695109	NM_012193	5463	release 10	hsa-miR-410	hsa-mir-410	MIMAT0002171	AATATAACACAGATGGCCTGT	Release 18	1	miR-410/344de/344b-1-3p	0	0	0	0	1	0	0	1	-0.114	NULL	release 6.2	NA	release 4.5
8322	FZD4	3HSAR040340	CR695109	NM_012193	5463	release 10	hsa-miR-432-5p	hsa-mir-432	MIMAT0002814	TCTTGGAGTAGGTCATTGGGTGG	Release 18	1	miR-432	0	0	0	0	0	0	0	0	0	0	release 6.2	NA	release 4.5
8322	FZD4	3HSAR040340	CR695109	NM_012193	5463	release 10	hsa-miR-889	hsa-mir-889	MIMAT0004921	TTAATATCGGACAACCATTGT	Release 18	1	miR-889	0	0	0	0	0	0	0	0	0	0	release 6.2	NA	release 4.5
83416	FCRL5	3HSAR041125	CR700858	NM_031281	2298	release 10	hsa-miR-150-5p	hsa-mir-150	MIMAT0000451	TCTCCCAACCCTTGTACCAGTG	Release 18	1	miR-150/5127	0	0	0	0	0	0	0	0	0	0	release 6.2	NA	release 4.5
83716	CRISPLD2	3HSAR035046	CR645787	NM_031476	2868	release 10	hsa-miR-379-5p	hsa-mir-379	MIMAT0000733	TGGTAGACTATGGAACGTAGG	Release 18	2	miR-379/1193-5p/3529	0	0	0	0	0	0	0	0	0	0	release 6.2	NA	release 4.5
84166	NLRC5	3HSAR039841	CR691748	NM_032206	996	release 10	hsa-miR-150-5p	hsa-mir-150	MIMAT0000451	TCTCCCAACCCTTGTACCAGTG	Release 18	1	miR-150/5127	0	0	0	0	1	0	1	0	-0.079	NULL	release 6.2	NA	release 4.5
84174	SLA2	3HSAR037440	CR656430	NM_175077	1450	release 10	hsa-miR-150-5p	hsa-mir-150	MIMAT0000451	TCTCCCAACCCTTGTACCAGTG	Release 18	1	miR-150/5127	0	0	0	0	0	0	0	0	0	0	release 6.2	NA	release 4.5
84318	CCDC77	3HSAR035164	CR646415	NM_001130147	722	release 10	hsa-miR-1307-3p	hsa-mir-1307	MIMAT0005951	ACTCGGCGTGGCGTCGGTCGTG	Release 18	1	miR-1307	0	0	0	0	0	0	0	0	0	0	release 6.2	NA	release 4.5
84318	CCDC77	3HSAR035164	CR646415	NM_001130147	722	release 10	hsa-miR-93-5p	hsa-mir-93	MIMAT0000093	CAAAGTGCTGTTCGTGCAGGTAG	Release 18	1	miR-17/17-5p/20ab/20b-5p/93/106ab/427/518a-3p/519d	0	0	0	0	0	0	0	0	0	0	release 6.2	NA	release 4.5
8447	DOC2B	3HSAR042218	CR708792	NM_003585	633	release 10	hsa-miR-150-5p	hsa-mir-150	MIMAT0000451	TCTCCCAACCCTTGTACCAGTG	Release 18	1	miR-150/5127	NA	NA	NA	NA	NA	NA	NA	NA	NA	NA	release 6.2	NA	release 4.5
84541	KBTBD8	3HSAR034602	CR643020	NM_032505	2825	release 10	hsa-miR-150-5p	hsa-mir-150	MIMAT0000451	TCTCCCAACCCTTGTACCAGTG	Release 18	1	miR-150/5127	0	0	0	0	0	0	0	0	0	0	release 6.2	NA	release 4.5
845	CASQ2	3HSAR039361	CR665515	NM_001232	1238	release 10	hsa-let-7c	hsa-let-7c	MIMAT0000064	TGAGGTAGTAGGTTGTATGGTT	Release 18	1	let-7/98/4458/4500	0	0	0	0	0	0	0	0	0	0	release 6.2	NA	release 4.5
84824	FCRLA	3HSAR063082	CR918103	NM_001184866	972	release 10	hsa-miR-155-5p	hsa-mir-155	MIMAT0000646	TTAATGCTAATCGTGATAGGGGT	Release 18	1	miR-155	0	0	0	0	0	0	0	0	0	0	release 6.2	NA	release 4.5
84913	ATOH8	3HSAR044395	CR719401	NM_032827	4493	release 10	hsa-miR-150-5p	hsa-mir-150	MIMAT0000451	TCTCCCAACCCTTGTACCAGTG	Release 18	4	miR-150/5127	0	0	0	0	1	0	0	1	-0.051	NULL	release 6.2	NA	release 4.5
84935	C13orf33	3HSAR013210	CR428333	NM_032849	1137	release 10	hsa-miR-411-5p	hsa-mir-411	MIMAT0003329	TAGTAGACCGTATAGCGTACG	Release 18	1	miR-411	0	0	0	0	0	0	0	0	0	0	release 6.2	NA	release 4.5
85027	C5orf62	3HSAR063059	CR918056	NM_032947	1113	release 10	hsa-miR-379-5p	hsa-mir-379	MIMAT0000733	TGGTAGACTATGGAACGTAGG	Release 18	1	miR-379/1193-5p/3529	0	0	0	0	0	0	0	0	0	0	release 6.2	NA	release 4.5
8514	KCNAB2	3HSAR062034	CR915295	NM_003636	1889	release 10	hsa-miR-150-5p	hsa-mir-150	MIMAT0000451	TCTCCCAACCCTTGTACCAGTG	Release 18	2	miR-150/5127	0	0	0	0	0	0	0	0	0	0	release 6.2	NA	release 4.5
8522	GAS7	3HSAR043043	CR713632	NM_201432	6619	release 10	hsa-miR-379-5p	hsa-mir-379	MIMAT0000733	TGGTAGACTATGGAACGTAGG	Release 18	3	miR-379/1193-5p/3529	0	0	0	0	0	0	0	0	0	0	release 6.2	NA	release 4.5
8522	GAS7	3HSAR043043	CR713632	NM_201432	6619	release 10	hsa-miR-411-5p	hsa-mir-411	MIMAT0003329	TAGTAGACCGTATAGCGTACG	Release 18	1	miR-411	0	0	0	0	0	0	0	0	0	0	release 6.2	NA	release 4.5
860	RUNX2	3HSAR028824	CR471710	NM_004348	3777	release 10	hsa-miR-370	hsa-mir-370	MIMAT0000722	GCCTGCTGGGGTGGAACCTGGT	Release 18	2	miR-370	0	0	0	0	1	1	0	0	-0.119	NULL	release 6.2	NA	release 4.5
8633	UNC5C	3HSAR043404	CR715300	NM_003728	6730	release 10	hsa-miR-127-3p	hsa-mir-127	MIMAT0000446	TCGGATCCGTCTGAGCTTGGCT	Release 18	1	miR-127/127-3p	0	0	0	0	1	0	1	0	-0.069	NULL	release 6.2	NA	release 4.5
8633	UNC5C	3HSAR043404	CR715300	NM_003728	6730	release 10	hsa-miR-379-5p	hsa-mir-379	MIMAT0000733	TGGTAGACTATGGAACGTAGG	Release 18	1	miR-379/1193-5p/3529	0	0	0	0	1	0	0	1	-0.01	NULL	release 6.2	NA	release 4.5
864	RUNX3	3HSAR030735	CR477089	NM_001031680	2611	release 10	hsa-miR-150-5p	hsa-mir-150	MIMAT0000451	TCTCCCAACCCTTGTACCAGTG	Release 18	4	miR-150/5127	0	0	0	0	0	0	0	0	0	0	release 6.2	NA	release 4.5
8740	TNFSF14	3HSAR045120	CR723917	NM_003807	1789	release 10	hsa-miR-150-5p	hsa-mir-150	MIMAT0000451	TCTCCCAACCCTTGTACCAGTG	Release 18	2	miR-150/5127	0	0	0	0	1	1	0	0	-0.392	NULL	release 6.2	NA	release 4.5
8809	IL18R1	3HSAR044280	CR718770	NM_003855	1872	release 10	hsa-miR-150-5p	hsa-mir-150	MIMAT0000451	TCTCCCAACCCTTGTACCAGTG	Release 18	3	miR-150/5127	0	0	0	0	0	0	0	0	0	0	release 6.2	NA	release 4.5
894	CCND2	3HSAR052293	CR835801	NM_001759	5347	release 10	hsa-miR-379-5p	hsa-mir-379	MIMAT0000733	TGGTAGACTATGGAACGTAGG	Release 18	1	miR-379/1193-5p/3529	0	0	0	0	1	0	1	0	-0.02	NULL	release 6.2	NA	release 4.5
89857	KLHL6	3HSAR034756	CR644019	NM_130446	4396	release 10	hsa-miR-150-5p	hsa-mir-150	MIMAT0000451	TCTCCCAACCCTTGTACCAGTG	Release 18	2	miR-150/5127	0	0	0	0	0	0	0	0	0	0	release 6.2	NA	release 4.5
9037	SEMA5A	3HSAR058147	CR881982	NM_003966	7871	release 10	hsa-miR-432-5p	hsa-mir-432	MIMAT0002814	TCTTGGAGTAGGTCATTGGGTGG	Release 18	1	miR-432	1	0	0	1	1	0	0	1	-0.156	0.722	release 6.2	NA	release 4.5
912	CD1D	3HSAR053799	CR841256	NM_001766	2277	release 10	hsa-miR-150-5p	hsa-mir-150	MIMAT0000451	TCTCCCAACCCTTGTACCAGTG	Release 18	3	miR-150/5127	0	0	0	0	0	0	0	0	0	0	release 6.2	NA	release 4.5
912	CD1D	3HSAR053799	CR841256	NM_001766	2277	release 10	hsa-miR-223-3p	hsa-mir-223	MIMAT0000280	TGTCAGTTTGTCAAATACCCCA	Release 18	1	miR-223	0	0	0	0	0	0	0	0	0	0	release 6.2	NA	release 4.5
913	CD1E	3HSAR056294	CR875984	NM_001042584	847	release 10	hsa-miR-150-5p	hsa-mir-150	MIMAT0000451	TCTCCCAACCCTTGTACCAGTG	Release 18	1	miR-150/5127	0	0	0	0	0	0	0	0	0	0	release 6.2	NA	release 4.5
91851	CHRDL1	3HSAR043543	CR715941	NM_001143983	2375	release 10	hsa-miR-150-5p	hsa-mir-150	MIMAT0000451	TCTCCCAACCCTTGTACCAGTG	Release 18	1	miR-150/5127	0	0	0	0	0	0	0	0	0	0	release 6.2	NA	release 4.5
919	CD247	3HSAR043897	CR717358	NM_198053	1041	release 10	hsa-miR-150-5p	hsa-mir-150	MIMAT0000451	TCTCCCAACCCTTGTACCAGTG	Release 18	1	miR-150/5127	0	0	0	0	0	0	0	0	0	0	release 6.2	NA	release 4.5
92017	SNX29	3HSAR054492	CR843289	NM_001080530	5660	release 10	hsa-miR-379-5p	hsa-mir-379	MIMAT0000733	TGGTAGACTATGGAACGTAGG	Release 18	1	miR-379/1193-5p/3529	0	0	0	0	1	0	1	0	-0.02	NULL	release 6.2	NA	release 4.5
920	CD4	3HSAR055612	CR847115	NM_000616	1481	release 10	hsa-miR-150-5p	hsa-mir-150	MIMAT0000451	TCTCCCAACCCTTGTACCAGTG	Release 18	2	miR-150/5127	0	0	0	0	0	0	0	0	0	0	release 6.2	NA	release 4.5
921	CD5	3HSAR035634	CR648277	NM_014207	1567	release 10	hsa-miR-150-5p	hsa-mir-150	MIMAT0000451	TCTCCCAACCCTTGTACCAGTG	Release 18	1	miR-150/5127	0	0	0	0	0	0	0	0	0	0	release 6.2	NA	release 4.5
92211	CDHR1	3HSAR046055	CR730054	NM_033100	2745	release 10	hsa-miR-150-5p	hsa-mir-150	MIMAT0000451	TCTCCCAACCCTTGTACCAGTG	Release 18	2	miR-150/5127	0	0	0	0	1	0	1	0	-0.022	NULL	release 6.2	NA	release 4.5
92241	RCSD1	3HSAR041610	CR704342	NM_052862	1553	release 10	hsa-miR-150-5p	hsa-mir-150	MIMAT0000451	TCTCCCAACCCTTGTACCAGTG	Release 18	2	miR-150/5127	0	0	0	0	0	0	0	0	0	0	release 6.2	NA	release 4.5
923	CD6	3HSAR043262	CR714699	NM_006725	1059	release 10	hsa-miR-150-5p	hsa-mir-150	MIMAT0000451	TCTCCCAACCCTTGTACCAGTG	Release 18	1	miR-150/5127	0	0	0	0	0	0	0	0	0	0	release 6.2	NA	release 4.5
9267	CYTH1	3HSAR034211	CR640248	NM_017456	2043	release 10	hsa-miR-150-5p	hsa-mir-150	MIMAT0000451	TCTCCCAACCCTTGTACCAGTG	Release 18	4	miR-150/5127	0	0	0	0	0	0	0	0	0	0	release 6.2	NA	release 4.5
926	CD8B	3HSAR043810	CR717140	NM_004931	741	release 10	hsa-miR-150-5p	hsa-mir-150	MIMAT0000451	TCTCCCAACCCTTGTACCAGTG	Release 18	1	miR-150/5127	0	0	0	0	0	0	0	0	0	0	release 6.2	NA	release 4.5
92822	ZNF276	3HSAR017848	CR441999	NM_152287	2679	release 10	hsa-miR-150-5p	hsa-mir-150	MIMAT0000451	TCTCCCAACCCTTGTACCAGTG	Release 18	6	miR-150/5127	0	0	0	0	0	0	0	0	0	0	release 6.2	NA	release 4.5
9290	GPR55	3HSAR043181	CR714307	NM_005683	2675	release 10	hsa-miR-150-5p	hsa-mir-150	MIMAT0000451	TCTCCCAACCCTTGTACCAGTG	Release 18	6	miR-150/5127	0	0	0	0	0	0	0	0	0	0	release 6.2	NA	release 4.5
931	MS4A1	3HSAR040566	CR696877	NM_152866	2284	release 10	hsa-miR-146a-5p	hsa-mir-146a	MIMAT0000449	TGAGAACTGAATTCCATGGGTT	Release 18	2	miR-146ac/146b-5p	0	0	0	0	1	0	0	1	-0.067	NULL	release 6.2	NA	release 4.5
931	MS4A1	3HSAR040566	CR696877	NM_152866	2284	release 10	hsa-miR-150-5p	hsa-mir-150	MIMAT0000451	TCTCCCAACCCTTGTACCAGTG	Release 18	1	miR-150/5127	0	0	0	0	1	0	1	0	-0.249	NULL	release 6.2	NA	release 4.5
9388	LIPG	3HSAR032156	CR481340	NM_006033	2386	release 10	hsa-miR-223-3p	hsa-mir-223	MIMAT0000280	TGTCAGTTTGTCAAATACCCCA	Release 18	1	miR-223	0	0	0	0	0	0	0	0	0	0	release 6.2	NA	release 4.5
940	CD28	3HSAR045751	CR728134	NM_006139	2922	release 10	hsa-miR-150-5p	hsa-mir-150	MIMAT0000451	TCTCCCAACCCTTGTACCAGTG	Release 18	2	miR-150/5127	0	0	0	0	0	0	0	0	0	0	release 6.2	NA	release 4.5
943	TNFRSF8	3HSAR039565	CR689998	NM_001243	1676	release 10	hsa-miR-150-5p	hsa-mir-150	MIMAT0000451	TCTCCCAACCCTTGTACCAGTG	Release 18	2	miR-150/5127	0	0	0	0	0	0	0	0	0	0	release 6.2	NA	release 4.5
9473	C1orf38	3HSAR042282	CR709187	NM_001039477	836	release 10	hsa-miR-150-5p	hsa-mir-150	MIMAT0000451	TCTCCCAACCCTTGTACCAGTG	Release 18	1	miR-150/5127	0	0	0	0	0	0	0	0	0	0	release 6.2	NA	release 4.5
94	ACVRL1	3HSAR044161	CR718154	NM_000020	2468	release 10	hsa-let-7c	hsa-let-7c	MIMAT0000064	TGAGGTAGTAGGTTGTATGGTT	Release 18	2	let-7/98/4458/4500	0	0	0	0	0	0	0	0	0	0	release 6.2	NA	release 4.5
94	ACVRL1	3HSAR044161	CR718154	NM_000020	2468	release 10	hsa-miR-379-5p	hsa-mir-379	MIMAT0000733	TGGTAGACTATGGAACGTAGG	Release 18	1	miR-379/1193-5p/3529	0	0	0	0	0	0	0	0	0	0	release 6.2	NA	release 4.5
9563	H6PD	3HSAR055252	CR845860	NM_004285	6468	release 10	hsa-miR-379-5p	hsa-mir-379	MIMAT0000733	TGGTAGACTATGGAACGTAGG	Release 18	1	miR-379/1193-5p/3529	0	0	0	0	3	0	1	2	-0.204	NULL	release 6.2	NA	release 4.5
9590	AKAP12	3HSAR044020	CR717701	NM_005100	2845	release 10	hsa-let-7c	hsa-let-7c	MIMAT0000064	TGAGGTAGTAGGTTGTATGGTT	Release 18	1	let-7/98/4458/4500	0	0	0	0	0	0	0	0	0	0	release 6.2	NA	release 4.5
9590	AKAP12	3HSAR044020	CR717701	NM_005100	2845	release 10	hsa-miR-411-5p	hsa-mir-411	MIMAT0003329	TAGTAGACCGTATAGCGTACG	Release 18	2	miR-411	0	0	0	0	1	0	1	0	-0.188	NULL	release 6.2	NA	release 4.5
959	CD40LG	3HSAR033056	CR483863	NM_000074	975	release 10	hsa-miR-150-5p	hsa-mir-150	MIMAT0000451	TCTCCCAACCCTTGTACCAGTG	Release 18	1	miR-150/5127	0	0	0	0	0	0	0	0	0	0	release 6.2	NA	release 4.5
9760	TOX	3HSAR058275	CR882503	NM_014729	2329	release 10	hsa-miR-150-5p	hsa-mir-150	MIMAT0000451	TCTCCCAACCCTTGTACCAGTG	Release 18	1	miR-150/5127	0	0	0	0	0	0	0	0	0	0	release 6.2	NA	release 4.5
9792	SERTAD2	3HSAR058903	CR885127	NM_014755	4306	release 10	hsa-miR-494	hsa-mir-494	MIMAT0002816	TGAAACATACACGGGAAACCTC	Release 18	2	miR-494	0	0	0	0	0	0	0	0	0	0	release 6.2	NA	release 4.5
9806	SPOCK2	3HSAR051610	CR833381	NM_014767	3726	release 10	hsa-miR-150-5p	hsa-mir-150	MIMAT0000451	TCTCCCAACCCTTGTACCAGTG	Release 18	3	miR-150/5127	0	0	0	0	1	0	1	0	-0.085	NULL	release 6.2	NA	release 4.5
983	CDK1	3HSAR040842	CR698855	NM_001170406	1270	release 10	hsa-miR-93-5p	hsa-mir-93	MIMAT0000093	CAAAGTGCTGTTCGTGCAGGTAG	Release 18	1	miR-17/17-5p/20ab/20b-5p/93/106ab/427/518a-3p/519d	0	0	0	0	0	0	0	0	0	0	release 6.2	NA	release 4.5
9890	LPPR4	3HSAR042937	CR713081	NM_014839	2574	release 10	hsa-miR-411-5p	hsa-mir-411	MIMAT0003329	TAGTAGACCGTATAGCGTACG	Release 18	1	miR-411	0	0	0	0	0	0	0	0	0	0	release 6.2	NA	release 4.5
9891	NUAK1	3HSAR059166	CR886163	NM_014840	3455	release 10	hsa-miR-370	hsa-mir-370	MIMAT0000722	GCCTGCTGGGGTGGAACCTGGT	Release 18	1	miR-370	1	0	1	0	0	0	0	0	-0.165	NULL	release 6.2	NA	release 4.5
9891	NUAK1	3HSAR059166	CR886163	NM_014840	3455	release 10	hsa-miR-411-5p	hsa-mir-411	MIMAT0003329	TAGTAGACCGTATAGCGTACG	Release 18	1	miR-411	1	0	0	1	1	0	0	1	-0.065	NULL	release 6.2	NA	release 4.5
9899	SV2B	3HSAR042824	CR712567	NM_014848	8757	release 10	hsa-miR-150-5p	hsa-mir-150	MIMAT0000451	TCTCCCAACCCTTGTACCAGTG	Release 18	18	miR-150/5127	0	0	0	0	1	1	0	0	-0.255	NULL	release 6.2	NA	release 4.5
9918	NCAPD2	3HSAR057554	CR880097	NM_014865	554	release 10	hsa-miR-93-5p	hsa-mir-93	MIMAT0000093	CAAAGTGCTGTTCGTGCAGGTAG	Release 18	1	miR-17/17-5p/20ab/20b-5p/93/106ab/427/518a-3p/519d	0	0	0	0	0	0	0	0	0	0	release 6.2	NA	release 4.5
993	CDC25A	3HSAR045461	CR726232	NM_001789	1767	release 10	hsa-miR-106b-5p	hsa-mir-106b	MIMAT0000680	TAAAGTGCTGACAGTGCAGAT	Release 18	1	miR-17/17-5p/20ab/20b-5p/93/106ab/427/518a-3p/519d	0	0	0	0	0	0	0	0	0	0	release 6.2	NA	release 4.5
9945	GFPT2	3HSAR044152	CR718113	NM_005110	864	release 10	hsa-miR-379-5p	hsa-mir-379	MIMAT0000733	TGGTAGACTATGGAACGTAGG	Release 18	1	miR-379/1193-5p/3529	0	0	0	0	0	0	0	0	0	0	release 6.2	NA	release 4.5
